# Supplementary material for: Identification and Development of Pathogen- and Pest-Specific Defense–Resistance-Associated SSR Marker Candidates Assisted by Machine Learning and Discovery of Putative QTL Hotspots in Camellia sinensis
Source: Plants (Basel). 2026 Feb 2;15(3):454. doi: 10.3390/plants15030454 (PMC12899447; doi:10.3390/plants15030454)
Supplement: Supplementary file 1 [file plants-15-00454-s001.zip]

Archive with 14 entries (14 files):
- Supplementary File S1.xlsx
- Supplementary File S10.xlsx
- Supplementary File S11.xlsx
- Supplementary File S12.xlsx
- Supplementary File S13.xlsx
- Supplementary File S14.txt
- Supplementary File S2.xlsx
- Supplementary File S3.xlsx
- Supplementary File S4.xlsx
- Supplementary File S5.xlsx
- Supplementary File S6.xlsx
- Supplementary File S7.pdf
- Supplementary File S8.xlsx
- Supplementary File S9.xlsx
