# Supplementary material for: Identification and Development of Pathogen- and Pest-Specific Defense–Resistance-Associated SSR Marker Candidates Assisted by Machine Learning and Discovery of Putative QTL Hotspots in Camellia sinensis
Source: Plants (Basel). 2026 Feb 2;15(3):454. doi: 10.3390/plants15030454 (PMC12899447; doi:10.3390/plants15030454)
Supplement: Supplementary file 1 [file plants-15-00454-s001.zip › Supplementary File S10.xlsx]

## Sheet: SSR_Primer_Panel with amplicons
Primer_ID	GenBank	loc_id	motif	motif_len	repeats	ssr_start	ssr_end	left_primer	right_primer	product_size	pair_penalty	left_penalty	right_penalty	left_tm	right_tm	left_gc	right_gc	pair_compl_any_th	pair_compl_end_th	gene-protein	pathogen or pest
AE001	SDRB01000110.1	LOC114261105	AT	2	9	648047	648064	TTGTGTTGGAAGCTCGACGA	CCTTCTTCCCAAGTCCGACC	152	0.139684	0.10339	0.036294	59.897	60.036	50	60	0	0	CHI	Exobasidium vexans
AE001	SDRB01000110.1	LOC114261105	AG	2	10	648065	648084	TTGTGTTGGAAGCTCGACGA	CCTTCTTCCCAAGTCCGACC	152	0.139684	0.10339	0.036294	59.897	60.036	50	60	0	0	CHI	Exobasidium vexans
AE002	SDRB01000110.1	LOC114261111	AGAGAG	6	5	709052	709081	TCACTACTTTCGTCACCAAAGGT	CTTTTTCTCTCCCCTCCCCC	158	3.75974	3.13336	0.626382	59.867	59.374	43.478	60	0	0	CHI	Exobasidium vexans
AE003	SDRB01000110.1	LOC114261111	TA	2	8	709325	709340	GGGGGAGGGGAGAGAAAAAG	GCGCCAAAATTTTGCGACTT	304	1.48497	0.626382	0.858583	59.374	59.141	60	45	0	0	CHI	Exobasidium vexans
AE004	SDRB01001663.1	LOC114272308	CT	2	12	974742	974765	AATGGGTTTGGCGGAGAGAG	GGGGCAAACGAGAGAGAGAG	144	0.209673	0.035056	0.174617	60.035	59.825	55	60	7.86	0	CHI	Exobasidium vexans
AE004	SDRB01001663.1	LOC114272308	CTCTCT	6	4	974742	974765	AATGGGTTTGGCGGAGAGAG	GGGGCAAACGAGAGAGAGAG	144	0.209673	0.035056	0.174617	60.035	59.825	55	60	7.86	0	CHI	Exobasidium vexans
AE005	SDRB01001663.1	LOC114272308	TCTCTC	6	5	974902	974931	CTCTCTCTCTCGTTTGCCCC	GCCAAACACACAAGCACACA	266	0.283515	0.174617	0.108898	59.825	60.109	60	50	0	7.4	CHI	Exobasidium vexans
AE005	SDRB01001663.1	LOC114272308	TC	2	15	974902	974931	CTCTCTCTCTCGTTTGCCCC	GCCAAACACACAAGCACACA	266	0.283515	0.174617	0.108898	59.825	60.109	60	50	0	7.4	CHI	Exobasidium vexans
AE005	SDRB01001663.1	LOC114272308	TA	2	10	974932	974951	CTCTCTCTCTCGTTTGCCCC	GCCAAACACACAAGCACACA	266	0.283515	0.174617	0.108898	59.825	60.109	60	50	0	7.4	CHI	Exobasidium vexans
AE006	SDRB01001919.1	LOC114277130	AA	2	8	105160	105175	GGCAGCGCTACATAGGACAT	CCAAATGAGCACTAAGTACACCG	121	3.40504	0.034059	3.37098	59.966	59.629	55	47.826	0	9.89	CHI	Exobasidium vexans
AE007	SDRB01001925.1	LOC114277355	AAA	3	8	178091	178114	ACCAGAGGGGCCAAACAAAA	CTAGAAGGGGGTTGGCTTCG	351	0.13927	0.031616	0.107654	60.032	60.108	50	60	10.59	2.76	CHI	Exobasidium vexans
AE008	SDRB01002029.1	LOC114278570	AC	2	10	1257901	1257920	TTGCAATGGCGAGGACTTCT	TATCCCCACAAGAAACGCCC	301	0.071595	0.036732	0.034863	59.963	60.035	50	55	6.74	3.4	CHI	Exobasidium vexans
AE009	SDRB01002215.1	LOC114281380	TT	2	8	1151515	1151530	GACCCGTGTTCCATCATGGT	TGGGCCCATGAGTTTCATCA	340	0.738927	0.035439	0.703488	60.035	59.297	55	50	6.2	0	CHI	Exobasidium vexans
AE010	SDRB01002215.1	LOC114281381	AA	2	9	1130584	1130601	AGACTCCTCTCCAAGCATGT	AGCTGAACCACTTGTCTTGT	364	4.66744	1.9498	2.71764	58.05	57.282	50	45	0	0	CHI	Exobasidium vexans
AE011	SDRB01002366.1	LOC114283241	AT	2	11	1070173	1070194	AGTGTGAAACCGCTTTTGCC	AGTTTGGGTTCAATAGTCCA	119	5.96383	0.1023	5.86153	59.898	54.138	50	40	0	0	CHI	Exobasidium vexans
AE012	SDRB01002870.1	LOC114289655	CTC	3	10	77635	77664	AGCAATGTGGTAGGCAAGCT	GAAGGAGGAGGAGGAGGAGG	184	0.144454	0.038744	0.105709	59.961	60.106	50	65	0	0	CHI	Exobasidium vexans
AE013	SDRB01002870.1	LOC114289655	CA	2	10	77957	77976	TTCTTCGGCCAAACTTCCCA	GCACAGGGCCATTGAGTTTG	262	0.221946	0.183971	0.037975	59.816	60.038	50	55	3.31	0	CHI	Exobasidium vexans
AE014	SDRB01004392.1	LOC114299173	AAA	3	19	494796	494852	TCCTTCCCCTTTTGCACTCC	AAGAGGCTGGTGGAGATTGC	367	0.147083	0.112412	0.03467	59.888	60.035	55	55	0	0	CHI	Exobasidium vexans
AE015	SDRB01004392.1	LOC114299174	AT	2	13	464511	464536	GTGAGACGGACCCAAATAGACT	CTCGTTTCCGTATCCGTGCT	335	2.67562	2.49647	0.179145	59.504	60.179	50	55	5.39	0	CHI	Exobasidium vexans
AE016	SDRB01004392.1	LOC114299180	AA	2	8	424984	424999	GGCGAGATGTGGCATGACTA	ACTGTAGTCTCCGATGTACACA	187	3.78755	0.104855	3.6827	59.895	58.317	55	45.455	7.09	7.09	CHI	Exobasidium vexans
AE017	SDRB01005232.1	LOC114301208	AA	2	11	258	279	AGGCTTTGGTTGTGGAAATT	AGGGATGGGTTGGGATGGAT	219	4.32299	3.99316	0.329831	56.007	60.33	40	55	0	0	CHI	Exobasidium vexans
AE017	SDRB01005232.1	LOC114301208	AAAAA	5	4	258	277	AGGCTTTGGTTGTGGAAATT	AGGGATGGGTTGGGATGGAT	219	4.32299	3.99316	0.329831	56.007	60.33	40	55	0	0	CHI	Exobasidium vexans
AE018	SDRB01005232.1	LOC114301208	AAAA	4	10	375	414	AGGCTTTGGTTGTGGAAATT	CCATCTGGGTAGGGGTAGGT	260	4.26112	3.99316	0.26796	56.007	59.732	40	60	0	0	CHI	Exobasidium vexans
AE018	SDRB01005232.1	LOC114301208	AAAAA	5	8	375	414	AGGCTTTGGTTGTGGAAATT	CCATCTGGGTAGGGGTAGGT	260	4.26112	3.99316	0.26796	56.007	59.732	40	60	0	0	CHI	Exobasidium vexans
AE018	SDRB01005232.1	LOC114301208	AAAAAA	6	7	375	416	AGGCTTTGGTTGTGGAAATT	CCATCTGGGTAGGGGTAGGT	260	4.26112	3.99316	0.26796	56.007	59.732	40	60	0	0	CHI	Exobasidium vexans
AE019	SDRB01005241.1	LOC114301266	TTTTTT	6	4	322685	322708	AGCTCCCATTAGGCTTGTGG	CACATACTGTGGCAGTGGGT	292	0.293771	0.257039	0.036732	59.743	59.963	55	55	3.78	9.1	CHI	Exobasidium vexans
AE019	SDRB01005241.1	LOC114301266	TTT	3	8	322685	322708	AGCTCCCATTAGGCTTGTGG	CACATACTGTGGCAGTGGGT	292	0.293771	0.257039	0.036732	59.743	59.963	55	55	3.78	9.1	CHI	Exobasidium vexans
AE020	SDRB01005362.1	LOC114301399	AA	2	8	407171	407186	TTCTCACCGACAGGAGCTTG	ATGGTTGGTGGCCTTCCATT	321	0.43538	0.318441	0.11694	59.682	59.883	55	50	9.13	0	CHI	Exobasidium vexans
AE021	SDRB01005362.1	LOC114301402	AA	2	11	259309	259330	CCTTGCCTTACATGCATGCA	GGTGGTCATGATTCCAGGGG	278	0.925458	0.818938	0.106519	59.181	60.107	50	60	0	0	CHI	Exobasidium vexans
AE022	SDRB01005362.1	LOC114301402	TC	2	9	259484	259501	CCCCTGGAATCATGACCACC	TGGAACCTGAAACCTGGTAGC	184	1.1798	0.106519	1.07328	60.107	59.927	60	52.381	0	6.54	CHI	Exobasidium vexans
AE023	SDRB01005362.1	LOC114301402	TT	2	13	261973	261998	GCCATGCACATGAAGAAGGC	TGGTACAAGTACACGAAGGCT	314	2.14476	0.179119	1.96564	60.179	59.034	55	47.619	0	5.49	CHI	Exobasidium vexans
AE023	SDRB01005362.1	LOC114301402	TTT	3	9	261973	261999	GCCATGCACATGAAGAAGGC	TGGTACAAGTACACGAAGGCT	314	2.14476	0.179119	1.96564	60.179	59.034	55	47.619	0	5.49	CHI	Exobasidium vexans
AE023	SDRB01005362.1	LOC114301402	TTTTT	5	5	261973	261997	GCCATGCACATGAAGAAGGC	TGGTACAAGTACACGAAGGCT	314	2.14476	0.179119	1.96564	60.179	59.034	55	47.619	0	5.49	CHI	Exobasidium vexans
AE024	SDRB01000092.1	LOC114257446	TT	2	9	387303	387320	AGCAGTTAACGAATGGGAAGT	TTTTATTCTCAAGCCGCCGC	332	3.86887	3.41868	0.450184	57.581	59.55	42.857	50	0	0	LRR	Exobasidium vexans
AE025	SDRB01000092.1	LOC114257446	AA	2	9	387779	387796	GCGAGTGCATCCAAATTTATACAC	TCCACTTGCAAAACGACCTT	143	6.72769	4.97	1.75768	59.03	58.242	41.667	45	2.84	0	LRR	Exobasidium vexans
AE026	SDRB01000092.1	LOC114257446	TTTTT	5	4	390312	390331	TCAGACAACTAAAATTGGTCTC	TGGTTGTTGAGAAATCAAGAAAGGA	150	13.828	7.93704	5.89098	54.063	59.109	36.364	36	0	1.35	LRR	Exobasidium vexans
AE026	SDRB01000092.1	LOC114257446	TT	2	11	390312	390333	TCAGACAACTAAAATTGGTCTC	TGGTTGTTGAGAAATCAAGAAAGGA	150	13.828	7.93704	5.89098	54.063	59.109	36.364	36	0	1.35	LRR	Exobasidium vexans
AE027	SDRB01000092.1	LOC114257446	AA	2	8	390501	390516	TCACCAGACCATATGTTAGTCTCT	TGAGTCAGAGCATGGCATTTG	133	7.60901	5.51981	2.0892	58.48	58.911	41.667	47.619	0	0	LRR	Exobasidium vexans
AE028	SDRB01000103.1	LOC114259056	TT	2	8	269661	269676	AGTGTAGGCGTGCAAAGTGT	TGTGTGCATTTTTATTTGGG	198	7.30704	0.179056	7.12799	60.179	52.872	50	35	0	0	LRR	Exobasidium vexans
AE029	SDRB01000179.1	LOC114284248	AA	2	8	1039461	1039476	CAAAACACACCGCAACCCAA	CAAGTTTCACTCTAATTCCA	203	9.44094	0.108615	9.33233	60.109	50.668	50	35	0	0	LRR	Exobasidium vexans
AE030	SDRB01000183.1	LOC114285385	TT	2	9	1102434	1102451	ACTAGTCGCCTTGCTTCCAC	ATGGGGTCGGCTACACTACT	269	0.069648	0.037232	0.032416	60.037	60.032	55	55	0	0	LRR	Exobasidium vexans
AE031	SDRB01000199.1	LOC114290434	GAGAGA	6	4	443068	443091	GAAGAGGGAAGTGGAGTGGC	ACAAAGCCACCAAACACACG	202	0.208267	0.035915	0.172352	60.036	59.828	60	50	13.66	13.66	LRR	Exobasidium vexans
AE031	SDRB01000199.1	LOC114290434	GAGAGA	6	4	443068	443091	GAAGAGGGAAGTGGAGTGGC	ACAAAGCCACCAAACACACG	202	0.208267	0.035915	0.172352	60.036	59.828	60	50	13.66	13.66	LRR	Exobasidium vexans
AE031	SDRB01000199.1	LOC114290434	GA	2	12	443068	443091	GAAGAGGGAAGTGGAGTGGC	ACAAAGCCACCAAACACACG	202	0.208267	0.035915	0.172352	60.036	59.828	60	50	13.66	13.66	LRR	Exobasidium vexans
AE031	SDRB01000199.1	LOC114290434	GA	2	12	443068	443091	GAAGAGGGAAGTGGAGTGGC	ACAAAGCCACCAAACACACG	202	0.208267	0.035915	0.172352	60.036	59.828	60	50	13.66	13.66	LRR	Exobasidium vexans
AE032	SDRB01000344.1	LOC114308486	AAAAA	5	4	1013006	1013025	TCCATACCCAAACACTTCCCA	TGGGCAAAGAGAACAACCACT	116	3.13061	2.06659	1.06402	58.933	60.064	47.619	47.619	0	0	LRR	Exobasidium vexans
AE032	SDRB01000344.1	LOC114308486	AA	2	10	1013006	1013025	TCCATACCCAAACACTTCCCA	TGGGCAAAGAGAACAACCACT	116	3.13061	2.06659	1.06402	58.933	60.064	47.619	47.619	0	0	LRR	Exobasidium vexans
AE033	SDRB01000344.1	LOC114308486	TT	2	9	1014284	1014301	TGTTGGTGGCAGTGTAGGAC	TAATGGCGCTGTTTGGCAAC	172	0.146541	0.107831	0.038709	59.892	60.039	55	50	0	2.49	LRR	Exobasidium vexans
AE034	SDRB01000768.1	LOC114321387	AA	2	9	372768	372785	GTGGTGGTGATGGTGATGGT	TGGTGTCAAAGGAACTCTTGGA	361	2.54605	0.038166	2.50789	59.962	59.492	55	45.455	0	0	LRR	Exobasidium vexans
AE035	SDRB01001369.1	LOC114266299	AA	2	8	55786	55801	TAGGACACCCCAAACCAAGC	GTGTTACCGGATGTTTGCCC	245	0.636053	0.111639	0.524414	59.888	59.476	55	55	0	0	LRR	Exobasidium vexans
AE036	SDRB01001369.1	LOC114266309	AA	2	8	97449	97464	TGAGACCTTTTGCTATCGCTGT	TGGACTCACATGAACGTTTCCT	173	4.13222	2.02811	2.10411	60.028	59.896	45.455	45.455	0	0	LRR	Exobasidium vexans
AE037	SDRB01001486.1	LOC114268859	GAA	3	8	878030	878053	TGGGATTGAATGGGGTTCGA	ACTCATCTCCTCCAGGCCTT	220	1.03974	0.995803	0.04394	59.004	59.956	50	55	0	0	LRR	Exobasidium vexans
AE038	SDRB01001486.1	LOC114268859	AAAAA	5	4	878973	878992	ATCAACCACCCCATCACCAC	AAATGCTTCCTACCCCCAGC	199	0.072727	0.039618	0.033109	59.96	60.033	55	55	0	0	LRR	Exobasidium vexans
AE038	SDRB01001486.1	LOC114268859	AA	2	10	878973	878992	ATCAACCACCCCATCACCAC	AAATGCTTCCTACCCCCAGC	199	0.072727	0.039618	0.033109	59.96	60.033	55	55	0	0	LRR	Exobasidium vexans
AE039	SDRB01001611.1	LOC114271188	TCTC	4	8	2393595	2393626	TGGCATGATTGACGACGTCA	TGCCACAAACTAACTCACCA	229	2.75732	0.03779	2.71953	60.038	57.28	50	45	0	0	LRR	Exobasidium vexans
AE039	SDRB01001611.1	LOC114271188	TC	2	16	2393595	2393626	TGGCATGATTGACGACGTCA	TGCCACAAACTAACTCACCA	229	2.75732	0.03779	2.71953	60.038	57.28	50	45	0	0	LRR	Exobasidium vexans
AE039	SDRB01001611.1	LOC114271188	TA	2	10	2393627	2393646	TGGCATGATTGACGACGTCA	TGCCACAAACTAACTCACCA	229	2.75732	0.03779	2.71953	60.038	57.28	50	45	0	0	LRR	Exobasidium vexans
AE040	SDRB01002272.1	LOC114282065	TT	2	8	987203	987218	TTTGCGGCCCAATATACGGT	CATCACATCAGGGTGGGACC	222	0.214133	0.107116	0.107017	60.107	60.107	50	60	0	0	LRR	Exobasidium vexans
AE041	SDRB01002272.1	LOC114282065	TT	2	8	987428	987443	GGTCCCACCCTGATGTGATG	GAGCTGTACGGCATGACCTC	207	0.6357	0.107017	0.528684	60.107	60.529	60	60	0	0	LRR	Exobasidium vexans
AE042	SDRB01000092.1	LOC114257723	TA	2	10	1111354	1111373	AGAGCCTCAGTTCTTTGGCC	TCCCTACCTCTTTCTCCCTCTC	146	2.28273	0.037447	2.24529	59.963	59.755	55	54.545	0	0	NAC	Exobasidium vexans
AE043	SDRB01000092.1	LOC114257723	GAGAGA	6	5	1115482	1115511	GGATGCTTTGGCTGCACAAA	GCCCAATGTCCAATTTGGTCT	335	1.93561	0.033781	1.90183	59.966	59.098	50	47.619	0	0	NAC	Exobasidium vexans
AE043	SDRB01000092.1	LOC114257723	GAGAGA	6	5	1115482	1115511	GGATGCTTTGGCTGCACAAA	GCCCAATGTCCAATTTGGTCT	335	1.93561	0.033781	1.90183	59.966	59.098	50	47.619	0	0	NAC	Exobasidium vexans
AE043	SDRB01000092.1	LOC114257723	GA	2	15	1115482	1115511	GGATGCTTTGGCTGCACAAA	GCCCAATGTCCAATTTGGTCT	335	1.93561	0.033781	1.90183	59.966	59.098	50	47.619	0	0	NAC	Exobasidium vexans
AE043	SDRB01000092.1	LOC114257723	GA	2	15	1115482	1115511	GGATGCTTTGGCTGCACAAA	GCCCAATGTCCAATTTGGTCT	335	1.93561	0.033781	1.90183	59.966	59.098	50	47.619	0	0	NAC	Exobasidium vexans
AE044	SDRB01000178.1	LOC114284091	AA	2	9	958419	958436	TTCTCAGGCAGGGTGGAAAC	TCCAAACCGCAGAGAGCAAT	326	0.147218	0.110486	0.036732	59.89	59.963	55	50	12.01	7.88	NAC	Exobasidium vexans
AE045	SDRB01000193.1	LOC114287191	CT	2	11	1148597	1148618	ATGACCAAAATACCCTCGCT	GGGGTAGCAGTGACGATTGA	202	3.63718	3.10184	0.535335	56.898	59.465	45	55	0	0	NAC	Exobasidium vexans
AE046	SDRB01000278.1	LOC114306433	TT	2	8	519954	519969	TGAGTAGTCACTTCCCACCCT	AGTCAACTTGCAATGTCACTCT	312	4.96273	1.14929	3.81344	59.851	58.187	52.381	40.909	0	0	NAC	Exobasidium vexans
AE046	SDRB01000278.1	LOC114306433	TCT	3	8	519973	519996	TGAGTAGTCACTTCCCACCCT	AGTCAACTTGCAATGTCACTCT	312	4.96273	1.14929	3.81344	59.851	58.187	52.381	40.909	0	0	NAC	Exobasidium vexans
AE046	SDRB01000278.1	LOC114306433	TCTTCT	6	4	519973	519996	TGAGTAGTCACTTCCCACCCT	AGTCAACTTGCAATGTCACTCT	312	4.96273	1.14929	3.81344	59.851	58.187	52.381	40.909	0	0	NAC	Exobasidium vexans
AE047	SDRB01000278.1	LOC114306433	TA	2	11	520509	520530	GGGTCAGACCGGTCCTTTTT	ACTGAGACTTATGAGAGGAGAC	150	5.98214	0.109913	5.87222	59.89	56.128	55	45.455	0	0	NAC	Exobasidium vexans
AE048	SDRB01000344.1	LOC114308515	TT	2	10	2654900	2654919	GGTACATGAACAACGGCTTCA	GCCCCACGACAAACACATTC	262	2.18749	2.14796	0.039527	58.852	60.04	47.619	55	0	0	NAC	Exobasidium vexans
AE049	SDRB01000390.1	LOC114309954	AA	2	10	1718896	1718915	CACATCAGTGTTACCAAACGACA	AGCGACACAATTTTCTCTCTCT	264	7.82247	3.55801	4.26446	59.442	57.736	43.478	40.909	0	0	NAC	Exobasidium vexans
AE050	SDRB01000663.1	LOC114318226	TTTTC	5	5	856870	856894	GCAAATGGTTAGCTATGCATGC	GCCTCCAAATTGCTTCCAGTG	139	4.12223	3.05488	1.06735	58.945	60.067	45.455	52.381	5.43	6.53	NAC	Exobasidium vexans
AE051	SDRB01000764.1	LOC114321208	TA	2	10	2003344	2003363	CACAACCACATGTTCAAACCCA	CTCAGAGGAAGGCGACGAAG	268	2.34643	2.16728	0.17915	59.833	60.179	45.455	60	0	0	NAC	Exobasidium vexans
AE052	SDRB01000764.1	LOC114321209	GT	2	10	2024801	2024820	TCGACTGCTATTCTCAACCA	AAACACACACACACACACAC	152	6.4069	3.70947	2.69743	56.291	57.303	45	45	0	0	NAC	Exobasidium vexans
AE053	SDRB01000823.1	LOC114322743	CCCCC	5	4	1497514	1497533	AGGACATTTCAAGCAGCCCT	TCCATGGAGAGGGAGACGTT	285	0.448377	0.407139	0.041238	59.593	59.959	50	55	0	0	NAC	Exobasidium vexans
AE054	SDRB01000823.1	LOC114322743	AA	2	10	1519180	1519199	TGTGAGGTCATTCTCAGGAGAG	TGGTGTTTATTTTAAGACAAGTGGG	172	10.1405	3.09533	7.04513	58.905	57.955	50	36	0	0	NAC	Exobasidium vexans
AE054	SDRB01000823.1	LOC114322743	AA	2	10	1519180	1519199	TGTGAGGTCATTCTCAGGAGAG	TGGTGTTTATTTTAAGACAAGTGGG	172	10.1405	3.09533	7.04513	58.905	57.955	50	36	0	0	NAC	Exobasidium vexans
AE054	SDRB01000823.1	LOC114322743	AAAAA	5	4	1519180	1519199	TGTGAGGTCATTCTCAGGAGAG	TGGTGTTTATTTTAAGACAAGTGGG	172	10.1405	3.09533	7.04513	58.905	57.955	50	36	0	0	NAC	Exobasidium vexans
AE054	SDRB01000823.1	LOC114322743	AAAAA	5	4	1519180	1519199	TGTGAGGTCATTCTCAGGAGAG	TGGTGTTTATTTTAAGACAAGTGGG	172	10.1405	3.09533	7.04513	58.905	57.955	50	36	0	0	NAC	Exobasidium vexans
AE055	SDRB01001082.1	LOC114260091	ATTATT	6	4	274606	274629	CCGCTAAAAATGTGCCACGT	AGATGGAAGCAATTCAATCT	340	7.75654	0.239879	7.51666	59.76	52.483	50	35	0	0	NAC	Exobasidium vexans
AE056	SDRB01001082.1	LOC114260091	TTATTA	6	4	274914	274937	TGGGCTAATGGTTGTGGCTT	GTCAATATGACCTAGCTGACCCA	147	3.50219	0.114168	3.38802	59.886	59.612	50	47.826	0	0	NAC	Exobasidium vexans
AE057	SDRB01001089.1	LOC114260242	TT	2	8	58181	58196	GCTGGTGGCTAGCTGATCAT	AGCGACTTTTAACCGAATTGCC	241	2.20362	0.108207	2.09542	59.892	60.095	55	45.455	0	0	NAC	Exobasidium vexans
AE057	SDRB01001089.1	LOC114260242	TT	2	11	58219	58240	GCTGGTGGCTAGCTGATCAT	AGCGACTTTTAACCGAATTGCC	241	2.20362	0.108207	2.09542	59.892	60.095	55	45.455	0	0	NAC	Exobasidium vexans
AE058	SDRB01001112.1	LOC114260646	AAAAA	5	4	1281160	1281179	ACCGCTGGTGACTTTCTAGC	TGGTGGTTGGTTGTGCAAAA	274	1.01387	0.037232	0.976641	60.037	59.023	55	45	0	0	NAC	Exobasidium vexans
AE058	SDRB01001112.1	LOC114260646	AA	2	10	1281160	1281179	ACCGCTGGTGACTTTCTAGC	TGGTGGTTGGTTGTGCAAAA	274	1.01387	0.037232	0.976641	60.037	59.023	55	45	0	0	NAC	Exobasidium vexans
AE059	SDRB01001112.1	LOC114260646	TCTCTC	6	4	1285198	1285221	CCTGCTAACTCCCAAGGCTC	AGGAGGGAGAGGGAGAGAGA	207	0.154635	0.107459	0.047176	60.107	59.953	60	60	11.38	10.48	NAC	Exobasidium vexans
AE059	SDRB01001112.1	LOC114260646	TC	2	13	1285198	1285223	CCTGCTAACTCCCAAGGCTC	AGGAGGGAGAGGGAGAGAGA	207	0.154635	0.107459	0.047176	60.107	59.953	60	60	11.38	10.48	NAC	Exobasidium vexans
AE060	SDRB01001112.1	LOC114260646	AT	2	10	1286066	1286085	CCACATGTGTATGGGTCCCG	TCATATGTCAATAATGGCGTGGT	317	5.17721	0.463654	4.71355	60.464	58.286	60	39.13	0	0	NAC	Exobasidium vexans
AE061	SDRB01001117.1	LOC114260802	AA	2	8	1021423	1021438	CCATCCTTGTCCATAGCTCACA	TGGAAGCACTTGAACGATGAGA	141	4.20836	2.17124	2.03712	59.829	59.963	50	45.455	0	0	NAC	Exobasidium vexans
AE062	SDRB01001117.1	LOC114260802	TA	2	9	1022809	1022826	ATCATGTAGCCCCCACCTCT	ATAGACCGCGCACACAAAAG	321	0.825993	0.029681	0.796312	60.03	59.204	55	50	0	0	NAC	Exobasidium vexans
AE063	SDRB01001535.1	LOC114269679	AAA	3	9	263251	263277	ACACCCTTCAAACTCAAATACGT	TCACTTCACTTCACTGGCGG	367	4.70733	4.45747	0.249868	58.543	60.25	39.13	55	0	0	NAC	Exobasidium vexans
AE063	SDRB01001535.1	LOC114269679	AAA	3	9	263251	263277	ACACCCTTCAAACTCAAATACGT	TCACTTCACTTCACTGGCGG	367	4.70733	4.45747	0.249868	58.543	60.25	39.13	55	0	0	NAC	Exobasidium vexans
AE063	SDRB01001535.1	LOC114269679	AAA	3	9	263251	263277	ACACCCTTCAAACTCAAATACGT	TCACTTCACTTCACTGGCGG	367	4.70733	4.45747	0.249868	58.543	60.25	39.13	55	0	0	NAC	Exobasidium vexans
AE063	SDRB01001535.1	LOC114269679	AAAAAA	6	4	263251	263274	ACACCCTTCAAACTCAAATACGT	TCACTTCACTTCACTGGCGG	367	4.70733	4.45747	0.249868	58.543	60.25	39.13	55	0	0	NAC	Exobasidium vexans
AE063	SDRB01001535.1	LOC114269679	AAAAAA	6	4	263251	263274	ACACCCTTCAAACTCAAATACGT	TCACTTCACTTCACTGGCGG	367	4.70733	4.45747	0.249868	58.543	60.25	39.13	55	0	0	NAC	Exobasidium vexans
AE064	SDRB01001888.1	LOC114276819	CAAAA	5	4	756834	756853	AAGTCTTGTGGGTGGACACG	TGGGGACACATTGCAGTATT	334	3.07633	0.179056	2.89727	60.179	57.103	55	45	0	0	NAC	Exobasidium vexans
AE065	SDRB01002038.1	LOC114278792	CT	2	9	458446	458463	TTTGCCCCTCTCTCTCTCCA	ACGAGGGAAAACAAGGAAGCA	154	1.25106	0.11714	1.13392	59.883	60.134	55	47.619	4.75	0	NAC	Exobasidium vexans
AE066	SDRB01002074.1	LOC114279370	AG	2	9	2366128	2366145	TGAAGCCAGGGTTGACACAG	ACTTGGCTCGCAAGGTAGTC	187	0.216253	0.17902	0.037232	60.179	60.037	55	55	1.91	0	NAC	Exobasidium vexans
AE067	SDRB01002074.1	LOC114279370	AGAGAG	6	4	2366362	2366385	GGACTGGAAAGCAGTGTCGA	ACCCACGTCTCTCTCTCTCC	273	0.068367	0.033504	0.034863	59.966	60.035	55	60	0	0	NAC	Exobasidium vexans
AE067	SDRB01002074.1	LOC114279370	AG	2	13	2366362	2366387	GGACTGGAAAGCAGTGTCGA	ACCCACGTCTCTCTCTCTCC	273	0.068367	0.033504	0.034863	59.966	60.035	55	60	0	0	NAC	Exobasidium vexans
AE067	SDRB01002074.1	LOC114279370	GAGAGA	6	4	2366491	2366514	GGACTGGAAAGCAGTGTCGA	ACCCACGTCTCTCTCTCTCC	273	0.068367	0.033504	0.034863	59.966	60.035	55	60	0	0	NAC	Exobasidium vexans
AE067	SDRB01002074.1	LOC114279370	GA	2	12	2366491	2366514	GGACTGGAAAGCAGTGTCGA	ACCCACGTCTCTCTCTCTCC	273	0.068367	0.033504	0.034863	59.966	60.035	55	60	0	0	NAC	Exobasidium vexans
AE068	SDRB01002144.1	LOC114280399	AAAAA	5	4	1588786	1588805	TCCAACCCAAATCCAACCCA	CAAGTGCATGAACCGTGACG	292	0.673861	0.563173	0.110688	59.437	60.111	50	55	0	0	NAC	Exobasidium vexans
AE068	SDRB01002144.1	LOC114280399	AA	2	10	1588786	1588805	TCCAACCCAAATCCAACCCA	CAAGTGCATGAACCGTGACG	292	0.673861	0.563173	0.110688	59.437	60.111	50	55	0	0	NAC	Exobasidium vexans
AE069	SDRB01002144.1	LOC114280399	AA	2	8	1589154	1589169	CAACTGGGTCCCACTCTCAC	TGAGGCGGAGAGAGAGAGAG	172	0.215629	0.035458	0.180171	59.965	59.82	60	60	5.96	0.16	NAC	Exobasidium vexans
AE069	SDRB01002144.1	LOC114280399	TC	2	12	1589199	1589222	CAACTGGGTCCCACTCTCAC	TGAGGCGGAGAGAGAGAGAG	172	0.215629	0.035458	0.180171	59.965	59.82	60	60	5.96	0.16	NAC	Exobasidium vexans
AE069	SDRB01002144.1	LOC114280399	TCTCTC	6	4	1589199	1589222	CAACTGGGTCCCACTCTCAC	TGAGGCGGAGAGAGAGAGAG	172	0.215629	0.035458	0.180171	59.965	59.82	60	60	5.96	0.16	NAC	Exobasidium vexans
AE070	SDRB01003071.1	LOC114292311	TC	2	11	119407	119428	TGCATCACGAGCTCCTCATC	TCCCCTGTTGTTATCCACGTG	287	1.10641	0.103755	1.00266	59.896	59.997	55	52.381	0	0	NAC	Exobasidium vexans
AE070	SDRB01003071.1	LOC114292311	TC	2	11	119407	119428	TGCATCACGAGCTCCTCATC	TCCCCTGTTGTTATCCACGTG	287	1.10641	0.103755	1.00266	59.896	59.997	55	52.381	0	0	NAC	Exobasidium vexans
AE070	SDRB01003071.1	LOC114292311	TC	2	11	119407	119428	TGCATCACGAGCTCCTCATC	TCCCCTGTTGTTATCCACGTG	287	1.10641	0.103755	1.00266	59.896	59.997	55	52.381	0	0	NAC	Exobasidium vexans
AE071	SDRB01003257.1	LOC114293556	GA	2	10	873270	873289	ATTTGTGGGACCGCTGATGT	TTCGCGAGGAAGGCTTAGAC	100	0.210969	0.038166	0.172803	59.962	59.827	50	55	0	0	NAC	Exobasidium vexans
AE072	SDRB01003257.1	LOC114293556	AA	2	10	873533	873552	TCACCACTATCATATGCCCGAC	GAGGCACGGTGATGAAAGAT	388	4.32885	2.29901	2.02984	59.701	57.97	50	50	9.79	9.53	NAC	Exobasidium vexans
AE072	SDRB01003257.1	LOC114293556	AAAAA	5	4	873533	873552	TCACCACTATCATATGCCCGAC	GAGGCACGGTGATGAAAGAT	388	4.32885	2.29901	2.02984	59.701	57.97	50	50	9.79	9.53	NAC	Exobasidium vexans
AE073	SDRB01000030.1	LOC114309672	AA	2	9	223209	223226	GCAATGCAAAACTTGGGAGC	TTATTTTGGGACAGAAGGAA	265	9.23872	1.15083	8.08789	58.849	51.912	50	35	0	0	PRX	Exobasidium vexans
AE074	SDRB01000206.1	LOC114292633	AA	2	9	1061249	1061266	GGCGCTGGAGAAGAAAACAC	AGGCCTTTTAGTGAGAAAAT	300	7.92949	0.238553	7.69094	59.761	52.309	55	35	0	0	PRX	Exobasidium vexans
AE075	SDRB01000206.1	LOC114292633	AA	2	9	1066913	1066930	CCACGACTGAACATGACCCA	TGGGTCATATTCAGTGGTGGA	190	2.59152	0.034756	2.55677	59.965	58.443	55	47.619	46.87	46.87	PRX	Exobasidium vexans
AE076	SDRB01000206.1	LOC114292633	AA	2	9	1067083	1067100	TCCACCACTGAATATGACCCA	ATGCGGTGTCAAAGGAGAGG	179	2.59278	2.55677	0.03601	58.443	60.036	47.619	55	0	0	PRX	Exobasidium vexans
AE077	SDRB01000239.1	LOC114305112	TC	2	14	166914	166941	GACACCTTGCCATCTCTCCC	GGCATAGAAGCCGACTTGGA	274	0.285528	0.107459	0.178068	60.107	59.822	60	55	0	2.06	PRX	Exobasidium vexans
AE077	SDRB01000239.1	LOC114305112	TCTCTC	6	4	166914	166937	GACACCTTGCCATCTCTCCC	GGCATAGAAGCCGACTTGGA	274	0.285528	0.107459	0.178068	60.107	59.822	60	55	0	2.06	PRX	Exobasidium vexans
AE078	SDRB01000239.1	LOC114305112	TG	2	10	167266	167285	TGACTGCTTCGTTCAGGTCC	CGCATGTCTCTCCGCATTTG	157	0.060698	0.033504	0.027194	59.966	59.973	55	55	0	0	PRX	Exobasidium vexans
AE079	SDRB01000239.1	LOC114305112	AA	2	8	167868	167883	AGTTATATAACACGCTGCAAGTGC	GGGAGTAAACGCGTTGTGTT	205	4.97347	4.03405	0.939419	59.966	59.061	41.667	50	0	5.06	PRX	Exobasidium vexans
AE080	SDRB01000374.1	LOC114309258	AA	2	9	410153	410170	GGAAAACCCCAAGTGCATGG	CCAAGCATGCTGAATGATGTCC	193	2.54508	0.321346	2.22374	59.679	60.224	55	50	7.15	0	PRX	Exobasidium vexans
AE081	SDRB01000487.1	LOC114313054	TCTC	4	8	1084322	1084353	TGAAGTTCCCAACCTCCAGC	CCATCTCACCCATGCAGACA	274	0.36438	0.110486	0.253894	59.89	59.746	55	55	0	0	PRX	Exobasidium vexans
AE081	SDRB01000487.1	LOC114313054	TCTCTC	6	5	1084322	1084351	TGAAGTTCCCAACCTCCAGC	CCATCTCACCCATGCAGACA	274	0.36438	0.110486	0.253894	59.89	59.746	55	55	0	0	PRX	Exobasidium vexans
AE081	SDRB01000487.1	LOC114313054	TC	2	17	1084322	1084355	TGAAGTTCCCAACCTCCAGC	CCATCTCACCCATGCAGACA	274	0.36438	0.110486	0.253894	59.89	59.746	55	55	0	0	PRX	Exobasidium vexans
AE082	SDRB01000487.1	LOC114313054	AAA	3	9	1084636	1084662	TGTCTGCATGGGTGAGATGG	CATCCTCGGCAGATCACACA	344	0.430343	0.253894	0.176449	59.746	59.824	55	55	8.06	0	PRX	Exobasidium vexans
AE083	SDRB01000487.1	LOC114313054	AA	2	8	1085558	1085573	ACCGATGGAACCAGAATGATCA	TGGTGAGACACTGAGACCCT	186	2.694	2.50541	0.188587	59.495	59.811	45.455	55	0	0	PRX	Exobasidium vexans
AE084	SDRB01000556.1	LOC114315272	AA	2	8	208640	208655	TCCCTTTCCAAACACATAAGT	ACTCTGTTGTTGCACAGGCT	220	6.09274	5.98572	0.107017	55.014	60.107	38.095	50	0	8.62	PRX	Exobasidium vexans
AE085	SDRB01000556.1	LOC114315272	TA	2	10	209132	209151	AGGCTTGTTGTGATGAAAGCT	AGAGAGCCTGTTCGAATTGCT	206	3.86838	2.59082	1.27756	58.409	59.722	42.857	47.619	0	0	PRX	Exobasidium vexans
AE086	SDRB01000556.1	LOC114315274	TA	2	8	328526	328541	AAGCTTCGATGGGTCTTGGG	AGAGAGCCTGTTCGAATTGCT	178	1.31261	0.035056	1.27756	60.035	59.722	55	47.619	17.42	17.42	PRX	Exobasidium vexans
AE087	SDRB01000607.1	LOC114316754	AAAAA	5	5	503019	503043	GTAGGTGACGGATGGTGGTG	AACTGAAACCTGGTACCGGC	267	0.358926	0.108329	0.250597	60.108	60.251	60	55	0	0	PRX	Exobasidium vexans
AE087	SDRB01000607.1	LOC114316754	AAAAAA	6	4	503019	503042	GTAGGTGACGGATGGTGGTG	AACTGAAACCTGGTACCGGC	267	0.358926	0.108329	0.250597	60.108	60.251	60	55	0	0	PRX	Exobasidium vexans
AE087	SDRB01000607.1	LOC114316754	AAA	3	8	503019	503042	GTAGGTGACGGATGGTGGTG	AACTGAAACCTGGTACCGGC	267	0.358926	0.108329	0.250597	60.108	60.251	60	55	0	0	PRX	Exobasidium vexans
AE087	SDRB01000607.1	LOC114316754	AA	2	12	503019	503042	GTAGGTGACGGATGGTGGTG	AACTGAAACCTGGTACCGGC	267	0.358926	0.108329	0.250597	60.108	60.251	60	55	0	0	PRX	Exobasidium vexans
AE088	SDRB01000634.1	LOC114317442	TC	2	11	453304	453325	CAGTTTCAGTGCTGTTGGCC	ACAAAACAGTGGCACATACCA	185	2.69175	0.031178	2.66057	59.969	58.339	55	42.857	4.93	0	PRX	Exobasidium vexans
AE089	SDRB01000657.1	LOC114318050	CT	2	9	2735740	2735757	CCCTACCCACCATCTCCTCA	CACAATGGCAGGTGAGGAGT	192	0.068415	0.031111	0.037303	60.031	59.963	60	55	10.77	10.77	PRX	Exobasidium vexans
AE090	SDRB01000657.1	LOC114318050	TCTC	4	8	2735870	2735901	ACTCCTCACCTGCCATTGTG	GCAGAGAGCATTCGATGAAACA	166	2.71216	0.037303	2.67485	59.963	59.325	55	45.455	0.99	7.47	PRX	Exobasidium vexans
AE090	SDRB01000657.1	LOC114318050	TCTCTC	6	5	2735870	2735899	ACTCCTCACCTGCCATTGTG	GCAGAGAGCATTCGATGAAACA	166	2.71216	0.037303	2.67485	59.963	59.325	55	45.455	0.99	7.47	PRX	Exobasidium vexans
AE090	SDRB01000657.1	LOC114318050	TC	2	17	2735870	2735903	ACTCCTCACCTGCCATTGTG	GCAGAGAGCATTCGATGAAACA	166	2.71216	0.037303	2.67485	59.963	59.325	55	45.455	0.99	7.47	PRX	Exobasidium vexans
AE090	SDRB01000657.1	LOC114318050	TA	2	9	2735908	2735925	ACTCCTCACCTGCCATTGTG	GCAGAGAGCATTCGATGAAACA	166	2.71216	0.037303	2.67485	59.963	59.325	55	45.455	0.99	7.47	PRX	Exobasidium vexans
AE091	SDRB01000663.1	LOC114318212	AT	2	10	167013	167032	TGGAGACTCTTGTTCGGTCT	TGAGAAACTTTTCTTACGCGGA	285	5.71672	1.9968	3.71992	58.003	58.28	50	40.909	0	0	PRX	Exobasidium vexans
AE092	SDRB01000663.1	LOC114318213	ACAC	4	8	170732	170763	TTCACTACCCGGGAAAAGGC	AGGGAATACCGGGATCGCTA	158	0.150936	0.03716	0.113776	59.963	59.886	55	55	20.11	0	PRX	Exobasidium vexans
AE092	SDRB01000663.1	LOC114318213	AC	2	16	170732	170763	TTCACTACCCGGGAAAAGGC	AGGGAATACCGGGATCGCTA	158	0.150936	0.03716	0.113776	59.963	59.886	55	55	20.11	0	PRX	Exobasidium vexans
AE093	SDRB01000663.1	LOC114318213	AG	2	22	171077	171120	GACGCTCCCCCAACTAGAAC	CACACACACACACACACACA	173	0.979338	0.108281	0.871057	60.108	59.129	60	50	0	0	PRX	Exobasidium vexans
AE093	SDRB01000663.1	LOC114318213	AGAG	4	11	171077	171120	GACGCTCCCCCAACTAGAAC	CACACACACACACACACACA	173	0.979338	0.108281	0.871057	60.108	59.129	60	50	0	0	PRX	Exobasidium vexans
AE094	SDRB01000679.1	LOC114318718	TCTCTC	6	4	1730980	1731003	TGTCGTCTCTCTTGCTCATCTC	TGAGAGAGAGACAGGGAGAGAG	251	4.92718	2.42177	2.50541	59.578	59.495	50	54.545	23.03	23.35	PRX	Exobasidium vexans
AE094	SDRB01000679.1	LOC114318718	TC	2	12	1730980	1731003	TGTCGTCTCTCTTGCTCATCTC	TGAGAGAGAGACAGGGAGAGAG	251	4.92718	2.42177	2.50541	59.578	59.495	50	54.545	23.03	23.35	PRX	Exobasidium vexans
AE095	SDRB01000679.1	LOC114318718	TCTATC	6	4	1731121	1731144	TGTCGTCTCTCTTGCTCATCTC	GTGAGAGAGTGAGCAAGACGA	338	3.95941	2.42177	1.53764	59.578	59.462	50	52.381	29.11	29.11	PRX	Exobasidium vexans
AE096	SDRB01000679.1	LOC114318718	TC	2	10	1731215	1731234	TCTCTCCCTGTCTCTCTCTCAC	ACAGAGACAGAGTGATGAGCG	217	3.71073	2.23865	1.47208	59.761	59.528	54.545	52.381	19.82	22	PRX	Exobasidium vexans
AE097	SDRB01000679.1	LOC114318719	AGAGAG	6	7	1798540	1798581	GTTTTCATCATCATCAACAG	CAGTTGAGGATTTCTTGGGAGGA	258	12.5657	9.55623	3.00947	50.444	59.991	35	47.826	9.66	6.61	PRX	Exobasidium vexans
AE098	SDRB01000679.1	LOC114318719	AAA	3	9	1808085	1808111	ACAGCCAACCCTTAAGCCTC	GGCTGCTTTGGTTGTCTTGG	163	0.07085	0.03831	0.03254	59.962	59.967	55	55	16.12	17.94	PRX	Exobasidium vexans
AE098	SDRB01000679.1	LOC114318719	AAAAA	5	5	1808085	1808109	ACAGCCAACCCTTAAGCCTC	GGCTGCTTTGGTTGTCTTGG	163	0.07085	0.03831	0.03254	59.962	59.967	55	55	16.12	17.94	PRX	Exobasidium vexans
AE098	SDRB01000679.1	LOC114318719	AAAAAA	6	4	1808085	1808108	ACAGCCAACCCTTAAGCCTC	GGCTGCTTTGGTTGTCTTGG	163	0.07085	0.03831	0.03254	59.962	59.967	55	55	16.12	17.94	PRX	Exobasidium vexans
AE098	SDRB01000679.1	LOC114318719	AA	2	14	1808085	1808112	ACAGCCAACCCTTAAGCCTC	GGCTGCTTTGGTTGTCTTGG	163	0.07085	0.03831	0.03254	59.962	59.967	55	55	16.12	17.94	PRX	Exobasidium vexans
AE099	SDRB01000886.1	LOC114255969	AA	2	8	162979	162994	ACCTTTGTAGTCCTTGGTTGGA	TGAGCAAGGTCTAACAAAGCA	282	5.98844	2.78117	3.20727	59.219	57.793	45.455	42.857	24.32	13.89	PRX	Exobasidium vexans
AE100	SDRB01000919.1	LOC114256683	AAAAA	5	4	3348708	3348727	CTTAGGGGAGGTGTGCAGTG	ACACGAGCTTTGACAGTGCT	222	0.215083	0.03601	0.179073	60.036	60.179	60	50	1.37	1.37	PRX	Exobasidium vexans
AE101	SDRB01000919.1	LOC114256683	TTC	3	11	3351168	3351200	TCACCAGATTCGGCACAGAT	GCTTTCCGGGAAGTGAAGGA	274	0.940955	0.904649	0.036306	59.095	59.964	50	55	0	0	PRX	Exobasidium vexans
AE101	SDRB01000919.1	LOC114256683	TTCTTC	6	5	3351168	3351197	TCACCAGATTCGGCACAGAT	GCTTTCCGGGAAGTGAAGGA	274	0.940955	0.904649	0.036306	59.095	59.964	50	55	0	0	PRX	Exobasidium vexans
AE102	SDRB01001101.1	LOC114260459	TCT	3	12	373471	373506	AAACGCACTTACCAAGCTGT	GATGCGAGGATCAGACTGCA	341	1.77931	1.67555	0.103755	58.324	59.896	45	55	0	0	PRX	Exobasidium vexans
AE102	SDRB01001101.1	LOC114260459	TCTTCT	6	6	373471	373506	AAACGCACTTACCAAGCTGT	GATGCGAGGATCAGACTGCA	341	1.77931	1.67555	0.103755	58.324	59.896	45	55	0	0	PRX	Exobasidium vexans
AE103	SDRB01001101.1	LOC114260459	TT	2	9	374217	374234	CGCTGACATTCTCGCCATTG	GTTTGCTCCTGCCTGGTTTG	221	0.059734	0.027194	0.03254	59.973	59.967	55	55	0	0	PRX	Exobasidium vexans
AE104	SDRB01001173.1	LOC114262260	TA	2	11	248127	248148	GCTCATGGGTGGGAATCCAT	TGCGTTTTCAATGTGGGGTT	101	1.30234	0.186873	1.11547	59.813	58.885	55	45	0	0	PRX	Exobasidium vexans
AE105	SDRB01001173.1	LOC114262260	AA	2	8	248397	248412	AGGTGACTCATTCAAGGCATGA	GGCTTCTGTTTTCGGTTTGCT	187	3.37386	2.30681	1.06706	59.693	59.933	45.455	47.619	0	0	PRX	Exobasidium vexans
AE106	SDRB01001173.1	LOC114262261	AA	2	9	317904	317921	TCCCCCGAAAATGCCATTCA	GCACTTTGCTATGGTACAACA	225	4.22829	0.040351	4.18794	59.96	56.812	50	42.857	0	0	PRX	Exobasidium vexans
AE107	SDRB01001173.1	LOC114262263	AA	2	8	511828	511843	GCACCCCACATCGTCACTTA	TGTAGCAATGAATCTCACCGGA	269	2.53646	0.036765	2.49969	60.037	59.5	55	45.455	0	0	PRX	Exobasidium vexans
AE108	SDRB01001173.1	LOC114262263	AA	2	8	512207	512222	TGAAGAGTAGTGCATCTAGGCA	TCTTCTTCTTCTTCCTTGTTTGCT	178	8.80608	3.36547	5.44061	58.635	58.559	45.455	37.5	0	0	PRX	Exobasidium vexans
AE109	SDRB01001590.1	LOC114270690	AAAAA	5	4	1985370	1985389	ATTCAAGGTGTCTGTGAAGG	AGCCTTGTTTGATTTGGTTT	176	10.5939	4.7282	5.86568	55.272	54.134	45	35	1.9	0	PRX	Exobasidium vexans
AE109	SDRB01001590.1	LOC114270690	AA	2	11	1985370	1985391	ATTCAAGGTGTCTGTGAAGG	AGCCTTGTTTGATTTGGTTT	176	10.5939	4.7282	5.86568	55.272	54.134	45	35	1.9	0	PRX	Exobasidium vexans
AE110	SDRB01001637.1	LOC114271930	AAAAT	5	4	2222241	2222260	ACCGTTTACTTTGTTGCCATGT	TGGATGTGGTTAGTCGTGTAGT	331	5.85048	2.69101	3.15947	59.309	58.841	40.909	45.455	0	0	PRX	Exobasidium vexans
AE111	SDRB01001637.1	LOC114271930	AAAAA	5	4	2222904	2222923	TCACACTACACAGACAGATCCA	GTGGCCCTCTCTCTCTCTCT	267	3.7551	3.49633	0.258774	58.504	59.741	45.455	60	0	0	PRX	Exobasidium vexans
AE111	SDRB01001637.1	LOC114271930	AAAAAA	6	4	2222904	2222927	TCACACTACACAGACAGATCCA	GTGGCCCTCTCTCTCTCTCT	267	3.7551	3.49633	0.258774	58.504	59.741	45.455	60	0	0	PRX	Exobasidium vexans
AE111	SDRB01001637.1	LOC114271930	AAA	3	8	2222904	2222927	TCACACTACACAGACAGATCCA	GTGGCCCTCTCTCTCTCTCT	267	3.7551	3.49633	0.258774	58.504	59.741	45.455	60	0	0	PRX	Exobasidium vexans
AE111	SDRB01001637.1	LOC114271930	AA	2	12	2222904	2222927	TCACACTACACAGACAGATCCA	GTGGCCCTCTCTCTCTCTCT	267	3.7551	3.49633	0.258774	58.504	59.741	45.455	60	0	0	PRX	Exobasidium vexans
AE112	SDRB01001925.1	LOC114277322	TT	2	9	2294034	2294051	GCCAAACACCCCCTTAAATTCC	TGCCAGTAAAGATGGGAGTTTGT	212	5.20899	2.02756	3.18143	60.028	60.181	50	43.478	16.64	6.81	PRX	Exobasidium vexans
AE113	SDRB01001926.1	LOC114277407	AA	2	8	293720	293735	CCAAGAACGGGAGCAAAAGG	CCATCGATCGAGCCACTCAA	381	0.70109	0.598065	0.103026	59.402	59.897	55	55	0	0	PRX	Exobasidium vexans
AE114	SDRB01001926.1	LOC114277407	AA	2	8	296686	296701	ACTTGTGCAGTGTTTACGTATGT	TCACATACACAAGAATGAGTGA	116	10.9817	4.12424	6.85743	58.876	55.143	39.13	36.364	20.12	11.35	PRX	Exobasidium vexans
AE115	SDRB01002032.1	LOC114278651	AA	2	8	574422	574437	GCTTTAGCACTGCAAGCACT	TTCGTGTTGTTGCTTTCGGC	329	0.843391	0.595095	0.248296	59.405	60.248	50	50	0	4.67	PRX	Exobasidium vexans
AE116	SDRB01002032.1	LOC114278651	AAAAA	5	5	577305	577329	TTGGCCTCCCATCCTTTTCC	ATTAGCTGCCCCACACACAT	213	0.373722	0.04109	0.332632	59.959	59.667	55	50	0	0	PRX	Exobasidium vexans
AE116	SDRB01002032.1	LOC114278651	AAAAAA	6	4	577305	577328	TTGGCCTCCCATCCTTTTCC	ATTAGCTGCCCCACACACAT	213	0.373722	0.04109	0.332632	59.959	59.667	55	50	0	0	PRX	Exobasidium vexans
AE116	SDRB01002032.1	LOC114278651	AAA	3	8	577305	577328	TTGGCCTCCCATCCTTTTCC	ATTAGCTGCCCCACACACAT	213	0.373722	0.04109	0.332632	59.959	59.667	55	50	0	0	PRX	Exobasidium vexans
AE117	SDRB01002032.1	LOC114278651	TT	2	10	579793	579812	ACACTGGAGACACACACGAT	TCATGCATAGTTTCCACCACCA	199	3.08159	1.04065	2.04095	58.959	59.959	50	45.455	0	0	PRX	Exobasidium vexans
AE118	SDRB01002032.1	LOC114278653	AAAAA	5	5	730559	730583	CAACAGATAGAATTTTGCAC	AACGGCATTTGGTCCCATCA	238	9.49767	9.24611	0.251564	50.754	60.252	35	50	0	0	PRX	Exobasidium vexans
AE118	SDRB01002032.1	LOC114278653	AAAAAA	6	4	730559	730582	CAACAGATAGAATTTTGCAC	AACGGCATTTGGTCCCATCA	238	9.49767	9.24611	0.251564	50.754	60.252	35	50	0	0	PRX	Exobasidium vexans
AE118	SDRB01002032.1	LOC114278653	AAA	3	9	730559	730585	CAACAGATAGAATTTTGCAC	AACGGCATTTGGTCCCATCA	238	9.49767	9.24611	0.251564	50.754	60.252	35	50	0	0	PRX	Exobasidium vexans
AE118	SDRB01002032.1	LOC114278653	AA	2	13	730559	730584	CAACAGATAGAATTTTGCAC	AACGGCATTTGGTCCCATCA	238	9.49767	9.24611	0.251564	50.754	60.252	35	50	0	0	PRX	Exobasidium vexans
AE119	SDRB01002482.1	LOC114284786	TT	2	9	165499	165516	AGGAGAGGTTAGAGCTCAACTC	TGCTGAGAATATGTGGGGAGA	322	6.12483	3.36179	2.76304	58.638	58.237	50	47.619	0	0	PRX	Exobasidium vexans
AE120	SDRB01004642.1	LOC114299915	TTC	3	8	17353	17376	GCAAGTGGCATGTTCTCAACA	GTGGAGGCGAAGGAGAGAAG	279	1.51232	1.3377	0.174617	59.662	59.825	47.619	60	0	0	PRX	Exobasidium vexans
AE120	SDRB01004642.1	LOC114299915	TTCTTC	6	4	17353	17376	GCAAGTGGCATGTTCTCAACA	GTGGAGGCGAAGGAGAGAAG	279	1.51232	1.3377	0.174617	59.662	59.825	47.619	60	0	0	PRX	Exobasidium vexans
AE121	SDRB01005253.1	LOC114301306	TT	2	11	700138	700159	TGACAGTGTGGTCATGGCTA	CGAGAGAAACGGAATTCCATTACC	105	5.61739	1.34706	4.27032	58.653	59.73	50	45.833	0	0	PRX	Exobasidium vexans
AE121	SDRB01005253.1	LOC114301306	TTTTT	5	4	700138	700157	TGACAGTGTGGTCATGGCTA	CGAGAGAAACGGAATTCCATTACC	105	5.61739	1.34706	4.27032	58.653	59.73	50	45.833	0	0	PRX	Exobasidium vexans
AE122	SDRB01005331.1	LOC114301386	AAA	3	8	29556	29579	TTCCTTCCAGGATTTGCTCC	TAGATCAAACTGCAGGCGGG	227	2.62216	2.51446	0.107703	57.486	60.108	50	55	0	0	PRX	Exobasidium vexans
AE123	SDRB01005331.1	LOC114301386	TT	2	9	31191	31208	ATGGCCACCAAGACCAGTTC	TTCCTTTCTTTTCTGCCACA	284	4.87476	0.251341	4.62342	60.251	55.377	55	40	0	0	PRX	Exobasidium vexans
AE124	SDRB01000002.1	LOC114305755	AT	2	11	654167	654188	TCAATCCGATGCATAATTGTTC	AGCATGCTCGACTCTTGACC	333	6.8776	6.76917	0.108424	55.231	60.108	36.364	55	2.6	9.54	WRKY	Exobasidium vexans
AE125	SDRB01000002.1	LOC114305755	AA	2	8	655562	655577	GGCAGTGGTACATGCTGAAA	ACAAATTCAAACATCACCCTCCA	288	5.75596	1.53363	4.22234	58.466	58.778	50	39.13	3.15	3.36	WRKY	Exobasidium vexans
AE126	SDRB01000021.1	LOC114306465	AA	2	9	1431974	1431991	GGTGGTGGTTAGTGTTGGGT	AGTGTTACCAAACGGCACCT	218	0.366035	0.184211	0.181824	59.816	59.818	55	50	0	2.37	WRKY	Exobasidium vexans
AE127	SDRB01000021.1	LOC114306465	AA	2	8	1437938	1437953	ATTCCCGTTTAAGCGAGGGC	GCTCTAAGCAGACGGATCCC	107	0.779738	0.746923	0.032815	60.747	59.967	55	60	9.39	9.39	WRKY	Exobasidium vexans
AE128	SDRB01000033.1	LOC114310669	AA	2	10	814449	814468	GGCCAATCACATGTGCTTCA	CAACCCCACATCTACCCACC	282	0.924471	0.889994	0.034477	59.11	60.034	50	60	0	0	WRKY	Exobasidium vexans
AE129	SDRB01000033.1	LOC114310669	TA	2	9	816339	816356	TCCTCATTCTTAACTTTTCCC	GCCACTTGCCTCTCTCTCTC	112	8.06069	7.88516	0.175531	53.115	59.824	38.095	60	0	0	WRKY	Exobasidium vexans
AE130	SDRB01000033.1	LOC114310669	GA	2	10	816400	816419	AGTGGGGTGAAATGAGTGAAAC	AGGTTTCTCTTGATCACACCGA	223	5.8556	3.2226	2.633	58.777	59.367	45.455	45.455	19.61	19.61	WRKY	Exobasidium vexans
AE131	SDRB01000033.1	LOC114310669	GAGAGA	6	4	816833	816856	TCAACCAGGGGCTGTTTGAG	GATGACAGCCAGAGCCATGT	311	0.286305	0.178992	0.107312	60.179	60.107	55	55	14.65	2.61	WRKY	Exobasidium vexans
AE132	SDRB01000116.1	LOC114263382	AG	2	15	608557	608586	ATCCTAACCGCACTCCAACG	ACCCCTCTACGAAACCCTCA	328	0.224075	0.108329	0.115745	60.108	59.884	55	55	0	0	WRKY	Exobasidium vexans
AE133	SDRB01000116.1	LOC114263382	AA	2	10	609045	609064	CAAGGAAGGGAGGCTGATGG	GGATCTTTCGGACTCTTTCACCT	278	3.16257	0.106819	3.05575	60.107	60.056	60	47.826	5.41	2.7	WRKY	Exobasidium vexans
AE133	SDRB01000116.1	LOC114263382	AAAAA	5	4	609045	609064	CAAGGAAGGGAGGCTGATGG	GGATCTTTCGGACTCTTTCACCT	278	3.16257	0.106819	3.05575	60.107	60.056	60	47.826	5.41	2.7	WRKY	Exobasidium vexans
AE134	SDRB01000116.1	LOC114263382	GA	2	9	622534	622551	AAACAACTGCCCAACCATGC	CGACACGTCTCTCAGCATCA	234	0.27553	0.106521	0.169009	59.893	59.831	50	55	0	0	WRKY	Exobasidium vexans
AE135	SDRB01000116.1	LOC114263393	AAAA	4	8	733732	733763	TGTAGTGTTTGTTTAAACCCCC	CCAAGCCCAAGTCCCACTAC	130	5.59388	5.27134	0.322546	56.729	60.323	40.909	60	3.47	3.47	WRKY	Exobasidium vexans
AE135	SDRB01000116.1	LOC114263393	AA	2	16	733732	733763	TGTAGTGTTTGTTTAAACCCCC	CCAAGCCCAAGTCCCACTAC	130	5.59388	5.27134	0.322546	56.729	60.323	40.909	60	3.47	3.47	WRKY	Exobasidium vexans
AE136	SDRB01000116.1	LOC114263398	GAGA	4	10	826274	826313	GTCCTGTCCTCTGTTGTGGG	CCTCCCACTTTCCACCACAA	157	0.220391	0.035458	0.184933	59.965	59.815	60	55	5.05	5.05	WRKY	Exobasidium vexans
AE137	SDRB01000116.1	LOC114263398	AAAAA	5	8	828606	828645	ACACACACCACAACGTTCCA	GTTGGGGGAGGTTCGCTAAA	281	0.358902	0.321741	0.03716	60.322	59.963	50	55	0	0	WRKY	Exobasidium vexans
AE137	SDRB01000116.1	LOC114263398	AA	2	21	828606	828647	ACACACACCACAACGTTCCA	GTTGGGGGAGGTTCGCTAAA	281	0.358902	0.321741	0.03716	60.322	59.963	50	55	0	0	WRKY	Exobasidium vexans
AE137	SDRB01000116.1	LOC114263398	AAAA	4	10	828606	828645	ACACACACCACAACGTTCCA	GTTGGGGGAGGTTCGCTAAA	281	0.358902	0.321741	0.03716	60.322	59.963	50	55	0	0	WRKY	Exobasidium vexans
AE137	SDRB01000116.1	LOC114263398	AAA	3	14	828606	828647	ACACACACCACAACGTTCCA	GTTGGGGGAGGTTCGCTAAA	281	0.358902	0.321741	0.03716	60.322	59.963	50	55	0	0	WRKY	Exobasidium vexans
AE138	SDRB01000169.1	LOC114280361	AA	2	9	2038788	2038805	AGTGAATGAGTCCCGTCTTGA	ACCGTATTGTTCACGCTCGT	334	2.28714	2.24825	0.038892	58.752	60.039	47.619	50	0	0	WRKY	Exobasidium vexans
AE139	SDRB01000169.1	LOC114280361	AA	2	8	2039166	2039181	ACTGGAGACAACGTACTGCG	TCGTTTGGGAACTTGGCTACT	265	1.45807	0.039437	1.41864	60.039	59.581	55	47.619	0	0	WRKY	Exobasidium vexans
AE140	SDRB01000169.1	LOC114280361	TT	2	8	2039642	2039657	TCAGATCCAAACTTTCGTCT	GGGAGATTTGAACCCACCGT	273	5.71423	5.67649	0.037734	54.324	59.962	40	55	0	0	WRKY	Exobasidium vexans
AE141	SDRB01000176.1	LOC114283150	TT	2	8	1832723	1832738	CGTGCGTGTAGACCCATGAT	TACAGCGCTGCTTCAGACTC	104	0.288196	0.179111	0.109086	60.179	60.109	55	55	0	3.88	WRKY	Exobasidium vexans
AE142	SDRB01000189.1	LOC114286517	AAAAA	5	4	765679	765698	ATTGTGGGGTCCTTTCGCTT	TAGGGGGAGAAAGTAGGGGG	174	0.758468	0.112412	0.646055	59.888	59.354	50	60	0	0	WRKY	Exobasidium vexans
AE142	SDRB01000189.1	LOC114286517	AA	2	11	765679	765700	ATTGTGGGGTCCTTTCGCTT	TAGGGGGAGAAAGTAGGGGG	174	0.758468	0.112412	0.646055	59.888	59.354	50	60	0	0	WRKY	Exobasidium vexans
AE143	SDRB01000189.1	LOC114286517	AA	2	9	773729	773746	TGCAACGTTGGAGATGGTCT	ATGCTAGTCATGAACACTCT	172	6.62345	0.396435	6.22701	59.604	53.773	50	40	0	0	WRKY	Exobasidium vexans
AE144	SDRB01000224.1	LOC114299833	GA	2	11	154531	154552	CCACAACACCAACAACGCAT	TGCATCTCTCTCTCTCTCTCTCT	213	3.81537	0.10212	3.71325	59.898	59.287	50	47.826	0	0	WRKY	Exobasidium vexans
AE145	SDRB01000224.1	LOC114299833	AAAAA	5	6	154759	154788	TCATTGGAGATCTACTATGTGGGT	TAGGAGGCGCAATTGGATCC	301	5.57632	5.46774	0.108585	58.532	59.891	41.667	55	0	0	WRKY	Exobasidium vexans
AE145	SDRB01000224.1	LOC114299833	AAAAAA	6	5	154759	154788	TCATTGGAGATCTACTATGTGGGT	TAGGAGGCGCAATTGGATCC	301	5.57632	5.46774	0.108585	58.532	59.891	41.667	55	0	0	WRKY	Exobasidium vexans
AE145	SDRB01000224.1	LOC114299833	AAA	3	10	154759	154788	TCATTGGAGATCTACTATGTGGGT	TAGGAGGCGCAATTGGATCC	301	5.57632	5.46774	0.108585	58.532	59.891	41.667	55	0	0	WRKY	Exobasidium vexans
AE146	SDRB01000224.1	LOC114299833	AA	2	9	158322	158339	ACAGAGACCAAAATGACACA	CAGGTGATGGTCAAGCCGAT	283	5.30012	5.19262	0.107508	54.807	60.108	40	55	0	0	WRKY	Exobasidium vexans
AE147	SDRB01000250.1	LOC114305679	TT	2	8	412006	412021	TGTGGTACAACGTGTAGTGGA	TGTGCTTCAACAAGTTCATT	170	8.10802	2.03037	6.07765	58.97	53.922	47.619	35	0	0	WRKY	Exobasidium vexans
AE147	SDRB01000250.1	LOC114305679	TT	2	8	412006	412021	TGTGGTACAACGTGTAGTGGA	TGTGCTTCAACAAGTTCATT	170	8.10802	2.03037	6.07765	58.97	53.922	47.619	35	0	0	WRKY	Exobasidium vexans
AE148	SDRB01000337.1	LOC114308125	AA	2	8	893300	893315	TGACCCCTCTGATCATCCTGA	AGGGACATTCAAAGAGGCCA	157	2.36754	1.29194	1.0756	59.708	58.924	52.381	50	0	6.21	WRKY	Exobasidium vexans
AE149	SDRB01000440.1	LOC114311414	TC	2	11	475137	475158	ACCGTTCGAAACCTTTACCT	AGTTGCTTCCTCTGCTCACC	239	2.95272	2.9167	0.036022	57.083	59.964	45	55	0	0	WRKY	Exobasidium vexans
AE149	SDRB01000440.1	LOC114311414	TC	2	11	475137	475158	ACCGTTCGAAACCTTTACCT	AGTTGCTTCCTCTGCTCACC	239	2.95272	2.9167	0.036022	57.083	59.964	45	55	0	0	WRKY	Exobasidium vexans
AE150	SDRB01000440.1	LOC114311414	ATATAT	6	4	475517	475540	GGTGAGCAGAGGAAGCAACT	AGAGCATAATCCACCGGCAC	360	0.215068	0.036022	0.179045	59.964	60.179	55	55	0	0	WRKY	Exobasidium vexans
AE151	SDRB01000440.1	LOC114311414	TCTCTC	6	4	475551	475574	CAGGTCTCTCTCCCTCCCTC	AGAGCATAATCCACCGGCAC	224	0.285263	0.106217	0.179045	60.106	60.179	65	55	0	0	WRKY	Exobasidium vexans
AE151	SDRB01000440.1	LOC114311414	TCTCTC	6	4	475551	475574	CAGGTCTCTCTCCCTCCCTC	AGAGCATAATCCACCGGCAC	224	0.285263	0.106217	0.179045	60.106	60.179	65	55	0	0	WRKY	Exobasidium vexans
AE082	SDRB01000487.1	LOC114313055	AA	2	13	1084636	1084661	TGTCTGCATGGGTGAGATGG	CATCCTCGGCAGATCACACA	344	0.430343	0.253894	0.176449	59.746	59.824	55	55	8.06	0	WRKY	Exobasidium vexans
AE152	SDRB01000487.1	LOC114313055	GAGAGA	6	4	1087349	1087372	TCAAGCTCCTTCAAGTGCAGT	CCCTCCTTTAGCCAACCTGT	153	1.84047	1.14166	0.698818	59.858	59.301	47.619	55	0	0	WRKY	Exobasidium vexans
AE153	SDRB01000487.1	LOC114313055	TG	2	8	1087886	1087901	GTGGACAGGGTGTACGGAAG	AGTGCAGACGAGCCACTTTT	198	0.21665	0.037605	0.179045	60.038	60.179	60	50	0	0	WRKY	Exobasidium vexans
AE154	SDRB01000498.1	LOC114313387	AA	2	8	1031480	1031495	TTCACCATGTAACAAAGCCA	TCCGTTTTGCTTTGAATCAA	348	10.2257	4.53932	5.68641	55.461	54.314	40	35	15.01	0	WRKY	Exobasidium vexans
AE155	SDRB01000529.1	LOC114314481	TT	2	8	906457	906472	GTGTGCACCACAGTGTTTCC	GTACCAATGTCAGGGCCGAA	244	0.136323	0.100503	0.03582	59.899	60.036	55	55	0	0	WRKY	Exobasidium vexans
AE156	SDRB01000529.1	LOC114314481	TT	2	8	907747	907762	ACATGCTAGATTGGGGGTCT	TGGTCGGGGGAAGATTTTGG	339	1.9379	1.89886	0.039035	58.101	59.961	50	55	0	0	WRKY	Exobasidium vexans
AE157	SDRB01000529.1	LOC114314481	TT	2	8	908325	908340	AAAATCGGACCGGTGAGCTT	TGGTTGCACGTCAAGGAGAG	248	0.286174	0.036306	0.249868	59.964	60.25	50	55	0	0	WRKY	Exobasidium vexans
AE158	SDRB01000529.1	LOC114314481	AG	2	14	912291	912318	ATGGCAAGTGGGTGAGTGAG	TTCCTCGTCTTTTCCCACCC	229	0.436378	0.037303	0.399075	59.963	59.601	55	55	2.95	12.21	WRKY	Exobasidium vexans
AE159	SDRB01000529.1	LOC114314481	AA	2	9	912756	912773	TGGTTGTTGCTTGTGACTCTG	TGAAAAATGGATAGGGGAGTGCA	194	5.02746	2.01632	3.01114	58.984	59.989	47.619	43.478	0	0	WRKY	Exobasidium vexans
AE160	SDRB01000540.1	LOC114314750	TGTGTG	6	6	860774	860809	TCAGTGCTCTGAATTTTGGTCT	CACACACACACACACACACA	134	4.96182	4.09076	0.871057	57.909	59.129	40.909	50	0	0	WRKY	Exobasidium vexans
AE160	SDRB01000540.1	LOC114314750	TGTGTG	6	6	860774	860809	TCAGTGCTCTGAATTTTGGTCT	CACACACACACACACACACA	134	4.96182	4.09076	0.871057	57.909	59.129	40.909	50	0	0	WRKY	Exobasidium vexans
AE160	SDRB01000540.1	LOC114314750	TGTG	4	9	860774	860809	TCAGTGCTCTGAATTTTGGTCT	CACACACACACACACACACA	132	4.96182	4.09076	0.871057	57.909	59.129	40.909	50	0	0	WRKY	Exobasidium vexans
AE160	SDRB01000540.1	LOC114314750	TGTG	4	9	860774	860809	TCAGTGCTCTGAATTTTGGTCT	CACACACACACACACACACA	132	4.96182	4.09076	0.871057	57.909	59.129	40.909	50	0	0	WRKY	Exobasidium vexans
AE161	SDRB01000558.1	LOC114315408	AAAAA	5	8	1314658	1314697	ATTTACTCGTGTGGGTGGGC	TGAGAGACATTGAAGCGTGCT	228	1.32348	0.322187	1.00129	60.322	59.999	55	47.619	0	0	WRKY	Exobasidium vexans
AE161	SDRB01000558.1	LOC114315408	AAAA	4	11	1314658	1314701	ATTTACTCGTGTGGGTGGGC	TGAGAGACATTGAAGCGTGCT	228	1.32348	0.322187	1.00129	60.322	59.999	55	47.619	0	0	WRKY	Exobasidium vexans
AE161	SDRB01000558.1	LOC114315408	AAA	3	14	1314658	1314699	ATTTACTCGTGTGGGTGGGC	TGAGAGACATTGAAGCGTGCT	228	1.32348	0.322187	1.00129	60.322	59.999	55	47.619	0	0	WRKY	Exobasidium vexans
AE161	SDRB01000558.1	LOC114315408	AAAAAA	6	7	1314658	1314699	ATTTACTCGTGTGGGTGGGC	TGAGAGACATTGAAGCGTGCT	228	1.32348	0.322187	1.00129	60.322	59.999	55	47.619	0	0	WRKY	Exobasidium vexans
AE162	SDRB01000558.1	LOC114315408	TC	2	9	1315565	1315582	CAGAGGAGTGAAGGACCACC	GGCCAACCCCTTCTTCTTCA	175	0.723099	0.610687	0.112412	59.389	59.888	60	55	12.22	3.52	WRKY	Exobasidium vexans
AE163	SDRB01000558.1	LOC114315424	TC	2	9	1776977	1776994	TAATTGACCGGGTATCGCCG	GGCTTGGCTTTGGGGATAGT	154	0.065513	0.032403	0.033109	59.968	60.033	55	55	0	0	WRKY	Exobasidium vexans
AE163	SDRB01000558.1	LOC114315424	CACA	4	10	1776994	1777033	TAATTGACCGGGTATCGCCG	GGCTTGGCTTTGGGGATAGT	154	0.065513	0.032403	0.033109	59.968	60.033	55	55	0	0	WRKY	Exobasidium vexans
AE164	SDRB01000558.1	LOC114315424	AA	2	8	1777677	1777692	TGTGGTTTGCCCTCTCCTTC	AAACCAAACACACCCACATA	203	4.75286	0.110486	4.64238	59.89	55.358	55	40	0	0.38	WRKY	Exobasidium vexans
AE165	SDRB01000558.1	LOC114315424	AT	2	10	1779661	1779680	TTGCAGACCATGGCCTTCTT	GGCTTTGTGGGTAGCAGTCA	212	0.363722	0.112995	0.250727	59.887	60.251	50	55	0	0	WRKY	Exobasidium vexans
AE166	SDRB01000558.1	LOC114315424	AT	2	10	1780114	1780133	ACATTCGGTATGTGGTGGTACT	AAATGGGAGTTGGACCCTGC	232	3.08755	2.83576	0.251787	59.164	60.252	45.455	55	0	0	WRKY	Exobasidium vexans
AE167	SDRB01000569.1	LOC114315667	AAAAAA	6	4	1169845	1169868	AACCAAACAGAGATGTCTCA	TGTGTGTGTGTGTGTGTGTG	158	6.66913	5.79808	0.871057	54.202	59.129	40	50	0	0	WRKY	Exobasidium vexans
AE167	SDRB01000569.1	LOC114315667	AAAAA	5	5	1169845	1169869	AACCAAACAGAGATGTCTCA	TGTGTGTGTGTGTGTGTGTG	158	6.66913	5.79808	0.871057	54.202	59.129	40	50	0	0	WRKY	Exobasidium vexans
AE167	SDRB01000569.1	LOC114315667	AA	2	13	1169845	1169870	AACCAAACAGAGATGTCTCA	TGTGTGTGTGTGTGTGTGTG	158	6.66913	5.79808	0.871057	54.202	59.129	40	50	0	0	WRKY	Exobasidium vexans
AE167	SDRB01000569.1	LOC114315667	AAA	3	8	1169845	1169868	AACCAAACAGAGATGTCTCA	TGTGTGTGTGTGTGTGTGTG	158	6.66913	5.79808	0.871057	54.202	59.129	40	50	0	0	WRKY	Exobasidium vexans
AE168	SDRB01000615.1	LOC114316930	AA	2	8	622172	622187	AGCACAGAGTACTACGAAAACCA	TGGCTTCCTCTCTCTCTCTCT	368	5.24242	3.31997	1.92245	59.68	59.078	43.478	52.381	0	0	WRKY	Exobasidium vexans
AE169	SDRB01000684.1	LOC114319022	TT	2	8	1412158	1412173	CTTCTGTATCCGCGGCTGAT	GGACAGTGTCCCTCATCCAA	204	1.01691	0.032678	0.98423	59.967	59.016	55	55	0	0	WRKY	Exobasidium vexans
AE170	SDRB01000684.1	LOC114319022	CCCCC	5	4	1412667	1412686	AAGACTTGGGGAAGCACACA	AAGGGAAAATGGTGTGGCCT	245	0.741728	0.550914	0.190815	59.449	59.809	50	50	6.58	0	WRKY	Exobasidium vexans
AE170	SDRB01000684.1	LOC114319022	CCCCCC	6	4	1412667	1412690	AAGACTTGGGGAAGCACACA	AAGGGAAAATGGTGTGGCCT	245	0.741728	0.550914	0.190815	59.449	59.809	50	50	6.58	0	WRKY	Exobasidium vexans
AE170	SDRB01000684.1	LOC114319022	CC	2	12	1412667	1412690	AAGACTTGGGGAAGCACACA	AAGGGAAAATGGTGTGGCCT	245	0.741728	0.550914	0.190815	59.449	59.809	50	50	6.58	0	WRKY	Exobasidium vexans
AE171	SDRB01000684.1	LOC114319022	AA	2	8	1412691	1412706	TTCAACACCAACTCACCCCC	AAGGGAAAATGGTGTGGCCT	121	0.297234	0.106419	0.190815	60.106	59.809	55	50	15.59	8.92	WRKY	Exobasidium vexans
AE172	SDRB01000770.1	LOC114321485	AAAAA	5	7	1000523	1000557	GGCCACAACTTTGTAAGCCC	AGGAGGAGCGAACTCTGTCT	174	0.356195	0.31716	0.039035	59.683	59.961	55	55	0	0	WRKY	Exobasidium vexans
AE172	SDRB01000770.1	LOC114321485	AA	2	19	1000523	1000560	GGCCACAACTTTGTAAGCCC	AGGAGGAGCGAACTCTGTCT	174	0.356195	0.31716	0.039035	59.683	59.961	55	55	0	0	WRKY	Exobasidium vexans
AE173	SDRB01000773.1	LOC114321717	TA	2	8	747260	747275	CCCAGTGGACCCATTGACAA	TTGTCTCTTTCGCAGGGTGG	249	0.362513	0.112218	0.250295	59.888	60.25	55	55	0	0	WRKY	Exobasidium vexans
AE174	SDRB01000773.1	LOC114321717	TTTTT	5	4	747768	747787	GGATGTCCGGCTGATTTCCA	ACACAACTCATATATCGATATCCGT	194	7.49971	0.107214	7.39249	60.107	57.608	55	36	0	0	WRKY	Exobasidium vexans
AE174	SDRB01000773.1	LOC114321717	TTTTTT	6	4	747768	747791	GGATGTCCGGCTGATTTCCA	ACACAACTCATATATCGATATCCGT	194	7.49971	0.107214	7.39249	60.107	57.608	55	36	0	0	WRKY	Exobasidium vexans
AE174	SDRB01000773.1	LOC114321717	TTT	3	8	747768	747791	GGATGTCCGGCTGATTTCCA	ACACAACTCATATATCGATATCCGT	194	7.49971	0.107214	7.39249	60.107	57.608	55	36	0	0	WRKY	Exobasidium vexans
AE175	SDRB01000773.1	LOC114321717	AA	2	8	751085	751100	TGGTCACAAGCAACAGTTGAG	AGATCTAAATCGCACGTCCT	148	5.56404	2.01632	3.54772	58.984	56.452	47.619	45	0	0	WRKY	Exobasidium vexans
AE176	SDRB01000783.1	LOC114321896	TT	2	8	168148	168163	GTCACAATGTAATCACATCT	GTCGGGACAAGCTTACAGGT	330	9.45854	9.13784	0.320697	50.862	59.679	35	55	0	0	WRKY	Exobasidium vexans
AE177	SDRB01000783.1	LOC114321896	AC	2	11	168875	168896	GCCAAAGGTTTGTTGGGACC	TGTGTGTGTGTGTGTGTGTG	209	0.977021	0.105964	0.871057	59.894	59.129	55	50	0	0	WRKY	Exobasidium vexans
AE178	SDRB01000857.1	LOC114323594	AT	2	10	538860	538879	CACAATTACACCGCCACATGG	ATCTTTCAGGTTCGGACGCT	252	1.74407	1.13543	0.60864	60.135	59.391	52.381	50	3.61	0	WRKY	Exobasidium vexans
AE178	SDRB01000857.1	LOC114323594	AT	2	10	538860	538879	CACAATTACACCGCCACATGG	ATCTTTCAGGTTCGGACGCT	252	1.74407	1.13543	0.60864	60.135	59.391	52.381	50	3.61	0	WRKY	Exobasidium vexans
AE179	SDRB01000865.1	LOC114323887	CCCCCC	6	4	2601227	2601250	ACATCAGACTCCCCTCCCTC	TGATGGTGCGTGTCAGGTAC	124	0.069313	0.031616	0.037697	60.032	60.038	60	55	0	4.49	WRKY	Exobasidium vexans
AE179	SDRB01000865.1	LOC114323887	CCC	3	9	2601227	2601253	ACATCAGACTCCCCTCCCTC	TGATGGTGCGTGTCAGGTAC	124	0.069313	0.031616	0.037697	60.032	60.038	60	55	0	4.49	WRKY	Exobasidium vexans
AE179	SDRB01000865.1	LOC114323887	CCCCC	5	5	2601227	2601251	ACATCAGACTCCCCTCCCTC	TGATGGTGCGTGTCAGGTAC	124	0.069313	0.031616	0.037697	60.032	60.038	60	55	0	4.49	WRKY	Exobasidium vexans
AE180	SDRB01000865.1	LOC114323887	TC	2	9	2601408	2601425	TGACAGACACGTCGTCCAAG	GCAAGTTGCAGCTTGTAGGA	140	1.26867	0.030235	1.23844	59.97	58.762	55	50	0	0	WRKY	Exobasidium vexans
AE181	SDRB01000865.1	LOC114323887	TC	2	9	2601865	2601882	GCAACACACTTGCTAGAGTTGC	GGACACTCTCTTATCAGGCGT	231	4.3551	2.60317	1.75192	60.603	59.248	50	52.381	0	0	WRKY	Exobasidium vexans
AE182	SDRB01000908.1	LOC114256331	AA	2	8	779054	779069	AGGCTGAAAAGTGTAGAAGCAGA	TGTGTTTTTACATGAAGCAAGTCCT	268	8.43118	3.0716	5.35958	59.928	59.64	43.478	36	0	0	WRKY	Exobasidium vexans
AE183	SDRB01000908.1	LOC114256331	TTTTT	5	4	782442	782461	CCCTCAGATACCCCACTGGA	GGTGCCATCCTAACAATTCAGC	142	2.13087	0.031111	2.09976	60.031	59.9	60	50	0	0	WRKY	Exobasidium vexans
AE184	SDRB01000908.1	LOC114256331	TT	2	8	783245	783260	TGGGAGATGGAGACGCCTAA	GGAGACAGTCAAGTCCCACA	167	1.08112	0.032515	1.0486	60.033	58.951	55	55	0	0	WRKY	Exobasidium vexans
AE185	SDRB01000911.1	LOC114256400	TT	2	9	1888230	1888247	GGTTGGTAAGAGCCGTTGGA	TCAGAAGTGACAGCAACACAGA	163	2.20405	0.035739	2.16831	59.964	59.832	55	45.455	0	0	WRKY	Exobasidium vexans
AE185	SDRB01000911.1	LOC114256400	TT	2	9	1888230	1888247	GGTTGGTAAGAGCCGTTGGA	TCAGAAGTGACAGCAACACAGA	163	2.20405	0.035739	2.16831	59.964	59.832	55	45.455	0	0	WRKY	Exobasidium vexans
AE185	SDRB01000911.1	LOC114256400	TT	2	9	1888267	1888284	GGTTGGTAAGAGCCGTTGGA	TCAGAAGTGACAGCAACACAGA	163	2.20405	0.035739	2.16831	59.964	59.832	55	45.455	0	0	WRKY	Exobasidium vexans
AE185	SDRB01000911.1	LOC114256400	TT	2	9	1888267	1888284	GGTTGGTAAGAGCCGTTGGA	TCAGAAGTGACAGCAACACAGA	163	2.20405	0.035739	2.16831	59.964	59.832	55	45.455	0	0	WRKY	Exobasidium vexans
AE186	SDRB01000914.1	LOC114256467	AA	2	10	298673	298692	TGGATCATGATAGAGGGCTCT	CCACCCACCGATAACGTTCT	231	3.80515	3.55686	0.248289	57.443	59.752	47.619	55	0	0	WRKY	Exobasidium vexans
AE186	SDRB01000914.1	LOC114256467	AA	2	10	298673	298692	TGGATCATGATAGAGGGCTCT	CCACCCACCGATAACGTTCT	231	3.80515	3.55686	0.248289	57.443	59.752	47.619	55	0	0	WRKY	Exobasidium vexans
AE186	SDRB01000914.1	LOC114256467	ATCAA	5	4	298693	298712	TGGATCATGATAGAGGGCTCT	CCACCCACCGATAACGTTCT	231	3.80515	3.55686	0.248289	57.443	59.752	47.619	55	0	0	WRKY	Exobasidium vexans
AE186	SDRB01000914.1	LOC114256467	ATCAA	5	4	298693	298712	TGGATCATGATAGAGGGCTCT	CCACCCACCGATAACGTTCT	231	3.80515	3.55686	0.248289	57.443	59.752	47.619	55	0	0	WRKY	Exobasidium vexans
AE187	SDRB01000933.1	LOC114257132	AA	2	8	817231	817246	ACCTCTGAAAAGTATGTGCCA	TGGACTCAATGTAGGCTCACTG	205	6.02289	3.78823	2.23466	57.212	59.765	42.857	50	0	0	WRKY	Exobasidium vexans
AE188	SDRB01000997.1	LOC114258262	AA	2	8	689535	689550	CGAGGAAGATGTAAATGCACGA	CCATCTCCGTGTCCGTACTG	356	3.28759	3.18691	0.100682	58.813	59.899	45.455	60	0	2.59	WRKY	Exobasidium vexans
AE189	SDRB01001036.1	LOC114259259	CT	2	8	306588	306603	GCGCGTGGGGATTAGAAACT	CGCATAACAACTAGCCAAATGC	115	3.85149	0.743345	3.10814	60.743	58.892	55	45.455	0	0	WRKY	Exobasidium vexans
AE190	SDRB01001036.1	LOC114259259	GA	2	17	313075	313108	TGCTACACTTATCTTGGCCCTC	ACCCAATCTTGACTGCTTCACT	341	4.27781	2.17061	2.1072	59.829	59.893	50	45.455	0	0	WRKY	Exobasidium vexans
AE191	SDRB01001036.1	LOC114259259	GAGA	4	8	313075	313106	TGCTACACTTATCTTGGCCCTC	TCAATGGAACCCTTGCTTTCA	302	5.12674	2.17061	2.95613	59.829	58.044	50	42.857	0	0	WRKY	Exobasidium vexans
AE191	SDRB01001036.1	LOC114259259	GAGAGA	6	5	313075	313104	TGCTACACTTATCTTGGCCCTC	TCAATGGAACCCTTGCTTTCA	302	5.12674	2.17061	2.95613	59.829	58.044	50	42.857	0	0	WRKY	Exobasidium vexans
AE192	SDRB01001156.1	LOC114261861	AAAAA	5	4	1273126	1273145	ACTTCACATACCCCAAGGTCT	ACAGAGATGGGTATGTGCCA	250	4.21609	2.63254	1.58356	58.367	58.416	47.619	50	28.13	21.47	WRKY	Exobasidium vexans
AE192	SDRB01001156.1	LOC114261861	AA	2	10	1273126	1273145	ACTTCACATACCCCAAGGTCT	ACAGAGATGGGTATGTGCCA	250	4.21609	2.63254	1.58356	58.367	58.416	47.619	50	28.13	21.47	WRKY	Exobasidium vexans
AE193	SDRB01001156.1	LOC114261861	AAAAA	5	4	1273661	1273680	TCAAGTACCAGCTGAGGGGT	GCTTTTAAGATCCAAAACCAATGCA	291	5.87928	0.178903	5.70037	60.179	59.3	55	36	0	0	WRKY	Exobasidium vexans
AE193	SDRB01001156.1	LOC114261861	AA	2	11	1273661	1273682	TCAAGTACCAGCTGAGGGGT	GCTTTTAAGATCCAAAACCAATGCA	291	5.87928	0.178903	5.70037	60.179	59.3	55	36	0	0	WRKY	Exobasidium vexans
AE194	SDRB01001408.1	LOC114267287	GAGAGA	6	4	605835	605858	TGGTGATGGTGGTGATGGTG	GCCACTACTACCACACCACC	362	0.074692	0.038021	0.036671	59.962	60.037	55	60	31.08	31.08	WRKY	Exobasidium vexans
AE195	SDRB01001562.1	LOC114270213	AAAAA	5	4	642777	642796	CCATCTTCTCATGCTTCTCTCCA	AATCTCCGAAACAGGCGTGT	229	3.16916	3.13426	0.034896	59.866	59.965	47.826	50	0	0	WRKY	Exobasidium vexans
AE195	SDRB01001562.1	LOC114270213	AA	2	11	642777	642798	CCATCTTCTCATGCTTCTCTCCA	AATCTCCGAAACAGGCGTGT	229	3.16916	3.13426	0.034896	59.866	59.965	47.826	50	0	0	WRKY	Exobasidium vexans
AE196	SDRB01001729.1	LOC114273668	AA	2	10	994068	994087	AGTTAGATGGAGGACTGGGGT	AGCACCTGGAGTCCTAACCT	296	1.48378	1.36644	0.11734	59.634	59.883	52.381	55	0	4.6	WRKY	Exobasidium vexans
AE196	SDRB01001729.1	LOC114273668	AAAAA	5	4	994068	994087	AGTTAGATGGAGGACTGGGGT	AGCACCTGGAGTCCTAACCT	296	1.48378	1.36644	0.11734	59.634	59.883	52.381	55	0	4.6	WRKY	Exobasidium vexans
AE197	SDRB01001729.1	LOC114273668	AT	2	11	1000562	1000583	GCAGCTGTGAAAGAGTTGTGG	AAAAGCCACATGCCAAACGG	325	1.25186	1.00203	0.249826	60.002	60.25	52.381	50	0	0	WRKY	Exobasidium vexans
AE198	SDRB01001729.1	LOC114273668	AA	2	8	1001182	1001197	TCACACACATGGAGGTTGGG	AGGTTGAGACGCTCTTTGGG	117	0.145752	0.110295	0.035458	59.89	59.965	55	55	0	0	WRKY	Exobasidium vexans
AE199	SDRB01001781.1	LOC114274841	TT	2	8	1623127	1623142	TGGGCACTTGCAAATGTTGG	ACACACCTTTCCCTTTCCCT	311	1.3383	0.106335	1.23196	59.894	58.768	50	50	0	0	WRKY	Exobasidium vexans
AE199	SDRB01001781.1	LOC114274841	TT	2	8	1623127	1623142	TGGGCACTTGCAAATGTTGG	ACACACCTTTCCCTTTCCCT	311	1.3383	0.106335	1.23196	59.894	58.768	50	50	0	0	WRKY	Exobasidium vexans
AE200	SDRB01001937.1	LOC114277507	AAAGA	5	4	587968	587987	CCAGAGGTGCATGTGTGAGT	GTCTGAGGCCACAATTCCGA	247	0.072269	0.035881	0.036388	59.964	60.036	55	55	0	0	WRKY	Exobasidium vexans
AE201	SDRB01002072.1	LOC114279300	AA	2	8	404014	404029	TGCTACAAGGACACACCGAC	AGCAGCCTCCCTGAGTAGAA	290	0.074785	0.032952	0.041833	59.967	59.958	55	55	4.9	0	WRKY	Exobasidium vexans
AE201	SDRB01002072.1	LOC114279300	AAA	3	10	404039	404068	TGCTACAAGGACACACCGAC	AGCAGCCTCCCTGAGTAGAA	290	0.074785	0.032952	0.041833	59.967	59.958	55	55	4.9	0	WRKY	Exobasidium vexans
AE201	SDRB01002072.1	LOC114279300	AAAAA	5	6	404039	404068	TGCTACAAGGACACACCGAC	AGCAGCCTCCCTGAGTAGAA	290	0.074785	0.032952	0.041833	59.967	59.958	55	55	4.9	0	WRKY	Exobasidium vexans
AE201	SDRB01002072.1	LOC114279300	AA	2	15	404039	404068	TGCTACAAGGACACACCGAC	AGCAGCCTCCCTGAGTAGAA	290	0.074785	0.032952	0.041833	59.967	59.958	55	55	4.9	0	WRKY	Exobasidium vexans
AE201	SDRB01002072.1	LOC114279300	AAAAAA	6	5	404039	404068	TGCTACAAGGACACACCGAC	AGCAGCCTCCCTGAGTAGAA	290	0.074785	0.032952	0.041833	59.967	59.958	55	55	4.9	0	WRKY	Exobasidium vexans
AE202	SDRB01002087.1	LOC114279571	CTCT	4	10	811624	811663	TTTTAGACGGGCCAGCCAAT	CATGGCACCCACTAAGCTGA	221	0.074186	0.039035	0.035152	59.961	60.035	50	55	15.49	4.74	WRKY	Exobasidium vexans
AE203	SDRB01002087.1	LOC114279571	TT	2	9	812237	812254	GTTGAAGGGTCGAGGCTGAA	ACACGGCTCCTCTCAACTTG	292	0.068954	0.034896	0.034059	59.965	59.966	55	55	14.76	9.1	WRKY	Exobasidium vexans
AE204	SDRB01002087.1	LOC114279571	TTTTT	5	4	813063	813082	TGACACGTGTCCTGCCTAAC	AGAGTGGTGCATTGTGTGGT	314	0.216444	0.032952	0.183492	59.967	59.817	55	50	4.74	0	WRKY	Exobasidium vexans
AE204	SDRB01002087.1	LOC114279571	TT	2	10	813063	813082	TGACACGTGTCCTGCCTAAC	AGAGTGGTGCATTGTGTGGT	314	0.216444	0.032952	0.183492	59.967	59.817	55	50	4.74	0	WRKY	Exobasidium vexans
AE205	SDRB01002179.1	LOC114280887	ACACAC	6	4	252230	252253	GCAAAGAGGAGAGAAGGGGG	TAGTTGGACACGCTTGGGAC	276	0.288799	0.254462	0.034337	59.746	59.966	60	55	0	0	WRKY	Exobasidium vexans
AE206	SDRB01002179.1	LOC114280887	AA	2	8	252452	252467	TCCCAAGCGTGTCCAACTAC	AAAGCACGGACACCTCTACG	159	0.072863	0.034337	0.038526	59.966	60.039	55	55	12.3	0	WRKY	Exobasidium vexans
AE206	SDRB01002179.1	LOC114280887	AA	2	8	252452	252467	TCCCAAGCGTGTCCAACTAC	AAAGCACGGACACCTCTACG	159	0.072863	0.034337	0.038526	59.966	60.039	55	55	12.3	0	WRKY	Exobasidium vexans
AE207	SDRB01002179.1	LOC114280887	AG	2	10	254838	254857	CTCCGTTCCCTACCACCAAC	ACCGTTCGAAAACCTTTACCT	203	3.23508	0.036671	3.19841	60.037	57.802	60	42.857	0	0	WRKY	Exobasidium vexans
AE207	SDRB01002179.1	LOC114280887	AG	2	10	254838	254857	CTCCGTTCCCTACCACCAAC	ACCGTTCGAAAACCTTTACCT	203	3.23508	0.036671	3.19841	60.037	57.802	60	42.857	0	0	WRKY	Exobasidium vexans
AE208	SDRB01002179.1	LOC114280913	TC	2	10	1640883	1640902	GCATCACTCTCTCTGCGTCA	CTGCTGCATGACTTTTCCGG	310	0.3418	0.172127	0.169672	59.828	59.83	55	55	0	0	WRKY	Exobasidium vexans
AE209	SDRB01002179.1	LOC114280913	TC	2	10	1640978	1640997	TCACGCTGATGACGTCCTTT	TCGCCACATCTCTCCCCTTA	343	0.349675	0.31716	0.032515	59.683	60.033	50	55	0	0	WRKY	Exobasidium vexans
AE210	SDRB01002179.1	LOC114280913	TTTTC	5	4	1641427	1641446	GTGGATTCCGGCGAGAGTAG	ACCATACAAACACAGCCGGA	223	0.429604	0.030908	0.398696	59.969	59.601	60	50	11.83	11.83	WRKY	Exobasidium vexans
AE211	SDRB01002179.1	LOC114280913	TT	2	9	1641640	1641657	TCCGGCTGTGTTTGTATGGT	AGTGGTGTGGAGGCTTTTGT	274	0.65747	0.398696	0.258774	59.601	59.741	50	50	0	0	WRKY	Exobasidium vexans
AE212	SDRB01002241.1	LOC114281649	AGAGAG	6	4	787333	787356	CACCTGAGGAGGCCATTTGA	AGAATCGGTCAAGGCCACAA	242	0.729474	0.329261	0.400213	59.671	59.6	55	50	5.01	4.03	WRKY	Exobasidium vexans
AE212	SDRB01002241.1	LOC114281649	AGAGAG	6	4	787333	787356	CACCTGAGGAGGCCATTTGA	AGAATCGGTCAAGGCCACAA	242	0.729474	0.329261	0.400213	59.671	59.6	55	50	5.01	4.03	WRKY	Exobasidium vexans
AE213	SDRB01002241.1	LOC114281649	GA	2	11	787472	787493	GAGAGAGATGGGAGTCGGGA	GGTGGTGTTCCGGTCTGATT	233	0.220276	0.183971	0.036306	59.816	59.964	60	55	0	0	WRKY	Exobasidium vexans
AE214	SDRB01002241.1	LOC114281649	TATATA	6	4	788042	788065	ACACATTTAGGGTCCACTAT	CACGTCAAAGCCTTGGAACG	340	6.75122	6.70991	0.041312	53.29	60.041	40	55	0	0	WRKY	Exobasidium vexans
AE214	SDRB01002241.1	LOC114281649	TATATA	6	4	788042	788065	ACACATTTAGGGTCCACTAT	CACGTCAAAGCCTTGGAACG	340	6.75122	6.70991	0.041312	53.29	60.041	40	55	0	0	WRKY	Exobasidium vexans
AE215	SDRB01002322.1	LOC114282751	AAA	3	9	100897	100923	ACTGACATCGTCCGCAACAT	ACCCGCTTACACAAATGCAA	397	1.36074	0.037326	1.32341	60.037	58.677	50	45	0	0	WRKY	Exobasidium vexans
AE215	SDRB01002322.1	LOC114282751	AA	2	14	100897	100924	ACTGACATCGTCCGCAACAT	ACCCGCTTACACAAATGCAA	397	1.36074	0.037326	1.32341	60.037	58.677	50	45	0	0	WRKY	Exobasidium vexans
AE215	SDRB01002322.1	LOC114282751	AAAAAA	6	4	100897	100920	ACTGACATCGTCCGCAACAT	ACCCGCTTACACAAATGCAA	397	1.36074	0.037326	1.32341	60.037	58.677	50	45	0	0	WRKY	Exobasidium vexans
AE215	SDRB01002322.1	LOC114282751	AAAAA	5	5	100897	100921	ACTGACATCGTCCGCAACAT	ACCCGCTTACACAAATGCAA	397	1.36074	0.037326	1.32341	60.037	58.677	50	45	0	0	WRKY	Exobasidium vexans
AE216	SDRB01002333.1	LOC114282815	TCTC	4	9	1340610	1340645	AGCGACTACCAATACCCCGA	GCATCAGTAGACATGTCCTTGC	253	3.00743	0.396139	2.61129	60.396	59.389	55	50	0	0	WRKY	Exobasidium vexans
AE216	SDRB01002333.1	LOC114282815	TCTCTC	6	6	1340610	1340645	AGCGACTACCAATACCCCGA	GCATCAGTAGACATGTCCTTGC	253	3.00743	0.396139	2.61129	60.396	59.389	55	50	0	0	WRKY	Exobasidium vexans
AE217	SDRB01002425.1	LOC114284113	AA	2	8	1273812	1273827	ACGTGAGACTGGTTAGCCAC	GTGACCACAGGACTGAAGCT	105	0.712044	0.317479	0.394565	59.683	59.605	55	55	0	0	WRKY	Exobasidium vexans
AE218	SDRB01002425.1	LOC114284113	AAAAA	5	8	1279606	1279645	CGAGGCTGTCGGATTCTCTT	GAGTAGTAGTTTTGCAGCAACCA	322	4.27102	0.457851	3.81317	59.542	59.187	55	43.478	0	0	WRKY	Exobasidium vexans
AE219	SDRB01002463.1	LOC114284484	AA	2	8	313720	313735	ATTTCCCCAAACAAACGGGC	TGGCCAAACATTCCTCTCCA	242	1.17175	0.394938	0.77681	59.605	59.223	50	50	0	0	WRKY	Exobasidium vexans
AE220	SDRB01002463.1	LOC114284484	TT	2	9	314261	314278	ACCAAACTTTATGGGGCTTTTCA	CAGACGCGTTTAGCCCCTAA	127	4.07916	3.97064	0.10852	59.029	60.109	39.13	55	20.04	10.25	WRKY	Exobasidium vexans
AE221	SDRB01002463.1	LOC114284484	TTTTT	5	4	322449	322468	CCACAACCAGATATGGGCGT	TCAACTACACTCGAGAGAAAGTCT	263	5.17177	0.107214	5.06456	60.107	58.935	55	41.667	0	0	WRKY	Exobasidium vexans
AE221	SDRB01002463.1	LOC114284484	TT	2	10	322449	322468	CCACAACCAGATATGGGCGT	TCAACTACACTCGAGAGAAAGTCT	263	5.17177	0.107214	5.06456	60.107	58.935	55	41.667	0	0	WRKY	Exobasidium vexans
AE222	SDRB01002505.1	LOC114285191	TT	2	8	794864	794879	ACCACGTGCACCTTTTTGAG	CAACGGTTATGAAAAATCCA	283	8.69454	0.738389	7.95615	59.262	52.044	50	35	0	0	WRKY	Exobasidium vexans
AE223	SDRB01002890.1	LOC114289849	AT	2	9	255167	255184	TGGTCCCGTCTCCTATGCAT	ACATTCATTCCACACCCAAGT	123	3.64188	0.398522	3.24336	60.399	57.757	55	42.857	0	0	WRKY	Exobasidium vexans
AE224	SDRB01002896.1	LOC114289980	ATATAT	6	4	280231	280254	AGCCCCAACATATCTTCCCA	AAGAAAAGTGTGTGTGCGCG	213	1.85528	1.60722	0.248054	58.393	60.248	50	50	0	0	WRKY	Exobasidium vexans
AE225	SDRB01003031.1	LOC114291900	AA	2	9	354313	354330	AGTGTCCTCCAGAAGTAAACT	TGCTGTTCAGGGAAGGTCAC	160	5.18095	5.07236	0.108585	55.928	59.891	42.857	55	0	0	WRKY	Exobasidium vexans
AE226	SDRB01003031.1	LOC114291900	AT	2	8	355034	355049	AACTTCCCAAACGAGGCCAT	GTGTGTGTGTGTGTGTGTGG	321	0.28032	0.112412	0.167908	59.888	59.832	50	55	0	0	WRKY	Exobasidium vexans
AE227	SDRB01003031.1	LOC114291900	CA	2	10	355222	355241	TGCACTCCATTACAAACACCA	TGGTGGTGGCATGAACTCTT	327	3.41559	2.93752	0.478072	58.062	59.522	42.857	50	0	0	WRKY	Exobasidium vexans
AE228	SDRB01003031.1	LOC114291900	AAGAAG	6	4	356911	356934	GAAAGCAGTTGCAGTGGTGG	GCCTCTGCCTCTCTCTCTCT	259	0.137698	0.031178	0.106519	59.969	60.107	55	60	9.31	9.66	WRKY	Exobasidium vexans
AE228	SDRB01003031.1	LOC114291900	AAG	3	8	356911	356934	GAAAGCAGTTGCAGTGGTGG	GCCTCTGCCTCTCTCTCTCT	259	0.137698	0.031178	0.106519	59.969	60.107	55	60	9.31	9.66	WRKY	Exobasidium vexans
AE229	SDRB01003060.1	LOC114292193	AA	2	9	720829	720846	AGAATGTCACATCGAAACCA	TCGAGTTGGTTCAGGCTTGA	132	5.76192	5.00563	0.756294	54.994	59.244	40	50	0	0	WRKY	Exobasidium vexans
AE229	SDRB01003060.1	LOC114292193	AA	2	9	720829	720846	AGAATGTCACATCGAAACCA	TCGAGTTGGTTCAGGCTTGA	132	5.76192	5.00563	0.756294	54.994	59.244	40	50	0	0	WRKY	Exobasidium vexans
AE230	SDRB01003143.1	LOC114292823	CT	2	16	1002752	1002783	TACTCTCTCCCGACCACACA	AGCCAAAACGTAACCTTTGT	118	4.32306	0.402887	3.92018	59.597	56.08	55	40	0	0	WRKY	Exobasidium vexans
AE230	SDRB01003143.1	LOC114292823	CTCTCT	6	5	1002752	1002781	TACTCTCTCCCGACCACACA	AGCCAAAACGTAACCTTTGT	118	4.32306	0.402887	3.92018	59.597	56.08	55	40	0	0	WRKY	Exobasidium vexans
AE231	SDRB01003143.1	LOC114292823	CT	2	8	1003461	1003476	ACTATTCCAGTCAACCGGCC	TGTGGTTAAGTTATGGTTTGTTCAG	300	7.28573	0.252197	7.03353	59.748	57.966	55	36	0	0	WRKY	Exobasidium vexans
AE232	SDRB01003333.1	LOC114294106	AG	2	18	99062	99097	ATCTACCCCGGTTCTACCCC	TGTCGGACTAGCTGCTAGGT	210	0.139678	0.105298	0.03438	60.105	60.034	60	55	0	0	WRKY	Exobasidium vexans
AE232	SDRB01003333.1	LOC114294106	AGAGAG	6	6	99062	99097	ATCTACCCCGGTTCTACCCC	TGTCGGACTAGCTGCTAGGT	210	0.139678	0.105298	0.03438	60.105	60.034	60	55	0	0	WRKY	Exobasidium vexans
AE233	SDRB01003333.1	LOC114294106	GA	2	10	99439	99458	TGTGTGAGCAAGCATGTGTG	TCCTTTCTGCTGTGTCTGATACC	224	3.72004	0.664224	3.05582	59.336	60.056	50	47.826	0	0	WRKY	Exobasidium vexans
AE234	SDRB01003376.1	LOC114294418	TG	2	9	178941	178958	TGTTTCTGTCACCATGTATGCT	CGCACATACACACACACACA	119	4.95359	4.01979	0.933796	57.98	59.066	40.909	50	0	7.53	WRKY	Exobasidium vexans
AE235	SDRB01003474.1	LOC114294862	AA	2	8	639687	639702	TGTCTAAGAGGGTGTTCGGA	TGGATCGGTCTGACCCATCT	159	2.32981	2.2977	0.032117	57.702	60.032	50	55	0	0	WRKY	Exobasidium vexans
AE236	SDRB01004606.1	LOC114299830	AAAA	4	10	245071	245110	TAACCTTGTGCCCGAATGCT	AGGAGTTTGGTGTGCAGTGT	220	0.29348	0.03759	0.25589	59.962	59.744	50	50	0	0	WRKY	Exobasidium vexans
AE236	SDRB01004606.1	LOC114299830	AA	2	13	245116	245141	TAACCTTGTGCCCGAATGCT	AGGAGTTTGGTGTGCAGTGT	220	0.29348	0.03759	0.25589	59.962	59.744	50	50	0	0	WRKY	Exobasidium vexans
AE236	SDRB01004606.1	LOC114299830	AAA	3	8	245116	245139	TAACCTTGTGCCCGAATGCT	AGGAGTTTGGTGTGCAGTGT	220	0.29348	0.03759	0.25589	59.962	59.744	50	50	0	0	WRKY	Exobasidium vexans
AE237	SDRB01004606.1	LOC114299830	AAAA	4	11	245235	245278	ACACTGCACACCAAACTCCT	GAAGAGACCGGCGGAATAGG	234	0.288157	0.25589	0.032267	59.744	59.968	50	60	0	0	WRKY	Exobasidium vexans
AE238	SDRB01004606.1	LOC114299830	AA	2	8	245282	245297	ACACTGCACACCAAACTCCT	GGGGAGGAGTATGGTGGAGT	323	0.2869	0.25589	0.03101	59.744	60.031	50	60	17.31	17.31	WRKY	Exobasidium vexans
AE239	SDRB01004943.1	LOC114300748	AG	2	11	195123	195144	ACAGAAGGGCATAGGTGAGC	TGCTCTCTCTCTCTCTCTCTCT	126	3.92226	0.543749	3.37851	59.456	58.621	55	50	0	0	WRKY	Exobasidium vexans
AE240	SDRB01004943.1	LOC114300748	AT	2	11	195192	195213	ACAGAAGGGCATAGGTGAGC	TTGGGTGGTGGACTCTACCA	350	0.648631	0.543749	0.104882	59.456	60.105	55	55	0	0	WRKY	Exobasidium vexans
AE241	SDRB01004943.1	LOC114300748	TTTTT	5	4	205792	205811	ACGAGGGGATTGAGGAGGAA	GCTCAGCCATCCCCATTCTT	319	0.149049	0.042731	0.106318	59.957	60.106	55	55	21.99	4.72	WRKY	Exobasidium vexans
AE242	SDRB01006206.1	LOC114302443	TC	2	9	155898	155915	CAAACTACCCCTCCGCTGTT	AGTTTGGCCGGAGACATGAG	225	0.072316	0.036306	0.03601	59.964	60.036	55	55	4.25	0	WRKY	Exobasidium vexans
AE243	SDRB01006206.1	LOC114302443	GA	2	8	166274	166289	TGTTCATGATGAGGCCACGT	TGTCCCCTCTCTCTCTCTCTC	113	2.16846	0.324614	1.84385	59.675	59.156	50	57.143	0	0	WRKY	Exobasidium vexans
AE244	SDRB01006206.1	LOC114302443	GA	2	11	166541	166562	TGGTTTGACCACCTGCATTA	AAACCAACTCGCACATTCGC	282	2.7067	2.66627	0.040425	57.334	60.04	45	50	0	0	WRKY	Exobasidium vexans
AE245	SDRB01002847.1	LOC114289421	AT	2	15	134604	134633	CGTTCGTCCTGGTCTAGTGT	ACCCAACCTATACTCACCCTCA	191	2.92509	0.879765	2.04533	59.12	59.955	55	50	0	0	CsERF105	Colletotrichum camelliae
AE246	SDRB01002847.1	LOC114289421	TT	2	10	132670	132689	GTGCAAACACTTGTGCCCAA	GGAGCTCTCTGGACAACACC	174	0.145283	0.108424	0.036858	60.108	60.037	50	60	0	0	CsERF105	Colletotrichum camelliae
AE247	SDRB01002847.1	LOC114289421	AA	2	10	136392	136411	AGACGTCCACACAACCCAAA	TCTCCCAACCAAACACAGGT	218	1.17697	0.25361	0.923358	59.746	59.077	50	50	0	0	CsERF105	Colletotrichum camelliae
AE248	SDRB01002847.1	LOC114289421	AT	2	9	129591	129608	TGGAGCCTACAACATGTTCCA	GGGTTCTGTTTCGATGATCCG	361	3.63625	1.7024	1.93385	59.298	59.066	47.619	52.381	0	0	CsERF105	Colletotrichum camelliae
AE249	SDRB01002847.1	LOC114289421	AA	2	8	130637	130652	ACATCTCACTAAAAGTGGTGCTCT	GGGGATTCCTTTGCAGTCCA	214	4.08057	4.04095	0.039618	59.959	59.96	41.667	55	0	0	CsERF105	Colletotrichum camelliae
AE250	SDRB01002847.1	LOC114289421	TT	2	8	135292	135307	AGTGCAACAAAGTTCATCACAACA	CATCACCTTGCCACGTGTTG	159	4.12246	4.0823	0.040157	60.082	60.04	37.5	55	0	0	CsERF105	Colletotrichum camelliae
AE245	SDRB01002847.1	LOC114289421	ATATAT	6	5	134604	134633	CGTTCGTCCTGGTCTAGTGT	ACCCAACCTATACTCACCCTCA	191	2.92509	0.879765	2.04533	59.12	59.955	55	50	0	0	CsERF105	Colletotrichum camelliae
AE246	SDRB01002847.1	LOC114289421	TTTTT	5	4	132670	132689	GTGCAAACACTTGTGCCCAA	GGAGCTCTCTGGACAACACC	174	0.145283	0.108424	0.036858	60.108	60.037	50	60	0	0	CsERF105	Colletotrichum camelliae
AE247	SDRB01002847.1	LOC114289421	AAAAA	5	4	136392	136411	AGACGTCCACACAACCCAAA	TCTCCCAACCAAACACAGGT	218	1.17697	0.25361	0.923358	59.746	59.077	50	50	0	0	CsERF105	Colletotrichum camelliae
AE251	SDRB01003060.1	LOC114292166	TC	2	19	795419	795456	GCTCTACCTGCTGACACCAA	ACCTGAAGTGGGTTGGATCG	374	0.646614	0.321671	0.324943	59.678	59.675	55	55	0	0	PBL7	Empoasca vitis
AE252	SDRB01003060.1	LOC114292166	TCTC	4	9	795419	795454	GCTCTACCTGCTGACACCAA	GCTGTGTGGTTCGATTGTCC	319	0.838987	0.321671	0.517316	59.678	59.483	55	55	0	0	PBL7	Empoasca vitis
AE253	SDRB01003060.1	LOC114292166	AA	2	8	803112	803127	AGCATTCTGCCGTCATACGA	TAGTTTCCACCGACAGCACC	206	0.494236	0.459899	0.034337	59.54	59.966	50	55	0	0	PBL7	Empoasca vitis
AE252	SDRB01003060.1	LOC114292166	TCTCTC	6	6	795419	795454	GCTCTACCTGCTGACACCAA	GCTGTGTGGTTCGATTGTCC	319	0.838987	0.321671	0.517316	59.678	59.483	55	55	0	0	PBL7	Empoasca vitis
AE253	SDRB01003060.1	LOC114292166	AAAGAA	6	5	803132	803161	AGCATTCTGCCGTCATACGA	TAGTTTCCACCGACAGCACC	206	0.494236	0.459899	0.034337	59.54	59.966	50	55	0	0	PBL7	Empoasca vitis
AE254	SDRB01001507.1	LOC114269408	GA	2	21	559395	559436	TGCGAACAACCCTATTCCCC	GTGTGTGTGTGTGCATGCAT	323	0.065906	0.034863	0.031043	60.035	59.969	55	50	0	0	GLP	Empoasca vitis
AE255	SDRB01001507.1	LOC114269408	AA	2	11	559576	559597	ATGCATGCACACACACACAC	GAGCCATGGGAGCCTAATGG	110	0.28212	0.031043	0.251077	59.969	60.251	50	60	0	0	GLP	Empoasca vitis
AE254	SDRB01001507.1	LOC114269408	GAGA	4	10	559395	559434	TGCGAACAACCCTATTCCCC	GTGTGTGTGTGTGCATGCAT	323	0.065906	0.034863	0.031043	60.035	59.969	55	50	0	0	GLP	Empoasca vitis
AE256	SDRB01001507.1	LOC114269408	CA	2	9	559558	559575	GATCACGTTTGCTTGCTCGC	GAGCCATGGGAGCCTAATGG	290	1.04194	0.790866	0.251077	60.791	60.251	55	60	1.22	1.22	GLP	Empoasca vitis
AE254	SDRB01001507.1	LOC114269408	GAGAGA	6	7	559395	559436	TGCGAACAACCCTATTCCCC	GTGTGTGTGTGTGCATGCAT	323	0.065906	0.034863	0.031043	60.035	59.969	55	50	0	0	GLP	Empoasca vitis
AE255	SDRB01001507.1	LOC114269408	AAAAA	5	4	559575	559594	ATGCATGCACACACACACAC	GAGCCATGGGAGCCTAATGG	110	0.28212	0.031043	0.251077	59.969	60.251	50	60	0	0	GLP	Empoasca vitis
AE257	SDRB01001469.1	LOC114268610	TT	2	13	417504	417529	AGGATGTTAAGAGTGCAGTTGC	ACCAGACATCATAACAACACCCA	248	6.15116	3.07736	3.0738	58.923	59.926	45.455	43.478	0	0	LOX	Empoasca vitis
AE258	SDRB01001469.1	LOC114268610	AA	2	13	437967	437992	ATGTGGCATCATGTGGACCC	TGGTACAAAATTAGTGGTGGGGA	381	3.79443	0.396139	3.39829	60.396	59.602	55	43.478	0	0	LOX	Empoasca vitis
AE259	SDRB01001469.1	LOC114268610	AA	2	10	438053	438072	AGACTTACACTATGCACAAAAGTGA	TGGTACAAAATTAGTGGTGGGGA	164	9.68659	6.28829	3.39829	58.712	59.602	36	43.478	0	0	LOX	Empoasca vitis
AE260	SDRB01001469.1	LOC114268610	TT	2	8	417446	417461	AGGGGAATTCCAGTTCAAAGGA	ACCAGACATCATAACAACACCCA	199	5.7957	2.72191	3.0738	59.278	59.926	45.455	43.478	0	0	LOX	Empoasca vitis
AE257	SDRB01001469.1	LOC114268610	TTT	3	8	417504	417527	AGGATGTTAAGAGTGCAGTTGC	ACCAGACATCATAACAACACCCA	248	6.15116	3.07736	3.0738	58.923	59.926	45.455	43.478	0	0	LOX	Empoasca vitis
AE258	SDRB01001469.1	LOC114268610	AAA	3	8	437967	437990	ATGTGGCATCATGTGGACCC	TGGTACAAAATTAGTGGTGGGGA	381	3.79443	0.396139	3.39829	60.396	59.602	55	43.478	0	0	LOX	Empoasca vitis
AE257	SDRB01001469.1	LOC114268610	TTTTT	5	5	417504	417528	AGGATGTTAAGAGTGCAGTTGC	ACCAGACATCATAACAACACCCA	248	6.15116	3.07736	3.0738	58.923	59.926	45.455	43.478	0	0	LOX	Empoasca vitis
AE258	SDRB01001469.1	LOC114268610	AAAAA	5	5	437967	437991	ATGTGGCATCATGTGGACCC	TGGTACAAAATTAGTGGTGGGGA	381	3.79443	0.396139	3.39829	60.396	59.602	55	43.478	0	0	LOX	Empoasca vitis
AE259	SDRB01001469.1	LOC114268610	AAAAA	5	4	438053	438072	AGACTTACACTATGCACAAAAGTGA	TGGTACAAAATTAGTGGTGGGGA	164	9.68659	6.28829	3.39829	58.712	59.602	36	43.478	0	0	LOX	Empoasca vitis
AE257	SDRB01001469.1	LOC114268610	TTTTTT	6	4	417504	417527	AGGATGTTAAGAGTGCAGTTGC	ACCAGACATCATAACAACACCCA	248	6.15116	3.07736	3.0738	58.923	59.926	45.455	43.478	0	0	LOX	Empoasca vitis
AE258	SDRB01001469.1	LOC114268610	AAAAAA	6	4	437967	437990	ATGTGGCATCATGTGGACCC	TGGTACAAAATTAGTGGTGGGGA	381	3.79443	0.396139	3.39829	60.396	59.602	55	43.478	0	0	LOX	Empoasca vitis
AE261	SDRB01001257.1	LOC114263845	AGAGGA	6	11	390610	390675	ACGCAGAGAAGAGGGAGGAA	TCCTCTTCCTCTTCCTCTTCCT	100	2.90929	0.251832	2.65746	60.252	59.343	55	50	28.07	28.07	CcoAOMT	Empoasca vitis
AE262	SDRB01001257.1	LOC114263845	AA	2	9	390266	390283	CCATTGCCCTTGGTGAAAGC	TCTCCCATTGCCACCTGTTC	123	0.075211	0.037046	0.038166	60.037	59.962	55	55	0	4.13	CcoAOMT	Empoasca vitis
AE263	SDRB01001788.1	LOC114274899	CTTTT	5	5	547422	547446	TCAAAACTCATGGTGCATGCA	TCAAGGATGAGTGCACGTGT	289	2.35481	1.9621	0.392706	59.038	59.607	42.857	50	0	1.92	PKS-ER	Empoasca vitis
AE264	SDRB01001754.1	LOC114274221	TT	2	11	2457540	2457561	TCCAAACTAGGCGCGACAAA	ACTCACTTCCCAAACGGAGAC	253	1.32024	0.249953	1.07029	60.25	59.93	50	52.381	0	0	CYP74B24	Empoasca vitis
AE265	SDRB01001754.1	LOC114274221	AA	2	8	2461026	2461041	AGCTTTTAGGGCTCTGCTGG	GGAAGGCGATAGGGGGAATG	163	0.071545	0.03467	0.036875	60.035	59.963	55	60	0	0	CYP74B24	Empoasca vitis
AE264	SDRB01001754.1	LOC114274221	TTTTT	5	4	2457540	2457559	TCCAAACTAGGCGCGACAAA	ACTCACTTCCCAAACGGAGAC	253	1.32024	0.249953	1.07029	60.25	59.93	50	52.381	0	0	CYP74B24	Empoasca vitis
AE266	SDRB01000387.1	LOC114309777	ATTA	4	4	55920	55935	AACACCACACAAAGACGGGT	AGAGAGGAGTTTACGGTAACA	330	5.27287	0.034863	5.23801	60.035	55.762	50	42.857	0	0	RPP13	Acaphylla theae
AE267	SDRB01000387.1	LOC114309777	AATA	4	7	60751	60778	TGGAACCAAACAAGGTGATTTTGA	TGACGGTACTTAAGGCTTGGT	203	6.44059	4.46779	1.9728	59.532	59.027	37.5	47.619	0	0	RPP13	Acaphylla theae
AE268	SDRB01001408.1	LOC114267326	TA	2	11	2141891	2141912	TGGAGTCTACATCATTGGTTGT	TCCACTAACCTCCGTTAACAGC	286	6.93735	4.9086	2.02875	57.091	60.029	40.909	50	0	0	RF45	Acaphylla theae
AE269	SDRB01001408.1	LOC114267326	AA	2	10	2128070	2128089	TGGTGTGAAAACCAGCCCAT	TCCTGGACCTCGCTAACTCA	393	0.144941	0.10576	0.03918	60.106	59.961	50	55	0	0	RF45	Acaphylla theae
AE270	SDRB01001408.1	LOC114267326	AT	2	8	2128017	2128032	TGGTGTGAAAACCAGCCCAT	TGAGCGTTTTGTTCGTATAGCA	313	3.42465	0.10576	3.31889	60.106	58.681	50	40.909	0	0	RF45	Acaphylla theae
AE271	SDRB01001408.1	LOC114267326	TT	2	8	2128373	2128388	TGAGTTAGCGAGGTCCAGGA	ACACAAACAAGACAAGTGGT	146	4.41149	0.03918	4.37231	59.961	55.628	55	40	0	0	RF45	Acaphylla theae
AE272	SDRB01001408.1	LOC114267326	AA	2	8	2141230	2141245	TCACTAGTGGTGGCCTATATGT	TGCATACGAGAATTGGTTTT	227	10.4328	3.92365	6.50914	58.076	53.491	45.455	35	0	0	RF45	Acaphylla theae
AE269	SDRB01001408.1	LOC114267326	AAAAA	5	4	2128070	2128089	TGGTGTGAAAACCAGCCCAT	TCCTGGACCTCGCTAACTCA	393	0.144941	0.10576	0.03918	60.106	59.961	50	55	0	0	RF45	Acaphylla theae
AE273	SDRB01001402.1	LOC114267125	AG	2	17	2333256	2333289	TGCCATGAGAGAGAGAGGGA	GGCTCCAAAGGAAGCCTGAT	212	0.667076	0.633378	0.033699	59.367	60.034	55	55	0	0	R1A-4	Acaphylla theae
AE273	SDRB01001402.1	LOC114267125	AGAG	4	8	2333256	2333287	TGCCATGAGAGAGAGAGGGA	GGCTCCAAAGGAAGCCTGAT	212	0.667076	0.633378	0.033699	59.367	60.034	55	55	0	0	R1A-4	Acaphylla theae
AE273	SDRB01001402.1	LOC114267125	AGAGAG	6	5	2333256	2333285	TGCCATGAGAGAGAGAGGGA	GGCTCCAAAGGAAGCCTGAT	212	0.667076	0.633378	0.033699	59.367	60.034	55	55	0	0	R1A-4	Acaphylla theae
AE274	SDRB01001402.1	LOC114267125	GGTTGT	6	4	2333383	2333406	GCAAAGCAAAGTGACCTGGC	CCACAACCACAACCACAACC	103	0.773036	0.598419	0.174617	60.598	59.825	55	55	0	0	R1A-4	Acaphylla theae
AE275	SDRB01000394.1	LOC114310179	ATA	3	8	2546500	2546523	ACATGTTTGGATCTTCACATCA	TCGACATGTGTGAGAGAGAGA	307	9.07706	6.01771	3.05935	55.982	57.941	36.364	47.619	0	2.98	RPM1	Acaphylla theae
AE275	SDRB01000394.1	LOC114310179	ATAATA	6	4	2546500	2546523	ACATGTTTGGATCTTCACATCA	TCGACATGTGTGAGAGAGAGA	307	9.07706	6.01771	3.05935	55.982	57.941	36.364	47.619	0	2.98	RPM1	Acaphylla theae
AE276	SDRB01000474.1	LOC114312482	CT	2	16	2107177	2107208	TTTCCCTCGCACGTCAGTTT	TCATTTTGGGCAGTTCGTGA	195	2.15333	0.179067	1.97426	60.179	58.026	50	45	0	0	UGT91A1	Acaphylla theae
AE277	SDRB01000474.1	LOC114312482	AGA	3	11	2102000	2102032	AGGCTACCATCAAATCAGAGAGA	TGCTCTCGTTTCCATCATCA	173	7.35068	4.29349	3.05719	58.707	56.943	43.478	45	0	0	UGT91A1	Acaphylla theae
AE278	SDRB01000474.1	LOC114312482	AA	2	9	2101160	2101177	TCTGAAGGTGAGTTATTGCTCTCA	TGCAGGAGATATTGAAACAAGA	115	11.0828	4.52821	6.55463	59.472	55.445	41.667	36.364	0	0	UGT91A1	Acaphylla theae
AE279	SDRB01000474.1	LOC114312482	TC	2	9	2107611	2107628	TGAAATGAAGGGTCGAGGCC	AGAGACTGAGACCCCGAGAC	110	0.070302	0.035439	0.034863	60.035	60.035	55	60	7.23	0	UGT91A1	Acaphylla theae
AE280	SDRB01000474.1	LOC114312482	TC	2	9	2107677	2107694	TGAAATGAAGGGTCGAGGCC	GCCTTTCCCTGAATCCCCTC	234	0.141908	0.035439	0.106469	60.035	60.106	55	60	8.38	8.52	UGT91A1	Acaphylla theae
AE279	SDRB01000474.1	LOC114312482	TTC	3	8	2107635	2107658	TGAAATGAAGGGTCGAGGCC	AGAGACTGAGACCCCGAGAC	110	0.070302	0.035439	0.034863	60.035	60.035	55	60	7.23	0	UGT91A1	Acaphylla theae
AE276	SDRB01000474.1	LOC114312482	CTCT	4	8	2107177	2107208	TTTCCCTCGCACGTCAGTTT	TCATTTTGGGCAGTTCGTGA	195	2.15333	0.179067	1.97426	60.179	58.026	50	45	0	0	UGT91A1	Acaphylla theae
AE277	SDRB01000474.1	LOC114312482	AGAAGA	6	5	2102000	2102029	AGGCTACCATCAAATCAGAGAGA	TGCTCTCGTTTCCATCATCA	173	7.35068	4.29349	3.05719	58.707	56.943	43.478	45	0	0	UGT91A1	Acaphylla theae
AE276	SDRB01000474.1	LOC114312482	CTCTCT	6	5	2107177	2107206	TTTCCCTCGCACGTCAGTTT	TCATTTTGGGCAGTTCGTGA	195	2.15333	0.179067	1.97426	60.179	58.026	50	45	0	0	UGT91A1	Acaphylla theae
AE279	SDRB01000474.1	LOC114312482	TTCTTC	6	4	2107635	2107658	TGAAATGAAGGGTCGAGGCC	AGAGACTGAGACCCCGAGAC	110	0.070302	0.035439	0.034863	60.035	60.035	55	60	7.23	0	UGT91A1	Acaphylla theae
AE281	SDRB01000443.1	LOC114311613	TT	2	8	1413751	1413766	GCCGAGCCAGATTCAGATCA	TGGACAAATACAGAGACCCGA	105	2.63736	0.105593	2.53177	59.894	58.468	55	47.619	0	0	UGT94E5	Acaphylla theae
AE282	SDRB01000443.1	LOC114311613	GAGGCA	6	4	1420297	1420320	CCCAACAACTTGGCGAAGTG	CTTAGTCCAGTCCGATCGCC	316	0.061547	0.030638	0.030908	59.969	59.969	55	60	3.14	3.14	UGT94E5	Acaphylla theae
AE283	SDRB01001257.1	LOC114263843	TT	2	8	287302	287317	GGTCCACCCACCATTTTCTT	TCCTTTATACACTTGTCACTGTGGA	200	7.31558	2.00968	5.3059	57.99	59.694	50	40	0	0	At4g26220	Acaphylla theae
AE284	SDRB01003568.1	LOC114295542	AAG	3	11	37283	37315	ACGTAGCTCGAATCCTCCCT	GGCCCTCTGTGCTGTGTATT	269	0.141675	0.106619	0.035056	60.107	60.035	55	55	0	0	At1g67980	Acaphylla theae
AE285	SDRB01003568.1	LOC114295542	AG	2	9	33925	33942	TTTACGTCACAGCAGGGACC	TCGCTTTGCAGGATGGTCTT	236	0.071069	0.034337	0.036732	59.966	59.963	55	50	0	0	At1g67980	Acaphylla theae
AE286	SDRB01003568.1	LOC114295542	AA	2	9	34053	34070	AAGACCATCCTGCAAAGCGA	GCCATGATTGAGGCCTCGAA	103	0.501105	0.036732	0.464373	59.963	60.464	50	55	0	0	At1g67980	Acaphylla theae
AE287	SDRB01003568.1	LOC114295542	TT	2	8	34296	34311	TCAGTTTCGAGGCCTCAATCA	TCCTCTGGTCGAAGTATCAT	283	6.56014	1.62331	4.93682	59.377	55.063	47.619	45	0	0	At1g67980	Acaphylla theae
AE284	SDRB01003568.1	LOC114295542	TT	2	8	37243	37258	ACGTAGCTCGAATCCTCCCT	GGCCCTCTGTGCTGTGTATT	269	0.141675	0.106619	0.035056	60.107	60.035	55	55	0	0	At1g67980	Acaphylla theae
AE284	SDRB01003568.1	LOC114295542	AAGAAG	6	5	37283	37312	ACGTAGCTCGAATCCTCCCT	GGCCCTCTGTGCTGTGTATT	269	0.141675	0.106619	0.035056	60.107	60.035	55	55	0	0	At1g67980	Acaphylla theae
AE288	SDRB01000239.1	LOC114305119	TC	2	12	324618	324641	GCAACGATTTGTGGTGGCTT	ACCAAGTAACGAAACCCACA	330	2.74586	0.031994	2.71386	59.968	57.286	50	45	0	0	AMAT	Ectropis obliqua
AE289	SDRB01000239.1	LOC114305119	AA	2	9	316840	316857	GCCTGCGTTTGGTTGTGTTT	CCGGTTGGTCGATCGGTTAA	237	0.56812	0.459411	0.108709	60.459	60.109	50	55	0	0	AMAT	Ectropis obliqua
AE290	SDRB01000239.1	LOC114305119	AA	2	9	317199	317216	GTGGTGGATGCTCTTGACGA	GGTGTTCAACCTTGATAACCT	266	5.25609	0.037326	5.21877	60.037	55.781	55	42.857	0	0	AMAT	Ectropis obliqua
AE291	SDRB01000239.1	LOC114305119	AA	2	9	324222	324239	GATCCTCTGCAGGGCTTTCC	GGAGAGGCGTGAAGTGTGAA	130	0.498782	0.465278	0.033504	60.465	59.966	60	55	11.76	11.76	AMAT	Ectropis obliqua
AE288	SDRB01000239.1	LOC114305119	TCTCTC	6	4	324618	324641	GCAACGATTTGTGGTGGCTT	ACCAAGTAACGAAACCCACA	330	2.74586	0.031994	2.71386	59.968	57.286	50	45	0	0	AMAT	Ectropis obliqua
AE292	SDRB01000844.1	LOC114323378	AA	2	10	111311	111330	TGTTTGATGTAAATGGGCCTGA	GTCACCCTTATGCGGTTAGGT	319	4.98116	3.77239	1.20878	58.228	59.791	40.909	52.381	0	0	AMAT	Ectropis obliqua
AE293	SDRB01000844.1	LOC114323378	TT	2	10	119791	119810	TCAAACCAAACACACTGAATAGG	TGATGCTATTTGGTCTTGGCCT	138	7.79119	5.76615	2.02504	57.234	60.025	39.13	45.455	9.74	1.44	AMAT	Ectropis obliqua
AE292	SDRB01000844.1	LOC114323378	AAAAA	5	4	111311	111330	TGTTTGATGTAAATGGGCCTGA	GTCACCCTTATGCGGTTAGGT	319	4.98116	3.77239	1.20878	58.228	59.791	40.909	52.381	0	0	AMAT	Ectropis obliqua
AE293	SDRB01000844.1	LOC114323378	TTTTT	5	4	119791	119810	TCAAACCAAACACACTGAATAGG	TGATGCTATTTGGTCTTGGCCT	138	7.79119	5.76615	2.02504	57.234	60.025	39.13	45.455	9.74	1.44	AMAT	Ectropis obliqua
AE294	SDRB01002106.1	LOC114279762	CCA	3	5	1324566	1324580	CCACACCACGAATACGACCA	ATGCACGAGACACGAACAGT	254	0.070197	0.038067	0.03213	60.038	59.968	55	50	0	0	AMAT	Ectropis obliqua
AE295	SDRB01002106.1	LOC114279762	AAAAT	5	3	1319543	1319557	TGCAGCCACTATACTAGTACTTGT	CTGTGTGGAATTAATTTGGT	233	13.3684	4.9542	8.41419	59.046	51.586	41.667	35	0	0	AMAT	Ectropis obliqua
AE296	SDRB01001216.1	LOC114263020	TT	2	9	2947332	2947349	TCGAAAATTCTCATCCTTACCCCT	TTGAAAACAGGGCCAGTCCT	291	5.02933	4.47356	0.555769	59.526	59.444	41.667	50	0	0	AMAT	Ectropis obliqua
AE297	SDRB01001216.1	LOC114263020	TA	2	8	2947236	2947251	AGCCAACTTCCCAAAATAGCT	TTGAAAACAGGGCCAGTCCT	335	3.73121	3.17544	0.555769	57.825	59.444	42.857	50	0	0	AMAT	Ectropis obliqua
AE298	SDRB01001216.1	LOC114263020	AAAAT	5	4	2947884	2947903	TGAGAGAGAGTTTTGGAAAAAGTGA	ATGCACATGATAGCCCACCC	350	6.59371	6.41473	0.178981	58.585	60.179	36	55	0	0	AMAT	Ectropis obliqua
AE299	SDRB01000254.1	LOC114305763	TT	2	8	365249	365264	TTTCCCCCTCTCTTCCCTCC	AGGGAAGGGAAAAGGAGGAA	128	2.40273	0.253207	2.14952	60.253	57.85	60	50	18.21	26.13	HTT	Ectropis obliqua
AE300	SDRB01000254.1	LOC114305763	TT	2	8	368961	368976	ACTGGTCTGTATTGGGGTGT	TGTTAATAGACGCATTGGGGGA	174	4.24854	1.74231	2.50623	58.258	59.494	50	45.455	0	0	HTT	Ectropis obliqua
AE301	SDRB01002501.1	LOC114285113	AA	2	11	646183	646204	ATATCGGCAATGCTGGGGAC	AAAGCTTGAGACCCCAGTGG	170	0.362155	0.250901	0.111253	60.251	59.889	55	55	21.73	13.8	HTT	Ectropis obliqua
AE301	SDRB01002501.1	LOC114285113	AAAAA	5	4	646183	646202	ATATCGGCAATGCTGGGGAC	AAAGCTTGAGACCCCAGTGG	170	0.362155	0.250901	0.111253	60.251	59.889	55	55	21.73	13.8	HTT	Ectropis obliqua
AE302	SDRB01002900.1	LOC114290041	AT	2	9	194707	194724	TGAGCTGATCAGTTGGCTGG	AGGAGCTCAAAACCCTTGCT	224	0.515977	0.035725	0.480252	60.036	59.52	55	50	0.02	0	BAHD-AT	Ectropis obliqua
AE303	SDRB01000397.1	LOC114310244	AA	2	12	585321	585344	AGGAACATGACCAGAATTGTTTGA	TGAAATCGCGTCTTTGGTGC	148	5.37696	5.13973	0.237235	58.86	59.763	37.5	50	0	0	HCT	Ectropis obliqua
AE304	SDRB01000397.1	LOC114310244	TT	2	11	585403	585424	AGGAACATGACCAGAATTGTTTGA	AAACTATGGGATGGTAGTGT	217	11.8496	5.13973	6.70991	58.86	53.29	37.5	40	0	0	HCT	Ectropis obliqua
AE303	SDRB01000397.1	LOC114310244	AAA	3	8	585321	585344	AGGAACATGACCAGAATTGTTTGA	TGAAATCGCGTCTTTGGTGC	148	5.37696	5.13973	0.237235	58.86	59.763	37.5	50	0	0	HCT	Ectropis obliqua
AE303	SDRB01000397.1	LOC114310244	AAAAA	5	5	585321	585345	AGGAACATGACCAGAATTGTTTGA	TGAAATCGCGTCTTTGGTGC	148	5.37696	5.13973	0.237235	58.86	59.763	37.5	50	0	0	HCT	Ectropis obliqua
AE304	SDRB01000397.1	LOC114310244	TTTTT	5	4	585403	585422	AGGAACATGACCAGAATTGTTTGA	AAACTATGGGATGGTAGTGT	217	11.8496	5.13973	6.70991	58.86	53.29	37.5	40	0	0	HCT	Ectropis obliqua
AE305	SDRB01000397.1	LOC114310244	CGGGG	5	4	587613	587632	CAATGCTACACACCCCCAGT	AACAGGTCGGGGATTTTCGG	200	0.360353	0.038166	0.322187	59.962	60.322	55	55	0	0	HCT	Ectropis obliqua
AE303	SDRB01000397.1	LOC114310244	AAAAAA	6	4	585321	585344	AGGAACATGACCAGAATTGTTTGA	TGAAATCGCGTCTTTGGTGC	148	5.37696	5.13973	0.237235	58.86	59.763	37.5	50	0	0	HCT	Ectropis obliqua
AE306	SDRB01001196.1	LOC114262602	TC	2	27	93854	93907	TCCCGTCGAATTGCCTATCG	ACCAAGAGAGATCAAGCCTCT	356	2.86315	0.031585	2.83156	59.968	58.168	55	47.619	0	0	BAHD-DCR	Ectropis obliqua
AE307	SDRB01001196.1	LOC114262602	TT	2	13	88115	88140	GCGATCTATGGTGTCGTGGT	CTCCGGTGGTGGTGTTTCTT	313	0.28151	0.102481	0.179029	59.898	60.179	55	55	0	0	BAHD-DCR	Ectropis obliqua
AE308	SDRB01001196.1	LOC114262602	TCTC	4	13	93854	93905	TCCCGTCGAATTGCCTATCG	CCAAGAGAGATCAAGCCTCT	355	3.70235	0.031585	3.67076	59.968	56.329	55	50	0	0	BAHD-DCR	Ectropis obliqua
AE309	SDRB01001196.1	LOC114262602	TA	2	10	94059	94078	CTGTCTCTTCCTCTATTTCCCCA	GGGCATACCTCGTCTGTTTCT	360	5.24104	4.03371	1.20733	58.966	59.793	47.826	52.381	0	0	BAHD-DCR	Ectropis obliqua
AE306	SDRB01001196.1	LOC114262602	TCTCTC	6	9	93854	93907	TCCCGTCGAATTGCCTATCG	ACCAAGAGAGATCAAGCCTCT	356	2.86315	0.031585	2.83156	59.968	58.168	55	47.619	0	0	BAHD-DCR	Ectropis obliqua
AE307	SDRB01001196.1	LOC114262602	TTT	3	8	88115	88138	GCGATCTATGGTGTCGTGGT	CTCCGGTGGTGGTGTTTCTT	313	0.28151	0.102481	0.179029	59.898	60.179	55	55	0	0	BAHD-DCR	Ectropis obliqua
AE307	SDRB01001196.1	LOC114262602	TTTTT	5	5	88115	88139	GCGATCTATGGTGTCGTGGT	CTCCGGTGGTGGTGTTTCTT	313	0.28151	0.102481	0.179029	59.898	60.179	55	55	0	0	BAHD-DCR	Ectropis obliqua
AE307	SDRB01001196.1	LOC114262602	TTTTTT	6	4	88115	88138	GCGATCTATGGTGTCGTGGT	CTCCGGTGGTGGTGTTTCTT	313	0.28151	0.102481	0.179029	59.898	60.179	55	55	0	0	BAHD-DCR	Ectropis obliqua
AE310	SDRB01002630.1	LOC114287089	TA	2	10	1471559	1471578	TCCGTCTGCTACTGCTTTGT	TGACCACCAATCATTACCGT	206	3.84254	0.679505	3.16304	59.32	56.837	50	45	0	0	FACT	Ectropis obliqua
AE311	SDRB01002630.1	LOC114287089	TA	2	9	1471027	1471044	TGGCAATGGGTCTCGTCATT	GTGGGCCTACTTGCTGAACA	328	0.578651	0.327924	0.250727	59.672	60.251	50	55	0	0	FACT	Ectropis obliqua
AE312	SDRB01002630.1	LOC114287089	TA	2	9	1471936	1471953	TCCGTCTGCTACTGCTTTGT	AGAAGGAAGGAAGAGCTTCTGA	276	4.19507	0.679505	3.51556	59.32	58.484	50	45.455	0	0	FACT	Ectropis obliqua
AE313	SDRB01002630.1	LOC114287089	TT	2	8	1470951	1470966	TGGCAATGGGTCTCGTCATT	GGAGAAGGAAACAAAAGTGTAGCT	267	5.15027	0.327924	4.82235	59.672	59.178	50	41.667	0	0	FACT	Ectropis obliqua
AE314	SDRB01002630.1	LOC114287089	CTGAT	5	4	1470646	1470665	AGGGCATTGGTTGAGAGTGT	TGCAACAGCTAGCTACCACT	104	1.75029	0.773644	0.976641	59.226	59.023	50	50	0	0	FACT	Ectropis obliqua
AE315	SDRB01001515.1	LOC114269512	ATA	3	12	143617	143652	ACCAAGAGCAAATAAACCCCCA	GCTTAGTTCCCCCTTCATGCT	152	3.22262	2.15823	1.06439	60.158	60.064	45.455	52.381	0	0	ACT	Ectropis obliqua
AE315	SDRB01001515.1	LOC114269512	ATAATA	6	6	143617	143652	ACCAAGAGCAAATAAACCCCCA	GCTTAGTTCCCCCTTCATGCT	152	3.22262	2.15823	1.06439	60.158	60.064	45.455	52.381	0	0	ACT	Ectropis obliqua
AE316	SDRB01001379.1	LOC114266518	AT	2	10	86516	86535	TGGTCGACCGGTAAGGGTAA	ATTTGCCTTACCCGTCGACC	118	0.643623	0.251564	0.39206	60.252	60.392	55	55	42.45	42.45	VS	Ectropis obliqua
AE317	SDRB01001296.1	LOC114264717	AA	2	11	44845	44866	TAACTTCAGGGCCCTCAGGA	TGTCCGTCCTAACTGGGTTG	171	0.801197	0.118346	0.682852	59.882	59.317	55	55	0	0	BEAT	Ectropis obliqua
AE318	SDRB01001296.1	LOC114264717	AAG	3	9	44882	44908	TAACTTCAGGGCCCTCAGGA	CATGGGTGGGGGTTGAAGAA	298	0.232513	0.118346	0.114168	59.882	59.886	55	55	16.57	4.98	BEAT	Ectropis obliqua
AE317	SDRB01001296.1	LOC114264717	AAAAA	5	4	44845	44864	TAACTTCAGGGCCCTCAGGA	TGTCCGTCCTAACTGGGTTG	171	0.801197	0.118346	0.682852	59.882	59.317	55	55	0	0	BEAT	Ectropis obliqua
AE318	SDRB01001296.1	LOC114264717	AAGAAG	6	4	44882	44905	TAACTTCAGGGCCCTCAGGA	CATGGGTGGGGGTTGAAGAA	298	0.232513	0.118346	0.114168	59.882	59.886	55	55	16.57	4.98	BEAT	Ectropis obliqua
AE319	SDRB01002221.1	LOC114281498	TT	2	13	1559786	1559811	TGGTTACTTTCGTCAGCCCC	CCACAAAAGTATTGAGCCGCC	243	1.17114	0.035739	1.1354	59.964	60.135	55	52.381	0	0.44	EBOS	Empoasca onukii
AE320	SDRB01002221.1	LOC114281498	AT	2	12	1553334	1553357	CGGGGGAATGATTTTTCGGG	CATCACCACCACCAACCACT	203	0.923273	0.744281	0.178992	59.256	60.179	55	55	0	0	EBOS	Empoasca onukii
AE321	SDRB01002221.1	LOC114281498	GAA	3	12	1552924	1552959	TTGGTAGCTCGAAACCCAGC	CGCCTCTGCCTCTTTCTTCT	187	0.570141	0.321298	0.248843	60.321	59.751	55	55	0	0	EBOS	Empoasca onukii
AE322	SDRB01002221.1	LOC114281498	TT	2	10	1559860	1559879	GCCTATATCCTCCCACCACC	CCGTTGACCGTTCAAAATCCC	366	2.05381	0.984995	1.06882	59.015	60.069	60	52.381	0	0	EBOS	Empoasca onukii
AE323	SDRB01002221.1	LOC114281498	AG	2	9	1571739	1571756	ATGCAGAGCCCTTTGTGGAA	CAGCTCCTTTAGTGCTCCCA	239	0.728326	0.112995	0.615331	59.887	59.385	50	55	2.03	0	EBOS	Empoasca onukii
AE324	SDRB01002221.1	LOC114281498	CT	2	8	1553216	1553231	GGGCCTCTCTCTGTCTCTGT	TGCCTGTGAGTTTTCCGACA	339	0.503509	0.324275	0.179234	60.324	59.821	60	50	0	0	EBOS	Empoasca onukii
AE325	SDRB01002221.1	LOC114281498	TT	2	8	1559473	1559488	TGATGTTGACCCCATGCTGT	TCACAGCTGCTGTTGAGAGG	249	0.439675	0.405198	0.034476	59.595	59.966	50	55	0	0	EBOS	Empoasca onukii
AE326	SDRB01002221.1	LOC114281498	TT	2	8	1571967	1571982	TGGGAGCACTAAAGGAGCTG	AGCTCTCAATCACAACTGCGA	306	1.61662	0.615331	1.00129	59.385	59.999	55	47.619	0	0	EBOS	Empoasca onukii
AE319	SDRB01002221.1	LOC114281498	TTT	3	8	1559786	1559809	TGGTTACTTTCGTCAGCCCC	CCACAAAAGTATTGAGCCGCC	243	1.17114	0.035739	1.1354	59.964	60.135	55	52.381	0	0.44	EBOS	Empoasca onukii
AE321	SDRB01002221.1	LOC114281498	GAAGAA	6	6	1552924	1552959	TTGGTAGCTCGAAACCCAGC	CGCCTCTGCCTCTTTCTTCT	187	0.570141	0.321298	0.248843	60.321	59.751	55	55	0	0	EBOS	Empoasca onukii
AE319	SDRB01002221.1	LOC114281498	TTTTT	5	5	1559786	1559810	TGGTTACTTTCGTCAGCCCC	CCACAAAAGTATTGAGCCGCC	243	1.17114	0.035739	1.1354	59.964	60.135	55	52.381	0	0.44	EBOS	Empoasca onukii
AE322	SDRB01002221.1	LOC114281498	TTTTT	5	4	1559860	1559879	GCCTATATCCTCCCACCACC	CCGTTGACCGTTCAAAATCCC	366	2.05381	0.984995	1.06882	59.015	60.069	60	52.381	0	0	EBOS	Empoasca onukii
AE320	SDRB01002221.1	LOC114281498	ATATAT	6	4	1553334	1553357	CGGGGGAATGATTTTTCGGG	CATCACCACCACCAACCACT	203	0.923273	0.744281	0.178992	59.256	60.179	55	55	0	0	EBOS	Empoasca onukii
AE319	SDRB01002221.1	LOC114281498	TTTTTT	6	4	1559786	1559809	TGGTTACTTTCGTCAGCCCC	CCACAAAAGTATTGAGCCGCC	243	1.17114	0.035739	1.1354	59.964	60.135	55	52.381	0	0.44	EBOS	Empoasca onukii
AE327	SDRB01003544.1	LOC114295333	AA	2	12	398275	398298	ACGTGACAAAAGGACATCGT	GCGCTACATCAAATGAAACCCA	291	4.39771	2.2343	2.16341	57.766	59.837	45	45.455	0	0	EBOS	Empoasca onukii
AE328	SDRB01003544.1	LOC114295333	TA	2	11	393899	393920	TGCATCTTTTGGCAAAGGTT	TGTCCTAGTTGATCTACTGAATCT	314	10.9063	3.29772	7.60854	56.702	56.391	40	37.5	0	0	EBOS	Empoasca onukii
AE329	SDRB01003544.1	LOC114295333	AA	2	8	390458	390473	CTTGTCAAACCAGCCTCAAGC	TCAGCTTGCACGTGATAGGT	104	1.60907	1.00094	0.60813	60.001	59.392	52.381	50	0	0	EBOS	Empoasca onukii
AE330	SDRB01003544.1	LOC114295333	TT	2	8	393730	393745	TGCATCTTTTGGCAAAGGTT	TGGGAATCTTGGGTGAATAACT	161	8.24388	3.29772	4.94616	56.702	57.054	40	40.909	0	0	EBOS	Empoasca onukii
AE327	SDRB01003544.1	LOC114295333	AAA	3	8	398275	398298	ACGTGACAAAAGGACATCGT	GCGCTACATCAAATGAAACCCA	291	4.39771	2.2343	2.16341	57.766	59.837	45	45.455	0	0	EBOS	Empoasca onukii
AE327	SDRB01003544.1	LOC114295333	AAAAA	5	5	398275	398299	ACGTGACAAAAGGACATCGT	GCGCTACATCAAATGAAACCCA	291	4.39771	2.2343	2.16341	57.766	59.837	45	45.455	0	0	EBOS	Empoasca onukii
AE327	SDRB01003544.1	LOC114295333	AAAAAA	6	4	398275	398298	ACGTGACAAAAGGACATCGT	GCGCTACATCAAATGAAACCCA	291	4.39771	2.2343	2.16341	57.766	59.837	45	45.455	0	0	EBOS	Empoasca onukii
AE331	SDRB01004681.1	LOC114300071	AG	2	17	89049	89082	GTCTCATGGTGGTCGTGGAG	AAAGTCCCACAACCCCACAC	188	0.50517	0.108615	0.396556	60.109	60.397	60	55	9.52	7.7	EBOS	Empoasca onukii
AE332	SDRB01004681.1	LOC114300070	TA	2	11	83581	83602	TCTGACAACATGGACACGAA	ACTTCCTGCAACATGAAAACA	131	7.34747	2.90072	4.44675	57.099	56.553	45	38.095	0	0	EBOS	Empoasca onukii
AE333	SDRB01004681.1	LOC114300069	CT	2	10	81696	81715	GGAAAATAGATTTTGCGCTCACA	CCAGCCGAGAGAGAGAGAGA	131	4.91296	4.73278	0.180171	58.267	59.82	39.13	60	0	0	GDS	Empoasca onukii
AE334	SDRB01004681.1	LOC114300072	TA	2	10	90759	90778	ACTCCATCAACGATGTTATTGAGT	CAAGATCAATAACCAAGACA	283	14.997	5.73472	9.26231	58.265	50.738	37.5	35	13.75	4.52	EBOS	Empoasca onukii
AE331	SDRB01004681.1	LOC114300079	AGAG	4	8	89049	89080	GTCTCATGGTGGTCGTGGAG	AAAGTCCCACAACCCCACAC	188	0.50517	0.108615	0.396556	60.109	60.397	60	55	9.52	7.7	EBOS	Empoasca onukii
AE331	SDRB01004681.1	LOC114300091	AGAGAG	6	5	89049	89078	GTCTCATGGTGGTCGTGGAG	AAAGTCCCACAACCCCACAC	188	0.50517	0.108615	0.396556	60.109	60.397	60	55	9.52	7.7	EBOS	Empoasca onukii
AE288	SDRB01000239.1	LOC114305119	TC	2	12	324618	324641	GCAACGATTTGTGGTGGCTT	ACCAAGTAACGAAACCCACA	330	2.74586	0.031994	2.71386	59.968	57.286	50	45	0	0	AMAT	Empoasca onukii
AE289	SDRB01000239.1	LOC114305119	AA	2	9	316840	316857	GCCTGCGTTTGGTTGTGTTT	CCGGTTGGTCGATCGGTTAA	237	0.56812	0.459411	0.108709	60.459	60.109	50	55	0	0	AMAT	Empoasca onukii
AE290	SDRB01000239.1	LOC114305119	AA	2	9	317199	317216	GTGGTGGATGCTCTTGACGA	GGTGTTCAACCTTGATAACCT	266	5.25609	0.037326	5.21877	60.037	55.781	55	42.857	0	0	AMAT	Empoasca onukii
AE291	SDRB01000239.1	LOC114305119	AA	2	9	324222	324239	GATCCTCTGCAGGGCTTTCC	GGAGAGGCGTGAAGTGTGAA	130	0.498782	0.465278	0.033504	60.465	59.966	60	55	11.76	11.76	AMAT	Empoasca onukii
AE288	SDRB01000239.1	LOC114305119	TCTCTC	6	4	324618	324641	GCAACGATTTGTGGTGGCTT	ACCAAGTAACGAAACCCACA	330	2.74586	0.031994	2.71386	59.968	57.286	50	45	0	0	AMAT	Empoasca onukii
AE335	SDRB01001101.1	LOC114260484	AT	2	11	1508314	1508335	GAAGCTTCCATGGCCGAGTA	ATCAAAACCGCGTGGAGACT	315	0.212964	0.178068	0.034896	59.822	59.965	55	50	0	0	MPK17	Empoasca onukii
AE336	SDRB01001469.1	LOC114268608	AA	2	10	369783	369802	ACCTTGGATTAAGCCGTGGG	AGAAATGGAGATTGCACCAA	238	4.82405	0.034477	4.78957	60.034	55.21	55	40	0	0	LOX	Empoasca onukii
AE337	SDRB01001469.1	LOC114268608	AT	2	9	381783	381800	CCGTTTGGCCACACAACAAA	CATCCTCCTCTTGGCTCGTC	247	0.212552	0.108615	0.103937	60.109	59.896	50	60	0	0	LOX	Empoasca onukii
AE338	SDRB01001469.1	LOC114268608	AA	2	8	369386	369401	ACTTGCTCACTCCACTGCAC	ACACAACCCTGGTTTCAGCA	310	0.567355	0.533755	0.033601	60.534	60.034	55	50	0	0	LOX	Empoasca onukii
AE339	SDRB01001469.1	LOC114268608	TT	2	8	381350	381365	TGGACCATATTTGTTTGGAACCG	ACCGTAACAACAACACGAAA	337	7.35515	3.50801	3.84713	59.492	56.153	43.478	40	0	0	LOX	Empoasca onukii
AE336	SDRB01001469.1	LOC114268608	AAAAA	5	4	369783	369802	ACCTTGGATTAAGCCGTGGG	AGAAATGGAGATTGCACCAA	238	4.82405	0.034477	4.78957	60.034	55.21	55	40	0	0	LOX	Empoasca onukii
AE340	SDRB01000851.1	LOC114323450	CT	2	12	1931215	1931238	CTGGCTCGACAACCAAAACG	GTGGACTCCGACGATGATCC	267	0.07222	0.041312	0.030908	60.041	59.969	55	60	0	0	AQU21	Empoasca onukii
AE341	SDRB01000851.1	LOC114323450	AT	2	8	1931674	1931689	ACTCTGCACAACCCACAACA	CCAGTGGCTCGACTTCACTT	199	0.068632	0.034574	0.034059	60.035	59.966	50	55	0	0	AQU21	Empoasca onukii
AE342	SDRB01000851.1	LOC114323450	TA	2	8	1932771	1932786	AATCACTCGTAATGGCCCCC	TGACATTCGGTGCCTTCCTC	252	0.219163	0.182775	0.036388	59.817	60.036	55	55	0	0	AQU21	Empoasca onukii
AE343	SDRB01000851.1	LOC114323450	AA	2	8	1933132	1933147	TAGTCCTCTTGGGCCCATCA	TCCGTAACCCTCTTTGCACC	231	0.079831	0.044092	0.035739	59.956	59.964	55	55	0	0	AQU21	Empoasca onukii
AE340	SDRB01000851.1	LOC114323450	CTCTCT	6	4	1931215	1931238	CTGGCTCGACAACCAAAACG	GTGGACTCCGACGATGATCC	267	0.07222	0.041312	0.030908	60.041	59.969	55	60	0	0	AQU21	Empoasca onukii
AE344	SDRB01002655.1	LOC114287406	TA	2	10	684942	684961	CGGACAGTGGAGAATCGGAG	GCCGCGGCAAAGGATTTATC	280	0.419253	0.101399	0.317854	59.899	60.318	60	55	0	0	PIP2.2	Empoasca onukii
AE345	SDRB01002655.1	LOC114287406	TT	2	9	685142	685159	GATAAATCCTTTGCCGCGGC	CCACTCATGTCCTGCCACAT	223	0.352621	0.317854	0.034767	60.318	60.035	55	55	0	0	PIP2.2	Empoasca onukii
AE346	SDRB01001809.1	LOC114275306	TA	2	10	1119797	1119816	GACACATGCTCAACTGTTGACA	TCACCGCATTTTGTTAATGGGT	325	5.50772	2.6136	2.89413	59.386	59.106	45.455	40.909	0	0	JAZ1	Empoasca onukii
AE347	SDRB01001809.1	LOC114275306	AA	2	10	1122842	1122861	ATCAAAAACAGTTCACCCCC	TGCGCTGACTTGTAACCGAT	203	3.92371	3.88601	0.037697	56.114	60.038	45	50	0	5.92	JAZ1	Empoasca onukii
AE348	SDRB01001809.1	LOC114275306	AA	2	9	1120388	1120405	TGAAGAAGTCGATGGACCGC	TCGCTTCACCGGTTCTTTGA	210	0.214027	0.108804	0.105224	60.109	59.895	55	50	0	4.28	JAZ1	Empoasca onukii
AE349	SDRB01001809.1	LOC114275306	TTC	3	9	1123179	1123205	TGATTTCTCCGGCGACTTGC	ACTACCATCCCACCTCCTGT	371	1.43712	1.01928	0.417841	61.019	59.582	55	55	0	0	JAZ1	Empoasca onukii
AE347	SDRB01001809.1	LOC114275306	AAAAA	5	4	1122842	1122861	ATCAAAAACAGTTCACCCCC	TGCGCTGACTTGTAACCGAT	203	3.92371	3.88601	0.037697	56.114	60.038	45	50	0	5.92	JAZ1	Empoasca onukii
AE349	SDRB01001809.1	LOC114275306	TTCTTC	6	4	1123179	1123202	TGATTTCTCCGGCGACTTGC	ACTACCATCCCACCTCCTGT	371	1.43712	1.01928	0.417841	61.019	59.582	55	55	0	0	JAZ1	Empoasca onukii
AE091	SDRB01000663.1	LOC114318212	AT	2	10	167013	167032	TGGAGACTCTTGTTCGGTCT	TGAGAAACTTTTCTTACGCGGA	285	5.71672	1.9968	3.71992	58.003	58.28	50	40.909	0	0	CPRX	Empoasca onukii
AE350	SDRB01000932.1	LOC114257083	CT	2	9	432014	432031	ACGGAGCTTTACGGATCGAC	GGATTTCGAACCCCTCACGT	354	0.136817	0.100146	0.036671	59.9	60.037	55	55	0	3.16	ERF8	Empoasca onukii
AE351	SDRB01000932.1	LOC114257083	TT	2	8	431909	431924	ACGGAGCTTTACGGATCGAC	CGCCGACCACAGATCAAGTA	244	0.272724	0.100146	0.172578	59.9	59.827	55	55	0	0	ERF8	Empoasca onukii
AE352	SDRB01001343.1	LOC114265784	AT	2	11	1244555	1244576	TCCGTAACAAGCCAAAAATCAACT	AAACCCTGAGGCAGTTGCAT	192	4.51877	4.33981	0.178953	59.66	60.179	37.5	50	8.23	0	RPM1	Exobasidium vexans
AE353	SDRB01001343.1	LOC114265784	AT	2	11	1244705	1244726	ATGCAACTGCCTCAGGGTTT	TTTGGGCCGCAATTGAACTG	193	0.21218	0.178953	0.033228	60.179	59.967	50	50	0	0	RPM1	Exobasidium vexans
AE354	SDRB01002342.1	LOC114282932	TA	2	9	2793211	2793228	TCGGTTTGGTTTATGGTTCT	GGTAATCCGGACCGAACCAG	379	5.31069	5.1316	0.179092	54.868	60.179	40	60	11.49	4.83	RPM1	Exobasidium vexans
AE355	SDRB01000232.1	LOC114302593	TT	2	10	593300	593319	AAAGTCCCAAACGAGGCCAA	AAGAGCGTAGAGGGCAGAGA	273	0.14041	0.106419	0.033991	60.106	60.034	50	55	0	0	RPM1	Exobasidium vexans
AE356	SDRB01000232.1	LOC114302593	TC	2	8	593432	593447	TGGAATTTCGGGGCATTCGA	GATTCCGGCGTCTAGGACAG	229	0.065868	0.03496	0.030908	60.035	59.969	50	60	0	0	RPM1	Exobasidium vexans
AE355	SDRB01000232.1	LOC114302593	TTTTT	5	4	593300	593319	AAAGTCCCAAACGAGGCCAA	AAGAGCGTAGAGGGCAGAGA	273	0.14041	0.106419	0.033991	60.106	60.034	50	55	0	0	RPM1	Exobasidium vexans
AE357	SDRB01000834.1	LOC114323003	TT	2	9	919080	919097	AGCCATCTTTTTACCAACTTTCCA	TAATGCACCACCTACGGCTC	208	5.076	4.89886	0.177141	59.101	59.823	37.5	55	0	0	RPS2	Exobasidium vexans
AE357	SDRB01000834.1	LOC114323003	TT	2	9	919108	919125	AGCCATCTTTTTACCAACTTTCCA	TAATGCACCACCTACGGCTC	208	5.076	4.89886	0.177141	59.101	59.823	37.5	55	0	0	RPS2	Exobasidium vexans
AE358	SDRB01000834.1	LOC114323003	TT	2	8	936890	936905	GGCTCCACTCGTTTGATGCA	CCATCAAAACCCACACTGCC	345	1.27355	0.955428	0.31812	60.955	59.682	55	55	4.37	10.96	RPS2	Exobasidium vexans
AE359	SDRB01000834.1	LOC114323003	TT	2	8	937369	937384	TGGACATGAGTGTAGGTTGTGA	ACTATCATGTCACAACCAAA	305	10.5828	2.96926	7.61352	59.031	52.386	45.455	35	21.93	21.93	RPS2	Exobasidium vexans
AE360	SDRB01000876.1	LOC114324024	TT	2	14	378704	378731	ACTCCGAAGACCCCTCAAGT	TGTTTGGTTTCATTCTCTGT	400	7.26995	0.178929	7.09102	60.179	52.909	55	35	0	0	RPS2	Exobasidium vexans
AE360	SDRB01000876.1	LOC114324024	TTT	3	9	378704	378730	ACTCCGAAGACCCCTCAAGT	TGTTTGGTTTCATTCTCTGT	400	7.26995	0.178929	7.09102	60.179	52.909	55	35	0	0	RPS2	Exobasidium vexans
AE361	SDRB01000876.1	LOC114324024	AA	2	8	382633	382648	ACTCATAGCCAAACATACAACTCA	GGTTGACCGGAACAGTGGAA	144	5.98368	5.80464	0.17904	58.195	60.179	37.5	55	0	0	RPS2	Exobasidium vexans
AE360	SDRB01000876.1	LOC114324024	TTTTT	5	5	378704	378728	ACTCCGAAGACCCCTCAAGT	TGTTTGGTTTCATTCTCTGT	400	7.26995	0.178929	7.09102	60.179	52.909	55	35	0	0	RPS2	Exobasidium vexans
AE360	SDRB01000876.1	LOC114324024	TTTTTT	6	4	378704	378727	ACTCCGAAGACCCCTCAAGT	TGTTTGGTTTCATTCTCTGT	400	7.26995	0.178929	7.09102	60.179	52.909	55	35	0	0	RPS2	Exobasidium vexans
AE362	SDRB01001057.1	LOC114259763	AT	2	9	298193	298210	GCAATAAGCCGCAACTTTAGGT	ACGGCAGTGATATGAGAGGA	142	4.23686	2.16361	2.07325	59.836	57.927	45.455	50	5.36	0	PR1	Exobasidium vexans
AE363	SDRB01001057.1	LOC114259763	TT	2	8	298553	298568	TCCATTTCTCCCTTCGCCAC	AGCGTGCAAAGGTGAGAGAT	138	0.358413	0.035439	0.322975	60.035	59.677	55	50	11.71	12.86	PR1	Exobasidium vexans
AE364	SDRB01001008.1	LOC114258574	TC	2	13	217959	217984	TCTCTCTACCTACCAAACCTCTCA	TCAGAGAGAGAGAGAGAGAGAGA	107	9.16334	4.29151	4.87182	59.708	58.128	45.833	47.826	17.74	18.23	PR1	Exobasidium vexans
AE365	SDRB01001008.1	LOC114258574	AA	2	10	218327	218346	TGCTCTTTCCAGTTGACCCC	TGCGATGTGATGTTTTGGCC	299	0.353851	0.110486	0.243365	59.89	59.757	55	50	0	0	PR1	Exobasidium vexans
AE366	SDRB01001008.1	LOC114258574	AT	2	9	217138	217155	TGCTCAAATCGGCTGTGCTA	TGGTGAACGGTTAGAGATGGC	383	1.10291	0.036483	1.06643	60.036	60.066	50	52.381	0	0	PR1	Exobasidium vexans
AE367	SDRB01001008.1	LOC114258574	TATTT	5	4	215734	215753	TGTTGGGCACACATAGGTCA	GGATCGTATGTGAGAACCCGA	337	2.44768	0.767998	1.67968	59.232	59.32	50	52.381	12.87	12.53	PR1	Exobasidium vexans
AE365	SDRB01001008.1	LOC114258574	AAAAA	5	4	218327	218346	TGCTCTTTCCAGTTGACCCC	TGCGATGTGATGTTTTGGCC	299	0.353851	0.110486	0.243365	59.89	59.757	55	50	0	0	PR1	Exobasidium vexans
AE364	SDRB01001008.1	LOC114258574	TCTCTC	6	4	217959	217982	TCTCTCTACCTACCAAACCTCTCA	TCAGAGAGAGAGAGAGAGAGAGA	107	9.16334	4.29151	4.87182	59.708	58.128	45.833	47.826	17.74	18.23	PR1	Exobasidium vexans
AE368	SDRB01001023.1	LOC114258874	TT	2	8	900791	900806	AGTACAATTAGGAACGTTGTGG	GGGTCACAAATTTTAGAGGTCCC	221	9.37976	5.61747	3.76229	56.383	59.238	40.909	47.826	0	0	PR1	Exobasidium vexans
AE369	SDRB01000394.1	LOC114310106	TT	2	15	3157442	3157471	TGGTGGTAGGGGTGTCTTCA	TGGGGGATAGCTTATTTTTGGGT	265	3.3785	0.104882	3.27362	60.105	59.726	55	43.478	0	0	STS14	Exobasidium vexans
AE370	SDRB01000394.1	LOC114310106	TT	2	11	3157732	3157753	ACCCAAAAATAAGCTATCCCCCA	TGTGTCAACCAAGGGCTGTT	194	3.30722	3.27362	0.033601	59.726	60.034	43.478	50	0	0	STS14	Exobasidium vexans
AE369	SDRB01000394.1	LOC114310106	TTT	3	10	3157442	3157471	TGGTGGTAGGGGTGTCTTCA	TGGGGGATAGCTTATTTTTGGGT	265	3.3785	0.104882	3.27362	60.105	59.726	55	43.478	0	0	STS14	Exobasidium vexans
AE369	SDRB01000394.1	LOC114310106	TTTTT	5	6	3157442	3157471	TGGTGGTAGGGGTGTCTTCA	TGGGGGATAGCTTATTTTTGGGT	265	3.3785	0.104882	3.27362	60.105	59.726	55	43.478	0	0	STS14	Exobasidium vexans
AE369	SDRB01000394.1	LOC114310106	TTTTTT	6	5	3157442	3157471	TGGTGGTAGGGGTGTCTTCA	TGGGGGATAGCTTATTTTTGGGT	265	3.3785	0.104882	3.27362	60.105	59.726	55	43.478	0	0	STS14	Exobasidium vexans
AE370	SDRB01000394.1	LOC114310106	TTTTT	5	4	3157732	3157751	ACCCAAAAATAAGCTATCCCCCA	TGTGTCAACCAAGGGCTGTT	194	3.30722	3.27362	0.033601	59.726	60.034	43.478	50	0	0	STS14	Exobasidium vexans
AE371	SDRB01000230.1	LOC114302248	AT	2	12	745736	745759	GGAACATTGATGTGCGAAATTGG	TGTTCCAGACAATTGTTTCACT	222	9.21788	3.61374	5.60415	59.386	56.396	43.478	36.364	0	1.26	PR1	Exobasidium vexans
AE372	SDRB01000230.1	LOC114302248	AA	2	8	745585	745600	GATGAACATGATGATTTGAC	CCAATTTCGCACATCAATGTTCC	221	13.3943	9.78052	3.61374	50.219	59.386	35	43.478	20.36	10.32	PR1	Exobasidium vexans
AE371	SDRB01000230.1	LOC114302248	ATATAT	6	4	745736	745759	GGAACATTGATGTGCGAAATTGG	TGTTCCAGACAATTGTTTCACT	222	9.21788	3.61374	5.60415	59.386	56.396	43.478	36.364	0	1.26	PR1	Exobasidium vexans
AE373	SDRB01001023.1	LOC114258873	AA	2	10	885960	885979	TGACCAGAAAGCCTTTCGGT	ACCCTACTGGCTACATGACA	342	2.72017	0.472471	2.2477	59.528	57.752	50	50	0	0	PR1	Exobasidium vexans
AE373	SDRB01001023.1	LOC114258873	TT	2	8	885923	885938	TGACCAGAAAGCCTTTCGGT	ACCCTACTGGCTACATGACA	342	2.72017	0.472471	2.2477	59.528	57.752	50	50	0	0	PR1	Exobasidium vexans
AE373	SDRB01001023.1	LOC114258873	AAAAA	5	4	885960	885979	TGACCAGAAAGCCTTTCGGT	ACCCTACTGGCTACATGACA	342	2.72017	0.472471	2.2477	59.528	57.752	50	50	0	0	PR1	Exobasidium vexans
AE374	SDRB01001023.1	LOC114258873	AAAAAT	6	4	886072	886095	CGGCCACTAGCATAATTAGGGT	TGTAATACCGGTGCACAAGCT	398	3.04122	2.03856	1.00266	59.961	59.997	50	47.619	0	0	PR1	Exobasidium vexans
AE375	SDRB01000230.1	LOC114301909	GA	2	17	693585	693618	TCGACGGTGAAGATGGCAAA	TGGTCACGCTCTCTCTCTCT	170	0.360793	0.034198	0.326595	59.966	59.673	50	55	0	0	PR1	Exobasidium vexans
AE376	SDRB01000230.1	LOC114301909	AA	2	15	688261	688290	AGAGGTAAAAACCGTACATA	CGTGTGATACCCGTCACCAA	328	8.82662	8.78856	0.038067	51.211	60.038	35	55	0	0	PR1	Exobasidium vexans
AE377	SDRB01000230.1	LOC114301909	AC	2	13	691692	691717	GTCCATATGCACTGGTGGCT	TGTGTGTGTGTGTGTGTGTG	212	0.978074	0.107017	0.871057	60.107	59.129	55	50	0	0	PR1	Exobasidium vexans
AE378	SDRB01000230.1	LOC114301909	AA	2	12	694135	694158	TGTTGTGACAACCTTCTGCA	TCACTAATTTCCCTAATTGGCA	181	8.72165	2.12129	6.60036	57.879	55.4	45	36.364	0	0	PR1	Exobasidium vexans
AE379	SDRB01000230.1	LOC114301909	TA	2	11	687527	687548	TGTACACGTGACCTCTTTTT	ACAATCAAAATGCACCACGA	385	8.59629	5.13357	3.46272	54.866	56.537	40	40	1.48	4.01	PR1	Exobasidium vexans
AE380	SDRB01000230.1	LOC114301909	TT	2	10	691376	691395	TGTCAACTAACAGCGGGGTC	GGTCGGTGGGAATGGACAAT	137	0.068814	0.034337	0.034477	59.966	60.034	55	55	0	0	PR1	Exobasidium vexans
AE376	SDRB01000230.1	LOC114301909	AAA	3	10	688261	688290	AGAGGTAAAAACCGTACATA	CGTGTGATACCCGTCACCAA	328	8.82662	8.78856	0.038067	51.211	60.038	35	55	0	0	PR1	Exobasidium vexans
AE378	SDRB01000230.1	LOC114301909	AAA	3	8	694135	694158	TGTTGTGACAACCTTCTGCA	TCACTAATTTCCCTAATTGGCA	181	8.72165	2.12129	6.60036	57.879	55.4	45	36.364	0	0	PR1	Exobasidium vexans
AE375	SDRB01000230.1	LOC114301909	GAGA	4	8	693585	693616	TCGACGGTGAAGATGGCAAA	TGGTCACGCTCTCTCTCTCT	170	0.360793	0.034198	0.326595	59.966	59.673	50	55	0	0	PR1	Exobasidium vexans
AE376	SDRB01000230.1	LOC114301909	AAAAA	5	6	688261	688290	AGAGGTAAAAACCGTACATA	CGTGTGATACCCGTCACCAA	328	8.82662	8.78856	0.038067	51.211	60.038	35	55	0	0	PR1	Exobasidium vexans
AE376	SDRB01000230.1	LOC114301909	AAAAAA	6	5	688261	688290	AGAGGTAAAAACCGTACATA	CGTGTGATACCCGTCACCAA	328	8.82662	8.78856	0.038067	51.211	60.038	35	55	0	0	PR1	Exobasidium vexans
AE375	SDRB01000230.1	LOC114301909	GAGAGA	6	5	693585	693614	TCGACGGTGAAGATGGCAAA	TGGTCACGCTCTCTCTCTCT	170	0.360793	0.034198	0.326595	59.966	59.673	50	55	0	0	PR1	Exobasidium vexans
AE380	SDRB01000230.1	LOC114301909	TTTTT	5	4	691376	691395	TGTCAACTAACAGCGGGGTC	GGTCGGTGGGAATGGACAAT	137	0.068814	0.034337	0.034477	59.966	60.034	55	55	0	0	PR1	Exobasidium vexans
AE378	SDRB01000230.1	LOC114301909	AAAAA	5	4	694135	694154	TGTTGTGACAACCTTCTGCA	TCACTAATTTCCCTAATTGGCA	181	8.72165	2.12129	6.60036	57.879	55.4	45	36.364	0	0	PR1	Exobasidium vexans
AE377	SDRB01000230.1	LOC114301909	ACACAC	6	4	691692	691715	GTCCATATGCACTGGTGGCT	TGTGTGTGTGTGTGTGTGTG	216	0.978074	0.107017	0.871057	60.107	59.129	55	50	0	0	PR1	Exobasidium vexans
AE378	SDRB01000230.1	LOC114301909	AAAAAA	6	4	694135	694158	TGTTGTGACAACCTTCTGCA	TCACTAATTTCCCTAATTGGCA	181	8.72165	2.12129	6.60036	57.879	55.4	45	36.364	0	0	PR1	Exobasidium vexans
AE381	SDRB01000904.1	LOC114256256	AG	2	13	151571	151596	GGTGCGTTTGGCTCTCTCTA	ACCCATGAATGATGAGCTCTCT	220	3.29375	0.246635	3.04711	59.753	58.953	55	45.455	0	0	PR1	Exobasidium vexans
AE382	SDRB01000904.1	LOC114256256	TT	2	12	143768	143791	AGGTTGAGATCGGAAATGAT	CGTGGTGCTCCGGAAGTATT	172	5.9939	5.88557	0.108329	54.114	60.108	40	55	0	0	PR1	Exobasidium vexans
AE383	SDRB01000904.1	LOC114256256	TA	2	11	151439	151460	GGTGCGTTTGGCTCTCTCTA	TCCCTCTCTCGGTTCTCTCC	137	0.503099	0.246635	0.256464	59.753	59.744	55	60	0	0	PR1	Exobasidium vexans
AE384	SDRB01000904.1	LOC114256256	AG	2	8	142947	142962	CGTCGATCACTGGTGACCAT	ACACGTTTTCCTCTCTCTCTCT	167	3.66582	0.173481	3.49234	59.827	58.508	55	45.455	0	0	PR1	Exobasidium vexans
AE381	SDRB01000904.1	LOC114256256	GA	2	8	151528	151543	GGTGCGTTTGGCTCTCTCTA	ACCCATGAATGATGAGCTCTCT	220	3.29375	0.246635	3.04711	59.753	58.953	55	45.455	0	0	PR1	Exobasidium vexans
AE382	SDRB01000904.1	LOC114256256	TTT	3	8	143768	143791	AGGTTGAGATCGGAAATGAT	CGTGGTGCTCCGGAAGTATT	172	5.9939	5.88557	0.108329	54.114	60.108	40	55	0	0	PR1	Exobasidium vexans
AE382	SDRB01000904.1	LOC114256256	TTTTT	5	4	143768	143787	AGGTTGAGATCGGAAATGAT	CGTGGTGCTCCGGAAGTATT	172	5.9939	5.88557	0.108329	54.114	60.108	40	55	0	0	PR1	Exobasidium vexans
AE382	SDRB01000904.1	LOC114256256	TTTTTT	6	4	143768	143791	AGGTTGAGATCGGAAATGAT	CGTGGTGCTCCGGAAGTATT	172	5.9939	5.88557	0.108329	54.114	60.108	40	55	0	0	PR1	Exobasidium vexans
AE381	SDRB01000904.1	LOC114256256	AGAGAG	6	4	151571	151594	GGTGCGTTTGGCTCTCTCTA	ACCCATGAATGATGAGCTCTCT	220	3.29375	0.246635	3.04711	59.753	58.953	55	45.455	0	0	PR1	Exobasidium vexans
AE385	SDRB01001618.1	LOC114271432	TT	2	8	394186	394201	AGTCGCCAATACTATCGCCG	GGGTTTTCAAATTTTGGAGGTTCC	388	4.85907	0.039437	4.81963	60.039	59.18	55	41.667	0	0	PR1	Exobasidium vexans
AE373	SDRB01001023.1	LOC114258858	AA	2	10	885960	885979	TGACCAGAAAGCCTTTCGGT	ACCCTACTGGCTACATGACA	342	2.72017	0.472471	2.2477	59.528	57.752	50	50	0	0	PR1	Exobasidium vexans
AE373	SDRB01001023.1	LOC114258858	TT	2	8	885923	885938	TGACCAGAAAGCCTTTCGGT	ACCCTACTGGCTACATGACA	342	2.72017	0.472471	2.2477	59.528	57.752	50	50	0	0	PR1	Exobasidium vexans
AE373	SDRB01001023.1	LOC114258858	AAAAA	5	4	885960	885979	TGACCAGAAAGCCTTTCGGT	ACCCTACTGGCTACATGACA	342	2.72017	0.472471	2.2477	59.528	57.752	50	50	0	0	PR1	Exobasidium vexans
AE374	SDRB01001023.1	LOC114258858	AAAAAT	6	4	886072	886095	CGGCCACTAGCATAATTAGGGT	TGTAATACCGGTGCACAAGCT	398	3.04122	2.03856	1.00266	59.961	59.997	50	47.619	0	0	PR1	Exobasidium vexans
AE386	SDRB01000663.1	LOC114318220	AT	2	12	580413	580436	TGTCACTCGATCACAAATGTCT	AAGATTGCAGGACAGGAGGC	334	4.29194	4.25727	0.03467	57.743	60.035	40.909	55	0	0	CsOPR3	Colletotrichum fructicola
AE386	SDRB01000663.1	LOC114318220	ATATAT	6	4	580413	580436	TGTCACTCGATCACAAATGTCT	AAGATTGCAGGACAGGAGGC	334	4.29194	4.25727	0.03467	57.743	60.035	40.909	55	0	0	CsOPR3	Colletotrichum fructicola

## Sheet: pathogen-pest_Summary
Pathogen-Pest	Locus_Count	Marker_Count	Single_Product_Markers	Multi_Product_Markers
Colletotrichum fructicola	1	1	0	1
Empoasca onukii	12	33	9	24
Empoasca vitis	6	15	6	9
Exobasidium vexans	154	278	105	173
Acaphylla theae	8	22	6	16
Ectropis obliqua	13	31	14	17
Colletotrichum camelliae	1	6	2	4

## Sheet: Gene-protein family Summary
function	Disease	Gen_Count	Marker_Count
RF45	Acaphylla theae	1	5
UGT91A1	Acaphylla theae	1	5
At1g67980	Acaphylla theae	1	4
R1A-4	Acaphylla theae	1	2
RPP13	Acaphylla theae	1	2
UGT94E5	Acaphylla theae	1	2
At4g26220	Acaphylla theae	1	1
RPM1	Acaphylla theae	1	1
CsOPR3	Colletotrichum fructicola	1	1
CsERF105	Colletotrichum camelliae	1	6
AMAT	Ectropis obliqua	4	11
FACT	Ectropis obliqua	1	5
BAHD-DCR	Ectropis obliqua	1	4
HCT	Ectropis obliqua	1	3
HTT	Ectropis obliqua	2	3
BEAT	Ectropis obliqua	1	2
ACT	Ectropis obliqua	1	1
BAHD-AT	Ectropis obliqua	1	1
VS	Ectropis obliqua	1	1
EBOS	Empoasca onukii	5	15
AMAT	Empoasca onukii	1	4
AQU21	Empoasca onukii	1	4
JAZ1	Empoasca onukii	1	4
LOX	Empoasca onukii	1	4
ERF8	Empoasca onukii	1	2
PIP2.2	Empoasca onukii	1	2
CPRX	Empoasca onukii	1	1
GDS	Empoasca onukii	1	1
MPK17	Empoasca onukii	1	1
LOX	Empoasca vitis	1	4
GLP	Empoasca vitis	1	3
PBL7	Empoasca vitis	1	3
CYP74B24	Empoasca vitis	1	2
CcoAOMT	Empoasca vitis	1	2
PKS-ER	Empoasca vitis	1	1
WRKY	Exobasidium vexans	60	122
PRX	Exobasidium vexans	30	51
NAC	Exobasidium vexans	21	31
Chi	Exobasidium vexans	17	23
PR1	Exobasidium vexans	8	22
LRR	Exobasidium vexans	12	18
RPM1	Exobasidium vexans	3	5
RPS2	Exobasidium vexans	2	5
STS14	Exobasidium vexans	1	2
