# Supplementary material for: Identification and Development of Pathogen- and Pest-Specific Defense–Resistance-Associated SSR Marker Candidates Assisted by Machine Learning and Discovery of Putative QTL Hotspots in Camellia sinensis
Source: Plants (Basel). 2026 Feb 2;15(3):454. doi: 10.3390/plants15030454 (PMC12899447; doi:10.3390/plants15030454)
Supplement: Supplementary file 1 [file plants-15-00454-s001.zip › Supplementary File S11.xlsx]

## Sheet: GenBank Level Primer Numbers
GenBank	Total_Markers	Cultivar
GCA_004153795.1	386	Shuchazao
GCA_017311205.2	178	Tieguanyin
GCA_020536795.1	163	TES-34
GCA_020536865.1	168	UPASI-3
GCA_028456175.1	123	TV1
GCA_963931755.2	156	L618

## Sheet: Shuchazao
Primer_ID	Genome	Cultivar	Genome_id	GenBank	chr	F_primer	R_primer	strand_prod	product_start	product_end	product_size
AE251	Camellia sinensis var. sinensis	Shuchazao	CSS	GCA_004153795.1	SDRB01003060.1 Camellia sinensis var. sinensis cultivar Shuchazao Scaffold4430, whole genome shotgun sequence	GCTCTACCTGCTGACACCAA	ACCTGAAGTGGGTTGGATCG	+	774896	775253	358
AE251	Camellia sinensis var. sinensis	Shuchazao	CSS	GCA_004153795.1	SDRB01003060.1 Camellia sinensis var. sinensis cultivar Shuchazao Scaffold4430, whole genome shotgun sequence	GCTCTACCTGCTGACACCAA	ACCTGAAGTGGGTTGGATCG	+	795283	795656	374
AE252	Camellia sinensis var. sinensis	Shuchazao	CSS	GCA_004153795.1	SDRB01003060.1 Camellia sinensis var. sinensis cultivar Shuchazao Scaffold4430, whole genome shotgun sequence	GCTCTACCTGCTGACACCAA	GCTGTGTGGTTCGATTGTCC	+	774896	775198	303
AE252	Camellia sinensis var. sinensis	Shuchazao	CSS	GCA_004153795.1	SDRB01003060.1 Camellia sinensis var. sinensis cultivar Shuchazao Scaffold4430, whole genome shotgun sequence	GCTCTACCTGCTGACACCAA	GCTGTGTGGTTCGATTGTCC	+	795283	795601	319
AE253	Camellia sinensis var. sinensis	Shuchazao	CSS	GCA_004153795.1	SDRB01003060.1 Camellia sinensis var. sinensis cultivar Shuchazao Scaffold4430, whole genome shotgun sequence	AGCATTCTGCCGTCATACGA	TAGTTTCCACCGACAGCACC	+	802995	803200	206
AE273	Camellia sinensis var. sinensis	Shuchazao	CSS	GCA_004153795.1	SDRB01001402.1 Camellia sinensis var. sinensis cultivar Shuchazao Scaffold1851, whole genome shotgun sequence	TGCCATGAGAGAGAGAGGGA	GGCTCCAAAGGAAGCCTGAT	+	2333148	2333359	212
AE274	Camellia sinensis var. sinensis	Shuchazao	CSS	GCA_004153795.1	SDRB01001402.1 Camellia sinensis var. sinensis cultivar Shuchazao Scaffold1851, whole genome shotgun sequence	GCAAAGCAAAGTGACCTGGC	CCACAACCACAACCACAACC	+	2333306	2333402	97
AE274	Camellia sinensis var. sinensis	Shuchazao	CSS	GCA_004153795.1	SDRB01001402.1 Camellia sinensis var. sinensis cultivar Shuchazao Scaffold1851, whole genome shotgun sequence	GCAAAGCAAAGTGACCTGGC	CCACAACCACAACCACAACC	+	2333306	2333408	103
AE274	Camellia sinensis var. sinensis	Shuchazao	CSS	GCA_004153795.1	SDRB01001402.1 Camellia sinensis var. sinensis cultivar Shuchazao Scaffold1851, whole genome shotgun sequence	GCAAAGCAAAGTGACCTGGC	CCACAACCACAACCACAACC	-	2322950	2323052	103
AE274	Camellia sinensis var. sinensis	Shuchazao	CSS	GCA_004153795.1	SDRB01001402.1 Camellia sinensis var. sinensis cultivar Shuchazao Scaffold1851, whole genome shotgun sequence	GCAAAGCAAAGTGACCTGGC	CCACAACCACAACCACAACC	-	2322956	2323052	97
AE275	Camellia sinensis var. sinensis	Shuchazao	CSS	GCA_004153795.1	SDRB01000394.1 Camellia sinensis var. sinensis cultivar Shuchazao Scaffold502, whole genome shotgun sequence	ACATGTTTGGATCTTCACATCA	TCGACATGTGTGAGAGAGAGA	+	2546337	2546643	307
AE276	Camellia sinensis var. sinensis	Shuchazao	CSS	GCA_004153795.1	SDRB01000474.1 Camellia sinensis var. sinensis cultivar Shuchazao Scaffold610, whole genome shotgun sequence	TTTCCCTCGCACGTCAGTTT	TCATTTTGGGCAGTTCGTGA	+	2107156	2107350	195
AE277	Camellia sinensis var. sinensis	Shuchazao	CSS	GCA_004153795.1	SDRB01000474.1 Camellia sinensis var. sinensis cultivar Shuchazao Scaffold610, whole genome shotgun sequence	AGGCTACCATCAAATCAGAGAGA	TGCTCTCGTTTCCATCATCA	+	2101892	2102064	173
AE278	Camellia sinensis var. sinensis	Shuchazao	CSS	GCA_004153795.1	SDRB01000176.1 Camellia sinensis var. sinensis cultivar Shuchazao Scaffold228, whole genome shotgun sequence	TCTGAAGGTGAGTTATTGCTCTCA	TGCAGGAGATATTGAAACAAGA	-	1937188	1937296	109
AE278	Camellia sinensis var. sinensis	Shuchazao	CSS	GCA_004153795.1	SDRB01000474.1 Camellia sinensis var. sinensis cultivar Shuchazao Scaffold610, whole genome shotgun sequence	TCTGAAGGTGAGTTATTGCTCTCA	TGCAGGAGATATTGAAACAAGA	+	2101110	2101224	115
AE279	Camellia sinensis var. sinensis	Shuchazao	CSS	GCA_004153795.1	SDRB01000474.1 Camellia sinensis var. sinensis cultivar Shuchazao Scaffold610, whole genome shotgun sequence	TGAAATGAAGGGTCGAGGCC	AGAGACTGAGACCCCGAGAC	+	2107572	2107681	110
AE280	Camellia sinensis var. sinensis	Shuchazao	CSS	GCA_004153795.1	SDRB01000474.1 Camellia sinensis var. sinensis cultivar Shuchazao Scaffold610, whole genome shotgun sequence	TGAAATGAAGGGTCGAGGCC	GCCTTTCCCTGAATCCCCTC	+	2107572	2107805	234
AE281	Camellia sinensis var. sinensis	Shuchazao	CSS	GCA_004153795.1	SDRB01000443.1 Camellia sinensis var. sinensis cultivar Shuchazao Scaffold570, whole genome shotgun sequence	GCCGAGCCAGATTCAGATCA	TGGACAAATACAGAGACCCGA	+	1413710	1413814	105
AE282	Camellia sinensis var. sinensis	Shuchazao	CSS	GCA_004153795.1	SDRB01000443.1 Camellia sinensis var. sinensis cultivar Shuchazao Scaffold570, whole genome shotgun sequence	CCCAACAACTTGGCGAAGTG	CTTAGTCCAGTCCGATCGCC	+	1420114	1420429	316
AE283	Camellia sinensis var. sinensis	Shuchazao	CSS	GCA_004153795.1	SDRB01001257.1 Camellia sinensis var. sinensis cultivar Shuchazao Scaffold1651, whole genome shotgun sequence	GGTCCACCCACCATTTTCTT	TCCTTTATACACTTGTCACTGTGGA	+	287170	287369	200
AE284	Camellia sinensis var. sinensis	Shuchazao	CSS	GCA_004153795.1	SDRB01003568.1 Camellia sinensis var. sinensis cultivar Shuchazao Scaffold5400, whole genome shotgun sequence	ACGTAGCTCGAATCCTCCCT	GGCCCTCTGTGCTGTGTATT	+	37177	37445	269
AE285	Camellia sinensis var. sinensis	Shuchazao	CSS	GCA_004153795.1	SDRB01003568.1 Camellia sinensis var. sinensis cultivar Shuchazao Scaffold5400, whole genome shotgun sequence	TTTACGTCACAGCAGGGACC	TCGCTTTGCAGGATGGTCTT	+	33802	34037	236
AE286	Camellia sinensis var. sinensis	Shuchazao	CSS	GCA_004153795.1	SDRB01003568.1 Camellia sinensis var. sinensis cultivar Shuchazao Scaffold5400, whole genome shotgun sequence	AAGACCATCCTGCAAAGCGA	GCCATGATTGAGGCCTCGAA	+	34018	34120	103
AE287	Camellia sinensis var. sinensis	Shuchazao	CSS	GCA_004153795.1	SDRB01003568.1 Camellia sinensis var. sinensis cultivar Shuchazao Scaffold5400, whole genome shotgun sequence	TCAGTTTCGAGGCCTCAATCA	TCCTCTGGTCGAAGTATCAT	+	34096	34378	283
AE288	Camellia sinensis var. sinensis	Shuchazao	CSS	GCA_004153795.1	SDRB01000239.1 Camellia sinensis var. sinensis cultivar Shuchazao Scaffold303, whole genome shotgun sequence	GCAACGATTTGTGGTGGCTT	ACCAAGTAACGAAACCCACA	+	324489	324818	330
AE289	Camellia sinensis var. sinensis	Shuchazao	CSS	GCA_004153795.1	SDRB01000239.1 Camellia sinensis var. sinensis cultivar Shuchazao Scaffold303, whole genome shotgun sequence	GCCTGCGTTTGGTTGTGTTT	CCGGTTGGTCGATCGGTTAA	+	316648	316884	237
AE290	Camellia sinensis var. sinensis	Shuchazao	CSS	GCA_004153795.1	SDRB01000239.1 Camellia sinensis var. sinensis cultivar Shuchazao Scaffold303, whole genome shotgun sequence	GTGGTGGATGCTCTTGACGA	GGTGTTCAACCTTGATAACCT	+	317146	317411	266
AE291	Camellia sinensis var. sinensis	Shuchazao	CSS	GCA_004153795.1	SDRB01000239.1 Camellia sinensis var. sinensis cultivar Shuchazao Scaffold303, whole genome shotgun sequence	GATCCTCTGCAGGGCTTTCC	GGAGAGGCGTGAAGTGTGAA	+	324149	324278	130
AE291	Camellia sinensis var. sinensis	Shuchazao	CSS	GCA_004153795.1	SDRB01003923.1 Camellia sinensis var. sinensis cultivar Shuchazao Scaffold6086, whole genome shotgun sequence	GATCCTCTGCAGGGCTTTCC	GGAGAGGCGTGAAGTGTGAA	+	95760	95889	130
AE292	Camellia sinensis var. sinensis	Shuchazao	CSS	GCA_004153795.1	SDRB01000844.1 Camellia sinensis var. sinensis cultivar Shuchazao Scaffold1078, whole genome shotgun sequence	TGTTTGATGTAAATGGGCCTGA	GTCACCCTTATGCGGTTAGGT	+	111201	111519	319
AE293	Camellia sinensis var. sinensis	Shuchazao	CSS	GCA_004153795.1	SDRB01000692.1 Camellia sinensis var. sinensis cultivar Shuchazao Scaffold885, whole genome shotgun sequence	TCAAACCAAACACACTGAATAGG	TGATGCTATTTGGTCTTGGCCT	+	319407	319544	138
AE293	Camellia sinensis var. sinensis	Shuchazao	CSS	GCA_004153795.1	SDRB01000699.1 Camellia sinensis var. sinensis cultivar Shuchazao Scaffold892, whole genome shotgun sequence	TCAAACCAAACACACTGAATAGG	TGATGCTATTTGGTCTTGGCCT	-	840541	840678	138
AE293	Camellia sinensis var. sinensis	Shuchazao	CSS	GCA_004153795.1	SDRB01000844.1 Camellia sinensis var. sinensis cultivar Shuchazao Scaffold1078, whole genome shotgun sequence	TCAAACCAAACACACTGAATAGG	TGATGCTATTTGGTCTTGGCCT	+	119768	119905	138
AE293	Camellia sinensis var. sinensis	Shuchazao	CSS	GCA_004153795.1	SDRB01000997.1 Camellia sinensis var. sinensis cultivar Shuchazao Scaffold1290, whole genome shotgun sequence	TCAAACCAAACACACTGAATAGG	TGATGCTATTTGGTCTTGGCCT	-	261560	261698	139
AE294	Camellia sinensis var. sinensis	Shuchazao	CSS	GCA_004153795.1	SDRB01000844.1 Camellia sinensis var. sinensis cultivar Shuchazao Scaffold1078, whole genome shotgun sequence	CCACACCACGAATACGACCA	ATGCACGAGACACGAACAGT	-	113786	114033	248
AE294	Camellia sinensis var. sinensis	Shuchazao	CSS	GCA_004153795.1	SDRB01002106.1 Camellia sinensis var. sinensis cultivar Shuchazao Scaffold2881, whole genome shotgun sequence	CCACACCACGAATACGACCA	ATGCACGAGACACGAACAGT	+	1324523	1324776	254
AE294	Camellia sinensis var. sinensis	Shuchazao	CSS	GCA_004153795.1	SDRB01002907.1 Camellia sinensis var. sinensis cultivar Shuchazao Scaffold4154, whole genome shotgun sequence	CCACACCACGAATACGACCA	ATGCACGAGACACGAACAGT	+	383041	383366	326
AE295	Camellia sinensis var. sinensis	Shuchazao	CSS	GCA_004153795.1	SDRB01002106.1 Camellia sinensis var. sinensis cultivar Shuchazao Scaffold2881, whole genome shotgun sequence	TGCAGCCACTATACTAGTACTTGT	CTGTGTGGAATTAATTTGGT	+	1319353	1319585	233
AE296	Camellia sinensis var. sinensis	Shuchazao	CSS	GCA_004153795.1	SDRB01001216.1 Camellia sinensis var. sinensis cultivar Shuchazao Scaffold1598, whole genome shotgun sequence	TCGAAAATTCTCATCCTTACCCCT	TTGAAAACAGGGCCAGTCCT	+	2947136	2947426	291
AE297	Camellia sinensis var. sinensis	Shuchazao	CSS	GCA_004153795.1	SDRB01001216.1 Camellia sinensis var. sinensis cultivar Shuchazao Scaffold1598, whole genome shotgun sequence	AGCCAACTTCCCAAAATAGCT	TTGAAAACAGGGCCAGTCCT	+	2947092	2947426	335
AE298	Camellia sinensis var. sinensis	Shuchazao	CSS	GCA_004153795.1	SDRB01001216.1 Camellia sinensis var. sinensis cultivar Shuchazao Scaffold1598, whole genome shotgun sequence	TGAGAGAGAGTTTTGGAAAAAGTGA	ATGCACATGATAGCCCACCC	+	2947714	2948063	350
AE254	Camellia sinensis var. sinensis	Shuchazao	CSS	GCA_004153795.1	SDRB01001507.1 Camellia sinensis var. sinensis cultivar Shuchazao Scaffold1993, whole genome shotgun sequence	TGCGAACAACCCTATTCCCC	GTGTGTGTGTGTGCATGCAT	+	559248	559570	323
AE255	Camellia sinensis var. sinensis	Shuchazao	CSS	GCA_004153795.1	SDRB01001507.1 Camellia sinensis var. sinensis cultivar Shuchazao Scaffold1993, whole genome shotgun sequence	ATGCATGCACACACACACAC	GAGCCATGGGAGCCTAATGG	+	559551	559660	110
AE256	Camellia sinensis var. sinensis	Shuchazao	CSS	GCA_004153795.1	SDRB01001507.1 Camellia sinensis var. sinensis cultivar Shuchazao Scaffold1993, whole genome shotgun sequence	GATCACGTTTGCTTGCTCGC	GAGCCATGGGAGCCTAATGG	+	559371	559660	290
AE299	Camellia sinensis var. sinensis	Shuchazao	CSS	GCA_004153795.1	SDRB01000254.1 Camellia sinensis var. sinensis cultivar Shuchazao Scaffold322, whole genome shotgun sequence	TTTCCCCCTCTCTTCCCTCC	AGGGAAGGGAAAAGGAGGAA	+	365228	365355	128
AE300	Camellia sinensis var. sinensis	Shuchazao	CSS	GCA_004153795.1	SDRB01000254.1 Camellia sinensis var. sinensis cultivar Shuchazao Scaffold322, whole genome shotgun sequence	ACTGGTCTGTATTGGGGTGT	TGTTAATAGACGCATTGGGGGA	+	368895	369068	174
AE301	Camellia sinensis var. sinensis	Shuchazao	CSS	GCA_004153795.1	SDRB01002501.1 Camellia sinensis var. sinensis cultivar Shuchazao Scaffold3491, whole genome shotgun sequence	ATATCGGCAATGCTGGGGAC	AAAGCTTGAGACCCCAGTGG	+	646096	646265	170
AE302	Camellia sinensis var. sinensis	Shuchazao	CSS	GCA_004153795.1	SDRB01002900.1 Camellia sinensis var. sinensis cultivar Shuchazao Scaffold4145, whole genome shotgun sequence	TGAGCTGATCAGTTGGCTGG	AGGAGCTCAAAACCCTTGCT	+	194609	194832	224
AE303	Camellia sinensis var. sinensis	Shuchazao	CSS	GCA_004153795.1	SDRB01000397.1 Camellia sinensis var. sinensis cultivar Shuchazao Scaffold507, whole genome shotgun sequence	AGGAACATGACCAGAATTGTTTGA	TGAAATCGCGTCTTTGGTGC	+	585250	585397	148
AE304	Camellia sinensis var. sinensis	Shuchazao	CSS	GCA_004153795.1	SDRB01000397.1 Camellia sinensis var. sinensis cultivar Shuchazao Scaffold507, whole genome shotgun sequence	AGGAACATGACCAGAATTGTTTGA	AAACTATGGGATGGTAGTGT	+	585250	585466	217
AE305	Camellia sinensis var. sinensis	Shuchazao	CSS	GCA_004153795.1	SDRB01000397.1 Camellia sinensis var. sinensis cultivar Shuchazao Scaffold507, whole genome shotgun sequence	CAATGCTACACACCCCCAGT	AACAGGTCGGGGATTTTCGG	+	587581	587780	200
AE306	Camellia sinensis var. sinensis	Shuchazao	CSS	GCA_004153795.1	SDRB01001196.1 Camellia sinensis var. sinensis cultivar Shuchazao Scaffold1571, whole genome shotgun sequence	TCCCGTCGAATTGCCTATCG	ACCAAGAGAGATCAAGCCTCT	+	93751	94106	356
AE307	Camellia sinensis var. sinensis	Shuchazao	CSS	GCA_004153795.1	SDRB01001196.1 Camellia sinensis var. sinensis cultivar Shuchazao Scaffold1571, whole genome shotgun sequence	GCGATCTATGGTGTCGTGGT	CTCCGGTGGTGGTGTTTCTT	+	88013	88325	313
AE308	Camellia sinensis var. sinensis	Shuchazao	CSS	GCA_004153795.1	SDRB01001196.1 Camellia sinensis var. sinensis cultivar Shuchazao Scaffold1571, whole genome shotgun sequence	TCCCGTCGAATTGCCTATCG	CCAAGAGAGATCAAGCCTCT	+	93751	94105	355
AE309	Camellia sinensis var. sinensis	Shuchazao	CSS	GCA_004153795.1	SDRB01001196.1 Camellia sinensis var. sinensis cultivar Shuchazao Scaffold1571, whole genome shotgun sequence	CTGTCTCTTCCTCTATTTCCCCA	GGGCATACCTCGTCTGTTTCT	+	93907	94266	360
AE310	Camellia sinensis var. sinensis	Shuchazao	CSS	GCA_004153795.1	SDRB01002630.1 Camellia sinensis var. sinensis cultivar Shuchazao Scaffold3698, whole genome shotgun sequence	TCCGTCTGCTACTGCTTTGT	TGACCACCAATCATTACCGT	+	1471460	1471665	206
AE311	Camellia sinensis var. sinensis	Shuchazao	CSS	GCA_004153795.1	SDRB01002630.1 Camellia sinensis var. sinensis cultivar Shuchazao Scaffold3698, whole genome shotgun sequence	TGGCAATGGGTCTCGTCATT	GTGGGCCTACTTGCTGAACA	+	1470900	1471227	328
AE312	Camellia sinensis var. sinensis	Shuchazao	CSS	GCA_004153795.1	SDRB01002630.1 Camellia sinensis var. sinensis cultivar Shuchazao Scaffold3698, whole genome shotgun sequence	TCCGTCTGCTACTGCTTTGT	AGAAGGAAGGAAGAGCTTCTGA	+	1471460	1472112	653
AE312	Camellia sinensis var. sinensis	Shuchazao	CSS	GCA_004153795.1	SDRB01002630.1 Camellia sinensis var. sinensis cultivar Shuchazao Scaffold3698, whole genome shotgun sequence	TCCGTCTGCTACTGCTTTGT	AGAAGGAAGGAAGAGCTTCTGA	+	1471837	1472112	276
AE313	Camellia sinensis var. sinensis	Shuchazao	CSS	GCA_004153795.1	SDRB01002630.1 Camellia sinensis var. sinensis cultivar Shuchazao Scaffold3698, whole genome shotgun sequence	TGGCAATGGGTCTCGTCATT	GGAGAAGGAAACAAAAGTGTAGCT	+	1470900	1471166	267
AE314	Camellia sinensis var. sinensis	Shuchazao	CSS	GCA_004153795.1	SDRB01002630.1 Camellia sinensis var. sinensis cultivar Shuchazao Scaffold3698, whole genome shotgun sequence	AGGGCATTGGTTGAGAGTGT	TGCAACAGCTAGCTACCACT	+	1470621	1470724	104
AE315	Camellia sinensis var. sinensis	Shuchazao	CSS	GCA_004153795.1	SDRB01001515.1 Camellia sinensis var. sinensis cultivar Shuchazao Scaffold2005, whole genome shotgun sequence	ACCAAGAGCAAATAAACCCCCA	GCTTAGTTCCCCCTTCATGCT	+	143565	143716	152
AE316	Camellia sinensis var. sinensis	Shuchazao	CSS	GCA_004153795.1	SDRB01001379.1 Camellia sinensis var. sinensis cultivar Shuchazao Scaffold1821, whole genome shotgun sequence	TGGTCGACCGGTAAGGGTAA	ATTTGCCTTACCCGTCGACC	+	86496	86613	118
AE317	Camellia sinensis var. sinensis	Shuchazao	CSS	GCA_004153795.1	SDRB01001296.1 Camellia sinensis var. sinensis cultivar Shuchazao Scaffold1709, whole genome shotgun sequence	TAACTTCAGGGCCCTCAGGA	TGTCCGTCCTAACTGGGTTG	+	44778	44948	171
AE318	Camellia sinensis var. sinensis	Shuchazao	CSS	GCA_004153795.1	SDRB01001296.1 Camellia sinensis var. sinensis cultivar Shuchazao Scaffold1709, whole genome shotgun sequence	TAACTTCAGGGCCCTCAGGA	CATGGGTGGGGGTTGAAGAA	+	44778	45075	298
AE319	Camellia sinensis var. sinensis	Shuchazao	CSS	GCA_004153795.1	SDRB01002221.1 Camellia sinensis var. sinensis cultivar Shuchazao Scaffold3046, whole genome shotgun sequence	TGGTTACTTTCGTCAGCCCC	CCACAAAAGTATTGAGCCGCC	+	1559593	1559835	243
AE320	Camellia sinensis var. sinensis	Shuchazao	CSS	GCA_004153795.1	SDRB01002221.1 Camellia sinensis var. sinensis cultivar Shuchazao Scaffold3046, whole genome shotgun sequence	CGGGGGAATGATTTTTCGGG	CATCACCACCACCAACCACT	+	1553253	1553455	203
AE321	Camellia sinensis var. sinensis	Shuchazao	CSS	GCA_004153795.1	SDRB01002221.1 Camellia sinensis var. sinensis cultivar Shuchazao Scaffold3046, whole genome shotgun sequence	TTGGTAGCTCGAAACCCAGC	CGCCTCTGCCTCTTTCTTCT	+	1552828	1553014	187
AE322	Camellia sinensis var. sinensis	Shuchazao	CSS	GCA_004153795.1	SDRB01002221.1 Camellia sinensis var. sinensis cultivar Shuchazao Scaffold3046, whole genome shotgun sequence	GCCTATATCCTCCCACCACC	CCGTTGACCGTTCAAAATCCC	+	1559711	1560076	366
AE323	Camellia sinensis var. sinensis	Shuchazao	CSS	GCA_004153795.1	SDRB01002221.1 Camellia sinensis var. sinensis cultivar Shuchazao Scaffold3046, whole genome shotgun sequence	ATGCAGAGCCCTTTGTGGAA	CAGCTCCTTTAGTGCTCCCA	+	1571599	1571837	239
AE324	Camellia sinensis var. sinensis	Shuchazao	CSS	GCA_004153795.1	SDRB01002221.1 Camellia sinensis var. sinensis cultivar Shuchazao Scaffold3046, whole genome shotgun sequence	GGGCCTCTCTCTGTCTCTGT	TGCCTGTGAGTTTTCCGACA	+	1553088	1553426	339
AE325	Camellia sinensis var. sinensis	Shuchazao	CSS	GCA_004153795.1	SDRB01000218.1 Camellia sinensis var. sinensis cultivar Shuchazao Scaffold281, whole genome shotgun sequence	TGATGTTGACCCCATGCTGT	TCACAGCTGCTGTTGAGAGG	+	320449	320684	236
AE325	Camellia sinensis var. sinensis	Shuchazao	CSS	GCA_004153795.1	SDRB01002221.1 Camellia sinensis var. sinensis cultivar Shuchazao Scaffold3046, whole genome shotgun sequence	TGATGTTGACCCCATGCTGT	TCACAGCTGCTGTTGAGAGG	+	1559281	1559529	249
AE325	Camellia sinensis var. sinensis	Shuchazao	CSS	GCA_004153795.1	SDRB01003544.1 Camellia sinensis var. sinensis cultivar Shuchazao Scaffold5359, whole genome shotgun sequence	TGATGTTGACCCCATGCTGT	TCACAGCTGCTGTTGAGAGG	+	1069577	1069826	250
AE325	Camellia sinensis var. sinensis	Shuchazao	CSS	GCA_004153795.1	SDRB01003544.1 Camellia sinensis var. sinensis cultivar Shuchazao Scaffold5359, whole genome shotgun sequence	TGATGTTGACCCCATGCTGT	TCACAGCTGCTGTTGAGAGG	+	1137588	1137832	245
AE326	Camellia sinensis var. sinensis	Shuchazao	CSS	GCA_004153795.1	SDRB01002221.1 Camellia sinensis var. sinensis cultivar Shuchazao Scaffold3046, whole genome shotgun sequence	TGGGAGCACTAAAGGAGCTG	AGCTCTCAATCACAACTGCGA	+	1571818	1572123	306
AE257	Camellia sinensis var. sinensis	Shuchazao	CSS	GCA_004153795.1	SDRB01001469.1 Camellia sinensis var. sinensis cultivar Shuchazao Scaffold1939, whole genome shotgun sequence	AGGATGTTAAGAGTGCAGTTGC	ACCAGACATCATAACAACACCCA	+	417304	417484	181
AE257	Camellia sinensis var. sinensis	Shuchazao	CSS	GCA_004153795.1	SDRB01001469.1 Camellia sinensis var. sinensis cultivar Shuchazao Scaffold1939, whole genome shotgun sequence	AGGATGTTAAGAGTGCAGTTGC	ACCAGACATCATAACAACACCCA	+	417304	417551	248
AE258	Camellia sinensis var. sinensis	Shuchazao	CSS	GCA_004153795.1	SDRB01001469.1 Camellia sinensis var. sinensis cultivar Shuchazao Scaffold1939, whole genome shotgun sequence	ATGTGGCATCATGTGGACCC	TGGTACAAAATTAGTGGTGGGGA	+	437797	438177	381
AE258	Camellia sinensis var. sinensis	Shuchazao	CSS	GCA_004153795.1	SDRB01001469.1 Camellia sinensis var. sinensis cultivar Shuchazao Scaffold1939, whole genome shotgun sequence	ATGTGGCATCATGTGGACCC	TGGTACAAAATTAGTGGTGGGGA	+	461762	462061	300
AE259	Camellia sinensis var. sinensis	Shuchazao	CSS	GCA_004153795.1	SDRB01001156.1 Camellia sinensis var. sinensis cultivar Shuchazao Scaffold1516, whole genome shotgun sequence	AGACTTACACTATGCACAAAAGTGA	TGGTACAAAATTAGTGGTGGGGA	+	1373382	1373542	161
AE259	Camellia sinensis var. sinensis	Shuchazao	CSS	GCA_004153795.1	SDRB01001469.1 Camellia sinensis var. sinensis cultivar Shuchazao Scaffold1939, whole genome shotgun sequence	AGACTTACACTATGCACAAAAGTGA	TGGTACAAAATTAGTGGTGGGGA	+	437928	438177	250
AE259	Camellia sinensis var. sinensis	Shuchazao	CSS	GCA_004153795.1	SDRB01001469.1 Camellia sinensis var. sinensis cultivar Shuchazao Scaffold1939, whole genome shotgun sequence	AGACTTACACTATGCACAAAAGTGA	TGGTACAAAATTAGTGGTGGGGA	+	438014	438177	164
AE259	Camellia sinensis var. sinensis	Shuchazao	CSS	GCA_004153795.1	SDRB01001469.1 Camellia sinensis var. sinensis cultivar Shuchazao Scaffold1939, whole genome shotgun sequence	AGACTTACACTATGCACAAAAGTGA	TGGTACAAAATTAGTGGTGGGGA	+	461898	462061	164
AE260	Camellia sinensis var. sinensis	Shuchazao	CSS	GCA_004153795.1	SDRB01001469.1 Camellia sinensis var. sinensis cultivar Shuchazao Scaffold1939, whole genome shotgun sequence	AGGGGAATTCCAGTTCAAAGGA	ACCAGACATCATAACAACACCCA	+	417286	417484	199
AE260	Camellia sinensis var. sinensis	Shuchazao	CSS	GCA_004153795.1	SDRB01001469.1 Camellia sinensis var. sinensis cultivar Shuchazao Scaffold1939, whole genome shotgun sequence	AGGGGAATTCCAGTTCAAAGGA	ACCAGACATCATAACAACACCCA	+	417286	417551	266
AE327	Camellia sinensis var. sinensis	Shuchazao	CSS	GCA_004153795.1	SDRB01003544.1 Camellia sinensis var. sinensis cultivar Shuchazao Scaffold5359, whole genome shotgun sequence	ACGTGACAAAAGGACATCGT	GCGCTACATCAAATGAAACCCA	+	398087	398377	291
AE328	Camellia sinensis var. sinensis	Shuchazao	CSS	GCA_004153795.1	SDRB01003544.1 Camellia sinensis var. sinensis cultivar Shuchazao Scaffold5359, whole genome shotgun sequence	TGCATCTTTTGGCAAAGGTT	TGTCCTAGTTGATCTACTGAATCT	+	393699	394012	314
AE329	Camellia sinensis var. sinensis	Shuchazao	CSS	GCA_004153795.1	SDRB01003544.1 Camellia sinensis var. sinensis cultivar Shuchazao Scaffold5359, whole genome shotgun sequence	CTTGTCAAACCAGCCTCAAGC	TCAGCTTGCACGTGATAGGT	+	390409	390512	104
AE330	Camellia sinensis var. sinensis	Shuchazao	CSS	GCA_004153795.1	SDRB01003544.1 Camellia sinensis var. sinensis cultivar Shuchazao Scaffold5359, whole genome shotgun sequence	TGCATCTTTTGGCAAAGGTT	TGGGAATCTTGGGTGAATAACT	+	393699	393859	161
AE331	Camellia sinensis var. sinensis	Shuchazao	CSS	GCA_004153795.1	SDRB01004681.1 Camellia sinensis var. sinensis cultivar Shuchazao Scaffold7725, whole genome shotgun sequence	GTCTCATGGTGGTCGTGGAG	AAAGTCCCACAACCCCACAC	+	88984	89171	188
AE332	Camellia sinensis var. sinensis	Shuchazao	CSS	GCA_004153795.1	SDRB01003386.1 Camellia sinensis var. sinensis cultivar Shuchazao Scaffold5016, whole genome shotgun sequence	TCTGACAACATGGACACGAA	ACTTCCTGCAACATGAAAACA	-	413751	413879	129
AE332	Camellia sinensis var. sinensis	Shuchazao	CSS	GCA_004153795.1	SDRB01004681.1 Camellia sinensis var. sinensis cultivar Shuchazao Scaffold7725, whole genome shotgun sequence	TCTGACAACATGGACACGAA	ACTTCCTGCAACATGAAAACA	+	83493	83623	131
AE333	Camellia sinensis var. sinensis	Shuchazao	CSS	GCA_004153795.1	SDRB01004681.1 Camellia sinensis var. sinensis cultivar Shuchazao Scaffold7725, whole genome shotgun sequence	GGAAAATAGATTTTGCGCTCACA	CCAGCCGAGAGAGAGAGAGA	+	81592	81722	131
AE334	Camellia sinensis var. sinensis	Shuchazao	CSS	GCA_004153795.1	SDRB01002836.1 Camellia sinensis var. sinensis cultivar Shuchazao Scaffold4032, whole genome shotgun sequence	ACTCCATCAACGATGTTATTGAGT	CAAGATCAATAACCAAGACA	-	131197	131479	283
AE334	Camellia sinensis var. sinensis	Shuchazao	CSS	GCA_004153795.1	SDRB01004681.1 Camellia sinensis var. sinensis cultivar Shuchazao Scaffold7725, whole genome shotgun sequence	ACTCCATCAACGATGTTATTGAGT	CAAGATCAATAACCAAGACA	+	90661	90943	283
AE288	Camellia sinensis var. sinensis	Shuchazao	CSS	GCA_004153795.1	SDRB01000239.1 Camellia sinensis var. sinensis cultivar Shuchazao Scaffold303, whole genome shotgun sequence	GCAACGATTTGTGGTGGCTT	ACCAAGTAACGAAACCCACA	+	324489	324818	330
AE289	Camellia sinensis var. sinensis	Shuchazao	CSS	GCA_004153795.1	SDRB01000239.1 Camellia sinensis var. sinensis cultivar Shuchazao Scaffold303, whole genome shotgun sequence	GCCTGCGTTTGGTTGTGTTT	CCGGTTGGTCGATCGGTTAA	+	316648	316884	237
AE290	Camellia sinensis var. sinensis	Shuchazao	CSS	GCA_004153795.1	SDRB01000239.1 Camellia sinensis var. sinensis cultivar Shuchazao Scaffold303, whole genome shotgun sequence	GTGGTGGATGCTCTTGACGA	GGTGTTCAACCTTGATAACCT	+	317146	317411	266
AE291	Camellia sinensis var. sinensis	Shuchazao	CSS	GCA_004153795.1	SDRB01000239.1 Camellia sinensis var. sinensis cultivar Shuchazao Scaffold303, whole genome shotgun sequence	GATCCTCTGCAGGGCTTTCC	GGAGAGGCGTGAAGTGTGAA	+	324149	324278	130
AE291	Camellia sinensis var. sinensis	Shuchazao	CSS	GCA_004153795.1	SDRB01003923.1 Camellia sinensis var. sinensis cultivar Shuchazao Scaffold6086, whole genome shotgun sequence	GATCCTCTGCAGGGCTTTCC	GGAGAGGCGTGAAGTGTGAA	+	95760	95889	130
AE335	Camellia sinensis var. sinensis	Shuchazao	CSS	GCA_004153795.1	SDRB01001101.1 Camellia sinensis var. sinensis cultivar Shuchazao Scaffold1443, whole genome shotgun sequence	GAAGCTTCCATGGCCGAGTA	ATCAAAACCGCGTGGAGACT	+	1508170	1508484	315
AE336	Camellia sinensis var. sinensis	Shuchazao	CSS	GCA_004153795.1	SDRB01001469.1 Camellia sinensis var. sinensis cultivar Shuchazao Scaffold1939, whole genome shotgun sequence	ACCTTGGATTAAGCCGTGGG	AGAAATGGAGATTGCACCAA	+	369661	369898	238
AE337	Camellia sinensis var. sinensis	Shuchazao	CSS	GCA_004153795.1	SDRB01001469.1 Camellia sinensis var. sinensis cultivar Shuchazao Scaffold1939, whole genome shotgun sequence	CCGTTTGGCCACACAACAAA	CATCCTCCTCTTGGCTCGTC	+	381703	381949	247
AE338	Camellia sinensis var. sinensis	Shuchazao	CSS	GCA_004153795.1	SDRB01001469.1 Camellia sinensis var. sinensis cultivar Shuchazao Scaffold1939, whole genome shotgun sequence	ACTTGCTCACTCCACTGCAC	ACACAACCCTGGTTTCAGCA	+	368545	369524	980
AE338	Camellia sinensis var. sinensis	Shuchazao	CSS	GCA_004153795.1	SDRB01001469.1 Camellia sinensis var. sinensis cultivar Shuchazao Scaffold1939, whole genome shotgun sequence	ACTTGCTCACTCCACTGCAC	ACACAACCCTGGTTTCAGCA	+	369215	369524	310
AE339	Camellia sinensis var. sinensis	Shuchazao	CSS	GCA_004153795.1	SDRB01001469.1 Camellia sinensis var. sinensis cultivar Shuchazao Scaffold1939, whole genome shotgun sequence	TGGACCATATTTGTTTGGAACCG	ACCGTAACAACAACACGAAA	+	381159	381495	337
AE340	Camellia sinensis var. sinensis	Shuchazao	CSS	GCA_004153795.1	SDRB01000851.1 Camellia sinensis var. sinensis cultivar Shuchazao Scaffold1085, whole genome shotgun sequence	CTGGCTCGACAACCAAAACG	GTGGACTCCGACGATGATCC	+	1931032	1931298	267
AE341	Camellia sinensis var. sinensis	Shuchazao	CSS	GCA_004153795.1	SDRB01000851.1 Camellia sinensis var. sinensis cultivar Shuchazao Scaffold1085, whole genome shotgun sequence	ACTCTGCACAACCCACAACA	CCAGTGGCTCGACTTCACTT	+	1931638	1931836	199
AE342	Camellia sinensis var. sinensis	Shuchazao	CSS	GCA_004153795.1	SDRB01000851.1 Camellia sinensis var. sinensis cultivar Shuchazao Scaffold1085, whole genome shotgun sequence	AATCACTCGTAATGGCCCCC	TGACATTCGGTGCCTTCCTC	+	1932669	1932920	252
AE343	Camellia sinensis var. sinensis	Shuchazao	CSS	GCA_004153795.1	SDRB01000851.1 Camellia sinensis var. sinensis cultivar Shuchazao Scaffold1085, whole genome shotgun sequence	TAGTCCTCTTGGGCCCATCA	TCCGTAACCCTCTTTGCACC	+	1933082	1933312	231
AE344	Camellia sinensis var. sinensis	Shuchazao	CSS	GCA_004153795.1	SDRB01002655.1 Camellia sinensis var. sinensis cultivar Shuchazao Scaffold3740, whole genome shotgun sequence	CGGACAGTGGAGAATCGGAG	GCCGCGGCAAAGGATTTATC	+	684822	685101	280
AE345	Camellia sinensis var. sinensis	Shuchazao	CSS	GCA_004153795.1	SDRB01002655.1 Camellia sinensis var. sinensis cultivar Shuchazao Scaffold3740, whole genome shotgun sequence	GATAAATCCTTTGCCGCGGC	CCACTCATGTCCTGCCACAT	+	685082	685304	223
AE346	Camellia sinensis var. sinensis	Shuchazao	CSS	GCA_004153795.1	SDRB01001809.1 Camellia sinensis var. sinensis cultivar Shuchazao Scaffold2440, whole genome shotgun sequence	GACACATGCTCAACTGTTGACA	TCACCGCATTTTGTTAATGGGT	+	1119674	1119998	325
AE347	Camellia sinensis var. sinensis	Shuchazao	CSS	GCA_004153795.1	SDRB01001809.1 Camellia sinensis var. sinensis cultivar Shuchazao Scaffold2440, whole genome shotgun sequence	ATCAAAAACAGTTCACCCCC	TGCGCTGACTTGTAACCGAT	+	1122792	1122994	203
AE348	Camellia sinensis var. sinensis	Shuchazao	CSS	GCA_004153795.1	SDRB01001809.1 Camellia sinensis var. sinensis cultivar Shuchazao Scaffold2440, whole genome shotgun sequence	TGAAGAAGTCGATGGACCGC	TCGCTTCACCGGTTCTTTGA	+	1120333	1120542	210
AE349	Camellia sinensis var. sinensis	Shuchazao	CSS	GCA_004153795.1	SDRB01001809.1 Camellia sinensis var. sinensis cultivar Shuchazao Scaffold2440, whole genome shotgun sequence	TGATTTCTCCGGCGACTTGC	ACTACCATCCCACCTCCTGT	+	1123000	1123370	371
AE091	Camellia sinensis var. sinensis	Shuchazao	CSS	GCA_004153795.1	SDRB01000663.1 Camellia sinensis var. sinensis cultivar Shuchazao Scaffold851, whole genome shotgun sequence	TGGAGACTCTTGTTCGGTCT	TGAGAAACTTTTCTTACGCGGA	+	166914	167198	285
AE350	Camellia sinensis var. sinensis	Shuchazao	CSS	GCA_004153795.1	SDRB01000932.1 Camellia sinensis var. sinensis cultivar Shuchazao Scaffold1197, whole genome shotgun sequence	ACGGAGCTTTACGGATCGAC	GGATTTCGAACCCCTCACGT	+	431846	432199	354
AE351	Camellia sinensis var. sinensis	Shuchazao	CSS	GCA_004153795.1	SDRB01000932.1 Camellia sinensis var. sinensis cultivar Shuchazao Scaffold1197, whole genome shotgun sequence	ACGGAGCTTTACGGATCGAC	CGCCGACCACAGATCAAGTA	+	431846	432089	244
AE362	Camellia sinensis var. sinensis	Shuchazao	CSS	GCA_004153795.1	SDRB01001057.1 Camellia sinensis var. sinensis cultivar Shuchazao Scaffold1379, whole genome shotgun sequence	GCAATAAGCCGCAACTTTAGGT	ACGGCAGTGATATGAGAGGA	+	298106	298247	142
AE363	Camellia sinensis var. sinensis	Shuchazao	CSS	GCA_004153795.1	SDRB01001057.1 Camellia sinensis var. sinensis cultivar Shuchazao Scaffold1379, whole genome shotgun sequence	TCCATTTCTCCCTTCGCCAC	AGCGTGCAAAGGTGAGAGAT	+	298485	298622	138
AE364	Camellia sinensis var. sinensis	Shuchazao	CSS	GCA_004153795.1	SDRB01001008.1 Camellia sinensis var. sinensis cultivar Shuchazao Scaffold1304, whole genome shotgun sequence	TCTCTCTACCTACCAAACCTCTCA	TCAGAGAGAGAGAGAGAGAGAGA	+	217881	217987	107
AE365	Camellia sinensis var. sinensis	Shuchazao	CSS	GCA_004153795.1	SDRB01001008.1 Camellia sinensis var. sinensis cultivar Shuchazao Scaffold1304, whole genome shotgun sequence	TGCTCTTTCCAGTTGACCCC	TGCGATGTGATGTTTTGGCC	+	218184	218482	299
AE366	Camellia sinensis var. sinensis	Shuchazao	CSS	GCA_004153795.1	SDRB01001008.1 Camellia sinensis var. sinensis cultivar Shuchazao Scaffold1304, whole genome shotgun sequence	TGCTCAAATCGGCTGTGCTA	TGGTGAACGGTTAGAGATGGC	+	216945	217327	383
AE367	Camellia sinensis var. sinensis	Shuchazao	CSS	GCA_004153795.1	SDRB01001008.1 Camellia sinensis var. sinensis cultivar Shuchazao Scaffold1304, whole genome shotgun sequence	TGTTGGGCACACATAGGTCA	GGATCGTATGTGAGAACCCGA	+	215606	215942	337
AE367	Camellia sinensis var. sinensis	Shuchazao	CSS	GCA_004153795.1	SDRB01001128.1 Camellia sinensis var. sinensis cultivar Shuchazao Scaffold1480, whole genome shotgun sequence	TGTTGGGCACACATAGGTCA	GGATCGTATGTGAGAACCCGA	+	1152834	1153175	342
AE368	Camellia sinensis var. sinensis	Shuchazao	CSS	GCA_004153795.1	SDRB01001023.1 Camellia sinensis var. sinensis cultivar Shuchazao Scaffold1329, whole genome shotgun sequence	AGTACAATTAGGAACGTTGTGG	GGGTCACAAATTTTAGAGGTCCC	+	900769	900989	221
AE369	Camellia sinensis var. sinensis	Shuchazao	CSS	GCA_004153795.1	SDRB01000394.1 Camellia sinensis var. sinensis cultivar Shuchazao Scaffold502, whole genome shotgun sequence	TGGTGGTAGGGGTGTCTTCA	TGGGGGATAGCTTATTTTTGGGT	+	3157353	3157617	265
AE370	Camellia sinensis var. sinensis	Shuchazao	CSS	GCA_004153795.1	SDRB01000394.1 Camellia sinensis var. sinensis cultivar Shuchazao Scaffold502, whole genome shotgun sequence	ACCCAAAAATAAGCTATCCCCCA	TGTGTCAACCAAGGGCTGTT	+	3157595	3157788	194
AE371	Camellia sinensis var. sinensis	Shuchazao	CSS	GCA_004153795.1	SDRB01000230.1 Camellia sinensis var. sinensis cultivar Shuchazao Scaffold293, whole genome shotgun sequence	GGAACATTGATGTGCGAAATTGG	TGTTCCAGACAATTGTTTCACT	+	745710	745931	222
AE372	Camellia sinensis var. sinensis	Shuchazao	CSS	GCA_004153795.1	SDRB01000230.1 Camellia sinensis var. sinensis cultivar Shuchazao Scaffold293, whole genome shotgun sequence	GATGAACATGATGATTTGAC	CCAATTTCGCACATCAATGTTCC	+	745512	745732	221
AE373	Camellia sinensis var. sinensis	Shuchazao	CSS	GCA_004153795.1	SDRB01001023.1 Camellia sinensis var. sinensis cultivar Shuchazao Scaffold1329, whole genome shotgun sequence	TGACCAGAAAGCCTTTCGGT	ACCCTACTGGCTACATGACA	+	885781	886122	342
AE374	Camellia sinensis var. sinensis	Shuchazao	CSS	GCA_004153795.1	SDRB01001023.1 Camellia sinensis var. sinensis cultivar Shuchazao Scaffold1329, whole genome shotgun sequence	CGGCCACTAGCATAATTAGGGT	TGTAATACCGGTGCACAAGCT	+	885886	886283	398
AE375	Camellia sinensis var. sinensis	Shuchazao	CSS	GCA_004153795.1	SDRB01000230.1 Camellia sinensis var. sinensis cultivar Shuchazao Scaffold293, whole genome shotgun sequence	TCGACGGTGAAGATGGCAAA	TGGTCACGCTCTCTCTCTCT	+	693458	693627	170
AE376	Camellia sinensis var. sinensis	Shuchazao	CSS	GCA_004153795.1	SDRB01000230.1 Camellia sinensis var. sinensis cultivar Shuchazao Scaffold293, whole genome shotgun sequence	AGAGGTAAAAACCGTACATA	CGTGTGATACCCGTCACCAA	+	688090	688417	328
AE377	Camellia sinensis var. sinensis	Shuchazao	CSS	GCA_004153795.1	SDRB01000230.1 Camellia sinensis var. sinensis cultivar Shuchazao Scaffold293, whole genome shotgun sequence	GTCCATATGCACTGGTGGCT	TGTGTGTGTGTGTGTGTGTG	+	691503	691712	210
AE377	Camellia sinensis var. sinensis	Shuchazao	CSS	GCA_004153795.1	SDRB01000230.1 Camellia sinensis var. sinensis cultivar Shuchazao Scaffold293, whole genome shotgun sequence	GTCCATATGCACTGGTGGCT	TGTGTGTGTGTGTGTGTGTG	+	691503	691714	212
AE377	Camellia sinensis var. sinensis	Shuchazao	CSS	GCA_004153795.1	SDRB01000230.1 Camellia sinensis var. sinensis cultivar Shuchazao Scaffold293, whole genome shotgun sequence	GTCCATATGCACTGGTGGCT	TGTGTGTGTGTGTGTGTGTG	+	691503	691716	214
AE377	Camellia sinensis var. sinensis	Shuchazao	CSS	GCA_004153795.1	SDRB01000230.1 Camellia sinensis var. sinensis cultivar Shuchazao Scaffold293, whole genome shotgun sequence	GTCCATATGCACTGGTGGCT	TGTGTGTGTGTGTGTGTGTG	+	691503	691718	216
AE378	Camellia sinensis var. sinensis	Shuchazao	CSS	GCA_004153795.1	SDRB01000230.1 Camellia sinensis var. sinensis cultivar Shuchazao Scaffold293, whole genome shotgun sequence	TGTTGTGACAACCTTCTGCA	TCACTAATTTCCCTAATTGGCA	+	694022	694202	181
AE379	Camellia sinensis var. sinensis	Shuchazao	CSS	GCA_004153795.1	SDRB01000230.1 Camellia sinensis var. sinensis cultivar Shuchazao Scaffold293, whole genome shotgun sequence	TGTACACGTGACCTCTTTTT	ACAATCAAAATGCACCACGA	+	687337	687721	385
AE380	Camellia sinensis var. sinensis	Shuchazao	CSS	GCA_004153795.1	SDRB01000230.1 Camellia sinensis var. sinensis cultivar Shuchazao Scaffold293, whole genome shotgun sequence	TGTCAACTAACAGCGGGGTC	GGTCGGTGGGAATGGACAAT	+	691350	691486	137
AE381	Camellia sinensis var. sinensis	Shuchazao	CSS	GCA_004153795.1	SDRB01000904.1 Camellia sinensis var. sinensis cultivar Shuchazao Scaffold1163, whole genome shotgun sequence	GGTGCGTTTGGCTCTCTCTA	ACCCATGAATGATGAGCTCTCT	+	151393	151612	220
AE382	Camellia sinensis var. sinensis	Shuchazao	CSS	GCA_004153795.1	SDRB01000904.1 Camellia sinensis var. sinensis cultivar Shuchazao Scaffold1163, whole genome shotgun sequence	AGGTTGAGATCGGAAATGAT	CGTGGTGCTCCGGAAGTATT	+	143735	143906	172
AE383	Camellia sinensis var. sinensis	Shuchazao	CSS	GCA_004153795.1	SDRB01000904.1 Camellia sinensis var. sinensis cultivar Shuchazao Scaffold1163, whole genome shotgun sequence	GGTGCGTTTGGCTCTCTCTA	TCCCTCTCTCGGTTCTCTCC	+	151393	151529	137
AE384	Camellia sinensis var. sinensis	Shuchazao	CSS	GCA_004153795.1	SDRB01000904.1 Camellia sinensis var. sinensis cultivar Shuchazao Scaffold1163, whole genome shotgun sequence	CGTCGATCACTGGTGACCAT	ACACGTTTTCCTCTCTCTCTCT	+	142806	142972	167
AE385	Camellia sinensis var. sinensis	Shuchazao	CSS	GCA_004153795.1	SDRB01001618.1 Camellia sinensis var. sinensis cultivar Shuchazao Scaffold2153, whole genome shotgun sequence	AGTCGCCAATACTATCGCCG	GGGTTTTCAAATTTTGGAGGTTCC	+	393996	394383	388
AE373	Camellia sinensis var. sinensis	Shuchazao	CSS	GCA_004153795.1	SDRB01001023.1 Camellia sinensis var. sinensis cultivar Shuchazao Scaffold1329, whole genome shotgun sequence	TGACCAGAAAGCCTTTCGGT	ACCCTACTGGCTACATGACA	+	885781	886122	342
AE374	Camellia sinensis var. sinensis	Shuchazao	CSS	GCA_004153795.1	SDRB01001023.1 Camellia sinensis var. sinensis cultivar Shuchazao Scaffold1329, whole genome shotgun sequence	CGGCCACTAGCATAATTAGGGT	TGTAATACCGGTGCACAAGCT	+	885886	886283	398
AE261	Camellia sinensis var. sinensis	Shuchazao	CSS	GCA_004153795.1	SDRB01001257.1 Camellia sinensis var. sinensis cultivar Shuchazao Scaffold1651, whole genome shotgun sequence	ACGCAGAGAAGAGGGAGGAA	TCCTCTTCCTCTTCCTCTTCCT	+	390588	390633	46
AE261	Camellia sinensis var. sinensis	Shuchazao	CSS	GCA_004153795.1	SDRB01001257.1 Camellia sinensis var. sinensis cultivar Shuchazao Scaffold1651, whole genome shotgun sequence	ACGCAGAGAAGAGGGAGGAA	TCCTCTTCCTCTTCCTCTTCCT	+	390588	390639	52
AE261	Camellia sinensis var. sinensis	Shuchazao	CSS	GCA_004153795.1	SDRB01001257.1 Camellia sinensis var. sinensis cultivar Shuchazao Scaffold1651, whole genome shotgun sequence	ACGCAGAGAAGAGGGAGGAA	TCCTCTTCCTCTTCCTCTTCCT	+	390588	390645	58
AE261	Camellia sinensis var. sinensis	Shuchazao	CSS	GCA_004153795.1	SDRB01001257.1 Camellia sinensis var. sinensis cultivar Shuchazao Scaffold1651, whole genome shotgun sequence	ACGCAGAGAAGAGGGAGGAA	TCCTCTTCCTCTTCCTCTTCCT	+	390588	390651	64
AE261	Camellia sinensis var. sinensis	Shuchazao	CSS	GCA_004153795.1	SDRB01001257.1 Camellia sinensis var. sinensis cultivar Shuchazao Scaffold1651, whole genome shotgun sequence	ACGCAGAGAAGAGGGAGGAA	TCCTCTTCCTCTTCCTCTTCCT	+	390588	390657	70
AE261	Camellia sinensis var. sinensis	Shuchazao	CSS	GCA_004153795.1	SDRB01001257.1 Camellia sinensis var. sinensis cultivar Shuchazao Scaffold1651, whole genome shotgun sequence	ACGCAGAGAAGAGGGAGGAA	TCCTCTTCCTCTTCCTCTTCCT	+	390588	390663	76
AE261	Camellia sinensis var. sinensis	Shuchazao	CSS	GCA_004153795.1	SDRB01001257.1 Camellia sinensis var. sinensis cultivar Shuchazao Scaffold1651, whole genome shotgun sequence	ACGCAGAGAAGAGGGAGGAA	TCCTCTTCCTCTTCCTCTTCCT	+	390588	390669	82
AE261	Camellia sinensis var. sinensis	Shuchazao	CSS	GCA_004153795.1	SDRB01001257.1 Camellia sinensis var. sinensis cultivar Shuchazao Scaffold1651, whole genome shotgun sequence	ACGCAGAGAAGAGGGAGGAA	TCCTCTTCCTCTTCCTCTTCCT	+	390588	390675	88
AE261	Camellia sinensis var. sinensis	Shuchazao	CSS	GCA_004153795.1	SDRB01001257.1 Camellia sinensis var. sinensis cultivar Shuchazao Scaffold1651, whole genome shotgun sequence	ACGCAGAGAAGAGGGAGGAA	TCCTCTTCCTCTTCCTCTTCCT	+	390588	390681	94
AE261	Camellia sinensis var. sinensis	Shuchazao	CSS	GCA_004153795.1	SDRB01001257.1 Camellia sinensis var. sinensis cultivar Shuchazao Scaffold1651, whole genome shotgun sequence	ACGCAGAGAAGAGGGAGGAA	TCCTCTTCCTCTTCCTCTTCCT	+	390588	390687	100
AE261	Camellia sinensis var. sinensis	Shuchazao	CSS	GCA_004153795.1	SDRB01001257.1 Camellia sinensis var. sinensis cultivar Shuchazao Scaffold1651, whole genome shotgun sequence	ACGCAGAGAAGAGGGAGGAA	TCCTCTTCCTCTTCCTCTTCCT	+	390588	390693	106
AE261	Camellia sinensis var. sinensis	Shuchazao	CSS	GCA_004153795.1	SDRB01001257.1 Camellia sinensis var. sinensis cultivar Shuchazao Scaffold1651, whole genome shotgun sequence	ACGCAGAGAAGAGGGAGGAA	TCCTCTTCCTCTTCCTCTTCCT	+	390588	390699	112
AE261	Camellia sinensis var. sinensis	Shuchazao	CSS	GCA_004153795.1	SDRB01001257.1 Camellia sinensis var. sinensis cultivar Shuchazao Scaffold1651, whole genome shotgun sequence	ACGCAGAGAAGAGGGAGGAA	TCCTCTTCCTCTTCCTCTTCCT	+	390588	390705	118
AE261	Camellia sinensis var. sinensis	Shuchazao	CSS	GCA_004153795.1	SDRB01001257.1 Camellia sinensis var. sinensis cultivar Shuchazao Scaffold1651, whole genome shotgun sequence	ACGCAGAGAAGAGGGAGGAA	TCCTCTTCCTCTTCCTCTTCCT	+	390588	390711	124
AE261	Camellia sinensis var. sinensis	Shuchazao	CSS	GCA_004153795.1	SDRB01001257.1 Camellia sinensis var. sinensis cultivar Shuchazao Scaffold1651, whole genome shotgun sequence	ACGCAGAGAAGAGGGAGGAA	TCCTCTTCCTCTTCCTCTTCCT	+	390588	390717	130
AE261	Camellia sinensis var. sinensis	Shuchazao	CSS	GCA_004153795.1	SDRB01001257.1 Camellia sinensis var. sinensis cultivar Shuchazao Scaffold1651, whole genome shotgun sequence	ACGCAGAGAAGAGGGAGGAA	TCCTCTTCCTCTTCCTCTTCCT	+	390588	390723	136
AE261	Camellia sinensis var. sinensis	Shuchazao	CSS	GCA_004153795.1	SDRB01001257.1 Camellia sinensis var. sinensis cultivar Shuchazao Scaffold1651, whole genome shotgun sequence	ACGCAGAGAAGAGGGAGGAA	TCCTCTTCCTCTTCCTCTTCCT	+	390588	390729	142
AE261	Camellia sinensis var. sinensis	Shuchazao	CSS	GCA_004153795.1	SDRB01001257.1 Camellia sinensis var. sinensis cultivar Shuchazao Scaffold1651, whole genome shotgun sequence	ACGCAGAGAAGAGGGAGGAA	TCCTCTTCCTCTTCCTCTTCCT	+	390588	390735	148
AE261	Camellia sinensis var. sinensis	Shuchazao	CSS	GCA_004153795.1	SDRB01001257.1 Camellia sinensis var. sinensis cultivar Shuchazao Scaffold1651, whole genome shotgun sequence	ACGCAGAGAAGAGGGAGGAA	TCCTCTTCCTCTTCCTCTTCCT	+	390588	390741	154
AE261	Camellia sinensis var. sinensis	Shuchazao	CSS	GCA_004153795.1	SDRB01001257.1 Camellia sinensis var. sinensis cultivar Shuchazao Scaffold1651, whole genome shotgun sequence	ACGCAGAGAAGAGGGAGGAA	TCCTCTTCCTCTTCCTCTTCCT	+	390588	390747	160
AE261	Camellia sinensis var. sinensis	Shuchazao	CSS	GCA_004153795.1	SDRB01001257.1 Camellia sinensis var. sinensis cultivar Shuchazao Scaffold1651, whole genome shotgun sequence	ACGCAGAGAAGAGGGAGGAA	TCCTCTTCCTCTTCCTCTTCCT	+	390588	390753	166
AE261	Camellia sinensis var. sinensis	Shuchazao	CSS	GCA_004153795.1	SDRB01001257.1 Camellia sinensis var. sinensis cultivar Shuchazao Scaffold1651, whole genome shotgun sequence	ACGCAGAGAAGAGGGAGGAA	TCCTCTTCCTCTTCCTCTTCCT	+	390588	390759	172
AE261	Camellia sinensis var. sinensis	Shuchazao	CSS	GCA_004153795.1	SDRB01001257.1 Camellia sinensis var. sinensis cultivar Shuchazao Scaffold1651, whole genome shotgun sequence	ACGCAGAGAAGAGGGAGGAA	TCCTCTTCCTCTTCCTCTTCCT	+	390588	390765	178
AE261	Camellia sinensis var. sinensis	Shuchazao	CSS	GCA_004153795.1	SDRB01001257.1 Camellia sinensis var. sinensis cultivar Shuchazao Scaffold1651, whole genome shotgun sequence	ACGCAGAGAAGAGGGAGGAA	TCCTCTTCCTCTTCCTCTTCCT	+	390588	390771	184
AE261	Camellia sinensis var. sinensis	Shuchazao	CSS	GCA_004153795.1	SDRB01001257.1 Camellia sinensis var. sinensis cultivar Shuchazao Scaffold1651, whole genome shotgun sequence	ACGCAGAGAAGAGGGAGGAA	TCCTCTTCCTCTTCCTCTTCCT	+	390588	390777	190
AE261	Camellia sinensis var. sinensis	Shuchazao	CSS	GCA_004153795.1	SDRB01001257.1 Camellia sinensis var. sinensis cultivar Shuchazao Scaffold1651, whole genome shotgun sequence	ACGCAGAGAAGAGGGAGGAA	TCCTCTTCCTCTTCCTCTTCCT	+	390588	390783	196
AE261	Camellia sinensis var. sinensis	Shuchazao	CSS	GCA_004153795.1	SDRB01001257.1 Camellia sinensis var. sinensis cultivar Shuchazao Scaffold1651, whole genome shotgun sequence	ACGCAGAGAAGAGGGAGGAA	TCCTCTTCCTCTTCCTCTTCCT	+	390588	390789	202
AE261	Camellia sinensis var. sinensis	Shuchazao	CSS	GCA_004153795.1	SDRB01001257.1 Camellia sinensis var. sinensis cultivar Shuchazao Scaffold1651, whole genome shotgun sequence	ACGCAGAGAAGAGGGAGGAA	TCCTCTTCCTCTTCCTCTTCCT	+	390588	390795	208
AE261	Camellia sinensis var. sinensis	Shuchazao	CSS	GCA_004153795.1	SDRB01001257.1 Camellia sinensis var. sinensis cultivar Shuchazao Scaffold1651, whole genome shotgun sequence	ACGCAGAGAAGAGGGAGGAA	TCCTCTTCCTCTTCCTCTTCCT	+	390588	390801	214
AE261	Camellia sinensis var. sinensis	Shuchazao	CSS	GCA_004153795.1	SDRB01001257.1 Camellia sinensis var. sinensis cultivar Shuchazao Scaffold1651, whole genome shotgun sequence	ACGCAGAGAAGAGGGAGGAA	TCCTCTTCCTCTTCCTCTTCCT	+	390588	390807	220
AE261	Camellia sinensis var. sinensis	Shuchazao	CSS	GCA_004153795.1	SDRB01001257.1 Camellia sinensis var. sinensis cultivar Shuchazao Scaffold1651, whole genome shotgun sequence	ACGCAGAGAAGAGGGAGGAA	TCCTCTTCCTCTTCCTCTTCCT	+	390588	390813	226
AE261	Camellia sinensis var. sinensis	Shuchazao	CSS	GCA_004153795.1	SDRB01001257.1 Camellia sinensis var. sinensis cultivar Shuchazao Scaffold1651, whole genome shotgun sequence	ACGCAGAGAAGAGGGAGGAA	TCCTCTTCCTCTTCCTCTTCCT	+	390588	390819	232
AE261	Camellia sinensis var. sinensis	Shuchazao	CSS	GCA_004153795.1	SDRB01001257.1 Camellia sinensis var. sinensis cultivar Shuchazao Scaffold1651, whole genome shotgun sequence	ACGCAGAGAAGAGGGAGGAA	TCCTCTTCCTCTTCCTCTTCCT	+	390588	390825	238
AE261	Camellia sinensis var. sinensis	Shuchazao	CSS	GCA_004153795.1	SDRB01001257.1 Camellia sinensis var. sinensis cultivar Shuchazao Scaffold1651, whole genome shotgun sequence	ACGCAGAGAAGAGGGAGGAA	TCCTCTTCCTCTTCCTCTTCCT	+	390588	390831	244
AE261	Camellia sinensis var. sinensis	Shuchazao	CSS	GCA_004153795.1	SDRB01001257.1 Camellia sinensis var. sinensis cultivar Shuchazao Scaffold1651, whole genome shotgun sequence	ACGCAGAGAAGAGGGAGGAA	TCCTCTTCCTCTTCCTCTTCCT	+	390588	390837	250
AE261	Camellia sinensis var. sinensis	Shuchazao	CSS	GCA_004153795.1	SDRB01001257.1 Camellia sinensis var. sinensis cultivar Shuchazao Scaffold1651, whole genome shotgun sequence	ACGCAGAGAAGAGGGAGGAA	TCCTCTTCCTCTTCCTCTTCCT	+	390588	390843	256
AE261	Camellia sinensis var. sinensis	Shuchazao	CSS	GCA_004153795.1	SDRB01001257.1 Camellia sinensis var. sinensis cultivar Shuchazao Scaffold1651, whole genome shotgun sequence	ACGCAGAGAAGAGGGAGGAA	TCCTCTTCCTCTTCCTCTTCCT	+	390588	390849	262
AE261	Camellia sinensis var. sinensis	Shuchazao	CSS	GCA_004153795.1	SDRB01001257.1 Camellia sinensis var. sinensis cultivar Shuchazao Scaffold1651, whole genome shotgun sequence	ACGCAGAGAAGAGGGAGGAA	TCCTCTTCCTCTTCCTCTTCCT	+	390588	390855	268
AE261	Camellia sinensis var. sinensis	Shuchazao	CSS	GCA_004153795.1	SDRB01001257.1 Camellia sinensis var. sinensis cultivar Shuchazao Scaffold1651, whole genome shotgun sequence	ACGCAGAGAAGAGGGAGGAA	TCCTCTTCCTCTTCCTCTTCCT	+	390588	390861	274
AE261	Camellia sinensis var. sinensis	Shuchazao	CSS	GCA_004153795.1	SDRB01001257.1 Camellia sinensis var. sinensis cultivar Shuchazao Scaffold1651, whole genome shotgun sequence	ACGCAGAGAAGAGGGAGGAA	TCCTCTTCCTCTTCCTCTTCCT	+	390588	390867	280
AE261	Camellia sinensis var. sinensis	Shuchazao	CSS	GCA_004153795.1	SDRB01001257.1 Camellia sinensis var. sinensis cultivar Shuchazao Scaffold1651, whole genome shotgun sequence	ACGCAGAGAAGAGGGAGGAA	TCCTCTTCCTCTTCCTCTTCCT	+	390588	390873	286
AE261	Camellia sinensis var. sinensis	Shuchazao	CSS	GCA_004153795.1	SDRB01001257.1 Camellia sinensis var. sinensis cultivar Shuchazao Scaffold1651, whole genome shotgun sequence	ACGCAGAGAAGAGGGAGGAA	TCCTCTTCCTCTTCCTCTTCCT	+	390588	390879	292
AE261	Camellia sinensis var. sinensis	Shuchazao	CSS	GCA_004153795.1	SDRB01001257.1 Camellia sinensis var. sinensis cultivar Shuchazao Scaffold1651, whole genome shotgun sequence	ACGCAGAGAAGAGGGAGGAA	TCCTCTTCCTCTTCCTCTTCCT	+	390588	390885	298
AE261	Camellia sinensis var. sinensis	Shuchazao	CSS	GCA_004153795.1	SDRB01001257.1 Camellia sinensis var. sinensis cultivar Shuchazao Scaffold1651, whole genome shotgun sequence	ACGCAGAGAAGAGGGAGGAA	TCCTCTTCCTCTTCCTCTTCCT	+	390588	390891	304
AE261	Camellia sinensis var. sinensis	Shuchazao	CSS	GCA_004153795.1	SDRB01001257.1 Camellia sinensis var. sinensis cultivar Shuchazao Scaffold1651, whole genome shotgun sequence	ACGCAGAGAAGAGGGAGGAA	TCCTCTTCCTCTTCCTCTTCCT	+	390588	390897	310
AE261	Camellia sinensis var. sinensis	Shuchazao	CSS	GCA_004153795.1	SDRB01001257.1 Camellia sinensis var. sinensis cultivar Shuchazao Scaffold1651, whole genome shotgun sequence	ACGCAGAGAAGAGGGAGGAA	TCCTCTTCCTCTTCCTCTTCCT	+	390588	390903	316
AE261	Camellia sinensis var. sinensis	Shuchazao	CSS	GCA_004153795.1	SDRB01001257.1 Camellia sinensis var. sinensis cultivar Shuchazao Scaffold1651, whole genome shotgun sequence	ACGCAGAGAAGAGGGAGGAA	TCCTCTTCCTCTTCCTCTTCCT	+	390588	390909	322
AE261	Camellia sinensis var. sinensis	Shuchazao	CSS	GCA_004153795.1	SDRB01001257.1 Camellia sinensis var. sinensis cultivar Shuchazao Scaffold1651, whole genome shotgun sequence	ACGCAGAGAAGAGGGAGGAA	TCCTCTTCCTCTTCCTCTTCCT	+	390588	390915	328
AE261	Camellia sinensis var. sinensis	Shuchazao	CSS	GCA_004153795.1	SDRB01001257.1 Camellia sinensis var. sinensis cultivar Shuchazao Scaffold1651, whole genome shotgun sequence	ACGCAGAGAAGAGGGAGGAA	TCCTCTTCCTCTTCCTCTTCCT	+	390588	390921	334
AE261	Camellia sinensis var. sinensis	Shuchazao	CSS	GCA_004153795.1	SDRB01001257.1 Camellia sinensis var. sinensis cultivar Shuchazao Scaffold1651, whole genome shotgun sequence	ACGCAGAGAAGAGGGAGGAA	TCCTCTTCCTCTTCCTCTTCCT	+	390588	390927	340
AE261	Camellia sinensis var. sinensis	Shuchazao	CSS	GCA_004153795.1	SDRB01001257.1 Camellia sinensis var. sinensis cultivar Shuchazao Scaffold1651, whole genome shotgun sequence	ACGCAGAGAAGAGGGAGGAA	TCCTCTTCCTCTTCCTCTTCCT	+	390588	390933	346
AE261	Camellia sinensis var. sinensis	Shuchazao	CSS	GCA_004153795.1	SDRB01001257.1 Camellia sinensis var. sinensis cultivar Shuchazao Scaffold1651, whole genome shotgun sequence	ACGCAGAGAAGAGGGAGGAA	TCCTCTTCCTCTTCCTCTTCCT	+	390588	390939	352
AE261	Camellia sinensis var. sinensis	Shuchazao	CSS	GCA_004153795.1	SDRB01001257.1 Camellia sinensis var. sinensis cultivar Shuchazao Scaffold1651, whole genome shotgun sequence	ACGCAGAGAAGAGGGAGGAA	TCCTCTTCCTCTTCCTCTTCCT	+	390588	390945	358
AE261	Camellia sinensis var. sinensis	Shuchazao	CSS	GCA_004153795.1	SDRB01001257.1 Camellia sinensis var. sinensis cultivar Shuchazao Scaffold1651, whole genome shotgun sequence	ACGCAGAGAAGAGGGAGGAA	TCCTCTTCCTCTTCCTCTTCCT	+	390588	390951	364
AE261	Camellia sinensis var. sinensis	Shuchazao	CSS	GCA_004153795.1	SDRB01001257.1 Camellia sinensis var. sinensis cultivar Shuchazao Scaffold1651, whole genome shotgun sequence	ACGCAGAGAAGAGGGAGGAA	TCCTCTTCCTCTTCCTCTTCCT	+	390588	390957	370
AE261	Camellia sinensis var. sinensis	Shuchazao	CSS	GCA_004153795.1	SDRB01001257.1 Camellia sinensis var. sinensis cultivar Shuchazao Scaffold1651, whole genome shotgun sequence	ACGCAGAGAAGAGGGAGGAA	TCCTCTTCCTCTTCCTCTTCCT	+	390588	390963	376
AE261	Camellia sinensis var. sinensis	Shuchazao	CSS	GCA_004153795.1	SDRB01001257.1 Camellia sinensis var. sinensis cultivar Shuchazao Scaffold1651, whole genome shotgun sequence	ACGCAGAGAAGAGGGAGGAA	TCCTCTTCCTCTTCCTCTTCCT	+	390588	390969	382
AE261	Camellia sinensis var. sinensis	Shuchazao	CSS	GCA_004153795.1	SDRB01001257.1 Camellia sinensis var. sinensis cultivar Shuchazao Scaffold1651, whole genome shotgun sequence	ACGCAGAGAAGAGGGAGGAA	TCCTCTTCCTCTTCCTCTTCCT	+	390588	390975	388
AE261	Camellia sinensis var. sinensis	Shuchazao	CSS	GCA_004153795.1	SDRB01001257.1 Camellia sinensis var. sinensis cultivar Shuchazao Scaffold1651, whole genome shotgun sequence	ACGCAGAGAAGAGGGAGGAA	TCCTCTTCCTCTTCCTCTTCCT	+	390588	390981	394
AE261	Camellia sinensis var. sinensis	Shuchazao	CSS	GCA_004153795.1	SDRB01001257.1 Camellia sinensis var. sinensis cultivar Shuchazao Scaffold1651, whole genome shotgun sequence	ACGCAGAGAAGAGGGAGGAA	TCCTCTTCCTCTTCCTCTTCCT	+	390588	390987	400
AE261	Camellia sinensis var. sinensis	Shuchazao	CSS	GCA_004153795.1	SDRB01001257.1 Camellia sinensis var. sinensis cultivar Shuchazao Scaffold1651, whole genome shotgun sequence	ACGCAGAGAAGAGGGAGGAA	TCCTCTTCCTCTTCCTCTTCCT	+	390588	390993	406
AE261	Camellia sinensis var. sinensis	Shuchazao	CSS	GCA_004153795.1	SDRB01001257.1 Camellia sinensis var. sinensis cultivar Shuchazao Scaffold1651, whole genome shotgun sequence	ACGCAGAGAAGAGGGAGGAA	TCCTCTTCCTCTTCCTCTTCCT	+	390588	390999	412
AE261	Camellia sinensis var. sinensis	Shuchazao	CSS	GCA_004153795.1	SDRB01001257.1 Camellia sinensis var. sinensis cultivar Shuchazao Scaffold1651, whole genome shotgun sequence	ACGCAGAGAAGAGGGAGGAA	TCCTCTTCCTCTTCCTCTTCCT	+	390588	391005	418
AE261	Camellia sinensis var. sinensis	Shuchazao	CSS	GCA_004153795.1	SDRB01001257.1 Camellia sinensis var. sinensis cultivar Shuchazao Scaffold1651, whole genome shotgun sequence	ACGCAGAGAAGAGGGAGGAA	TCCTCTTCCTCTTCCTCTTCCT	+	390588	391011	424
AE261	Camellia sinensis var. sinensis	Shuchazao	CSS	GCA_004153795.1	SDRB01001257.1 Camellia sinensis var. sinensis cultivar Shuchazao Scaffold1651, whole genome shotgun sequence	ACGCAGAGAAGAGGGAGGAA	TCCTCTTCCTCTTCCTCTTCCT	+	390588	391017	430
AE261	Camellia sinensis var. sinensis	Shuchazao	CSS	GCA_004153795.1	SDRB01001257.1 Camellia sinensis var. sinensis cultivar Shuchazao Scaffold1651, whole genome shotgun sequence	ACGCAGAGAAGAGGGAGGAA	TCCTCTTCCTCTTCCTCTTCCT	+	390588	391023	436
AE261	Camellia sinensis var. sinensis	Shuchazao	CSS	GCA_004153795.1	SDRB01001257.1 Camellia sinensis var. sinensis cultivar Shuchazao Scaffold1651, whole genome shotgun sequence	ACGCAGAGAAGAGGGAGGAA	TCCTCTTCCTCTTCCTCTTCCT	+	390588	391029	442
AE261	Camellia sinensis var. sinensis	Shuchazao	CSS	GCA_004153795.1	SDRB01001257.1 Camellia sinensis var. sinensis cultivar Shuchazao Scaffold1651, whole genome shotgun sequence	ACGCAGAGAAGAGGGAGGAA	TCCTCTTCCTCTTCCTCTTCCT	+	390588	391035	448
AE261	Camellia sinensis var. sinensis	Shuchazao	CSS	GCA_004153795.1	SDRB01001257.1 Camellia sinensis var. sinensis cultivar Shuchazao Scaffold1651, whole genome shotgun sequence	ACGCAGAGAAGAGGGAGGAA	TCCTCTTCCTCTTCCTCTTCCT	+	390588	391041	454
AE261	Camellia sinensis var. sinensis	Shuchazao	CSS	GCA_004153795.1	SDRB01001257.1 Camellia sinensis var. sinensis cultivar Shuchazao Scaffold1651, whole genome shotgun sequence	ACGCAGAGAAGAGGGAGGAA	TCCTCTTCCTCTTCCTCTTCCT	+	390588	391047	460
AE261	Camellia sinensis var. sinensis	Shuchazao	CSS	GCA_004153795.1	SDRB01001257.1 Camellia sinensis var. sinensis cultivar Shuchazao Scaffold1651, whole genome shotgun sequence	ACGCAGAGAAGAGGGAGGAA	TCCTCTTCCTCTTCCTCTTCCT	+	390588	391053	466
AE261	Camellia sinensis var. sinensis	Shuchazao	CSS	GCA_004153795.1	SDRB01001257.1 Camellia sinensis var. sinensis cultivar Shuchazao Scaffold1651, whole genome shotgun sequence	ACGCAGAGAAGAGGGAGGAA	TCCTCTTCCTCTTCCTCTTCCT	+	390588	391059	472
AE261	Camellia sinensis var. sinensis	Shuchazao	CSS	GCA_004153795.1	SDRB01001257.1 Camellia sinensis var. sinensis cultivar Shuchazao Scaffold1651, whole genome shotgun sequence	ACGCAGAGAAGAGGGAGGAA	TCCTCTTCCTCTTCCTCTTCCT	+	390588	391065	478
AE261	Camellia sinensis var. sinensis	Shuchazao	CSS	GCA_004153795.1	SDRB01001257.1 Camellia sinensis var. sinensis cultivar Shuchazao Scaffold1651, whole genome shotgun sequence	ACGCAGAGAAGAGGGAGGAA	TCCTCTTCCTCTTCCTCTTCCT	+	390588	391071	484
AE261	Camellia sinensis var. sinensis	Shuchazao	CSS	GCA_004153795.1	SDRB01001257.1 Camellia sinensis var. sinensis cultivar Shuchazao Scaffold1651, whole genome shotgun sequence	ACGCAGAGAAGAGGGAGGAA	TCCTCTTCCTCTTCCTCTTCCT	+	390588	391077	490
AE261	Camellia sinensis var. sinensis	Shuchazao	CSS	GCA_004153795.1	SDRB01001257.1 Camellia sinensis var. sinensis cultivar Shuchazao Scaffold1651, whole genome shotgun sequence	ACGCAGAGAAGAGGGAGGAA	TCCTCTTCCTCTTCCTCTTCCT	+	390588	391083	496
AE261	Camellia sinensis var. sinensis	Shuchazao	CSS	GCA_004153795.1	SDRB01001257.1 Camellia sinensis var. sinensis cultivar Shuchazao Scaffold1651, whole genome shotgun sequence	ACGCAGAGAAGAGGGAGGAA	TCCTCTTCCTCTTCCTCTTCCT	+	390588	391089	502
AE261	Camellia sinensis var. sinensis	Shuchazao	CSS	GCA_004153795.1	SDRB01001257.1 Camellia sinensis var. sinensis cultivar Shuchazao Scaffold1651, whole genome shotgun sequence	ACGCAGAGAAGAGGGAGGAA	TCCTCTTCCTCTTCCTCTTCCT	+	390588	391095	508
AE261	Camellia sinensis var. sinensis	Shuchazao	CSS	GCA_004153795.1	SDRB01001257.1 Camellia sinensis var. sinensis cultivar Shuchazao Scaffold1651, whole genome shotgun sequence	ACGCAGAGAAGAGGGAGGAA	TCCTCTTCCTCTTCCTCTTCCT	+	390588	391101	514
AE261	Camellia sinensis var. sinensis	Shuchazao	CSS	GCA_004153795.1	SDRB01001257.1 Camellia sinensis var. sinensis cultivar Shuchazao Scaffold1651, whole genome shotgun sequence	ACGCAGAGAAGAGGGAGGAA	TCCTCTTCCTCTTCCTCTTCCT	+	390588	391107	520
AE261	Camellia sinensis var. sinensis	Shuchazao	CSS	GCA_004153795.1	SDRB01001257.1 Camellia sinensis var. sinensis cultivar Shuchazao Scaffold1651, whole genome shotgun sequence	ACGCAGAGAAGAGGGAGGAA	TCCTCTTCCTCTTCCTCTTCCT	+	390588	391113	526
AE261	Camellia sinensis var. sinensis	Shuchazao	CSS	GCA_004153795.1	SDRB01001257.1 Camellia sinensis var. sinensis cultivar Shuchazao Scaffold1651, whole genome shotgun sequence	ACGCAGAGAAGAGGGAGGAA	TCCTCTTCCTCTTCCTCTTCCT	+	390588	391119	532
AE261	Camellia sinensis var. sinensis	Shuchazao	CSS	GCA_004153795.1	SDRB01001257.1 Camellia sinensis var. sinensis cultivar Shuchazao Scaffold1651, whole genome shotgun sequence	ACGCAGAGAAGAGGGAGGAA	TCCTCTTCCTCTTCCTCTTCCT	+	390588	391125	538
AE261	Camellia sinensis var. sinensis	Shuchazao	CSS	GCA_004153795.1	SDRB01001257.1 Camellia sinensis var. sinensis cultivar Shuchazao Scaffold1651, whole genome shotgun sequence	ACGCAGAGAAGAGGGAGGAA	TCCTCTTCCTCTTCCTCTTCCT	+	390588	391131	544
AE261	Camellia sinensis var. sinensis	Shuchazao	CSS	GCA_004153795.1	SDRB01001257.1 Camellia sinensis var. sinensis cultivar Shuchazao Scaffold1651, whole genome shotgun sequence	ACGCAGAGAAGAGGGAGGAA	TCCTCTTCCTCTTCCTCTTCCT	+	390588	391137	550
AE261	Camellia sinensis var. sinensis	Shuchazao	CSS	GCA_004153795.1	SDRB01001257.1 Camellia sinensis var. sinensis cultivar Shuchazao Scaffold1651, whole genome shotgun sequence	ACGCAGAGAAGAGGGAGGAA	TCCTCTTCCTCTTCCTCTTCCT	+	390588	391143	556
AE261	Camellia sinensis var. sinensis	Shuchazao	CSS	GCA_004153795.1	SDRB01001257.1 Camellia sinensis var. sinensis cultivar Shuchazao Scaffold1651, whole genome shotgun sequence	ACGCAGAGAAGAGGGAGGAA	TCCTCTTCCTCTTCCTCTTCCT	+	390588	391149	562
AE261	Camellia sinensis var. sinensis	Shuchazao	CSS	GCA_004153795.1	SDRB01001257.1 Camellia sinensis var. sinensis cultivar Shuchazao Scaffold1651, whole genome shotgun sequence	ACGCAGAGAAGAGGGAGGAA	TCCTCTTCCTCTTCCTCTTCCT	+	390588	391155	568
AE262	Camellia sinensis var. sinensis	Shuchazao	CSS	GCA_004153795.1	SDRB01001257.1 Camellia sinensis var. sinensis cultivar Shuchazao Scaffold1651, whole genome shotgun sequence	CCATTGCCCTTGGTGAAAGC	TCTCCCATTGCCACCTGTTC	+	390237	390359	123
AE352	Camellia sinensis var. sinensis	Shuchazao	CSS	GCA_004153795.1	SDRB01001343.1 Camellia sinensis var. sinensis cultivar Shuchazao Scaffold1770, whole genome shotgun sequence	TCCGTAACAAGCCAAAAATCAACT	AAACCCTGAGGCAGTTGCAT	+	1244505	1244696	192
AE353	Camellia sinensis var. sinensis	Shuchazao	CSS	GCA_004153795.1	SDRB01001343.1 Camellia sinensis var. sinensis cultivar Shuchazao Scaffold1770, whole genome shotgun sequence	ATGCAACTGCCTCAGGGTTT	TTTGGGCCGCAATTGAACTG	+	1244677	1244869	193
AE354	Camellia sinensis var. sinensis	Shuchazao	CSS	GCA_004153795.1	SDRB01002342.1 Camellia sinensis var. sinensis cultivar Shuchazao Scaffold3245, whole genome shotgun sequence	TCGGTTTGGTTTATGGTTCT	GGTAATCCGGACCGAACCAG	+	2793013	2793391	379
AE355	Camellia sinensis var. sinensis	Shuchazao	CSS	GCA_004153795.1	SDRB01000232.1 Camellia sinensis var. sinensis cultivar Shuchazao Scaffold295, whole genome shotgun sequence	AAAGTCCCAAACGAGGCCAA	AAGAGCGTAGAGGGCAGAGA	+	593191	593463	273
AE355	Camellia sinensis var. sinensis	Shuchazao	CSS	GCA_004153795.1	SDRB01000232.1 Camellia sinensis var. sinensis cultivar Shuchazao Scaffold295, whole genome shotgun sequence	AAAGTCCCAAACGAGGCCAA	AAGAGCGTAGAGGGCAGAGA	+	593394	593463	70
AE356	Camellia sinensis var. sinensis	Shuchazao	CSS	GCA_004153795.1	SDRB01000232.1 Camellia sinensis var. sinensis cultivar Shuchazao Scaffold295, whole genome shotgun sequence	TGGAATTTCGGGGCATTCGA	GATTCCGGCGTCTAGGACAG	+	593328	593556	229
AE352	Camellia sinensis var. sinensis	Shuchazao	CSS	GCA_004153795.1	SDRB01001343.1 Camellia sinensis var. sinensis cultivar Shuchazao Scaffold1770, whole genome shotgun sequence	TCCGTAACAAGCCAAAAATCAACT	AAACCCTGAGGCAGTTGCAT	+	1244505	1244696	192
AE353	Camellia sinensis var. sinensis	Shuchazao	CSS	GCA_004153795.1	SDRB01001343.1 Camellia sinensis var. sinensis cultivar Shuchazao Scaffold1770, whole genome shotgun sequence	ATGCAACTGCCTCAGGGTTT	TTTGGGCCGCAATTGAACTG	+	1244677	1244869	193
AE357	Camellia sinensis var. sinensis	Shuchazao	CSS	GCA_004153795.1	SDRB01000834.1 Camellia sinensis var. sinensis cultivar Shuchazao Scaffold1060, whole genome shotgun sequence	AGCCATCTTTTTACCAACTTTCCA	TAATGCACCACCTACGGCTC	+	918951	919158	208
AE358	Camellia sinensis var. sinensis	Shuchazao	CSS	GCA_004153795.1	SDRB01000834.1 Camellia sinensis var. sinensis cultivar Shuchazao Scaffold1060, whole genome shotgun sequence	GGCTCCACTCGTTTGATGCA	CCATCAAAACCCACACTGCC	+	936691	937035	345
AE359	Camellia sinensis var. sinensis	Shuchazao	CSS	GCA_004153795.1	SDRB01000834.1 Camellia sinensis var. sinensis cultivar Shuchazao Scaffold1060, whole genome shotgun sequence	TGGACATGAGTGTAGGTTGTGA	ACTATCATGTCACAACCAAA	+	937269	937573	305
AE360	Camellia sinensis var. sinensis	Shuchazao	CSS	GCA_004153795.1	SDRB01000876.1 Camellia sinensis var. sinensis cultivar Shuchazao Scaffold1125, whole genome shotgun sequence	ACTCCGAAGACCCCTCAAGT	TGTTTGGTTTCATTCTCTGT	+	378517	378916	400
AE361	Camellia sinensis var. sinensis	Shuchazao	CSS	GCA_004153795.1	SDRB01000876.1 Camellia sinensis var. sinensis cultivar Shuchazao Scaffold1125, whole genome shotgun sequence	ACTCATAGCCAAACATACAACTCA	GGTTGACCGGAACAGTGGAA	+	382525	382668	144
AE386	Camellia sinensis var. sinensis	Shuchazao	CSS	GCA_004153795.1	SDRB01000663.1 Camellia sinensis var. sinensis cultivar Shuchazao Scaffold851, whole genome shotgun sequence	TGTCACTCGATCACAAATGTCT	AAGATTGCAGGACAGGAGGC	+	580217	580550	334
AE001	Camellia sinensis var. sinensis	Shuchazao	CSS	GCA_004153795.1	SDRB01000110.1 Camellia sinensis var. sinensis cultivar Shuchazao Scaffold140, whole genome shotgun sequence	TTGTGTTGGAAGCTCGACGA	CCTTCTTCCCAAGTCCGACC	+	647952	648103	152
AE001	Camellia sinensis var. sinensis	Shuchazao	CSS	GCA_004153795.1	SDRB01001909.1 Camellia sinensis var. sinensis cultivar Shuchazao Scaffold2594, whole genome shotgun sequence	TTGTGTTGGAAGCTCGACGA	CCTTCTTCCCAAGTCCGACC	-	161273	161434	162
AE002	Camellia sinensis var. sinensis	Shuchazao	CSS	GCA_004153795.1	SDRB01000110.1 Camellia sinensis var. sinensis cultivar Shuchazao Scaffold140, whole genome shotgun sequence	TCACTACTTTCGTCACCAAAGGT	CTTTTTCTCTCCCCTCCCCC	+	708990	709147	158
AE002	Camellia sinensis var. sinensis	Shuchazao	CSS	GCA_004153795.1	SDRB01001387.1 Camellia sinensis var. sinensis cultivar Shuchazao Scaffold1830, whole genome shotgun sequence	TCACTACTTTCGTCACCAAAGGT	CTTTTTCTCTCCCCTCCCCC	+	421607	421741	135
AE003	Camellia sinensis var. sinensis	Shuchazao	CSS	GCA_004153795.1	SDRB01000110.1 Camellia sinensis var. sinensis cultivar Shuchazao Scaffold140, whole genome shotgun sequence	GGGGGAGGGGAGAGAAAAAG	GCGCCAAAATTTTGCGACTT	+	709128	709431	304
AE003	Camellia sinensis var. sinensis	Shuchazao	CSS	GCA_004153795.1	SDRB01001387.1 Camellia sinensis var. sinensis cultivar Shuchazao Scaffold1830, whole genome shotgun sequence	GGGGGAGGGGAGAGAAAAAG	GCGCCAAAATTTTGCGACTT	+	421722	422015	294
AE004	Camellia sinensis var. sinensis	Shuchazao	CSS	GCA_004153795.1	SDRB01001663.1 Camellia sinensis var. sinensis cultivar Shuchazao Scaffold2220, whole genome shotgun sequence	AATGGGTTTGGCGGAGAGAG	GGGGCAAACGAGAGAGAGAG	+	974632	974775	144
AE005	Camellia sinensis var. sinensis	Shuchazao	CSS	GCA_004153795.1	SDRB01001663.1 Camellia sinensis var. sinensis cultivar Shuchazao Scaffold2220, whole genome shotgun sequence	CTCTCTCTCTCGTTTGCCCC	GCCAAACACACAAGCACACA	+	974756	975021	266
AE006	Camellia sinensis var. sinensis	Shuchazao	CSS	GCA_004153795.1	SDRB01001919.1 Camellia sinensis var. sinensis cultivar Shuchazao Scaffold2608, whole genome shotgun sequence	GGCAGCGCTACATAGGACAT	CCAAATGAGCACTAAGTACACCG	+	105121	105241	121
AE007	Camellia sinensis var. sinensis	Shuchazao	CSS	GCA_004153795.1	SDRB01001925.1 Camellia sinensis var. sinensis cultivar Shuchazao Scaffold2615, whole genome shotgun sequence	ACCAGAGGGGCCAAACAAAA	CTAGAAGGGGGTTGGCTTCG	+	177956	178306	351
AE008	Camellia sinensis var. sinensis	Shuchazao	CSS	GCA_004153795.1	SDRB01002029.1 Camellia sinensis var. sinensis cultivar Shuchazao Scaffold2762, whole genome shotgun sequence	TTGCAATGGCGAGGACTTCT	TATCCCCACAAGAAACGCCC	+	1257721	1258021	301
AE009	Camellia sinensis var. sinensis	Shuchazao	CSS	GCA_004153795.1	SDRB01002215.1 Camellia sinensis var. sinensis cultivar Shuchazao Scaffold3038, whole genome shotgun sequence	GACCCGTGTTCCATCATGGT	TGGGCCCATGAGTTTCATCA	+	1145094	1145441	348
AE009	Camellia sinensis var. sinensis	Shuchazao	CSS	GCA_004153795.1	SDRB01002215.1 Camellia sinensis var. sinensis cultivar Shuchazao Scaffold3038, whole genome shotgun sequence	GACCCGTGTTCCATCATGGT	TGGGCCCATGAGTTTCATCA	+	1151340	1151679	340
AE010	Camellia sinensis var. sinensis	Shuchazao	CSS	GCA_004153795.1	SDRB01002215.1 Camellia sinensis var. sinensis cultivar Shuchazao Scaffold3038, whole genome shotgun sequence	AGACTCCTCTCCAAGCATGT	AGCTGAACCACTTGTCTTGT	+	1130386	1130749	364
AE011	Camellia sinensis var. sinensis	Shuchazao	CSS	GCA_004153795.1	SDRB01002366.1 Camellia sinensis var. sinensis cultivar Shuchazao Scaffold3284, whole genome shotgun sequence	AGTGTGAAACCGCTTTTGCC	AGTTTGGGTTCAATAGTCCA	+	1070121	1070239	119
AE011	Camellia sinensis var. sinensis	Shuchazao	CSS	GCA_004153795.1	SDRB01002601.1 Camellia sinensis var. sinensis cultivar Shuchazao Scaffold3646, whole genome shotgun sequence	AGTGTGAAACCGCTTTTGCC	AGTTTGGGTTCAATAGTCCA	+	51515	51621	107
AE012	Camellia sinensis var. sinensis	Shuchazao	CSS	GCA_004153795.1	SDRB01002870.1 Camellia sinensis var. sinensis cultivar Shuchazao Scaffold4098, whole genome shotgun sequence	AGCAATGTGGTAGGCAAGCT	GAAGGAGGAGGAGGAGGAGG	+	77512	77695	184
AE013	Camellia sinensis var. sinensis	Shuchazao	CSS	GCA_004153795.1	SDRB01002029.1 Camellia sinensis var. sinensis cultivar Shuchazao Scaffold2762, whole genome shotgun sequence	TTCTTCGGCCAAACTTCCCA	GCACAGGGCCATTGAGTTTG	+	1257833	1258093	261
AE013	Camellia sinensis var. sinensis	Shuchazao	CSS	GCA_004153795.1	SDRB01002870.1 Camellia sinensis var. sinensis cultivar Shuchazao Scaffold4098, whole genome shotgun sequence	TTCTTCGGCCAAACTTCCCA	GCACAGGGCCATTGAGTTTG	+	77889	78150	262
AE014	Camellia sinensis var. sinensis	Shuchazao	CSS	GCA_004153795.1	SDRB01004392.1 Camellia sinensis var. sinensis cultivar Shuchazao Scaffold7100, whole genome shotgun sequence	TCCTTCCCCTTTTGCACTCC	AAGAGGCTGGTGGAGATTGC	+	494617	494983	367
AE015	Camellia sinensis var. sinensis	Shuchazao	CSS	GCA_004153795.1	SDRB01004392.1 Camellia sinensis var. sinensis cultivar Shuchazao Scaffold7100, whole genome shotgun sequence	GTGAGACGGACCCAAATAGACT	CTCGTTTCCGTATCCGTGCT	+	464347	464681	335
AE016	Camellia sinensis var. sinensis	Shuchazao	CSS	GCA_004153795.1	SDRB01004392.1 Camellia sinensis var. sinensis cultivar Shuchazao Scaffold7100, whole genome shotgun sequence	GGCGAGATGTGGCATGACTA	ACTGTAGTCTCCGATGTACACA	+	424960	425146	187
AE017	Camellia sinensis var. sinensis	Shuchazao	CSS	GCA_004153795.1	SDRB01005232.1 Camellia sinensis var. sinensis cultivar Shuchazao Scaffold9015, whole genome shotgun sequence	AGGCTTTGGTTGTGGAAATT	AGGGATGGGTTGGGATGGAT	+	238	456	219
AE018	Camellia sinensis var. sinensis	Shuchazao	CSS	GCA_004153795.1	SDRB01005232.1 Camellia sinensis var. sinensis cultivar Shuchazao Scaffold9015, whole genome shotgun sequence	AGGCTTTGGTTGTGGAAATT	CCATCTGGGTAGGGGTAGGT	+	238	497	260
AE019	Camellia sinensis var. sinensis	Shuchazao	CSS	GCA_004153795.1	SDRB01005241.1 Camellia sinensis var. sinensis cultivar Shuchazao Scaffold9042, whole genome shotgun sequence	AGCTCCCATTAGGCTTGTGG	CACATACTGTGGCAGTGGGT	+	322566	322857	292
AE020	Camellia sinensis var. sinensis	Shuchazao	CSS	GCA_004153795.1	SDRB01002434.1 Camellia sinensis var. sinensis cultivar Shuchazao Scaffold3385, whole genome shotgun sequence	TTCTCACCGACAGGAGCTTG	ATGGTTGGTGGCCTTCCATT	-	692758	693926	1169
AE020	Camellia sinensis var. sinensis	Shuchazao	CSS	GCA_004153795.1	SDRB01005362.1 Camellia sinensis var. sinensis cultivar Shuchazao Scaffold9306, whole genome shotgun sequence	TTCTCACCGACAGGAGCTTG	ATGGTTGGTGGCCTTCCATT	+	407064	407384	321
AE021	Camellia sinensis var. sinensis	Shuchazao	CSS	GCA_004153795.1	SDRB01005362.1 Camellia sinensis var. sinensis cultivar Shuchazao Scaffold9306, whole genome shotgun sequence	CCTTGCCTTACATGCATGCA	GGTGGTCATGATTCCAGGGG	+	259194	259471	278
AE022	Camellia sinensis var. sinensis	Shuchazao	CSS	GCA_004153795.1	SDRB01005362.1 Camellia sinensis var. sinensis cultivar Shuchazao Scaffold9306, whole genome shotgun sequence	CCCCTGGAATCATGACCACC	TGGAACCTGAAACCTGGTAGC	+	259452	259635	184
AE023	Camellia sinensis var. sinensis	Shuchazao	CSS	GCA_004153795.1	SDRB01005362.1 Camellia sinensis var. sinensis cultivar Shuchazao Scaffold9306, whole genome shotgun sequence	GCCATGCACATGAAGAAGGC	TGGTACAAGTACACGAAGGCT	+	261776	262089	314
AE024	Camellia sinensis var. sinensis	Shuchazao	CSS	GCA_004153795.1	SDRB01000092.1 Camellia sinensis var. sinensis cultivar Shuchazao Scaffold120, whole genome shotgun sequence	AGCAGTTAACGAATGGGAAGT	TTTTATTCTCAAGCCGCCGC	+	387103	387434	332
AE025	Camellia sinensis var. sinensis	Shuchazao	CSS	GCA_004153795.1	SDRB01000092.1 Camellia sinensis var. sinensis cultivar Shuchazao Scaffold120, whole genome shotgun sequence	GCGAGTGCATCCAAATTTATACAC	TCCACTTGCAAAACGACCTT	+	387672	387814	143
AE026	Camellia sinensis var. sinensis	Shuchazao	CSS	GCA_004153795.1	SDRB01000092.1 Camellia sinensis var. sinensis cultivar Shuchazao Scaffold120, whole genome shotgun sequence	TCAGACAACTAAAATTGGTCTC	TGGTTGTTGAGAAATCAAGAAAGGA	+	390284	390433	150
AE027	Camellia sinensis var. sinensis	Shuchazao	CSS	GCA_004153795.1	SDRB01000092.1 Camellia sinensis var. sinensis cultivar Shuchazao Scaffold120, whole genome shotgun sequence	TCACCAGACCATATGTTAGTCTCT	TGAGTCAGAGCATGGCATTTG	+	390454	390586	133
AE028	Camellia sinensis var. sinensis	Shuchazao	CSS	GCA_004153795.1	SDRB01000103.1 Camellia sinensis var. sinensis cultivar Shuchazao Scaffold132, whole genome shotgun sequence	AGTGTAGGCGTGCAAAGTGT	TGTGTGCATTTTTATTTGGG	+	269610	269807	198
AE029	Camellia sinensis var. sinensis	Shuchazao	CSS	GCA_004153795.1	SDRB01000179.1 Camellia sinensis var. sinensis cultivar Shuchazao Scaffold231, whole genome shotgun sequence	CAAAACACACCGCAACCCAA	CAAGTTTCACTCTAATTCCA	+	1039327	1039529	203
AE030	Camellia sinensis var. sinensis	Shuchazao	CSS	GCA_004153795.1	SDRB01000183.1 Camellia sinensis var. sinensis cultivar Shuchazao Scaffold237, whole genome shotgun sequence	ACTAGTCGCCTTGCTTCCAC	ATGGGGTCGGCTACACTACT	+	1102376	1102644	269
AE031	Camellia sinensis var. sinensis	Shuchazao	CSS	GCA_004153795.1	SDRB01000199.1 Camellia sinensis var. sinensis cultivar Shuchazao Scaffold261, whole genome shotgun sequence	GAAGAGGGAAGTGGAGTGGC	ACAAAGCCACCAAACACACG	+	442962	443163	202
AE032	Camellia sinensis var. sinensis	Shuchazao	CSS	GCA_004153795.1	SDRB01000344.1 Camellia sinensis var. sinensis cultivar Shuchazao Scaffold435, whole genome shotgun sequence	TCCATACCCAAACACTTCCCA	TGGGCAAAGAGAACAACCACT	+	1012967	1013082	116
AE032	Camellia sinensis var. sinensis	Shuchazao	CSS	GCA_004153795.1	SDRB01000344.1 Camellia sinensis var. sinensis cultivar Shuchazao Scaffold435, whole genome shotgun sequence	TCCATACCCAAACACTTCCCA	TGGGCAAAGAGAACAACCACT	+	1012967	1015168	2202
AE033	Camellia sinensis var. sinensis	Shuchazao	CSS	GCA_004153795.1	SDRB01000344.1 Camellia sinensis var. sinensis cultivar Shuchazao Scaffold435, whole genome shotgun sequence	TGTTGGTGGCAGTGTAGGAC	TAATGGCGCTGTTTGGCAAC	+	1014229	1014400	172
AE034	Camellia sinensis var. sinensis	Shuchazao	CSS	GCA_004153795.1	SDRB01000768.1 Camellia sinensis var. sinensis cultivar Shuchazao Scaffold979, whole genome shotgun sequence	GTGGTGGTGATGGTGATGGT	TGGTGTCAAAGGAACTCTTGGA	+	372578	372938	361
AE035	Camellia sinensis var. sinensis	Shuchazao	CSS	GCA_004153795.1	SDRB01001369.1 Camellia sinensis var. sinensis cultivar Shuchazao Scaffold1804, whole genome shotgun sequence	TAGGACACCCCAAACCAAGC	GTGTTACCGGATGTTTGCCC	+	55611	55855	245
AE036	Camellia sinensis var. sinensis	Shuchazao	CSS	GCA_004153795.1	SDRB01001369.1 Camellia sinensis var. sinensis cultivar Shuchazao Scaffold1804, whole genome shotgun sequence	TGAGACCTTTTGCTATCGCTGT	TGGACTCACATGAACGTTTCCT	+	97369	97541	173
AE037	Camellia sinensis var. sinensis	Shuchazao	CSS	GCA_004153795.1	SDRB01001486.1 Camellia sinensis var. sinensis cultivar Shuchazao Scaffold1966, whole genome shotgun sequence	TGGGATTGAATGGGGTTCGA	ACTCATCTCCTCCAGGCCTT	+	877901	878120	220
AE038	Camellia sinensis var. sinensis	Shuchazao	CSS	GCA_004153795.1	SDRB01001486.1 Camellia sinensis var. sinensis cultivar Shuchazao Scaffold1966, whole genome shotgun sequence	ATCAACCACCCCATCACCAC	AAATGCTTCCTACCCCCAGC	+	878872	879070	199
AE039	Camellia sinensis var. sinensis	Shuchazao	CSS	GCA_004153795.1	SDRB01000170.1 Camellia sinensis var. sinensis cultivar Shuchazao Scaffold220, whole genome shotgun sequence	TGGCATGATTGACGACGTCA	TGCCACAAACTAACTCACCA	-	943022	943249	228
AE039	Camellia sinensis var. sinensis	Shuchazao	CSS	GCA_004153795.1	SDRB01000170.1 Camellia sinensis var. sinensis cultivar Shuchazao Scaffold220, whole genome shotgun sequence	TGGCATGATTGACGACGTCA	TGCCACAAACTAACTCACCA	-	943022	943549	528
AE039	Camellia sinensis var. sinensis	Shuchazao	CSS	GCA_004153795.1	SDRB01001611.1 Camellia sinensis var. sinensis cultivar Shuchazao Scaffold2142, whole genome shotgun sequence	TGGCATGATTGACGACGTCA	TGCCACAAACTAACTCACCA	+	2393447	2393675	229
AE040	Camellia sinensis var. sinensis	Shuchazao	CSS	GCA_004153795.1	SDRB01002272.1 Camellia sinensis var. sinensis cultivar Shuchazao Scaffold3128, whole genome shotgun sequence	TTTGCGGCCCAATATACGGT	CATCACATCAGGGTGGGACC	+	987158	987379	222
AE041	Camellia sinensis var. sinensis	Shuchazao	CSS	GCA_004153795.1	SDRB01002272.1 Camellia sinensis var. sinensis cultivar Shuchazao Scaffold3128, whole genome shotgun sequence	GGTCCCACCCTGATGTGATG	GAGCTGTACGGCATGACCTC	+	987360	987566	207
AE042	Camellia sinensis var. sinensis	Shuchazao	CSS	GCA_004153795.1	SDRB01000092.1 Camellia sinensis var. sinensis cultivar Shuchazao Scaffold120, whole genome shotgun sequence	AGAGCCTCAGTTCTTTGGCC	TCCCTACCTCTTTCTCCCTCTC	+	1111270	1111415	146
AE043	Camellia sinensis var. sinensis	Shuchazao	CSS	GCA_004153795.1	SDRB01000092.1 Camellia sinensis var. sinensis cultivar Shuchazao Scaffold120, whole genome shotgun sequence	GGATGCTTTGGCTGCACAAA	GCCCAATGTCCAATTTGGTCT	+	1115289	1115623	335
AE044	Camellia sinensis var. sinensis	Shuchazao	CSS	GCA_004153795.1	SDRB01000178.1 Camellia sinensis var. sinensis cultivar Shuchazao Scaffold230, whole genome shotgun sequence	TTCTCAGGCAGGGTGGAAAC	TCCAAACCGCAGAGAGCAAT	+	956113	958582	2470
AE044	Camellia sinensis var. sinensis	Shuchazao	CSS	GCA_004153795.1	SDRB01000178.1 Camellia sinensis var. sinensis cultivar Shuchazao Scaffold230, whole genome shotgun sequence	TTCTCAGGCAGGGTGGAAAC	TCCAAACCGCAGAGAGCAAT	+	958257	958582	326
AE045	Camellia sinensis var. sinensis	Shuchazao	CSS	GCA_004153795.1	SDRB01000193.1 Camellia sinensis var. sinensis cultivar Shuchazao Scaffold251, whole genome shotgun sequence	ATGACCAAAATACCCTCGCT	GGGGTAGCAGTGACGATTGA	+	1148532	1148733	202
AE046	Camellia sinensis var. sinensis	Shuchazao	CSS	GCA_004153795.1	SDRB01000278.1 Camellia sinensis var. sinensis cultivar Shuchazao Scaffold355, whole genome shotgun sequence	TGAGTAGTCACTTCCCACCCT	AGTCAACTTGCAATGTCACTCT	+	519818	520129	312
AE047	Camellia sinensis var. sinensis	Shuchazao	CSS	GCA_004153795.1	SDRB01000278.1 Camellia sinensis var. sinensis cultivar Shuchazao Scaffold355, whole genome shotgun sequence	GGGTCAGACCGGTCCTTTTT	ACTGAGACTTATGAGAGGAGAC	+	520436	520585	150
AE048	Camellia sinensis var. sinensis	Shuchazao	CSS	GCA_004153795.1	SDRB01000344.1 Camellia sinensis var. sinensis cultivar Shuchazao Scaffold435, whole genome shotgun sequence	GGTACATGAACAACGGCTTCA	GCCCCACGACAAACACATTC	+	2654814	2655075	262
AE048	Camellia sinensis var. sinensis	Shuchazao	CSS	GCA_004153795.1	SDRB01002910.1 Camellia sinensis var. sinensis cultivar Shuchazao Scaffold4160, whole genome shotgun sequence	GGTACATGAACAACGGCTTCA	GCCCCACGACAAACACATTC	-	474193	474416	224
AE049	Camellia sinensis var. sinensis	Shuchazao	CSS	GCA_004153795.1	SDRB01000390.1 Camellia sinensis var. sinensis cultivar Shuchazao Scaffold497, whole genome shotgun sequence	CACATCAGTGTTACCAAACGACA	AGCGACACAATTTTCTCTCTCT	+	1718738	1719001	264
AE050	Camellia sinensis var. sinensis	Shuchazao	CSS	GCA_004153795.1	SDRB01000035.1 Camellia sinensis var. sinensis cultivar Shuchazao Scaffold54, whole genome shotgun sequence	GCAAATGGTTAGCTATGCATGC	GCCTCCAAATTGCTTCCAGTG	-	623453	623572	120
AE050	Camellia sinensis var. sinensis	Shuchazao	CSS	GCA_004153795.1	SDRB01000154.1 Camellia sinensis var. sinensis cultivar Shuchazao Scaffold197, whole genome shotgun sequence	GCAAATGGTTAGCTATGCATGC	GCCTCCAAATTGCTTCCAGTG	-	336332	336466	135
AE050	Camellia sinensis var. sinensis	Shuchazao	CSS	GCA_004153795.1	SDRB01000240.1 Camellia sinensis var. sinensis cultivar Shuchazao Scaffold304, whole genome shotgun sequence	GCAAATGGTTAGCTATGCATGC	GCCTCCAAATTGCTTCCAGTG	-	567076	567200	125
AE050	Camellia sinensis var. sinensis	Shuchazao	CSS	GCA_004153795.1	SDRB01000326.1 Camellia sinensis var. sinensis cultivar Shuchazao Scaffold411, whole genome shotgun sequence	GCAAATGGTTAGCTATGCATGC	GCCTCCAAATTGCTTCCAGTG	+	2612611	2612755	145
AE050	Camellia sinensis var. sinensis	Shuchazao	CSS	GCA_004153795.1	SDRB01000663.1 Camellia sinensis var. sinensis cultivar Shuchazao Scaffold851, whole genome shotgun sequence	GCAAATGGTTAGCTATGCATGC	GCCTCCAAATTGCTTCCAGTG	+	856787	856925	139
AE050	Camellia sinensis var. sinensis	Shuchazao	CSS	GCA_004153795.1	SDRB01007057.1 Camellia sinensis var. sinensis cultivar Shuchazao Scaffold13595, whole genome shotgun sequence	GCAAATGGTTAGCTATGCATGC	GCCTCCAAATTGCTTCCAGTG	-	582622	582756	135
AE051	Camellia sinensis var. sinensis	Shuchazao	CSS	GCA_004153795.1	SDRB01000764.1 Camellia sinensis var. sinensis cultivar Shuchazao Scaffold974, whole genome shotgun sequence	CACAACCACATGTTCAAACCCA	CTCAGAGGAAGGCGACGAAG	+	2003211	2003546	336
AE051	Camellia sinensis var. sinensis	Shuchazao	CSS	GCA_004153795.1	SDRB01000764.1 Camellia sinensis var. sinensis cultivar Shuchazao Scaffold974, whole genome shotgun sequence	CACAACCACATGTTCAAACCCA	CTCAGAGGAAGGCGACGAAG	+	2003279	2003546	268
AE052	Camellia sinensis var. sinensis	Shuchazao	CSS	GCA_004153795.1	SDRB01000764.1 Camellia sinensis var. sinensis cultivar Shuchazao Scaffold974, whole genome shotgun sequence	TCGACTGCTATTCTCAACCA	AAACACACACACACACACAC	+	2024671	2024822	152
AE053	Camellia sinensis var. sinensis	Shuchazao	CSS	GCA_004153795.1	SDRB01000823.1 Camellia sinensis var. sinensis cultivar Shuchazao Scaffold1048, whole genome shotgun sequence	AGGACATTTCAAGCAGCCCT	TCCATGGAGAGGGAGACGTT	+	1497415	1497699	285
AE053	Camellia sinensis var. sinensis	Shuchazao	CSS	GCA_004153795.1	SDRB01000823.1 Camellia sinensis var. sinensis cultivar Shuchazao Scaffold1048, whole genome shotgun sequence	AGGACATTTCAAGCAGCCCT	TCCATGGAGAGGGAGACGTT	+	1510755	1511037	283
AE054	Camellia sinensis var. sinensis	Shuchazao	CSS	GCA_004153795.1	SDRB01000823.1 Camellia sinensis var. sinensis cultivar Shuchazao Scaffold1048, whole genome shotgun sequence	TGTGAGGTCATTCTCAGGAGAG	TGGTGTTTATTTTAAGACAAGTGGG	+	1519054	1519225	172
AE055	Camellia sinensis var. sinensis	Shuchazao	CSS	GCA_004153795.1	SDRB01001082.1 Camellia sinensis var. sinensis cultivar Shuchazao Scaffold1417, whole genome shotgun sequence	CCGCTAAAAATGTGCCACGT	AGATGGAAGCAATTCAATCT	+	274484	274823	340
AE056	Camellia sinensis var. sinensis	Shuchazao	CSS	GCA_004153795.1	SDRB01001082.1 Camellia sinensis var. sinensis cultivar Shuchazao Scaffold1417, whole genome shotgun sequence	TGGGCTAATGGTTGTGGCTT	GTCAATATGACCTAGCTGACCCA	+	274833	274979	147
AE057	Camellia sinensis var. sinensis	Shuchazao	CSS	GCA_004153795.1	SDRB01001089.1 Camellia sinensis var. sinensis cultivar Shuchazao Scaffold1430, whole genome shotgun sequence	GCTGGTGGCTAGCTGATCAT	AGCGACTTTTAACCGAATTGCC	+	58140	58380	241
AE058	Camellia sinensis var. sinensis	Shuchazao	CSS	GCA_004153795.1	SDRB01001112.1 Camellia sinensis var. sinensis cultivar Shuchazao Scaffold1460, whole genome shotgun sequence	ACCGCTGGTGACTTTCTAGC	TGGTGGTTGGTTGTGCAAAA	+	1280976	1281249	274
AE059	Camellia sinensis var. sinensis	Shuchazao	CSS	GCA_004153795.1	SDRB01001112.1 Camellia sinensis var. sinensis cultivar Shuchazao Scaffold1460, whole genome shotgun sequence	CCTGCTAACTCCCAAGGCTC	AGGAGGGAGAGGGAGAGAGA	+	1285029	1285235	207
AE060	Camellia sinensis var. sinensis	Shuchazao	CSS	GCA_004153795.1	SDRB01001112.1 Camellia sinensis var. sinensis cultivar Shuchazao Scaffold1460, whole genome shotgun sequence	CCACATGTGTATGGGTCCCG	TCATATGTCAATAATGGCGTGGT	+	1285921	1286237	317
AE061	Camellia sinensis var. sinensis	Shuchazao	CSS	GCA_004153795.1	SDRB01001117.1 Camellia sinensis var. sinensis cultivar Shuchazao Scaffold1466, whole genome shotgun sequence	CCATCCTTGTCCATAGCTCACA	TGGAAGCACTTGAACGATGAGA	+	1021349	1021489	141
AE062	Camellia sinensis var. sinensis	Shuchazao	CSS	GCA_004153795.1	SDRB01001117.1 Camellia sinensis var. sinensis cultivar Shuchazao Scaffold1466, whole genome shotgun sequence	ATCATGTAGCCCCCACCTCT	ATAGACCGCGCACACAAAAG	+	1022665	1022985	321
AE063	Camellia sinensis var. sinensis	Shuchazao	CSS	GCA_004153795.1	SDRB01001535.1 Camellia sinensis var. sinensis cultivar Shuchazao Scaffold2031, whole genome shotgun sequence	ACACCCTTCAAACTCAAATACGT	TCACTTCACTTCACTGGCGG	+	263088	263454	367
AE064	Camellia sinensis var. sinensis	Shuchazao	CSS	GCA_004153795.1	SDRB01000150.1 Camellia sinensis var. sinensis cultivar Shuchazao Scaffold192, whole genome shotgun sequence	AAGTCTTGTGGGTGGACACG	TGGGGACACATTGCAGTATT	+	330273	330632	360
AE064	Camellia sinensis var. sinensis	Shuchazao	CSS	GCA_004153795.1	SDRB01001281.1 Camellia sinensis var. sinensis cultivar Shuchazao Scaffold1688, whole genome shotgun sequence	AAGTCTTGTGGGTGGACACG	TGGGGACACATTGCAGTATT	-	368510	368869	360
AE064	Camellia sinensis var. sinensis	Shuchazao	CSS	GCA_004153795.1	SDRB01001888.1 Camellia sinensis var. sinensis cultivar Shuchazao Scaffold2555, whole genome shotgun sequence	AAGTCTTGTGGGTGGACACG	TGGGGACACATTGCAGTATT	+	756644	756977	334
AE065	Camellia sinensis var. sinensis	Shuchazao	CSS	GCA_004153795.1	SDRB01002038.1 Camellia sinensis var. sinensis cultivar Shuchazao Scaffold2776, whole genome shotgun sequence	TTTGCCCCTCTCTCTCTCCA	ACGAGGGAAAACAAGGAAGCA	+	458417	458570	154
AE066	Camellia sinensis var. sinensis	Shuchazao	CSS	GCA_004153795.1	SDRB01002074.1 Camellia sinensis var. sinensis cultivar Shuchazao Scaffold2840, whole genome shotgun sequence	TGAAGCCAGGGTTGACACAG	ACTTGGCTCGCAAGGTAGTC	+	2366098	2366284	187
AE067	Camellia sinensis var. sinensis	Shuchazao	CSS	GCA_004153795.1	SDRB01002074.1 Camellia sinensis var. sinensis cultivar Shuchazao Scaffold2840, whole genome shotgun sequence	GGACTGGAAAGCAGTGTCGA	ACCCACGTCTCTCTCTCTCC	+	2366303	2366575	273
AE068	Camellia sinensis var. sinensis	Shuchazao	CSS	GCA_004153795.1	SDRB01002144.1 Camellia sinensis var. sinensis cultivar Shuchazao Scaffold2936, whole genome shotgun sequence	TCCAACCCAAATCCAACCCA	CAAGTGCATGAACCGTGACG	+	1588660	1588951	292
AE069	Camellia sinensis var. sinensis	Shuchazao	CSS	GCA_004153795.1	SDRB01002144.1 Camellia sinensis var. sinensis cultivar Shuchazao Scaffold2936, whole genome shotgun sequence	CAACTGGGTCCCACTCTCAC	TGAGGCGGAGAGAGAGAGAG	+	1589058	1589229	172
AE070	Camellia sinensis var. sinensis	Shuchazao	CSS	GCA_004153795.1	SDRB01003071.1 Camellia sinensis var. sinensis cultivar Shuchazao Scaffold4449, whole genome shotgun sequence	TGCATCACGAGCTCCTCATC	TCCCCTGTTGTTATCCACGTG	+	119279	119565	287
AE071	Camellia sinensis var. sinensis	Shuchazao	CSS	GCA_004153795.1	SDRB01003257.1 Camellia sinensis var. sinensis cultivar Shuchazao Scaffold4768, whole genome shotgun sequence	ATTTGTGGGACCGCTGATGT	TTCGCGAGGAAGGCTTAGAC	+	873241	873340	100
AE072	Camellia sinensis var. sinensis	Shuchazao	CSS	GCA_004153795.1	SDRB01003257.1 Camellia sinensis var. sinensis cultivar Shuchazao Scaffold4768, whole genome shotgun sequence	TCACCACTATCATATGCCCGAC	GAGGCACGGTGATGAAAGAT	+	873365	873752	388
AE263	Camellia sinensis var. sinensis	Shuchazao	CSS	GCA_004153795.1	SDRB01001788.1 Camellia sinensis var. sinensis cultivar Shuchazao Scaffold2408, whole genome shotgun sequence	TCAAAACTCATGGTGCATGCA	TCAAGGATGAGTGCACGTGT	+	547327	547615	289
AE263	Camellia sinensis var. sinensis	Shuchazao	CSS	GCA_004153795.1	SDRB01004658.1 Camellia sinensis var. sinensis cultivar Shuchazao Scaffold7687, whole genome shotgun sequence	TCAAAACTCATGGTGCATGCA	TCAAGGATGAGTGCACGTGT	-	329951	330576	626
AE073	Camellia sinensis var. sinensis	Shuchazao	CSS	GCA_004153795.1	SDRB01000030.1 Camellia sinensis var. sinensis cultivar Shuchazao Scaffold46, whole genome shotgun sequence	GCAATGCAAAACTTGGGAGC	TTATTTTGGGACAGAAGGAA	+	223073	223337	265
AE074	Camellia sinensis var. sinensis	Shuchazao	CSS	GCA_004153795.1	SDRB01000206.1 Camellia sinensis var. sinensis cultivar Shuchazao Scaffold268, whole genome shotgun sequence	GGCGCTGGAGAAGAAAACAC	AGGCCTTTTAGTGAGAAAAT	+	1061064	1061363	300
AE075	Camellia sinensis var. sinensis	Shuchazao	CSS	GCA_004153795.1	SDRB01000206.1 Camellia sinensis var. sinensis cultivar Shuchazao Scaffold268, whole genome shotgun sequence	CCACGACTGAACATGACCCA	TGGGTCATATTCAGTGGTGGA	+	1066846	1067035	190
AE076	Camellia sinensis var. sinensis	Shuchazao	CSS	GCA_004153795.1	SDRB01000206.1 Camellia sinensis var. sinensis cultivar Shuchazao Scaffold268, whole genome shotgun sequence	TCCACCACTGAATATGACCCA	ATGCGGTGTCAAAGGAGAGG	+	1067015	1067193	179
AE077	Camellia sinensis var. sinensis	Shuchazao	CSS	GCA_004153795.1	SDRB01000239.1 Camellia sinensis var. sinensis cultivar Shuchazao Scaffold303, whole genome shotgun sequence	GACACCTTGCCATCTCTCCC	GGCATAGAAGCCGACTTGGA	+	166845	167118	274
AE078	Camellia sinensis var. sinensis	Shuchazao	CSS	GCA_004153795.1	SDRB01000239.1 Camellia sinensis var. sinensis cultivar Shuchazao Scaffold303, whole genome shotgun sequence	TGACTGCTTCGTTCAGGTCC	CGCATGTCTCTCCGCATTTG	+	167220	167376	157
AE079	Camellia sinensis var. sinensis	Shuchazao	CSS	GCA_004153795.1	SDRB01000239.1 Camellia sinensis var. sinensis cultivar Shuchazao Scaffold303, whole genome shotgun sequence	AGTTATATAACACGCTGCAAGTGC	GGGAGTAAACGCGTTGTGTT	+	167715	167919	205
AE080	Camellia sinensis var. sinensis	Shuchazao	CSS	GCA_004153795.1	SDRB01000374.1 Camellia sinensis var. sinensis cultivar Shuchazao Scaffold475, whole genome shotgun sequence	GGAAAACCCCAAGTGCATGG	CCAAGCATGCTGAATGATGTCC	+	410005	410197	193
AE081	Camellia sinensis var. sinensis	Shuchazao	CSS	GCA_004153795.1	SDRB01000487.1 Camellia sinensis var. sinensis cultivar Shuchazao Scaffold628, whole genome shotgun sequence	TGAAGTTCCCAACCTCCAGC	CCATCTCACCCATGCAGACA	+	1084194	1084467	274
AE082	Camellia sinensis var. sinensis	Shuchazao	CSS	GCA_004153795.1	SDRB01000487.1 Camellia sinensis var. sinensis cultivar Shuchazao Scaffold628, whole genome shotgun sequence	TGTCTGCATGGGTGAGATGG	CATCCTCGGCAGATCACACA	+	1084448	1084791	344
AE083	Camellia sinensis var. sinensis	Shuchazao	CSS	GCA_004153795.1	SDRB01000487.1 Camellia sinensis var. sinensis cultivar Shuchazao Scaffold628, whole genome shotgun sequence	ACCGATGGAACCAGAATGATCA	TGGTGAGACACTGAGACCCT	+	1085421	1085606	186
AE084	Camellia sinensis var. sinensis	Shuchazao	CSS	GCA_004153795.1	SDRB01000556.1 Camellia sinensis var. sinensis cultivar Shuchazao Scaffold717, whole genome shotgun sequence	TCCCTTTCCAAACACATAAGT	ACTCTGTTGTTGCACAGGCT	+	208572	208791	220
AE085	Camellia sinensis var. sinensis	Shuchazao	CSS	GCA_004153795.1	SDRB01000556.1 Camellia sinensis var. sinensis cultivar Shuchazao Scaffold717, whole genome shotgun sequence	AGGCTTGTTGTGATGAAAGCT	AGAGAGCCTGTTCGAATTGCT	+	208996	209201	206
AE085	Camellia sinensis var. sinensis	Shuchazao	CSS	GCA_004153795.1	SDRB01000556.1 Camellia sinensis var. sinensis cultivar Shuchazao Scaffold717, whole genome shotgun sequence	AGGCTTGTTGTGATGAAAGCT	AGAGAGCCTGTTCGAATTGCT	+	328391	328584	194
AE086	Camellia sinensis var. sinensis	Shuchazao	CSS	GCA_004153795.1	SDRB01000556.1 Camellia sinensis var. sinensis cultivar Shuchazao Scaffold717, whole genome shotgun sequence	AAGCTTCGATGGGTCTTGGG	AGAGAGCCTGTTCGAATTGCT	+	328407	328584	178
AE087	Camellia sinensis var. sinensis	Shuchazao	CSS	GCA_004153795.1	SDRB01000607.1 Camellia sinensis var. sinensis cultivar Shuchazao Scaffold782, whole genome shotgun sequence	GTAGGTGACGGATGGTGGTG	AACTGAAACCTGGTACCGGC	+	502844	503110	267
AE088	Camellia sinensis var. sinensis	Shuchazao	CSS	GCA_004153795.1	SDRB01000634.1 Camellia sinensis var. sinensis cultivar Shuchazao Scaffold815, whole genome shotgun sequence	CAGTTTCAGTGCTGTTGGCC	ACAAAACAGTGGCACATACCA	+	453238	453422	185
AE089	Camellia sinensis var. sinensis	Shuchazao	CSS	GCA_004153795.1	SDRB01000657.1 Camellia sinensis var. sinensis cultivar Shuchazao Scaffold844, whole genome shotgun sequence	CCCTACCCACCATCTCCTCA	CACAATGGCAGGTGAGGAGT	+	2735657	2735848	192
AE090	Camellia sinensis var. sinensis	Shuchazao	CSS	GCA_004153795.1	SDRB01000657.1 Camellia sinensis var. sinensis cultivar Shuchazao Scaffold844, whole genome shotgun sequence	ACTCCTCACCTGCCATTGTG	GCAGAGAGCATTCGATGAAACA	+	2735829	2735994	166
AE091	Camellia sinensis var. sinensis	Shuchazao	CSS	GCA_004153795.1	SDRB01000663.1 Camellia sinensis var. sinensis cultivar Shuchazao Scaffold851, whole genome shotgun sequence	TGGAGACTCTTGTTCGGTCT	TGAGAAACTTTTCTTACGCGGA	+	166914	167198	285
AE092	Camellia sinensis var. sinensis	Shuchazao	CSS	GCA_004153795.1	SDRB01000663.1 Camellia sinensis var. sinensis cultivar Shuchazao Scaffold851, whole genome shotgun sequence	TTCACTACCCGGGAAAAGGC	AGGGAATACCGGGATCGCTA	+	170628	170785	158
AE093	Camellia sinensis var. sinensis	Shuchazao	CSS	GCA_004153795.1	SDRB01000663.1 Camellia sinensis var. sinensis cultivar Shuchazao Scaffold851, whole genome shotgun sequence	GACGCTCCCCCAACTAGAAC	CACACACACACACACACACA	+	170970	171142	173
AE093	Camellia sinensis var. sinensis	Shuchazao	CSS	GCA_004153795.1	SDRB01000663.1 Camellia sinensis var. sinensis cultivar Shuchazao Scaffold851, whole genome shotgun sequence	GACGCTCCCCCAACTAGAAC	CACACACACACACACACACA	+	170970	171144	175
AE094	Camellia sinensis var. sinensis	Shuchazao	CSS	GCA_004153795.1	SDRB01000679.1 Camellia sinensis var. sinensis cultivar Shuchazao Scaffold869, whole genome shotgun sequence	TGTCGTCTCTCTTGCTCATCTC	TGAGAGAGAGACAGGGAGAGAG	+	1730953	1731203	251
AE095	Camellia sinensis var. sinensis	Shuchazao	CSS	GCA_004153795.1	SDRB01000679.1 Camellia sinensis var. sinensis cultivar Shuchazao Scaffold869, whole genome shotgun sequence	TGTCGTCTCTCTTGCTCATCTC	GTGAGAGAGTGAGCAAGACGA	+	1730953	1731290	338
AE096	Camellia sinensis var. sinensis	Shuchazao	CSS	GCA_004153795.1	SDRB01000247.1 Camellia sinensis var. sinensis cultivar Shuchazao Scaffold313, whole genome shotgun sequence	TCTCTCCCTGTCTCTCTCTCAC	ACAGAGACAGAGTGATGAGCG	-	174953	175137	185
AE096	Camellia sinensis var. sinensis	Shuchazao	CSS	GCA_004153795.1	SDRB01000679.1 Camellia sinensis var. sinensis cultivar Shuchazao Scaffold869, whole genome shotgun sequence	TCTCTCCCTGTCTCTCTCTCAC	ACAGAGACAGAGTGATGAGCG	+	1731183	1731399	217
AE096	Camellia sinensis var. sinensis	Shuchazao	CSS	GCA_004153795.1	SDRB01002856.1 Camellia sinensis var. sinensis cultivar Shuchazao Scaffold4072, whole genome shotgun sequence	TCTCTCCCTGTCTCTCTCTCAC	ACAGAGACAGAGTGATGAGCG	+	433369	434437	1069
AE096	Camellia sinensis var. sinensis	Shuchazao	CSS	GCA_004153795.1	SDRB01002985.1 Camellia sinensis var. sinensis cultivar Shuchazao Scaffold4297, whole genome shotgun sequence	TCTCTCCCTGTCTCTCTCTCAC	ACAGAGACAGAGTGATGAGCG	-	373552	373811	260
AE097	Camellia sinensis var. sinensis	Shuchazao	CSS	GCA_004153795.1	SDRB01000176.1 Camellia sinensis var. sinensis cultivar Shuchazao Scaffold228, whole genome shotgun sequence	GTTTTCATCATCATCAACAG	CAGTTGAGGATTTCTTGGGAGGA	+	1464281	1464538	258
AE097	Camellia sinensis var. sinensis	Shuchazao	CSS	GCA_004153795.1	SDRB01000679.1 Camellia sinensis var. sinensis cultivar Shuchazao Scaffold869, whole genome shotgun sequence	GTTTTCATCATCATCAACAG	CAGTTGAGGATTTCTTGGGAGGA	+	1798458	1798715	258
AE098	Camellia sinensis var. sinensis	Shuchazao	CSS	GCA_004153795.1	SDRB01000679.1 Camellia sinensis var. sinensis cultivar Shuchazao Scaffold869, whole genome shotgun sequence	ACAGCCAACCCTTAAGCCTC	GGCTGCTTTGGTTGTCTTGG	+	1807976	1808138	163
AE099	Camellia sinensis var. sinensis	Shuchazao	CSS	GCA_004153795.1	SDRB01000886.1 Camellia sinensis var. sinensis cultivar Shuchazao Scaffold1141, whole genome shotgun sequence	ACCTTTGTAGTCCTTGGTTGGA	TGAGCAAGGTCTAACAAAGCA	+	162882	163163	282
AE100	Camellia sinensis var. sinensis	Shuchazao	CSS	GCA_004153795.1	SDRB01000919.1 Camellia sinensis var. sinensis cultivar Shuchazao Scaffold1182, whole genome shotgun sequence	CTTAGGGGAGGTGTGCAGTG	ACACGAGCTTTGACAGTGCT	+	3348576	3348797	222
AE101	Camellia sinensis var. sinensis	Shuchazao	CSS	GCA_004153795.1	SDRB01000919.1 Camellia sinensis var. sinensis cultivar Shuchazao Scaffold1182, whole genome shotgun sequence	TCACCAGATTCGGCACAGAT	GCTTTCCGGGAAGTGAAGGA	+	3351034	3351307	274
AE102	Camellia sinensis var. sinensis	Shuchazao	CSS	GCA_004153795.1	SDRB01001101.1 Camellia sinensis var. sinensis cultivar Shuchazao Scaffold1443, whole genome shotgun sequence	AAACGCACTTACCAAGCTGT	GATGCGAGGATCAGACTGCA	+	373313	373653	341
AE103	Camellia sinensis var. sinensis	Shuchazao	CSS	GCA_004153795.1	SDRB01001101.1 Camellia sinensis var. sinensis cultivar Shuchazao Scaffold1443, whole genome shotgun sequence	CGCTGACATTCTCGCCATTG	GTTTGCTCCTGCCTGGTTTG	+	374107	374327	221
AE104	Camellia sinensis var. sinensis	Shuchazao	CSS	GCA_004153795.1	SDRB01001173.1 Camellia sinensis var. sinensis cultivar Shuchazao Scaffold1539, whole genome shotgun sequence	GCTCATGGGTGGGAATCCAT	TGCGTTTTCAATGTGGGGTT	+	248071	248171	101
AE105	Camellia sinensis var. sinensis	Shuchazao	CSS	GCA_004153795.1	SDRB01001173.1 Camellia sinensis var. sinensis cultivar Shuchazao Scaffold1539, whole genome shotgun sequence	AGGTGACTCATTCAAGGCATGA	GGCTTCTGTTTTCGGTTTGCT	+	248299	248485	187
AE106	Camellia sinensis var. sinensis	Shuchazao	CSS	GCA_004153795.1	SDRB01001173.1 Camellia sinensis var. sinensis cultivar Shuchazao Scaffold1539, whole genome shotgun sequence	TCCCCCGAAAATGCCATTCA	GCACTTTGCTATGGTACAACA	+	317880	318104	225
AE107	Camellia sinensis var. sinensis	Shuchazao	CSS	GCA_004153795.1	SDRB01001173.1 Camellia sinensis var. sinensis cultivar Shuchazao Scaffold1539, whole genome shotgun sequence	GCACCCCACATCGTCACTTA	TGTAGCAATGAATCTCACCGGA	+	511653	511921	269
AE108	Camellia sinensis var. sinensis	Shuchazao	CSS	GCA_004153795.1	SDRB01001173.1 Camellia sinensis var. sinensis cultivar Shuchazao Scaffold1539, whole genome shotgun sequence	TGAAGAGTAGTGCATCTAGGCA	TCTTCTTCTTCTTCCTTGTTTGCT	+	512069	512246	178
AE109	Camellia sinensis var. sinensis	Shuchazao	CSS	GCA_004153795.1	SDRB01001590.1 Camellia sinensis var. sinensis cultivar Shuchazao Scaffold2112, whole genome shotgun sequence	ATTCAAGGTGTCTGTGAAGG	AGCCTTGTTTGATTTGGTTT	+	1985350	1985525	176
AE110	Camellia sinensis var. sinensis	Shuchazao	CSS	GCA_004153795.1	SDRB01001173.1 Camellia sinensis var. sinensis cultivar Shuchazao Scaffold1539, whole genome shotgun sequence	ACCGTTTACTTTGTTGCCATGT	TGGATGTGGTTAGTCGTGTAGT	-	504621	504951	331
AE110	Camellia sinensis var. sinensis	Shuchazao	CSS	GCA_004153795.1	SDRB01001637.1 Camellia sinensis var. sinensis cultivar Shuchazao Scaffold2181, whole genome shotgun sequence	ACCGTTTACTTTGTTGCCATGT	TGGATGTGGTTAGTCGTGTAGT	+	2222075	2222405	331
AE111	Camellia sinensis var. sinensis	Shuchazao	CSS	GCA_004153795.1	SDRB01001637.1 Camellia sinensis var. sinensis cultivar Shuchazao Scaffold2181, whole genome shotgun sequence	TCACACTACACAGACAGATCCA	GTGGCCCTCTCTCTCTCTCT	+	2222828	2223094	267
AE112	Camellia sinensis var. sinensis	Shuchazao	CSS	GCA_004153795.1	SDRB01001925.1 Camellia sinensis var. sinensis cultivar Shuchazao Scaffold2615, whole genome shotgun sequence	GCCAAACACCCCCTTAAATTCC	TGCCAGTAAAGATGGGAGTTTGT	+	2293986	2294197	212
AE113	Camellia sinensis var. sinensis	Shuchazao	CSS	GCA_004153795.1	SDRB01001926.1 Camellia sinensis var. sinensis cultivar Shuchazao Scaffold2616, whole genome shotgun sequence	CCAAGAACGGGAGCAAAAGG	CCATCGATCGAGCCACTCAA	+	293537	293917	381
AE114	Camellia sinensis var. sinensis	Shuchazao	CSS	GCA_004153795.1	SDRB01001926.1 Camellia sinensis var. sinensis cultivar Shuchazao Scaffold2616, whole genome shotgun sequence	ACTTGTGCAGTGTTTACGTATGT	TCACATACACAAGAATGAGTGA	+	296628	296743	116
AE115	Camellia sinensis var. sinensis	Shuchazao	CSS	GCA_004153795.1	SDRB01002032.1 Camellia sinensis var. sinensis cultivar Shuchazao Scaffold2766, whole genome shotgun sequence	GCTTTAGCACTGCAAGCACT	TTCGTGTTGTTGCTTTCGGC	+	574285	574613	329
AE116	Camellia sinensis var. sinensis	Shuchazao	CSS	GCA_004153795.1	SDRB01002032.1 Camellia sinensis var. sinensis cultivar Shuchazao Scaffold2766, whole genome shotgun sequence	TTGGCCTCCCATCCTTTTCC	ATTAGCTGCCCCACACACAT	+	577266	577478	213
AE117	Camellia sinensis var. sinensis	Shuchazao	CSS	GCA_004153795.1	SDRB01002032.1 Camellia sinensis var. sinensis cultivar Shuchazao Scaffold2766, whole genome shotgun sequence	ACACTGGAGACACACACGAT	TCATGCATAGTTTCCACCACCA	+	579711	579909	199
AE118	Camellia sinensis var. sinensis	Shuchazao	CSS	GCA_004153795.1	SDRB01002032.1 Camellia sinensis var. sinensis cultivar Shuchazao Scaffold2766, whole genome shotgun sequence	CAACAGATAGAATTTTGCAC	AACGGCATTTGGTCCCATCA	+	730369	730606	238
AE119	Camellia sinensis var. sinensis	Shuchazao	CSS	GCA_004153795.1	SDRB01002482.1 Camellia sinensis var. sinensis cultivar Shuchazao Scaffold3460, whole genome shotgun sequence	AGGAGAGGTTAGAGCTCAACTC	TGCTGAGAATATGTGGGGAGA	+	165321	165642	322
AE120	Camellia sinensis var. sinensis	Shuchazao	CSS	GCA_004153795.1	SDRB01001227.1 Camellia sinensis var. sinensis cultivar Shuchazao Scaffold1611, whole genome shotgun sequence	GCAAGTGGCATGTTCTCAACA	GTGGAGGCGAAGGAGAGAAG	-	1516664	1517209	546
AE120	Camellia sinensis var. sinensis	Shuchazao	CSS	GCA_004153795.1	SDRB01004642.1 Camellia sinensis var. sinensis cultivar Shuchazao Scaffold7642, whole genome shotgun sequence	GCAAGTGGCATGTTCTCAACA	GTGGAGGCGAAGGAGAGAAG	+	17282	17560	279
AE121	Camellia sinensis var. sinensis	Shuchazao	CSS	GCA_004153795.1	SDRB01005253.1 Camellia sinensis var. sinensis cultivar Shuchazao Scaffold9064, whole genome shotgun sequence	TGACAGTGTGGTCATGGCTA	CGAGAGAAACGGAATTCCATTACC	+	700104	700208	105
AE122	Camellia sinensis var. sinensis	Shuchazao	CSS	GCA_004153795.1	SDRB01002905.1 Camellia sinensis var. sinensis cultivar Shuchazao Scaffold4152, whole genome shotgun sequence	TTCCTTCCAGGATTTGCTCC	TAGATCAAACTGCAGGCGGG	+	45574	45800	227
AE122	Camellia sinensis var. sinensis	Shuchazao	CSS	GCA_004153795.1	SDRB01005331.1 Camellia sinensis var. sinensis cultivar Shuchazao Scaffold9237, whole genome shotgun sequence	TTCCTTCCAGGATTTGCTCC	TAGATCAAACTGCAGGCGGG	+	29396	29622	227
AE123	Camellia sinensis var. sinensis	Shuchazao	CSS	GCA_004153795.1	SDRB01002905.1 Camellia sinensis var. sinensis cultivar Shuchazao Scaffold4152, whole genome shotgun sequence	ATGGCCACCAAGACCAGTTC	TTCCTTTCTTTTCTGCCACA	+	47180	47697	518
AE123	Camellia sinensis var. sinensis	Shuchazao	CSS	GCA_004153795.1	SDRB01005331.1 Camellia sinensis var. sinensis cultivar Shuchazao Scaffold9237, whole genome shotgun sequence	ATGGCCACCAAGACCAGTTC	TTCCTTTCTTTTCTGCCACA	+	31001	31284	284
AE124	Camellia sinensis var. sinensis	Shuchazao	CSS	GCA_004153795.1	SDRB01000002.1 Camellia sinensis var. sinensis cultivar Shuchazao Scaffold4, whole genome shotgun sequence	TCAATCCGATGCATAATTGTTC	AGCATGCTCGACTCTTGACC	+	653987	654319	333
AE125	Camellia sinensis var. sinensis	Shuchazao	CSS	GCA_004153795.1	SDRB01000002.1 Camellia sinensis var. sinensis cultivar Shuchazao Scaffold4, whole genome shotgun sequence	GGCAGTGGTACATGCTGAAA	ACAAATTCAAACATCACCCTCCA	+	655362	655649	288
AE126	Camellia sinensis var. sinensis	Shuchazao	CSS	GCA_004153795.1	SDRB01000021.1 Camellia sinensis var. sinensis cultivar Shuchazao Scaffold35, whole genome shotgun sequence	GGTGGTGGTTAGTGTTGGGT	AGTGTTACCAAACGGCACCT	+	1431951	1432168	218
AE127	Camellia sinensis var. sinensis	Shuchazao	CSS	GCA_004153795.1	SDRB01000021.1 Camellia sinensis var. sinensis cultivar Shuchazao Scaffold35, whole genome shotgun sequence	ATTCCCGTTTAAGCGAGGGC	GCTCTAAGCAGACGGATCCC	+	1437888	1437994	107
AE128	Camellia sinensis var. sinensis	Shuchazao	CSS	GCA_004153795.1	SDRB01000033.1 Camellia sinensis var. sinensis cultivar Shuchazao Scaffold51, whole genome shotgun sequence	GGCCAATCACATGTGCTTCA	CAACCCCACATCTACCCACC	+	814296	814577	282
AE129	Camellia sinensis var. sinensis	Shuchazao	CSS	GCA_004153795.1	SDRB01000033.1 Camellia sinensis var. sinensis cultivar Shuchazao Scaffold51, whole genome shotgun sequence	TCCTCATTCTTAACTTTTCCC	GCCACTTGCCTCTCTCTCTC	+	816318	816429	112
AE129	Camellia sinensis var. sinensis	Shuchazao	CSS	GCA_004153795.1	SDRB01001078.1 Camellia sinensis var. sinensis cultivar Shuchazao Scaffold1411, whole genome shotgun sequence	TCCTCATTCTTAACTTTTCCC	GCCACTTGCCTCTCTCTCTC	+	1679638	1679749	112
AE130	Camellia sinensis var. sinensis	Shuchazao	CSS	GCA_004153795.1	SDRB01000033.1 Camellia sinensis var. sinensis cultivar Shuchazao Scaffold51, whole genome shotgun sequence	AGTGGGGTGAAATGAGTGAAAC	AGGTTTCTCTTGATCACACCGA	+	816366	816588	223
AE130	Camellia sinensis var. sinensis	Shuchazao	CSS	GCA_004153795.1	SDRB01000033.1 Camellia sinensis var. sinensis cultivar Shuchazao Scaffold51, whole genome shotgun sequence	AGTGGGGTGAAATGAGTGAAAC	AGGTTTCTCTTGATCACACCGA	+	816366	816794	429
AE131	Camellia sinensis var. sinensis	Shuchazao	CSS	GCA_004153795.1	SDRB01000033.1 Camellia sinensis var. sinensis cultivar Shuchazao Scaffold51, whole genome shotgun sequence	TCAACCAGGGGCTGTTTGAG	GATGACAGCCAGAGCCATGT	+	816675	816985	311
AE132	Camellia sinensis var. sinensis	Shuchazao	CSS	GCA_004153795.1	SDRB01000116.1 Camellia sinensis var. sinensis cultivar Shuchazao Scaffold146, whole genome shotgun sequence	ATCCTAACCGCACTCCAACG	ACCCCTCTACGAAACCCTCA	+	608358	608685	328
AE132	Camellia sinensis var. sinensis	Shuchazao	CSS	GCA_004153795.1	SDRB01000116.1 Camellia sinensis var. sinensis cultivar Shuchazao Scaffold146, whole genome shotgun sequence	ATCCTAACCGCACTCCAACG	ACCCCTCTACGAAACCCTCA	+	712692	713019	328
AE133	Camellia sinensis var. sinensis	Shuchazao	CSS	GCA_004153795.1	SDRB01000116.1 Camellia sinensis var. sinensis cultivar Shuchazao Scaffold146, whole genome shotgun sequence	CAAGGAAGGGAGGCTGATGG	GGATCTTTCGGACTCTTTCACCT	+	608869	609146	278
AE134	Camellia sinensis var. sinensis	Shuchazao	CSS	GCA_004153795.1	SDRB01000116.1 Camellia sinensis var. sinensis cultivar Shuchazao Scaffold146, whole genome shotgun sequence	AAACAACTGCCCAACCATGC	CGACACGTCTCTCAGCATCA	+	622189	622707	519
AE134	Camellia sinensis var. sinensis	Shuchazao	CSS	GCA_004153795.1	SDRB01000116.1 Camellia sinensis var. sinensis cultivar Shuchazao Scaffold146, whole genome shotgun sequence	AAACAACTGCCCAACCATGC	CGACACGTCTCTCAGCATCA	+	622474	622707	234
AE135	Camellia sinensis var. sinensis	Shuchazao	CSS	GCA_004153795.1	SDRB01000116.1 Camellia sinensis var. sinensis cultivar Shuchazao Scaffold146, whole genome shotgun sequence	TGTAGTGTTTGTTTAAACCCCC	CCAAGCCCAAGTCCCACTAC	+	733682	733811	130
AE136	Camellia sinensis var. sinensis	Shuchazao	CSS	GCA_004153795.1	SDRB01000116.1 Camellia sinensis var. sinensis cultivar Shuchazao Scaffold146, whole genome shotgun sequence	GTCCTGTCCTCTGTTGTGGG	CCTCCCACTTTCCACCACAA	+	826187	826343	157
AE137	Camellia sinensis var. sinensis	Shuchazao	CSS	GCA_004153795.1	SDRB01000116.1 Camellia sinensis var. sinensis cultivar Shuchazao Scaffold146, whole genome shotgun sequence	ACACACACCACAACGTTCCA	GTTGGGGGAGGTTCGCTAAA	+	828542	828822	281
AE138	Camellia sinensis var. sinensis	Shuchazao	CSS	GCA_004153795.1	SDRB01000169.1 Camellia sinensis var. sinensis cultivar Shuchazao Scaffold219, whole genome shotgun sequence	AGTGAATGAGTCCCGTCTTGA	ACCGTATTGTTCACGCTCGT	+	2038662	2038995	334
AE139	Camellia sinensis var. sinensis	Shuchazao	CSS	GCA_004153795.1	SDRB01000169.1 Camellia sinensis var. sinensis cultivar Shuchazao Scaffold219, whole genome shotgun sequence	ACTGGAGACAACGTACTGCG	TCGTTTGGGAACTTGGCTACT	+	2039012	2039276	265
AE140	Camellia sinensis var. sinensis	Shuchazao	CSS	GCA_004153795.1	SDRB01000169.1 Camellia sinensis var. sinensis cultivar Shuchazao Scaffold219, whole genome shotgun sequence	TCAGATCCAAACTTTCGTCT	GGGAGATTTGAACCCACCGT	+	2039461	2039733	273
AE141	Camellia sinensis var. sinensis	Shuchazao	CSS	GCA_004153795.1	SDRB01000176.1 Camellia sinensis var. sinensis cultivar Shuchazao Scaffold228, whole genome shotgun sequence	CGTGCGTGTAGACCCATGAT	TACAGCGCTGCTTCAGACTC	+	1832687	1832790	104
AE142	Camellia sinensis var. sinensis	Shuchazao	CSS	GCA_004153795.1	SDRB01000189.1 Camellia sinensis var. sinensis cultivar Shuchazao Scaffold247, whole genome shotgun sequence	ATTGTGGGGTCCTTTCGCTT	TAGGGGGAGAAAGTAGGGGG	+	765585	765758	174
AE143	Camellia sinensis var. sinensis	Shuchazao	CSS	GCA_004153795.1	SDRB01000189.1 Camellia sinensis var. sinensis cultivar Shuchazao Scaffold247, whole genome shotgun sequence	TGCAACGTTGGAGATGGTCT	ATGCTAGTCATGAACACTCT	+	773684	773855	172
AE144	Camellia sinensis var. sinensis	Shuchazao	CSS	GCA_004153795.1	SDRB01000224.1 Camellia sinensis var. sinensis cultivar Shuchazao Scaffold287, whole genome shotgun sequence	CCACAACACCAACAACGCAT	TGCATCTCTCTCTCTCTCTCTCT	+	154344	154556	213
AE145	Camellia sinensis var. sinensis	Shuchazao	CSS	GCA_004153795.1	SDRB01000224.1 Camellia sinensis var. sinensis cultivar Shuchazao Scaffold287, whole genome shotgun sequence	TCATTGGAGATCTACTATGTGGGT	TAGGAGGCGCAATTGGATCC	+	154572	154872	301
AE146	Camellia sinensis var. sinensis	Shuchazao	CSS	GCA_004153795.1	SDRB01000224.1 Camellia sinensis var. sinensis cultivar Shuchazao Scaffold287, whole genome shotgun sequence	ACAGAGACCAAAATGACACA	CAGGTGATGGTCAAGCCGAT	+	158221	158503	283
AE147	Camellia sinensis var. sinensis	Shuchazao	CSS	GCA_004153795.1	SDRB01000250.1 Camellia sinensis var. sinensis cultivar Shuchazao Scaffold316, whole genome shotgun sequence	TGTGGTACAACGTGTAGTGGA	TGTGCTTCAACAAGTTCATT	+	411985	412154	170
AE148	Camellia sinensis var. sinensis	Shuchazao	CSS	GCA_004153795.1	SDRB01000337.1 Camellia sinensis var. sinensis cultivar Shuchazao Scaffold426, whole genome shotgun sequence	TGACCCCTCTGATCATCCTGA	AGGGACATTCAAAGAGGCCA	+	893254	893410	157
AE149	Camellia sinensis var. sinensis	Shuchazao	CSS	GCA_004153795.1	SDRB01000440.1 Camellia sinensis var. sinensis cultivar Shuchazao Scaffold566, whole genome shotgun sequence	ACCGTTCGAAACCTTTACCT	AGTTGCTTCCTCTGCTCACC	+	475117	475355	239
AE150	Camellia sinensis var. sinensis	Shuchazao	CSS	GCA_004153795.1	SDRB01000440.1 Camellia sinensis var. sinensis cultivar Shuchazao Scaffold566, whole genome shotgun sequence	GGTGAGCAGAGGAAGCAACT	AGAGCATAATCCACCGGCAC	+	475336	475695	360
AE151	Camellia sinensis var. sinensis	Shuchazao	CSS	GCA_004153795.1	SDRB01000440.1 Camellia sinensis var. sinensis cultivar Shuchazao Scaffold566, whole genome shotgun sequence	CAGGTCTCTCTCCCTCCCTC	AGAGCATAATCCACCGGCAC	+	475472	475695	224
AE082	Camellia sinensis var. sinensis	Shuchazao	CSS	GCA_004153795.1	SDRB01000487.1 Camellia sinensis var. sinensis cultivar Shuchazao Scaffold628, whole genome shotgun sequence	TGTCTGCATGGGTGAGATGG	CATCCTCGGCAGATCACACA	+	1084448	1084791	344
AE152	Camellia sinensis var. sinensis	Shuchazao	CSS	GCA_004153795.1	SDRB01000487.1 Camellia sinensis var. sinensis cultivar Shuchazao Scaffold628, whole genome shotgun sequence	TCAAGCTCCTTCAAGTGCAGT	CCCTCCTTTAGCCAACCTGT	+	1087294	1087446	153
AE153	Camellia sinensis var. sinensis	Shuchazao	CSS	GCA_004153795.1	SDRB01000487.1 Camellia sinensis var. sinensis cultivar Shuchazao Scaffold628, whole genome shotgun sequence	GTGGACAGGGTGTACGGAAG	AGTGCAGACGAGCCACTTTT	+	1087759	1087956	198
AE154	Camellia sinensis var. sinensis	Shuchazao	CSS	GCA_004153795.1	SDRB01000498.1 Camellia sinensis var. sinensis cultivar Shuchazao Scaffold643, whole genome shotgun sequence	TTCACCATGTAACAAAGCCA	TCCGTTTTGCTTTGAATCAA	+	1030544	1031692	1149
AE154	Camellia sinensis var. sinensis	Shuchazao	CSS	GCA_004153795.1	SDRB01000498.1 Camellia sinensis var. sinensis cultivar Shuchazao Scaffold643, whole genome shotgun sequence	TTCACCATGTAACAAAGCCA	TCCGTTTTGCTTTGAATCAA	+	1031345	1031692	348
AE155	Camellia sinensis var. sinensis	Shuchazao	CSS	GCA_004153795.1	SDRB01000529.1 Camellia sinensis var. sinensis cultivar Shuchazao Scaffold681, whole genome shotgun sequence	GTGTGCACCACAGTGTTTCC	GTACCAATGTCAGGGCCGAA	+	906421	906664	244
AE156	Camellia sinensis var. sinensis	Shuchazao	CSS	GCA_004153795.1	SDRB01000529.1 Camellia sinensis var. sinensis cultivar Shuchazao Scaffold681, whole genome shotgun sequence	ACATGCTAGATTGGGGGTCT	TGGTCGGGGGAAGATTTTGG	+	907612	907950	339
AE157	Camellia sinensis var. sinensis	Shuchazao	CSS	GCA_004153795.1	SDRB01000529.1 Camellia sinensis var. sinensis cultivar Shuchazao Scaffold681, whole genome shotgun sequence	AAAATCGGACCGGTGAGCTT	TGGTTGCACGTCAAGGAGAG	+	908182	908429	248
AE158	Camellia sinensis var. sinensis	Shuchazao	CSS	GCA_004153795.1	SDRB01000529.1 Camellia sinensis var. sinensis cultivar Shuchazao Scaffold681, whole genome shotgun sequence	ATGGCAAGTGGGTGAGTGAG	TTCCTCGTCTTTTCCCACCC	+	912196	912424	229
AE159	Camellia sinensis var. sinensis	Shuchazao	CSS	GCA_004153795.1	SDRB01000529.1 Camellia sinensis var. sinensis cultivar Shuchazao Scaffold681, whole genome shotgun sequence	TGGTTGTTGCTTGTGACTCTG	TGAAAAATGGATAGGGGAGTGCA	+	912633	912826	194
AE160	Camellia sinensis var. sinensis	Shuchazao	CSS	GCA_004153795.1	SDRB01000540.1 Camellia sinensis var. sinensis cultivar Shuchazao Scaffold694, whole genome shotgun sequence	TCAGTGCTCTGAATTTTGGTCT	CACACACACACACACACACA	+	860666	860793	128
AE160	Camellia sinensis var. sinensis	Shuchazao	CSS	GCA_004153795.1	SDRB01000540.1 Camellia sinensis var. sinensis cultivar Shuchazao Scaffold694, whole genome shotgun sequence	TCAGTGCTCTGAATTTTGGTCT	CACACACACACACACACACA	+	860666	860795	130
AE160	Camellia sinensis var. sinensis	Shuchazao	CSS	GCA_004153795.1	SDRB01000540.1 Camellia sinensis var. sinensis cultivar Shuchazao Scaffold694, whole genome shotgun sequence	TCAGTGCTCTGAATTTTGGTCT	CACACACACACACACACACA	+	860666	860797	132
AE160	Camellia sinensis var. sinensis	Shuchazao	CSS	GCA_004153795.1	SDRB01000540.1 Camellia sinensis var. sinensis cultivar Shuchazao Scaffold694, whole genome shotgun sequence	TCAGTGCTCTGAATTTTGGTCT	CACACACACACACACACACA	+	860666	860799	134
AE160	Camellia sinensis var. sinensis	Shuchazao	CSS	GCA_004153795.1	SDRB01000540.1 Camellia sinensis var. sinensis cultivar Shuchazao Scaffold694, whole genome shotgun sequence	TCAGTGCTCTGAATTTTGGTCT	CACACACACACACACACACA	+	860666	860801	136
AE160	Camellia sinensis var. sinensis	Shuchazao	CSS	GCA_004153795.1	SDRB01000540.1 Camellia sinensis var. sinensis cultivar Shuchazao Scaffold694, whole genome shotgun sequence	TCAGTGCTCTGAATTTTGGTCT	CACACACACACACACACACA	+	860666	860803	138
AE160	Camellia sinensis var. sinensis	Shuchazao	CSS	GCA_004153795.1	SDRB01000540.1 Camellia sinensis var. sinensis cultivar Shuchazao Scaffold694, whole genome shotgun sequence	TCAGTGCTCTGAATTTTGGTCT	CACACACACACACACACACA	+	860666	860805	140
AE160	Camellia sinensis var. sinensis	Shuchazao	CSS	GCA_004153795.1	SDRB01000540.1 Camellia sinensis var. sinensis cultivar Shuchazao Scaffold694, whole genome shotgun sequence	TCAGTGCTCTGAATTTTGGTCT	CACACACACACACACACACA	+	860666	860807	142
AE160	Camellia sinensis var. sinensis	Shuchazao	CSS	GCA_004153795.1	SDRB01000540.1 Camellia sinensis var. sinensis cultivar Shuchazao Scaffold694, whole genome shotgun sequence	TCAGTGCTCTGAATTTTGGTCT	CACACACACACACACACACA	+	860666	860809	144
AE161	Camellia sinensis var. sinensis	Shuchazao	CSS	GCA_004153795.1	SDRB01000558.1 Camellia sinensis var. sinensis cultivar Shuchazao Scaffold720, whole genome shotgun sequence	ATTTACTCGTGTGGGTGGGC	TGAGAGACATTGAAGCGTGCT	+	1314606	1314833	228
AE162	Camellia sinensis var. sinensis	Shuchazao	CSS	GCA_004153795.1	SDRB01000558.1 Camellia sinensis var. sinensis cultivar Shuchazao Scaffold720, whole genome shotgun sequence	CAGAGGAGTGAAGGACCACC	GGCCAACCCCTTCTTCTTCA	+	1315477	1315651	175
AE163	Camellia sinensis var. sinensis	Shuchazao	CSS	GCA_004153795.1	SDRB01000558.1 Camellia sinensis var. sinensis cultivar Shuchazao Scaffold720, whole genome shotgun sequence	TAATTGACCGGGTATCGCCG	GGCTTGGCTTTGGGGATAGT	+	1776901	1777054	154
AE164	Camellia sinensis var. sinensis	Shuchazao	CSS	GCA_004153795.1	SDRB01000558.1 Camellia sinensis var. sinensis cultivar Shuchazao Scaffold720, whole genome shotgun sequence	TGTGGTTTGCCCTCTCCTTC	AAACCAAACACACCCACATA	+	1777585	1777787	203
AE165	Camellia sinensis var. sinensis	Shuchazao	CSS	GCA_004153795.1	SDRB01000558.1 Camellia sinensis var. sinensis cultivar Shuchazao Scaffold720, whole genome shotgun sequence	TTGCAGACCATGGCCTTCTT	GGCTTTGTGGGTAGCAGTCA	+	1779599	1779810	212
AE166	Camellia sinensis var. sinensis	Shuchazao	CSS	GCA_004153795.1	SDRB01000558.1 Camellia sinensis var. sinensis cultivar Shuchazao Scaffold720, whole genome shotgun sequence	ACATTCGGTATGTGGTGGTACT	AAATGGGAGTTGGACCCTGC	+	1780017	1780248	232
AE167	Camellia sinensis var. sinensis	Shuchazao	CSS	GCA_004153795.1	SDRB01000569.1 Camellia sinensis var. sinensis cultivar Shuchazao Scaffold736, whole genome shotgun sequence	AACCAAACAGAGATGTCTCA	TGTGTGTGTGTGTGTGTGTG	+	1169761	1169918	158
AE167	Camellia sinensis var. sinensis	Shuchazao	CSS	GCA_004153795.1	SDRB01000569.1 Camellia sinensis var. sinensis cultivar Shuchazao Scaffold736, whole genome shotgun sequence	AACCAAACAGAGATGTCTCA	TGTGTGTGTGTGTGTGTGTG	+	1169761	1169920	160
AE168	Camellia sinensis var. sinensis	Shuchazao	CSS	GCA_004153795.1	SDRB01000615.1 Camellia sinensis var. sinensis cultivar Shuchazao Scaffold794, whole genome shotgun sequence	AGCACAGAGTACTACGAAAACCA	TGGCTTCCTCTCTCTCTCTCT	+	621977	622344	368
AE169	Camellia sinensis var. sinensis	Shuchazao	CSS	GCA_004153795.1	SDRB01000684.1 Camellia sinensis var. sinensis cultivar Shuchazao Scaffold874, whole genome shotgun sequence	CTTCTGTATCCGCGGCTGAT	GGACAGTGTCCCTCATCCAA	+	1412083	1412286	204
AE170	Camellia sinensis var. sinensis	Shuchazao	CSS	GCA_004153795.1	SDRB01000684.1 Camellia sinensis var. sinensis cultivar Shuchazao Scaffold874, whole genome shotgun sequence	AAGACTTGGGGAAGCACACA	AAGGGAAAATGGTGTGGCCT	+	1412528	1412772	245
AE171	Camellia sinensis var. sinensis	Shuchazao	CSS	GCA_004153795.1	SDRB01000684.1 Camellia sinensis var. sinensis cultivar Shuchazao Scaffold874, whole genome shotgun sequence	TTCAACACCAACTCACCCCC	AAGGGAAAATGGTGTGGCCT	+	1412652	1412772	121
AE172	Camellia sinensis var. sinensis	Shuchazao	CSS	GCA_004153795.1	SDRB01000770.1 Camellia sinensis var. sinensis cultivar Shuchazao Scaffold981, whole genome shotgun sequence	GGCCACAACTTTGTAAGCCC	AGGAGGAGCGAACTCTGTCT	+	1000448	1000621	174
AE173	Camellia sinensis var. sinensis	Shuchazao	CSS	GCA_004153795.1	SDRB01000773.1 Camellia sinensis var. sinensis cultivar Shuchazao Scaffold985, whole genome shotgun sequence	CCCAGTGGACCCATTGACAA	TTGTCTCTTTCGCAGGGTGG	+	747158	747406	249
AE174	Camellia sinensis var. sinensis	Shuchazao	CSS	GCA_004153795.1	SDRB01000773.1 Camellia sinensis var. sinensis cultivar Shuchazao Scaffold985, whole genome shotgun sequence	GGATGTCCGGCTGATTTCCA	ACACAACTCATATATCGATATCCGT	+	747746	747939	194
AE174	Camellia sinensis var. sinensis	Shuchazao	CSS	GCA_004153795.1	SDRB01001287.1 Camellia sinensis var. sinensis cultivar Shuchazao Scaffold1695, whole genome shotgun sequence	GGATGTCCGGCTGATTTCCA	ACACAACTCATATATCGATATCCGT	+	4000145	4000330	186
AE174	Camellia sinensis var. sinensis	Shuchazao	CSS	GCA_004153795.1	SDRB01002053.1 Camellia sinensis var. sinensis cultivar Shuchazao Scaffold2799, whole genome shotgun sequence	GGATGTCCGGCTGATTTCCA	ACACAACTCATATATCGATATCCGT	+	120772	121007	236
AE175	Camellia sinensis var. sinensis	Shuchazao	CSS	GCA_004153795.1	SDRB01000773.1 Camellia sinensis var. sinensis cultivar Shuchazao Scaffold985, whole genome shotgun sequence	TGGTCACAAGCAACAGTTGAG	AGATCTAAATCGCACGTCCT	+	750972	751119	148
AE176	Camellia sinensis var. sinensis	Shuchazao	CSS	GCA_004153795.1	SDRB01000783.1 Camellia sinensis var. sinensis cultivar Shuchazao Scaffold996, whole genome shotgun sequence	GTCACAATGTAATCACATCT	GTCGGGACAAGCTTACAGGT	+	167953	168282	330
AE177	Camellia sinensis var. sinensis	Shuchazao	CSS	GCA_004153795.1	SDRB01000783.1 Camellia sinensis var. sinensis cultivar Shuchazao Scaffold996, whole genome shotgun sequence	GCCAAAGGTTTGTTGGGACC	TGTGTGTGTGTGTGTGTGTG	+	168689	168895	207
AE177	Camellia sinensis var. sinensis	Shuchazao	CSS	GCA_004153795.1	SDRB01000783.1 Camellia sinensis var. sinensis cultivar Shuchazao Scaffold996, whole genome shotgun sequence	GCCAAAGGTTTGTTGGGACC	TGTGTGTGTGTGTGTGTGTG	+	168689	168897	209
AE178	Camellia sinensis var. sinensis	Shuchazao	CSS	GCA_004153795.1	SDRB01000857.1 Camellia sinensis var. sinensis cultivar Shuchazao Scaffold1093, whole genome shotgun sequence	CACAATTACACCGCCACATGG	ATCTTTCAGGTTCGGACGCT	+	538714	538965	252
AE179	Camellia sinensis var. sinensis	Shuchazao	CSS	GCA_004153795.1	SDRB01000865.1 Camellia sinensis var. sinensis cultivar Shuchazao Scaffold1104, whole genome shotgun sequence	ACATCAGACTCCCCTCCCTC	TGATGGTGCGTGTCAGGTAC	+	2601180	2601303	124
AE180	Camellia sinensis var. sinensis	Shuchazao	CSS	GCA_004153795.1	SDRB01000865.1 Camellia sinensis var. sinensis cultivar Shuchazao Scaffold1104, whole genome shotgun sequence	TGACAGACACGTCGTCCAAG	GCAAGTTGCAGCTTGTAGGA	+	2601331	2601470	140
AE181	Camellia sinensis var. sinensis	Shuchazao	CSS	GCA_004153795.1	SDRB01000865.1 Camellia sinensis var. sinensis cultivar Shuchazao Scaffold1104, whole genome shotgun sequence	GCAACACACTTGCTAGAGTTGC	GGACACTCTCTTATCAGGCGT	+	2601727	2601957	231
AE182	Camellia sinensis var. sinensis	Shuchazao	CSS	GCA_004153795.1	SDRB01000908.1 Camellia sinensis var. sinensis cultivar Shuchazao Scaffold1167, whole genome shotgun sequence	AGGCTGAAAAGTGTAGAAGCAGA	TGTGTTTTTACATGAAGCAAGTCCT	+	778956	779223	268
AE183	Camellia sinensis var. sinensis	Shuchazao	CSS	GCA_004153795.1	SDRB01000908.1 Camellia sinensis var. sinensis cultivar Shuchazao Scaffold1167, whole genome shotgun sequence	CCCTCAGATACCCCACTGGA	GGTGCCATCCTAACAATTCAGC	+	782355	782496	142
AE184	Camellia sinensis var. sinensis	Shuchazao	CSS	GCA_004153795.1	SDRB01000908.1 Camellia sinensis var. sinensis cultivar Shuchazao Scaffold1167, whole genome shotgun sequence	TGGGAGATGGAGACGCCTAA	GGAGACAGTCAAGTCCCACA	+	783188	783354	167
AE185	Camellia sinensis var. sinensis	Shuchazao	CSS	GCA_004153795.1	SDRB01000911.1 Camellia sinensis var. sinensis cultivar Shuchazao Scaffold1170, whole genome shotgun sequence	GGTTGGTAAGAGCCGTTGGA	TCAGAAGTGACAGCAACACAGA	+	1888150	1888312	163
AE186	Camellia sinensis var. sinensis	Shuchazao	CSS	GCA_004153795.1	SDRB01000914.1 Camellia sinensis var. sinensis cultivar Shuchazao Scaffold1175, whole genome shotgun sequence	TGGATCATGATAGAGGGCTCT	CCACCCACCGATAACGTTCT	+	298614	298844	231
AE187	Camellia sinensis var. sinensis	Shuchazao	CSS	GCA_004153795.1	SDRB01000933.1 Camellia sinensis var. sinensis cultivar Shuchazao Scaffold1199, whole genome shotgun sequence	ACCTCTGAAAAGTATGTGCCA	TGGACTCAATGTAGGCTCACTG	+	817069	817273	205
AE188	Camellia sinensis var. sinensis	Shuchazao	CSS	GCA_004153795.1	SDRB01000997.1 Camellia sinensis var. sinensis cultivar Shuchazao Scaffold1290, whole genome shotgun sequence	CGAGGAAGATGTAAATGCACGA	CCATCTCCGTGTCCGTACTG	+	689335	689690	356
AE189	Camellia sinensis var. sinensis	Shuchazao	CSS	GCA_004153795.1	SDRB01001036.1 Camellia sinensis var. sinensis cultivar Shuchazao Scaffold1345, whole genome shotgun sequence	GCGCGTGGGGATTAGAAACT	CGCATAACAACTAGCCAAATGC	+	306523	306637	115
AE190	Camellia sinensis var. sinensis	Shuchazao	CSS	GCA_004153795.1	SDRB01001036.1 Camellia sinensis var. sinensis cultivar Shuchazao Scaffold1345, whole genome shotgun sequence	TGCTACACTTATCTTGGCCCTC	ACCCAATCTTGACTGCTTCACT	+	312968	313308	341
AE191	Camellia sinensis var. sinensis	Shuchazao	CSS	GCA_004153795.1	SDRB01001036.1 Camellia sinensis var. sinensis cultivar Shuchazao Scaffold1345, whole genome shotgun sequence	TGCTACACTTATCTTGGCCCTC	TCAATGGAACCCTTGCTTTCA	+	312968	313269	302
AE192	Camellia sinensis var. sinensis	Shuchazao	CSS	GCA_004153795.1	SDRB01001156.1 Camellia sinensis var. sinensis cultivar Shuchazao Scaffold1516, whole genome shotgun sequence	ACTTCACATACCCCAAGGTCT	ACAGAGATGGGTATGTGCCA	+	1273010	1273259	250
AE193	Camellia sinensis var. sinensis	Shuchazao	CSS	GCA_004153795.1	SDRB01001156.1 Camellia sinensis var. sinensis cultivar Shuchazao Scaffold1516, whole genome shotgun sequence	TCAAGTACCAGCTGAGGGGT	GCTTTTAAGATCCAAAACCAATGCA	+	1273470	1273760	291
AE194	Camellia sinensis var. sinensis	Shuchazao	CSS	GCA_004153795.1	SDRB01001408.1 Camellia sinensis var. sinensis cultivar Shuchazao Scaffold1857, whole genome shotgun sequence	TGGTGATGGTGGTGATGGTG	GCCACTACTACCACACCACC	+	605680	606041	362
AE195	Camellia sinensis var. sinensis	Shuchazao	CSS	GCA_004153795.1	SDRB01001562.1 Camellia sinensis var. sinensis cultivar Shuchazao Scaffold2070, whole genome shotgun sequence	CCATCTTCTCATGCTTCTCTCCA	AATCTCCGAAACAGGCGTGT	+	642669	642897	229
AE196	Camellia sinensis var. sinensis	Shuchazao	CSS	GCA_004153795.1	SDRB01001729.1 Camellia sinensis var. sinensis cultivar Shuchazao Scaffold2322, whole genome shotgun sequence	AGTTAGATGGAGGACTGGGGT	AGCACCTGGAGTCCTAACCT	+	993911	994206	296
AE196	Camellia sinensis var. sinensis	Shuchazao	CSS	GCA_004153795.1	SDRB01008396.1 Camellia sinensis var. sinensis cultivar Shuchazao Scaffold17288, whole genome shotgun sequence	AGTTAGATGGAGGACTGGGGT	AGCACCTGGAGTCCTAACCT	-	69018	69313	296
AE197	Camellia sinensis var. sinensis	Shuchazao	CSS	GCA_004153795.1	SDRB01001729.1 Camellia sinensis var. sinensis cultivar Shuchazao Scaffold2322, whole genome shotgun sequence	GCAGCTGTGAAAGAGTTGTGG	AAAAGCCACATGCCAAACGG	+	1000367	1000691	325
AE198	Camellia sinensis var. sinensis	Shuchazao	CSS	GCA_004153795.1	SDRB01001729.1 Camellia sinensis var. sinensis cultivar Shuchazao Scaffold2322, whole genome shotgun sequence	TCACACACATGGAGGTTGGG	AGGTTGAGACGCTCTTTGGG	+	1001147	1001263	117
AE199	Camellia sinensis var. sinensis	Shuchazao	CSS	GCA_004153795.1	SDRB01001781.1 Camellia sinensis var. sinensis cultivar Shuchazao Scaffold2398, whole genome shotgun sequence	TGGGCACTTGCAAATGTTGG	ACACACCTTTCCCTTTCCCT	+	1622970	1623280	311
AE200	Camellia sinensis var. sinensis	Shuchazao	CSS	GCA_004153795.1	SDRB01001937.1 Camellia sinensis var. sinensis cultivar Shuchazao Scaffold2628, whole genome shotgun sequence	CCAGAGGTGCATGTGTGAGT	GTCTGAGGCCACAATTCCGA	+	587786	588032	247
AE201	Camellia sinensis var. sinensis	Shuchazao	CSS	GCA_004153795.1	SDRB01002072.1 Camellia sinensis var. sinensis cultivar Shuchazao Scaffold2838, whole genome shotgun sequence	TGCTACAAGGACACACCGAC	AGCAGCCTCCCTGAGTAGAA	+	403940	404229	290
AE202	Camellia sinensis var. sinensis	Shuchazao	CSS	GCA_004153795.1	SDRB01002087.1 Camellia sinensis var. sinensis cultivar Shuchazao Scaffold2859, whole genome shotgun sequence	TTTTAGACGGGCCAGCCAAT	CATGGCACCCACTAAGCTGA	+	811570	811790	221
AE203	Camellia sinensis var. sinensis	Shuchazao	CSS	GCA_004153795.1	SDRB01002087.1 Camellia sinensis var. sinensis cultivar Shuchazao Scaffold2859, whole genome shotgun sequence	GTTGAAGGGTCGAGGCTGAA	ACACGGCTCCTCTCAACTTG	+	812116	812407	292
AE204	Camellia sinensis var. sinensis	Shuchazao	CSS	GCA_004153795.1	SDRB01002087.1 Camellia sinensis var. sinensis cultivar Shuchazao Scaffold2859, whole genome shotgun sequence	TGACACGTGTCCTGCCTAAC	AGAGTGGTGCATTGTGTGGT	+	812908	813221	314
AE205	Camellia sinensis var. sinensis	Shuchazao	CSS	GCA_004153795.1	SDRB01002179.1 Camellia sinensis var. sinensis cultivar Shuchazao Scaffold2982, whole genome shotgun sequence	GCAAAGAGGAGAGAAGGGGG	TAGTTGGACACGCTTGGGAC	+	252159	252434	276
AE206	Camellia sinensis var. sinensis	Shuchazao	CSS	GCA_004153795.1	SDRB01002179.1 Camellia sinensis var. sinensis cultivar Shuchazao Scaffold2982, whole genome shotgun sequence	TCCCAAGCGTGTCCAACTAC	AAAGCACGGACACCTCTACG	+	252416	252574	159
AE207	Camellia sinensis var. sinensis	Shuchazao	CSS	GCA_004153795.1	SDRB01002179.1 Camellia sinensis var. sinensis cultivar Shuchazao Scaffold2982, whole genome shotgun sequence	CTCCGTTCCCTACCACCAAC	ACCGTTCGAAAACCTTTACCT	+	254677	254879	203
AE208	Camellia sinensis var. sinensis	Shuchazao	CSS	GCA_004153795.1	SDRB01002179.1 Camellia sinensis var. sinensis cultivar Shuchazao Scaffold2982, whole genome shotgun sequence	GCATCACTCTCTCTGCGTCA	CTGCTGCATGACTTTTCCGG	+	1640772	1641081	310
AE209	Camellia sinensis var. sinensis	Shuchazao	CSS	GCA_004153795.1	SDRB01002179.1 Camellia sinensis var. sinensis cultivar Shuchazao Scaffold2982, whole genome shotgun sequence	TCACGCTGATGACGTCCTTT	TCGCCACATCTCTCCCCTTA	+	1640789	1641131	343
AE210	Camellia sinensis var. sinensis	Shuchazao	CSS	GCA_004153795.1	SDRB01002179.1 Camellia sinensis var. sinensis cultivar Shuchazao Scaffold2982, whole genome shotgun sequence	GTGGATTCCGGCGAGAGTAG	ACCATACAAACACAGCCGGA	+	1641344	1641566	223
AE211	Camellia sinensis var. sinensis	Shuchazao	CSS	GCA_004153795.1	SDRB01002179.1 Camellia sinensis var. sinensis cultivar Shuchazao Scaffold2982, whole genome shotgun sequence	TCCGGCTGTGTTTGTATGGT	AGTGGTGTGGAGGCTTTTGT	+	1641547	1641820	274
AE212	Camellia sinensis var. sinensis	Shuchazao	CSS	GCA_004153795.1	SDRB01002241.1 Camellia sinensis var. sinensis cultivar Shuchazao Scaffold3081, whole genome shotgun sequence	CACCTGAGGAGGCCATTTGA	AGAATCGGTCAAGGCCACAA	+	787313	787554	242
AE213	Camellia sinensis var. sinensis	Shuchazao	CSS	GCA_004153795.1	SDRB01002241.1 Camellia sinensis var. sinensis cultivar Shuchazao Scaffold3081, whole genome shotgun sequence	GAGAGAGATGGGAGTCGGGA	GGTGGTGTTCCGGTCTGATT	+	787354	787586	233
AE214	Camellia sinensis var. sinensis	Shuchazao	CSS	GCA_004153795.1	SDRB01002241.1 Camellia sinensis var. sinensis cultivar Shuchazao Scaffold3081, whole genome shotgun sequence	ACACATTTAGGGTCCACTAT	CACGTCAAAGCCTTGGAACG	+	787865	788204	340
AE215	Camellia sinensis var. sinensis	Shuchazao	CSS	GCA_004153795.1	SDRB01002322.1 Camellia sinensis var. sinensis cultivar Shuchazao Scaffold3206, whole genome shotgun sequence	ACTGACATCGTCCGCAACAT	ACCCGCTTACACAAATGCAA	+	100701	101097	397
AE216	Camellia sinensis var. sinensis	Shuchazao	CSS	GCA_004153795.1	SDRB01002333.1 Camellia sinensis var. sinensis cultivar Shuchazao Scaffold3229, whole genome shotgun sequence	AGCGACTACCAATACCCCGA	GCATCAGTAGACATGTCCTTGC	+	1340541	1340793	253
AE217	Camellia sinensis var. sinensis	Shuchazao	CSS	GCA_004153795.1	SDRB01002425.1 Camellia sinensis var. sinensis cultivar Shuchazao Scaffold3370, whole genome shotgun sequence	ACGTGAGACTGGTTAGCCAC	GTGACCACAGGACTGAAGCT	+	1273763	1273867	105
AE218	Camellia sinensis var. sinensis	Shuchazao	CSS	GCA_004153795.1	SDRB01002425.1 Camellia sinensis var. sinensis cultivar Shuchazao Scaffold3370, whole genome shotgun sequence	CGAGGCTGTCGGATTCTCTT	GAGTAGTAGTTTTGCAGCAACCA	+	1279450	1279771	322
AE219	Camellia sinensis var. sinensis	Shuchazao	CSS	GCA_004153795.1	SDRB01002463.1 Camellia sinensis var. sinensis cultivar Shuchazao Scaffold3436, whole genome shotgun sequence	ATTTCCCCAAACAAACGGGC	TGGCCAAACATTCCTCTCCA	+	313543	313784	242
AE220	Camellia sinensis var. sinensis	Shuchazao	CSS	GCA_004153795.1	SDRB01002344.1 Camellia sinensis var. sinensis cultivar Shuchazao Scaffold3249, whole genome shotgun sequence	ACCAAACTTTATGGGGCTTTTCA	CAGACGCGTTTAGCCCCTAA	+	1379505	1379631	127
AE220	Camellia sinensis var. sinensis	Shuchazao	CSS	GCA_004153795.1	SDRB01002463.1 Camellia sinensis var. sinensis cultivar Shuchazao Scaffold3436, whole genome shotgun sequence	ACCAAACTTTATGGGGCTTTTCA	CAGACGCGTTTAGCCCCTAA	+	314226	314352	127
AE221	Camellia sinensis var. sinensis	Shuchazao	CSS	GCA_004153795.1	SDRB01002463.1 Camellia sinensis var. sinensis cultivar Shuchazao Scaffold3436, whole genome shotgun sequence	CCACAACCAGATATGGGCGT	TCAACTACACTCGAGAGAAAGTCT	+	322254	322516	263
AE222	Camellia sinensis var. sinensis	Shuchazao	CSS	GCA_004153795.1	SDRB01002505.1 Camellia sinensis var. sinensis cultivar Shuchazao Scaffold3500, whole genome shotgun sequence	ACCACGTGCACCTTTTTGAG	CAACGGTTATGAAAAATCCA	+	794779	795061	283
AE223	Camellia sinensis var. sinensis	Shuchazao	CSS	GCA_004153795.1	SDRB01002890.1 Camellia sinensis var. sinensis cultivar Shuchazao Scaffold4127, whole genome shotgun sequence	TGGTCCCGTCTCCTATGCAT	ACATTCATTCCACACCCAAGT	+	254823	255211	389
AE223	Camellia sinensis var. sinensis	Shuchazao	CSS	GCA_004153795.1	SDRB01002890.1 Camellia sinensis var. sinensis cultivar Shuchazao Scaffold4127, whole genome shotgun sequence	TGGTCCCGTCTCCTATGCAT	ACATTCATTCCACACCCAAGT	+	255089	255211	123
AE224	Camellia sinensis var. sinensis	Shuchazao	CSS	GCA_004153795.1	SDRB01002896.1 Camellia sinensis var. sinensis cultivar Shuchazao Scaffold4138, whole genome shotgun sequence	AGCCCCAACATATCTTCCCA	AAGAAAAGTGTGTGTGCGCG	+	280150	280362	213
AE225	Camellia sinensis var. sinensis	Shuchazao	CSS	GCA_004153795.1	SDRB01003031.1 Camellia sinensis var. sinensis cultivar Shuchazao Scaffold4382, whole genome shotgun sequence	AGTGTCCTCCAGAAGTAAACT	TGCTGTTCAGGGAAGGTCAC	+	354208	354367	160
AE226	Camellia sinensis var. sinensis	Shuchazao	CSS	GCA_004153795.1	SDRB01003031.1 Camellia sinensis var. sinensis cultivar Shuchazao Scaffold4382, whole genome shotgun sequence	AACTTCCCAAACGAGGCCAT	GTGTGTGTGTGTGTGTGTGG	+	354920	355240	321
AE227	Camellia sinensis var. sinensis	Shuchazao	CSS	GCA_004153795.1	SDRB01003031.1 Camellia sinensis var. sinensis cultivar Shuchazao Scaffold4382, whole genome shotgun sequence	TGCACTCCATTACAAACACCA	TGGTGGTGGCATGAACTCTT	+	355079	355405	327
AE228	Camellia sinensis var. sinensis	Shuchazao	CSS	GCA_004153795.1	SDRB01003031.1 Camellia sinensis var. sinensis cultivar Shuchazao Scaffold4382, whole genome shotgun sequence	GAAAGCAGTTGCAGTGGTGG	GCCTCTGCCTCTCTCTCTCT	+	356817	357075	259
AE229	Camellia sinensis var. sinensis	Shuchazao	CSS	GCA_004153795.1	SDRB01000240.1 Camellia sinensis var. sinensis cultivar Shuchazao Scaffold304, whole genome shotgun sequence	AGAATGTCACATCGAAACCA	TCGAGTTGGTTCAGGCTTGA	-	16196	16616	421
AE229	Camellia sinensis var. sinensis	Shuchazao	CSS	GCA_004153795.1	SDRB01003060.1 Camellia sinensis var. sinensis cultivar Shuchazao Scaffold4430, whole genome shotgun sequence	AGAATGTCACATCGAAACCA	TCGAGTTGGTTCAGGCTTGA	+	720765	720896	132
AE230	Camellia sinensis var. sinensis	Shuchazao	CSS	GCA_004153795.1	SDRB01003143.1 Camellia sinensis var. sinensis cultivar Shuchazao Scaffold4571, whole genome shotgun sequence	TACTCTCTCCCGACCACACA	AGCCAAAACGTAACCTTTGT	+	1002704	1002821	118
AE231	Camellia sinensis var. sinensis	Shuchazao	CSS	GCA_004153795.1	SDRB01003143.1 Camellia sinensis var. sinensis cultivar Shuchazao Scaffold4571, whole genome shotgun sequence	ACTATTCCAGTCAACCGGCC	TGTGGTTAAGTTATGGTTTGTTCAG	+	1003280	1003579	300
AE232	Camellia sinensis var. sinensis	Shuchazao	CSS	GCA_004153795.1	SDRB01003333.1 Camellia sinensis var. sinensis cultivar Shuchazao Scaffold4916, whole genome shotgun sequence	ATCTACCCCGGTTCTACCCC	TGTCGGACTAGCTGCTAGGT	+	98910	99119	210
AE233	Camellia sinensis var. sinensis	Shuchazao	CSS	GCA_004153795.1	SDRB01003333.1 Camellia sinensis var. sinensis cultivar Shuchazao Scaffold4916, whole genome shotgun sequence	TGTGTGAGCAAGCATGTGTG	TCCTTTCTGCTGTGTCTGATACC	+	99416	99639	224
AE234	Camellia sinensis var. sinensis	Shuchazao	CSS	GCA_004153795.1	SDRB01003376.1 Camellia sinensis var. sinensis cultivar Shuchazao Scaffold5003, whole genome shotgun sequence	TGTTTCTGTCACCATGTATGCT	CGCACATACACACACACACA	+	178848	178966	119
AE235	Camellia sinensis var. sinensis	Shuchazao	CSS	GCA_004153795.1	SDRB01003474.1 Camellia sinensis var. sinensis cultivar Shuchazao Scaffold5204, whole genome shotgun sequence	TGTCTAAGAGGGTGTTCGGA	TGGATCGGTCTGACCCATCT	+	639540	639752	213
AE235	Camellia sinensis var. sinensis	Shuchazao	CSS	GCA_004153795.1	SDRB01003474.1 Camellia sinensis var. sinensis cultivar Shuchazao Scaffold5204, whole genome shotgun sequence	TGTCTAAGAGGGTGTTCGGA	TGGATCGGTCTGACCCATCT	+	639594	639752	159
AE236	Camellia sinensis var. sinensis	Shuchazao	CSS	GCA_004153795.1	SDRB01000467.1 Camellia sinensis var. sinensis cultivar Shuchazao Scaffold601, whole genome shotgun sequence	TAACCTTGTGCCCGAATGCT	AGGAGTTTGGTGTGCAGTGT	+	745279	745451	173
AE236	Camellia sinensis var. sinensis	Shuchazao	CSS	GCA_004153795.1	SDRB01004606.1 Camellia sinensis var. sinensis cultivar Shuchazao Scaffold7573, whole genome shotgun sequence	TAACCTTGTGCCCGAATGCT	AGGAGTTTGGTGTGCAGTGT	+	244963	245182	220
AE237	Camellia sinensis var. sinensis	Shuchazao	CSS	GCA_004153795.1	SDRB01004606.1 Camellia sinensis var. sinensis cultivar Shuchazao Scaffold7573, whole genome shotgun sequence	ACACTGCACACCAAACTCCT	GAAGAGACCGGCGGAATAGG	+	245163	245396	234
AE238	Camellia sinensis var. sinensis	Shuchazao	CSS	GCA_004153795.1	SDRB01004606.1 Camellia sinensis var. sinensis cultivar Shuchazao Scaffold7573, whole genome shotgun sequence	ACACTGCACACCAAACTCCT	GGGGAGGAGTATGGTGGAGT	+	245163	245485	323
AE239	Camellia sinensis var. sinensis	Shuchazao	CSS	GCA_004153795.1	SDRB01004943.1 Camellia sinensis var. sinensis cultivar Shuchazao Scaffold8336, whole genome shotgun sequence	ACAGAAGGGCATAGGTGAGC	TGCTCTCTCTCTCTCTCTCTCT	+	195021	195146	126
AE240	Camellia sinensis var. sinensis	Shuchazao	CSS	GCA_004153795.1	SDRB01004943.1 Camellia sinensis var. sinensis cultivar Shuchazao Scaffold8336, whole genome shotgun sequence	ACAGAAGGGCATAGGTGAGC	TTGGGTGGTGGACTCTACCA	+	195021	195370	350
AE241	Camellia sinensis var. sinensis	Shuchazao	CSS	GCA_004153795.1	SDRB01004943.1 Camellia sinensis var. sinensis cultivar Shuchazao Scaffold8336, whole genome shotgun sequence	ACGAGGGGATTGAGGAGGAA	GCTCAGCCATCCCCATTCTT	+	205626	205944	319
AE242	Camellia sinensis var. sinensis	Shuchazao	CSS	GCA_004153795.1	SDRB01006206.1 Camellia sinensis var. sinensis cultivar Shuchazao Scaffold11425, whole genome shotgun sequence	CAAACTACCCCTCCGCTGTT	AGTTTGGCCGGAGACATGAG	+	155850	156074	225
AE243	Camellia sinensis var. sinensis	Shuchazao	CSS	GCA_004153795.1	SDRB01006206.1 Camellia sinensis var. sinensis cultivar Shuchazao Scaffold11425, whole genome shotgun sequence	TGTTCATGATGAGGCCACGT	TGTCCCCTCTCTCTCTCTCTC	+	166184	166296	113
AE244	Camellia sinensis var. sinensis	Shuchazao	CSS	GCA_004153795.1	SDRB01006206.1 Camellia sinensis var. sinensis cultivar Shuchazao Scaffold11425, whole genome shotgun sequence	TGGTTTGACCACCTGCATTA	AAACCAACTCGCACATTCGC	+	166452	166733	282
AE245	Camellia sinensis var. sinensis	Shuchazao	CSS	GCA_004153795.1	SDRB01002847.1 Camellia sinensis var. sinensis cultivar Shuchazao Scaffold4055, whole genome shotgun sequence	CGTTCGTCCTGGTCTAGTGT	ACCCAACCTATACTCACCCTCA	+	134513	134703	191
AE246	Camellia sinensis var. sinensis	Shuchazao	CSS	GCA_004153795.1	SDRB01002847.1 Camellia sinensis var. sinensis cultivar Shuchazao Scaffold4055, whole genome shotgun sequence	GTGCAAACACTTGTGCCCAA	GGAGCTCTCTGGACAACACC	+	132634	132807	174
AE246	Camellia sinensis var. sinensis	Shuchazao	CSS	GCA_004153795.1	SDRB01003900.1 Camellia sinensis var. sinensis cultivar Shuchazao Scaffold6040, whole genome shotgun sequence	GTGCAAACACTTGTGCCCAA	GGAGCTCTCTGGACAACACC	-	30250	30425	176
AE247	Camellia sinensis var. sinensis	Shuchazao	CSS	GCA_004153795.1	SDRB01002847.1 Camellia sinensis var. sinensis cultivar Shuchazao Scaffold4055, whole genome shotgun sequence	AGACGTCCACACAACCCAAA	TCTCCCAACCAAACACAGGT	+	136220	136437	218
AE248	Camellia sinensis var. sinensis	Shuchazao	CSS	GCA_004153795.1	SDRB01002847.1 Camellia sinensis var. sinensis cultivar Shuchazao Scaffold4055, whole genome shotgun sequence	TGGAGCCTACAACATGTTCCA	GGGTTCTGTTTCGATGATCCG	+	129392	129752	361
AE249	Camellia sinensis var. sinensis	Shuchazao	CSS	GCA_004153795.1	SDRB01002847.1 Camellia sinensis var. sinensis cultivar Shuchazao Scaffold4055, whole genome shotgun sequence	ACATCTCACTAAAAGTGGTGCTCT	GGGGATTCCTTTGCAGTCCA	+	130579	130792	214
AE250	Camellia sinensis var. sinensis	Shuchazao	CSS	GCA_004153795.1	SDRB01002847.1 Camellia sinensis var. sinensis cultivar Shuchazao Scaffold4055, whole genome shotgun sequence	AGTGCAACAAAGTTCATCACAACA	CATCACCTTGCCACGTGTTG	+	135253	135411	159
AE264	Camellia sinensis var. sinensis	Shuchazao	CSS	GCA_004153795.1	SDRB01001754.1 Camellia sinensis var. sinensis cultivar Shuchazao Scaffold2360, whole genome shotgun sequence	TCCAAACTAGGCGCGACAAA	ACTCACTTCCCAAACGGAGAC	+	2457469	2457721	253
AE265	Camellia sinensis var. sinensis	Shuchazao	CSS	GCA_004153795.1	SDRB01001754.1 Camellia sinensis var. sinensis cultivar Shuchazao Scaffold2360, whole genome shotgun sequence	AGCTTTTAGGGCTCTGCTGG	GGAAGGCGATAGGGGGAATG	+	2460946	2461108	163
AE266	Camellia sinensis var. sinensis	Shuchazao	CSS	GCA_004153795.1	SDRB01000387.1 Camellia sinensis var. sinensis cultivar Shuchazao Scaffold491, whole genome shotgun sequence	AACACCACACAAAGACGGGT	AGAGAGGAGTTTACGGTAACA	+	55770	56099	330
AE266	Camellia sinensis var. sinensis	Shuchazao	CSS	GCA_004153795.1	SDRB01002980.1 Camellia sinensis var. sinensis cultivar Shuchazao Scaffold4289, whole genome shotgun sequence	AACACCACACAAAGACGGGT	AGAGAGGAGTTTACGGTAACA	+	1440539	1440869	331
AE267	Camellia sinensis var. sinensis	Shuchazao	CSS	GCA_004153795.1	SDRB01000387.1 Camellia sinensis var. sinensis cultivar Shuchazao Scaffold491, whole genome shotgun sequence	TGGAACCAAACAAGGTGATTTTGA	TGACGGTACTTAAGGCTTGGT	+	60693	60895	203
AE268	Camellia sinensis var. sinensis	Shuchazao	CSS	GCA_004153795.1	SDRB01001408.1 Camellia sinensis var. sinensis cultivar Shuchazao Scaffold1857, whole genome shotgun sequence	TGGAGTCTACATCATTGGTTGT	TCCACTAACCTCCGTTAACAGC	+	2141693	2141978	286
AE269	Camellia sinensis var. sinensis	Shuchazao	CSS	GCA_004153795.1	SDRB01001408.1 Camellia sinensis var. sinensis cultivar Shuchazao Scaffold1857, whole genome shotgun sequence	TGGTGTGAAAACCAGCCCAT	TCCTGGACCTCGCTAACTCA	+	2127891	2128283	393
AE270	Camellia sinensis var. sinensis	Shuchazao	CSS	GCA_004153795.1	SDRB01001408.1 Camellia sinensis var. sinensis cultivar Shuchazao Scaffold1857, whole genome shotgun sequence	TGGTGTGAAAACCAGCCCAT	TGAGCGTTTTGTTCGTATAGCA	+	2127891	2128203	313
AE271	Camellia sinensis var. sinensis	Shuchazao	CSS	GCA_004153795.1	SDRB01001408.1 Camellia sinensis var. sinensis cultivar Shuchazao Scaffold1857, whole genome shotgun sequence	TGAGTTAGCGAGGTCCAGGA	ACACAAACAAGACAAGTGGT	+	2128264	2128409	146
AE272	Camellia sinensis var. sinensis	Shuchazao	CSS	GCA_004153795.1	SDRB01001408.1 Camellia sinensis var. sinensis cultivar Shuchazao Scaffold1857, whole genome shotgun sequence	TCACTAGTGGTGGCCTATATGT	TGCATACGAGAATTGGTTTT	+	2141035	2141261	227

## Sheet: L618
Primer_ID	Genome	Cultivar	Genome_id	GenBank	chr	F_primer	R_primer	strand_prod	product_start	product_end	product_size
AE251	Camellia_sinensis_L618	L618	CS-L618	GCA_963931755.2	OZ007453.1 Camellia sinensis genome assembly, chromosome: 10	GCTCTACCTGCTGACACCAA	ACCTGAAGTGGGTTGGATCG	+	122055050	122055411	362
AE252	Camellia_sinensis_L618	L618	CS-L618	GCA_963931755.2	OZ007453.1 Camellia sinensis genome assembly, chromosome: 10	GCTCTACCTGCTGACACCAA	GCTGTGTGGTTCGATTGTCC	+	122055050	122055356	307
AE253	Camellia_sinensis_L618	L618	CS-L618	GCA_963931755.2	OZ007453.1 Camellia sinensis genome assembly, chromosome: 10	AGCATTCTGCCGTCATACGA	TAGTTTCCACCGACAGCACC	+	122061478	122061673	196
AE273	Camellia_sinensis_L618	L618	CS-L618	GCA_963931755.2	OZ007455.1 Camellia sinensis genome assembly, chromosome: 12	TGCCATGAGAGAGAGAGGGA	GGCTCCAAAGGAAGCCTGAT	-	36316027	36316285	259
AE274	Camellia_sinensis_L618	L618	CS-L618	GCA_963931755.2	OZ007455.1 Camellia sinensis genome assembly, chromosome: 12	GCAAAGCAAAGTGACCTGGC	CCACAACCACAACCACAACC	+	36324846	36324942	97
AE274	Camellia_sinensis_L618	L618	CS-L618	GCA_963931755.2	OZ007455.1 Camellia sinensis genome assembly, chromosome: 12	GCAAAGCAAAGTGACCTGGC	CCACAACCACAACCACAACC	-	36315978	36316080	103
AE275	Camellia_sinensis_L618	L618	CS-L618	GCA_963931755.2	OZ007452.1 Camellia sinensis genome assembly, chromosome: 9	ACATGTTTGGATCTTCACATCA	TCGACATGTGTGAGAGAGAGA	-	58918725	58919048	324
AE278	Camellia_sinensis_L618	L618	CS-L618	GCA_963931755.2	OZ007457.1 Camellia sinensis genome assembly, chromosome: 14	TCTGAAGGTGAGTTATTGCTCTCA	TGCAGGAGATATTGAAACAAGA	-	9353278	9353380	103
AE283	Camellia_sinensis_L618	L618	CS-L618	GCA_963931755.2	OZ007457.1 Camellia sinensis genome assembly, chromosome: 14	GGTCCACCCACCATTTTCTT	TCCTTTATACACTTGTCACTGTGGA	-	96205830	96206035	206
AE284	Camellia_sinensis_L618	L618	CS-L618	GCA_963931755.2	OZ007449.1 Camellia sinensis genome assembly, chromosome: 6	ACGTAGCTCGAATCCTCCCT	GGCCCTCTGTGCTGTGTATT	-	46788106	46788365	260
AE288	Camellia_sinensis_L618	L618	CS-L618	GCA_963931755.2	OZ007457.1 Camellia sinensis genome assembly, chromosome: 14	GCAACGATTTGTGGTGGCTT	ACCAAGTAACGAAACCCACA	+	30312989	30313325	337
AE290	Camellia_sinensis_L618	L618	CS-L618	GCA_963931755.2	OZ007457.1 Camellia sinensis genome assembly, chromosome: 14	GTGGTGGATGCTCTTGACGA	GGTGTTCAACCTTGATAACCT	+	30305905	30306168	264
AE294	Camellia_sinensis_L618	L618	CS-L618	GCA_963931755.2	OZ007457.1 Camellia sinensis genome assembly, chromosome: 14	CCACACCACGAATACGACCA	ATGCACGAGACACGAACAGT	-	30515530	30515777	248
AE294	Camellia_sinensis_L618	L618	CS-L618	GCA_963931755.2	OZ007457.1 Camellia sinensis genome assembly, chromosome: 14	CCACACCACGAATACGACCA	ATGCACGAGACACGAACAGT	-	30803778	30804025	248
AE295	Camellia_sinensis_L618	L618	CS-L618	GCA_963931755.2	OZ007457.1 Camellia sinensis genome assembly, chromosome: 14	TGCAGCCACTATACTAGTACTTGT	CTGTGTGGAATTAATTTGGT	-	30808879	30809111	233
AE302	Camellia_sinensis_L618	L618	CS-L618	GCA_963931755.2	OZ007444.1 Camellia sinensis genome assembly, chromosome: 1	TGAGCTGATCAGTTGGCTGG	AGGAGCTCAAAACCCTTGCT	+	148707392	148707618	227
AE304	Camellia_sinensis_L618	L618	CS-L618	GCA_963931755.2	OZ007458.1 Camellia sinensis genome assembly, chromosome: 15	AGGAACATGACCAGAATTGTTTGA	AAACTATGGGATGGTAGTGT	-	34884826	34885024	199
AE306	Camellia_sinensis_L618	L618	CS-L618	GCA_963931755.2	OZ007444.1 Camellia sinensis genome assembly, chromosome: 1	TCCCGTCGAATTGCCTATCG	ACCAAGAGAGATCAAGCCTCT	+	117534990	117535307	318
AE308	Camellia_sinensis_L618	L618	CS-L618	GCA_963931755.2	OZ007444.1 Camellia sinensis genome assembly, chromosome: 1	TCCCGTCGAATTGCCTATCG	CCAAGAGAGATCAAGCCTCT	+	117534990	117535306	317
AE314	Camellia_sinensis_L618	L618	CS-L618	GCA_963931755.2	OZ007444.1 Camellia sinensis genome assembly, chromosome: 1	AGGGCATTGGTTGAGAGTGT	TGCAACAGCTAGCTACCACT	-	2967712	2967815	104
AE316	Camellia_sinensis_L618	L618	CS-L618	GCA_963931755.2	OZ007451.1 Camellia sinensis genome assembly, chromosome: 8	TGGTCGACCGGTAAGGGTAA	ATTTGCCTTACCCGTCGACC	+	134994027	134994144	118
AE319	Camellia_sinensis_L618	L618	CS-L618	GCA_963931755.2	OZ007448.1 Camellia sinensis genome assembly, chromosome: 5	TGGTTACTTTCGTCAGCCCC	CCACAAAAGTATTGAGCCGCC	+	96741204	96741441	238
AE319	Camellia_sinensis_L618	L618	CS-L618	GCA_963931755.2	OZ007448.1 Camellia sinensis genome assembly, chromosome: 5	TGGTTACTTTCGTCAGCCCC	CCACAAAAGTATTGAGCCGCC	+	96757703	96757951	249
AE322	Camellia_sinensis_L618	L618	CS-L618	GCA_963931755.2	OZ007448.1 Camellia sinensis genome assembly, chromosome: 5	GCCTATATCCTCCCACCACC	CCGTTGACCGTTCAAAATCCC	+	96741322	96741675	354
AE322	Camellia_sinensis_L618	L618	CS-L618	GCA_963931755.2	OZ007448.1 Camellia sinensis genome assembly, chromosome: 5	GCCTATATCCTCCCACCACC	CCGTTGACCGTTCAAAATCCC	+	96757821	96758185	365
AE325	Camellia_sinensis_L618	L618	CS-L618	GCA_963931755.2	OZ007448.1 Camellia sinensis genome assembly, chromosome: 5	TGATGTTGACCCCATGCTGT	TCACAGCTGCTGTTGAGAGG	+	96601034	96601283	250
AE325	Camellia_sinensis_L618	L618	CS-L618	GCA_963931755.2	OZ007448.1 Camellia sinensis genome assembly, chromosome: 5	TGATGTTGACCCCATGCTGT	TCACAGCTGCTGTTGAGAGG	+	96667003	96667244	242
AE257	Camellia_sinensis_L618	L618	CS-L618	GCA_963931755.2	OZ007454.1 Camellia sinensis genome assembly, chromosome: 11	AGGATGTTAAGAGTGCAGTTGC	ACCAGACATCATAACAACACCCA	-	52854443	52854623	181
AE260	Camellia_sinensis_L618	L618	CS-L618	GCA_963931755.2	OZ007454.1 Camellia sinensis genome assembly, chromosome: 11	AGGGGAATTCCAGTTCAAAGGA	ACCAGACATCATAACAACACCCA	-	52854443	52854641	199
AE329	Camellia_sinensis_L618	L618	CS-L618	GCA_963931755.2	OZ007448.1 Camellia sinensis genome assembly, chromosome: 5	CTTGTCAAACCAGCCTCAAGC	TCAGCTTGCACGTGATAGGT	+	95664000	95664104	105
AE332	Camellia_sinensis_L618	L618	CS-L618	GCA_963931755.2	OZ007450.1 Camellia sinensis genome assembly, chromosome: 7	TCTGACAACATGGACACGAA	ACTTCCTGCAACATGAAAACA	+	22542767	22542899	133
AE334	Camellia_sinensis_L618	L618	CS-L618	GCA_963931755.2	OZ007450.1 Camellia sinensis genome assembly, chromosome: 7	ACTCCATCAACGATGTTATTGAGT	CAAGATCAATAACCAAGACA	+	22453310	22453587	278
AE288	Camellia_sinensis_L618	L618	CS-L618	GCA_963931755.2	OZ007457.1 Camellia sinensis genome assembly, chromosome: 14	GCAACGATTTGTGGTGGCTT	ACCAAGTAACGAAACCCACA	+	30312989	30313325	337
AE290	Camellia_sinensis_L618	L618	CS-L618	GCA_963931755.2	OZ007457.1 Camellia sinensis genome assembly, chromosome: 14	GTGGTGGATGCTCTTGACGA	GGTGTTCAACCTTGATAACCT	+	30305905	30306168	264
AE335	Camellia_sinensis_L618	L618	CS-L618	GCA_963931755.2	OZ007445.1 Camellia sinensis genome assembly, chromosome: 2	GAAGCTTCCATGGCCGAGTA	ATCAAAACCGCGTGGAGACT	+	50075466	50075782	317
AE336	Camellia_sinensis_L618	L618	CS-L618	GCA_963931755.2	OZ007454.1 Camellia sinensis genome assembly, chromosome: 11	ACCTTGGATTAAGCCGTGGG	AGAAATGGAGATTGCACCAA	-	52904354	52904583	230
AE338	Camellia_sinensis_L618	L618	CS-L618	GCA_963931755.2	OZ007454.1 Camellia sinensis genome assembly, chromosome: 11	ACTTGCTCACTCCACTGCAC	ACACAACCCTGGTTTCAGCA	-	52904720	52905030	311
AE342	Camellia_sinensis_L618	L618	CS-L618	GCA_963931755.2	OZ007444.1 Camellia sinensis genome assembly, chromosome: 1	AATCACTCGTAATGGCCCCC	TGACATTCGGTGCCTTCCTC	-	26021595	26021848	254
AE343	Camellia_sinensis_L618	L618	CS-L618	GCA_963931755.2	OZ007444.1 Camellia sinensis genome assembly, chromosome: 1	TAGTCCTCTTGGGCCCATCA	TCCGTAACCCTCTTTGCACC	-	26021029	26021433	405
AE347	Camellia_sinensis_L618	L618	CS-L618	GCA_963931755.2	OZ007458.1 Camellia sinensis genome assembly, chromosome: 15	ATCAAAAACAGTTCACCCCC	TGCGCTGACTTGTAACCGAT	+	7557663	7557866	204
AE348	Camellia_sinensis_L618	L618	CS-L618	GCA_963931755.2	OZ007458.1 Camellia sinensis genome assembly, chromosome: 15	TGAAGAAGTCGATGGACCGC	TCGCTTCACCGGTTCTTTGA	+	7554833	7555042	210
AE349	Camellia_sinensis_L618	L618	CS-L618	GCA_963931755.2	OZ007458.1 Camellia sinensis genome assembly, chromosome: 15	TGATTTCTCCGGCGACTTGC	ACTACCATCCCACCTCCTGT	+	7557872	7558230	359
AE350	Camellia_sinensis_L618	L618	CS-L618	GCA_963931755.2	OZ007451.1 Camellia sinensis genome assembly, chromosome: 8	ACGGAGCTTTACGGATCGAC	GGATTTCGAACCCCTCACGT	-	157904155	157904498	344
AE351	Camellia_sinensis_L618	L618	CS-L618	GCA_963931755.2	OZ007451.1 Camellia sinensis genome assembly, chromosome: 8	ACGGAGCTTTACGGATCGAC	CGCCGACCACAGATCAAGTA	-	157904265	157904498	234
AE362	Camellia_sinensis_L618	L618	CS-L618	GCA_963931755.2	OZ007447.1 Camellia sinensis genome assembly, chromosome: 4	GCAATAAGCCGCAACTTTAGGT	ACGGCAGTGATATGAGAGGA	+	196499069	196499216	148
AE363	Camellia_sinensis_L618	L618	CS-L618	GCA_963931755.2	OZ007447.1 Camellia sinensis genome assembly, chromosome: 4	TCCATTTCTCCCTTCGCCAC	AGCGTGCAAAGGTGAGAGAT	+	196499454	196499595	142
AE364	Camellia_sinensis_L618	L618	CS-L618	GCA_963931755.2	OZ007456.1 Camellia sinensis genome assembly, chromosome: 13	TCTCTCTACCTACCAAACCTCTCA	TCAGAGAGAGAGAGAGAGAGAGA	-	101960019	101960125	107
AE369	Camellia_sinensis_L618	L618	CS-L618	GCA_963931755.2	OZ007445.1 Camellia sinensis genome assembly, chromosome: 2	TGGTGGTAGGGGTGTCTTCA	TGGGGGATAGCTTATTTTTGGGT	-	217276484	217277134	651
AE378	Camellia_sinensis_L618	L618	CS-L618	GCA_963931755.2	OZ007446.1 Camellia sinensis genome assembly, chromosome: 3	TGTTGTGACAACCTTCTGCA	TCACTAATTTCCCTAATTGGCA	-	52954395	52954570	176
AE380	Camellia_sinensis_L618	L618	CS-L618	GCA_963931755.2	OZ007446.1 Camellia sinensis genome assembly, chromosome: 3	TGTCAACTAACAGCGGGGTC	GGTCGGTGGGAATGGACAAT	-	52957101	52957235	135
AE358	Camellia_sinensis_L618	L618	CS-L618	GCA_963931755.2	OZ007450.1 Camellia sinensis genome assembly, chromosome: 7	GGCTCCACTCGTTTGATGCA	CCATCAAAACCCACACTGCC	-	76373810	76374146	337
AE386	Camellia_sinensis_L618	L618	CS-L618	GCA_963931755.2	OZ007452.1 Camellia sinensis genome assembly, chromosome: 9	TGTCACTCGATCACAAATGTCT	AAGATTGCAGGACAGGAGGC	-	64699731	64700052	322
AE001	Camellia_sinensis_L618	L618	CS-L618	GCA_963931755.2	OZ007451.1 Camellia sinensis genome assembly, chromosome: 8	TTGTGTTGGAAGCTCGACGA	CCTTCTTCCCAAGTCCGACC	-	104685236	104685377	142
AE001	Camellia_sinensis_L618	L618	CS-L618	GCA_963931755.2	OZ007456.1 Camellia sinensis genome assembly, chromosome: 13	TTGTGTTGGAAGCTCGACGA	CCTTCTTCCCAAGTCCGACC	+	18786535	18786704	170
AE002	Camellia_sinensis_L618	L618	CS-L618	GCA_963931755.2	OZ007444.1 Camellia sinensis genome assembly, chromosome: 1	TCACTACTTTCGTCACCAAAGGT	CTTTTTCTCTCCCCTCCCCC	+	201566680	201566820	141
AE002	Camellia_sinensis_L618	L618	CS-L618	GCA_963931755.2	OZ007455.1 Camellia sinensis genome assembly, chromosome: 12	TCACTACTTTCGTCACCAAAGGT	CTTTTTCTCTCCCCTCCCCC	+	53038777	53038906	130
AE003	Camellia_sinensis_L618	L618	CS-L618	GCA_963931755.2	OZ007444.1 Camellia sinensis genome assembly, chromosome: 1	GGGGGAGGGGAGAGAAAAAG	GCGCCAAAATTTTGCGACTT	+	201566801	201567104	304
AE007	Camellia_sinensis_L618	L618	CS-L618	GCA_963931755.2	OZ007445.1 Camellia sinensis genome assembly, chromosome: 2	ACCAGAGGGGCCAAACAAAA	CTAGAAGGGGGTTGGCTTCG	-	63524331	63524709	379
AE010	Camellia_sinensis_L618	L618	CS-L618	GCA_963931755.2	OZ007452.1 Camellia sinensis genome assembly, chromosome: 9	AGACTCCTCTCCAAGCATGT	AGCTGAACCACTTGTCTTGT	+	59632098	59632471	374
AE010	Camellia_sinensis_L618	L618	CS-L618	GCA_963931755.2	OZ007452.1 Camellia sinensis genome assembly, chromosome: 9	AGACTCCTCTCCAAGCATGT	AGCTGAACCACTTGTCTTGT	+	59778128	59778411	284
AE011	Camellia_sinensis_L618	L618	CS-L618	GCA_963931755.2	OZ007455.1 Camellia sinensis genome assembly, chromosome: 12	AGTGTGAAACCGCTTTTGCC	AGTTTGGGTTCAATAGTCCA	+	104161365	104161476	112
AE012	Camellia_sinensis_L618	L618	CS-L618	GCA_963931755.2	OZ007449.1 Camellia sinensis genome assembly, chromosome: 6	AGCAATGTGGTAGGCAAGCT	GAAGGAGGAGGAGGAGGAGG	-	207373039	207373216	178
AE013	Camellia_sinensis_L618	L618	CS-L618	GCA_963931755.2	OZ007449.1 Camellia sinensis genome assembly, chromosome: 6	TTCTTCGGCCAAACTTCCCA	GCACAGGGCCATTGAGTTTG	-	207372584	207372845	262
AE013	Camellia_sinensis_L618	L618	CS-L618	GCA_963931755.2	OZ007449.1 Camellia sinensis genome assembly, chromosome: 6	TTCTTCGGCCAAACTTCCCA	GCACAGGGCCATTGAGTTTG	-	208726686	208726944	259
AE021	Camellia_sinensis_L618	L618	CS-L618	GCA_963931755.2	OZ007444.1 Camellia sinensis genome assembly, chromosome: 1	CCTTGCCTTACATGCATGCA	GGTGGTCATGATTCCAGGGG	-	197353707	197353982	276
AE022	Camellia_sinensis_L618	L618	CS-L618	GCA_963931755.2	OZ007444.1 Camellia sinensis genome assembly, chromosome: 1	CCCCTGGAATCATGACCACC	TGGAACCTGAAACCTGGTAGC	-	197353529	197353726	198
AE031	Camellia_sinensis_L618	L618	CS-L618	GCA_963931755.2	OZ007450.1 Camellia sinensis genome assembly, chromosome: 7	GAAGAGGGAAGTGGAGTGGC	ACAAAGCCACCAAACACACG	-	33921302	33921538	237
AE036	Camellia_sinensis_L618	L618	CS-L618	GCA_963931755.2	OZ007453.1 Camellia sinensis genome assembly, chromosome: 10	TGAGACCTTTTGCTATCGCTGT	TGGACTCACATGAACGTTTCCT	+	141106393	141106565	173
AE037	Camellia_sinensis_L618	L618	CS-L618	GCA_963931755.2	OZ007455.1 Camellia sinensis genome assembly, chromosome: 12	TGGGATTGAATGGGGTTCGA	ACTCATCTCCTCCAGGCCTT	-	152928142	152928364	223
AE039	Camellia_sinensis_L618	L618	CS-L618	GCA_963931755.2	OZ007450.1 Camellia sinensis genome assembly, chromosome: 7	TGGCATGATTGACGACGTCA	TGCCACAAACTAACTCACCA	+	58389149	58389401	253
AE043	Camellia_sinensis_L618	L618	CS-L618	GCA_963931755.2	OZ007445.1 Camellia sinensis genome assembly, chromosome: 2	GGATGCTTTGGCTGCACAAA	GCCCAATGTCCAATTTGGTCT	+	82675245	82675577	333
AE050	Camellia_sinensis_L618	L618	CS-L618	GCA_963931755.2	OZ007447.1 Camellia sinensis genome assembly, chromosome: 4	GCAAATGGTTAGCTATGCATGC	GCCTCCAAATTGCTTCCAGTG	+	82086252	82086371	120
AE050	Camellia_sinensis_L618	L618	CS-L618	GCA_963931755.2	OZ007447.1 Camellia sinensis genome assembly, chromosome: 4	GCAAATGGTTAGCTATGCATGC	GCCTCCAAATTGCTTCCAGTG	-	120981774	120981898	125
AE050	Camellia_sinensis_L618	L618	CS-L618	GCA_963931755.2	OZ007449.1 Camellia sinensis genome assembly, chromosome: 6	GCAAATGGTTAGCTATGCATGC	GCCTCCAAATTGCTTCCAGTG	+	129597639	129597768	130
AE051	Camellia_sinensis_L618	L618	CS-L618	GCA_963931755.2	OZ007444.1 Camellia sinensis genome assembly, chromosome: 1	CACAACCACATGTTCAAACCCA	CTCAGAGGAAGGCGACGAAG	-	19610898	19611168	271
AE052	Camellia_sinensis_L618	L618	CS-L618	GCA_963931755.2	OZ007444.1 Camellia sinensis genome assembly, chromosome: 1	TCGACTGCTATTCTCAACCA	AAACACACACACACACACAC	-	19577610	19577785	176
AE053	Camellia_sinensis_L618	L618	CS-L618	GCA_963931755.2	OZ007450.1 Camellia sinensis genome assembly, chromosome: 7	AGGACATTTCAAGCAGCCCT	TCCATGGAGAGGGAGACGTT	+	95762432	95762706	275
AE055	Camellia_sinensis_L618	L618	CS-L618	GCA_963931755.2	OZ007448.1 Camellia sinensis genome assembly, chromosome: 5	CCGCTAAAAATGTGCCACGT	AGATGGAAGCAATTCAATCT	+	25204635	25204970	336
AE056	Camellia_sinensis_L618	L618	CS-L618	GCA_963931755.2	OZ007448.1 Camellia sinensis genome assembly, chromosome: 5	TGGGCTAATGGTTGTGGCTT	GTCAATATGACCTAGCTGACCCA	+	25204980	25205126	147
AE059	Camellia_sinensis_L618	L618	CS-L618	GCA_963931755.2	OZ007455.1 Camellia sinensis genome assembly, chromosome: 12	CCTGCTAACTCCCAAGGCTC	AGGAGGGAGAGGGAGAGAGA	-	123229691	123229913	223
AE061	Camellia_sinensis_L618	L618	CS-L618	GCA_963931755.2	OZ007445.1 Camellia sinensis genome assembly, chromosome: 2	CCATCCTTGTCCATAGCTCACA	TGGAAGCACTTGAACGATGAGA	+	107317245	107317387	143
AE062	Camellia_sinensis_L618	L618	CS-L618	GCA_963931755.2	OZ007445.1 Camellia sinensis genome assembly, chromosome: 2	ATCATGTAGCCCCCACCTCT	ATAGACCGCGCACACAAAAG	+	107318560	107318892	333
AE063	Camellia_sinensis_L618	L618	CS-L618	GCA_963931755.2	OZ007445.1 Camellia sinensis genome assembly, chromosome: 2	ACACCCTTCAAACTCAAATACGT	TCACTTCACTTCACTGGCGG	+	69376009	69376293	285
AE070	Camellia_sinensis_L618	L618	CS-L618	GCA_963931755.2	OZ007444.1 Camellia sinensis genome assembly, chromosome: 1	TGCATCACGAGCTCCTCATC	TCCCCTGTTGTTATCCACGTG	+	187552330	187552604	275
AE071	Camellia_sinensis_L618	L618	CS-L618	GCA_963931755.2	OZ007444.1 Camellia sinensis genome assembly, chromosome: 1	ATTTGTGGGACCGCTGATGT	TTCGCGAGGAAGGCTTAGAC	+	142381931	142382020	90
AE263	Camellia_sinensis_L618	L618	CS-L618	GCA_963931755.2	OZ007450.1 Camellia sinensis genome assembly, chromosome: 7	TCAAAACTCATGGTGCATGCA	TCAAGGATGAGTGCACGTGT	-	35105200	35105846	647
AE077	Camellia_sinensis_L618	L618	CS-L618	GCA_963931755.2	OZ007446.1 Camellia sinensis genome assembly, chromosome: 3	GACACCTTGCCATCTCTCCC	GGCATAGAAGCCGACTTGGA	+	63230651	63230924	274
AE078	Camellia_sinensis_L618	L618	CS-L618	GCA_963931755.2	OZ007446.1 Camellia sinensis genome assembly, chromosome: 3	TGACTGCTTCGTTCAGGTCC	CGCATGTCTCTCCGCATTTG	+	63231026	63231180	155
AE079	Camellia_sinensis_L618	L618	CS-L618	GCA_963931755.2	OZ007446.1 Camellia sinensis genome assembly, chromosome: 3	AGTTATATAACACGCTGCAAGTGC	GGGAGTAAACGCGTTGTGTT	+	63231518	63231724	207
AE081	Camellia_sinensis_L618	L618	CS-L618	GCA_963931755.2	OZ007452.1 Camellia sinensis genome assembly, chromosome: 9	TGAAGTTCCCAACCTCCAGC	CCATCTCACCCATGCAGACA	+	5777034	5777301	268
AE082	Camellia_sinensis_L618	L618	CS-L618	GCA_963931755.2	OZ007452.1 Camellia sinensis genome assembly, chromosome: 9	TGTCTGCATGGGTGAGATGG	CATCCTCGGCAGATCACACA	+	5777282	5777620	339
AE083	Camellia_sinensis_L618	L618	CS-L618	GCA_963931755.2	OZ007452.1 Camellia sinensis genome assembly, chromosome: 9	ACCGATGGAACCAGAATGATCA	TGGTGAGACACTGAGACCCT	+	5778249	5778435	187
AE084	Camellia_sinensis_L618	L618	CS-L618	GCA_963931755.2	OZ007445.1 Camellia sinensis genome assembly, chromosome: 2	TCCCTTTCCAAACACATAAGT	ACTCTGTTGTTGCACAGGCT	-	57969969	57970191	223
AE085	Camellia_sinensis_L618	L618	CS-L618	GCA_963931755.2	OZ007445.1 Camellia sinensis genome assembly, chromosome: 2	AGGCTTGTTGTGATGAAAGCT	AGAGAGCCTGTTCGAATTGCT	-	57874755	57874956	202
AE085	Camellia_sinensis_L618	L618	CS-L618	GCA_963931755.2	OZ007445.1 Camellia sinensis genome assembly, chromosome: 2	AGGCTTGTTGTGATGAAAGCT	AGAGAGCCTGTTCGAATTGCT	-	57969559	57969764	206
AE086	Camellia_sinensis_L618	L618	CS-L618	GCA_963931755.2	OZ007445.1 Camellia sinensis genome assembly, chromosome: 2	AAGCTTCGATGGGTCTTGGG	AGAGAGCCTGTTCGAATTGCT	-	57874755	57874940	186
AE096	Camellia_sinensis_L618	L618	CS-L618	GCA_963931755.2	OZ007448.1 Camellia sinensis genome assembly, chromosome: 5	TCTCTCCCTGTCTCTCTCTCAC	ACAGAGACAGAGTGATGAGCG	-	113725519	113726323	805
AE096	Camellia_sinensis_L618	L618	CS-L618	GCA_963931755.2	OZ007450.1 Camellia sinensis genome assembly, chromosome: 7	TCTCTCCCTGTCTCTCTCTCAC	ACAGAGACAGAGTGATGAGCG	+	147407505	147408325	821
AE099	Camellia_sinensis_L618	L618	CS-L618	GCA_963931755.2	OZ007444.1 Camellia sinensis genome assembly, chromosome: 1	ACCTTTGTAGTCCTTGGTTGGA	TGAGCAAGGTCTAACAAAGCA	-	203469754	203470034	281
AE100	Camellia_sinensis_L618	L618	CS-L618	GCA_963931755.2	OZ007457.1 Camellia sinensis genome assembly, chromosome: 14	CTTAGGGGAGGTGTGCAGTG	ACACGAGCTTTGACAGTGCT	-	7550242	7550461	220
AE101	Camellia_sinensis_L618	L618	CS-L618	GCA_963931755.2	OZ007457.1 Camellia sinensis genome assembly, chromosome: 14	TCACCAGATTCGGCACAGAT	GCTTTCCGGGAAGTGAAGGA	-	7547473	7547737	265
AE102	Camellia_sinensis_L618	L618	CS-L618	GCA_963931755.2	OZ007453.1 Camellia sinensis genome assembly, chromosome: 10	AAACGCACTTACCAAGCTGT	GATGCGAGGATCAGACTGCA	+	169828333	169828662	330
AE103	Camellia_sinensis_L618	L618	CS-L618	GCA_963931755.2	OZ007453.1 Camellia sinensis genome assembly, chromosome: 10	CGCTGACATTCTCGCCATTG	GTTTGCTCCTGCCTGGTTTG	+	169829119	169829337	219
AE104	Camellia_sinensis_L618	L618	CS-L618	GCA_963931755.2	OZ007454.1 Camellia sinensis genome assembly, chromosome: 11	GCTCATGGGTGGGAATCCAT	TGCGTTTTCAATGTGGGGTT	-	99527588	99527686	99
AE105	Camellia_sinensis_L618	L618	CS-L618	GCA_963931755.2	OZ007454.1 Camellia sinensis genome assembly, chromosome: 11	AGGTGACTCATTCAAGGCATGA	GGCTTCTGTTTTCGGTTTGCT	-	99527264	99527460	197
AE110	Camellia_sinensis_L618	L618	CS-L618	GCA_963931755.2	OZ007449.1 Camellia sinensis genome assembly, chromosome: 6	ACCGTTTACTTTGTTGCCATGT	TGGATGTGGTTAGTCGTGTAGT	-	64865357	64865682	326
AE111	Camellia_sinensis_L618	L618	CS-L618	GCA_963931755.2	OZ007449.1 Camellia sinensis genome assembly, chromosome: 6	TCACACTACACAGACAGATCCA	GTGGCCCTCTCTCTCTCTCT	-	64864771	64864938	168
AE115	Camellia_sinensis_L618	L618	CS-L618	GCA_963931755.2	OZ007454.1 Camellia sinensis genome assembly, chromosome: 11	GCTTTAGCACTGCAAGCACT	TTCGTGTTGTTGCTTTCGGC	+	149571560	149571889	330
AE120	Camellia_sinensis_L618	L618	CS-L618	GCA_963931755.2	OZ007454.1 Camellia sinensis genome assembly, chromosome: 11	GCAAGTGGCATGTTCTCAACA	GTGGAGGCGAAGGAGAGAAG	+	98923464	98923760	297
AE120	Camellia_sinensis_L618	L618	CS-L618	GCA_963931755.2	OZ007454.1 Camellia sinensis genome assembly, chromosome: 11	GCAAGTGGCATGTTCTCAACA	GTGGAGGCGAAGGAGAGAAG	+	99114687	99114983	297
AE121	Camellia_sinensis_L618	L618	CS-L618	GCA_963931755.2	OZ007446.1 Camellia sinensis genome assembly, chromosome: 3	TGACAGTGTGGTCATGGCTA	CGAGAGAAACGGAATTCCATTACC	+	42959629	42959729	101
AE124	Camellia_sinensis_L618	L618	CS-L618	GCA_963931755.2	OZ007450.1 Camellia sinensis genome assembly, chromosome: 7	TCAATCCGATGCATAATTGTTC	AGCATGCTCGACTCTTGACC	-	182030677	182031000	324
AE128	Camellia_sinensis_L618	L618	CS-L618	GCA_963931755.2	OZ007444.1 Camellia sinensis genome assembly, chromosome: 1	GGCCAATCACATGTGCTTCA	CAACCCCACATCTACCCACC	-	153089290	153089571	282
AE129	Camellia_sinensis_L618	L618	CS-L618	GCA_963931755.2	OZ007444.1 Camellia sinensis genome assembly, chromosome: 1	TCCTCATTCTTAACTTTTCCC	GCCACTTGCCTCTCTCTCTC	-	153087329	153087440	112
AE130	Camellia_sinensis_L618	L618	CS-L618	GCA_963931755.2	OZ007444.1 Camellia sinensis genome assembly, chromosome: 1	AGTGGGGTGAAATGAGTGAAAC	AGGTTTCTCTTGATCACACCGA	-	153087170	153087390	221
AE131	Camellia_sinensis_L618	L618	CS-L618	GCA_963931755.2	OZ007444.1 Camellia sinensis genome assembly, chromosome: 1	TCAACCAGGGGCTGTTTGAG	GATGACAGCCAGAGCCATGT	-	153086969	153087073	105
AE133	Camellia_sinensis_L618	L618	CS-L618	GCA_963931755.2	OZ007453.1 Camellia sinensis genome assembly, chromosome: 10	CAAGGAAGGGAGGCTGATGG	GGATCTTTCGGACTCTTTCACCT	-	54230946	54231219	274
AE136	Camellia_sinensis_L618	L618	CS-L618	GCA_963931755.2	OZ007453.1 Camellia sinensis genome assembly, chromosome: 10	GTCCTGTCCTCTGTTGTGGG	CCTCCCACTTTCCACCACAA	-	54151950	54152136	187
AE138	Camellia_sinensis_L618	L618	CS-L618	GCA_963931755.2	OZ007444.1 Camellia sinensis genome assembly, chromosome: 1	AGTGAATGAGTCCCGTCTTGA	ACCGTATTGTTCACGCTCGT	+	63106462	63106795	334
AE140	Camellia_sinensis_L618	L618	CS-L618	GCA_963931755.2	OZ007444.1 Camellia sinensis genome assembly, chromosome: 1	TCAGATCCAAACTTTCGTCT	GGGAGATTTGAACCCACCGT	+	63107262	63107519	258
AE144	Camellia_sinensis_L618	L618	CS-L618	GCA_963931755.2	OZ007449.1 Camellia sinensis genome assembly, chromosome: 6	CCACAACACCAACAACGCAT	TGCATCTCTCTCTCTCTCTCTCT	-	125255746	125255968	223
AE145	Camellia_sinensis_L618	L618	CS-L618	GCA_963931755.2	OZ007449.1 Camellia sinensis genome assembly, chromosome: 6	TCATTGGAGATCTACTATGTGGGT	TAGGAGGCGCAATTGGATCC	-	125255475	125255730	256
AE146	Camellia_sinensis_L618	L618	CS-L618	GCA_963931755.2	OZ007449.1 Camellia sinensis genome assembly, chromosome: 6	ACAGAGACCAAAATGACACA	CAGGTGATGGTCAAGCCGAT	-	125240343	125240605	263
AE147	Camellia_sinensis_L618	L618	CS-L618	GCA_963931755.2	OZ007447.1 Camellia sinensis genome assembly, chromosome: 4	TGTGGTACAACGTGTAGTGGA	TGTGCTTCAACAAGTTCATT	+	146474818	146474997	180
AE148	Camellia_sinensis_L618	L618	CS-L618	GCA_963931755.2	OZ007446.1 Camellia sinensis genome assembly, chromosome: 3	TGACCCCTCTGATCATCCTGA	AGGGACATTCAAAGAGGCCA	-	230507138	230507308	171
AE149	Camellia_sinensis_L618	L618	CS-L618	GCA_963931755.2	OZ007445.1 Camellia sinensis genome assembly, chromosome: 2	ACCGTTCGAAACCTTTACCT	AGTTGCTTCCTCTGCTCACC	+	187759082	187759323	242
AE150	Camellia_sinensis_L618	L618	CS-L618	GCA_963931755.2	OZ007445.1 Camellia sinensis genome assembly, chromosome: 2	GGTGAGCAGAGGAAGCAACT	AGAGCATAATCCACCGGCAC	+	187759304	187759588	285
AE151	Camellia_sinensis_L618	L618	CS-L618	GCA_963931755.2	OZ007445.1 Camellia sinensis genome assembly, chromosome: 2	CAGGTCTCTCTCCCTCCCTC	AGAGCATAATCCACCGGCAC	+	187759440	187759588	149
AE082	Camellia_sinensis_L618	L618	CS-L618	GCA_963931755.2	OZ007452.1 Camellia sinensis genome assembly, chromosome: 9	TGTCTGCATGGGTGAGATGG	CATCCTCGGCAGATCACACA	+	5777282	5777620	339
AE153	Camellia_sinensis_L618	L618	CS-L618	GCA_963931755.2	OZ007452.1 Camellia sinensis genome assembly, chromosome: 9	GTGGACAGGGTGTACGGAAG	AGTGCAGACGAGCCACTTTT	+	5780314	5780509	196
AE155	Camellia_sinensis_L618	L618	CS-L618	GCA_963931755.2	OZ007446.1 Camellia sinensis genome assembly, chromosome: 3	GTGTGCACCACAGTGTTTCC	GTACCAATGTCAGGGCCGAA	+	232266216	232266415	200
AE158	Camellia_sinensis_L618	L618	CS-L618	GCA_963931755.2	OZ007446.1 Camellia sinensis genome assembly, chromosome: 3	ATGGCAAGTGGGTGAGTGAG	TTCCTCGTCTTTTCCCACCC	+	232270789	232271019	231
AE159	Camellia_sinensis_L618	L618	CS-L618	GCA_963931755.2	OZ007446.1 Camellia sinensis genome assembly, chromosome: 3	TGGTTGTTGCTTGTGACTCTG	TGAAAAATGGATAGGGGAGTGCA	+	232271240	232271438	199
AE161	Camellia_sinensis_L618	L618	CS-L618	GCA_963931755.2	OZ007454.1 Camellia sinensis genome assembly, chromosome: 11	ATTTACTCGTGTGGGTGGGC	TGAGAGACATTGAAGCGTGCT	-	19021708	19021898	191
AE163	Camellia_sinensis_L618	L618	CS-L618	GCA_963931755.2	OZ007454.1 Camellia sinensis genome assembly, chromosome: 11	TAATTGACCGGGTATCGCCG	GGCTTGGCTTTGGGGATAGT	-	18692703	18692860	158
AE164	Camellia_sinensis_L618	L618	CS-L618	GCA_963931755.2	OZ007454.1 Camellia sinensis genome assembly, chromosome: 11	TGTGGTTTGCCCTCTCCTTC	AAACCAAACACACCCACATA	-	18691994	18692172	179
AE166	Camellia_sinensis_L618	L618	CS-L618	GCA_963931755.2	OZ007454.1 Camellia sinensis genome assembly, chromosome: 11	ACATTCGGTATGTGGTGGTACT	AAATGGGAGTTGGACCCTGC	-	18689541	18689761	221
AE170	Camellia_sinensis_L618	L618	CS-L618	GCA_963931755.2	OZ007444.1 Camellia sinensis genome assembly, chromosome: 1	AAGACTTGGGGAAGCACACA	AAGGGAAAATGGTGTGGCCT	+	242576934	242577171	238
AE177	Camellia_sinensis_L618	L618	CS-L618	GCA_963931755.2	OZ007453.1 Camellia sinensis genome assembly, chromosome: 10	GCCAAAGGTTTGTTGGGACC	TGTGTGTGTGTGTGTGTGTG	+	6296019	6296225	207
AE178	Camellia_sinensis_L618	L618	CS-L618	GCA_963931755.2	OZ007450.1 Camellia sinensis genome assembly, chromosome: 7	CACAATTACACCGCCACATGG	ATCTTTCAGGTTCGGACGCT	+	16097439	16097690	252
AE181	Camellia_sinensis_L618	L618	CS-L618	GCA_963931755.2	OZ007458.1 Camellia sinensis genome assembly, chromosome: 15	GCAACACACTTGCTAGAGTTGC	GGACACTCTCTTATCAGGCGT	+	31704025	31704249	225
AE182	Camellia_sinensis_L618	L618	CS-L618	GCA_963931755.2	OZ007445.1 Camellia sinensis genome assembly, chromosome: 2	AGGCTGAAAAGTGTAGAAGCAGA	TGTGTTTTTACATGAAGCAAGTCCT	+	90532824	90533105	282
AE184	Camellia_sinensis_L618	L618	CS-L618	GCA_963931755.2	OZ007445.1 Camellia sinensis genome assembly, chromosome: 2	TGGGAGATGGAGACGCCTAA	GGAGACAGTCAAGTCCCACA	+	90537065	90537231	167
AE190	Camellia_sinensis_L618	L618	CS-L618	GCA_963931755.2	OZ007447.1 Camellia sinensis genome assembly, chromosome: 4	TGCTACACTTATCTTGGCCCTC	ACCCAATCTTGACTGCTTCACT	-	213536264	213536606	343
AE192	Camellia_sinensis_L618	L618	CS-L618	GCA_963931755.2	OZ007449.1 Camellia sinensis genome assembly, chromosome: 6	ACTTCACATACCCCAAGGTCT	ACAGAGATGGGTATGTGCCA	-	94520655	94520902	248
AE193	Camellia_sinensis_L618	L618	CS-L618	GCA_963931755.2	OZ007449.1 Camellia sinensis genome assembly, chromosome: 6	TCAAGTACCAGCTGAGGGGT	GCTTTTAAGATCCAAAACCAATGCA	-	94520164	94520444	281
AE194	Camellia_sinensis_L618	L618	CS-L618	GCA_963931755.2	OZ007450.1 Camellia sinensis genome assembly, chromosome: 7	TGGTGATGGTGGTGATGGTG	GCCACTACTACCACACCACC	-	46482515	46482876	362
AE196	Camellia_sinensis_L618	L618	CS-L618	GCA_963931755.2	OZ007447.1 Camellia sinensis genome assembly, chromosome: 4	AGTTAGATGGAGGACTGGGGT	AGCACCTGGAGTCCTAACCT	-	109315537	109315831	295
AE203	Camellia_sinensis_L618	L618	CS-L618	GCA_963931755.2	OZ007451.1 Camellia sinensis genome assembly, chromosome: 8	GTTGAAGGGTCGAGGCTGAA	ACACGGCTCCTCTCAACTTG	+	73792841	73793135	295
AE205	Camellia_sinensis_L618	L618	CS-L618	GCA_963931755.2	OZ007449.1 Camellia sinensis genome assembly, chromosome: 6	GCAAAGAGGAGAGAAGGGGG	TAGTTGGACACGCTTGGGAC	-	205106183	205106456	274
AE208	Camellia_sinensis_L618	L618	CS-L618	GCA_963931755.2	OZ007444.1 Camellia sinensis genome assembly, chromosome: 1	GCATCACTCTCTCTGCGTCA	CTGCTGCATGACTTTTCCGG	-	63170588	63170882	295
AE209	Camellia_sinensis_L618	L618	CS-L618	GCA_963931755.2	OZ007444.1 Camellia sinensis genome assembly, chromosome: 1	TCACGCTGATGACGTCCTTT	TCGCCACATCTCTCCCCTTA	-	63170538	63170865	328
AE210	Camellia_sinensis_L618	L618	CS-L618	GCA_963931755.2	OZ007444.1 Camellia sinensis genome assembly, chromosome: 1	GTGGATTCCGGCGAGAGTAG	ACCATACAAACACAGCCGGA	-	63170103	63170325	223
AE212	Camellia_sinensis_L618	L618	CS-L618	GCA_963931755.2	OZ007453.1 Camellia sinensis genome assembly, chromosome: 10	CACCTGAGGAGGCCATTTGA	AGAATCGGTCAAGGCCACAA	+	145540868	145541139	272
AE216	Camellia_sinensis_L618	L618	CS-L618	GCA_963931755.2	OZ007446.1 Camellia sinensis genome assembly, chromosome: 3	AGCGACTACCAATACCCCGA	GCATCAGTAGACATGTCCTTGC	+	65202450	65202699	250
AE220	Camellia_sinensis_L618	L618	CS-L618	GCA_963931755.2	OZ007450.1 Camellia sinensis genome assembly, chromosome: 7	ACCAAACTTTATGGGGCTTTTCA	CAGACGCGTTTAGCCCCTAA	+	162489933	162490058	126
AE221	Camellia_sinensis_L618	L618	CS-L618	GCA_963931755.2	OZ007450.1 Camellia sinensis genome assembly, chromosome: 7	CCACAACCAGATATGGGCGT	TCAACTACACTCGAGAGAAAGTCT	+	162497095	162497352	258
AE222	Camellia_sinensis_L618	L618	CS-L618	GCA_963931755.2	OZ007444.1 Camellia sinensis genome assembly, chromosome: 1	ACCACGTGCACCTTTTTGAG	CAACGGTTATGAAAAATCCA	-	253510900	253511194	295
AE223	Camellia_sinensis_L618	L618	CS-L618	GCA_963931755.2	OZ007456.1 Camellia sinensis genome assembly, chromosome: 13	TGGTCCCGTCTCCTATGCAT	ACATTCATTCCACACCCAAGT	-	87094822	87094944	123
AE227	Camellia_sinensis_L618	L618	CS-L618	GCA_963931755.2	OZ007451.1 Camellia sinensis genome assembly, chromosome: 8	TGCACTCCATTACAAACACCA	TGGTGGTGGCATGAACTCTT	-	98991899	98992225	327
AE229	Camellia_sinensis_L618	L618	CS-L618	GCA_963931755.2	OZ007453.1 Camellia sinensis genome assembly, chromosome: 10	AGAATGTCACATCGAAACCA	TCGAGTTGGTTCAGGCTTGA	+	121993980	121994359	380
AE232	Camellia_sinensis_L618	L618	CS-L618	GCA_963931755.2	OZ007456.1 Camellia sinensis genome assembly, chromosome: 13	ATCTACCCCGGTTCTACCCC	TGTCGGACTAGCTGCTAGGT	+	86499715	86499918	204
AE233	Camellia_sinensis_L618	L618	CS-L618	GCA_963931755.2	OZ007456.1 Camellia sinensis genome assembly, chromosome: 13	TGTGTGAGCAAGCATGTGTG	TCCTTTCTGCTGTGTCTGATACC	+	86500215	86500665	451
AE235	Camellia_sinensis_L618	L618	CS-L618	GCA_963931755.2	OZ007453.1 Camellia sinensis genome assembly, chromosome: 10	TGTCTAAGAGGGTGTTCGGA	TGGATCGGTCTGACCCATCT	+	147326097	147326251	155
AE236	Camellia_sinensis_L618	L618	CS-L618	GCA_963931755.2	OZ007444.1 Camellia sinensis genome assembly, chromosome: 1	TAACCTTGTGCCCGAATGCT	AGGAGTTTGGTGTGCAGTGT	-	26507293	26507433	141
AE236	Camellia_sinensis_L618	L618	CS-L618	GCA_963931755.2	OZ007453.1 Camellia sinensis genome assembly, chromosome: 10	TAACCTTGTGCCCGAATGCT	AGGAGTTTGGTGTGCAGTGT	+	144836651	144836823	173
AE239	Camellia_sinensis_L618	L618	CS-L618	GCA_963931755.2	OZ007444.1 Camellia sinensis genome assembly, chromosome: 1	ACAGAAGGGCATAGGTGAGC	TGCTCTCTCTCTCTCTCTCTCT	-	3963146	3963269	124
AE240	Camellia_sinensis_L618	L618	CS-L618	GCA_963931755.2	OZ007444.1 Camellia sinensis genome assembly, chromosome: 1	ACAGAAGGGCATAGGTGAGC	TTGGGTGGTGGACTCTACCA	-	3962926	3963269	344
AE241	Camellia_sinensis_L618	L618	CS-L618	GCA_963931755.2	OZ007444.1 Camellia sinensis genome assembly, chromosome: 1	ACGAGGGGATTGAGGAGGAA	GCTCAGCCATCCCCATTCTT	-	3953037	3953279	243
AE245	Camellia_sinensis_L618	L618	CS-L618	GCA_963931755.2	OZ007444.1 Camellia sinensis genome assembly, chromosome: 1	CGTTCGTCCTGGTCTAGTGT	ACCCAACCTATACTCACCCTCA	+	70913216	70913398	183
AE268	Camellia_sinensis_L618	L618	CS-L618	GCA_963931755.2	OZ007446.1 Camellia sinensis genome assembly, chromosome: 3	TGGAGTCTACATCATTGGTTGT	TCCACTAACCTCCGTTAACAGC	-	34372984	34373265	282
AE269	Camellia_sinensis_L618	L618	CS-L618	GCA_963931755.2	OZ007446.1 Camellia sinensis genome assembly, chromosome: 3	TGGTGTGAAAACCAGCCCAT	TCCTGGACCTCGCTAACTCA	-	40124839	40125222	384
AE270	Camellia_sinensis_L618	L618	CS-L618	GCA_963931755.2	OZ007446.1 Camellia sinensis genome assembly, chromosome: 3	TGGTGTGAAAACCAGCCCAT	TGAGCGTTTTGTTCGTATAGCA	-	40124919	40125222	304
AE271	Camellia_sinensis_L618	L618	CS-L618	GCA_963931755.2	OZ007446.1 Camellia sinensis genome assembly, chromosome: 3	TGAGTTAGCGAGGTCCAGGA	ACACAAACAAGACAAGTGGT	-	40124697	40124858	162

## Sheet: TES-34
Primer_ID	Genome	Cultivar	Genome_id	GenBank	chr	F_primer	R_primer	strand_prod	product_start	product_end	product_size
AE251	Camellia sinensis var. assamica	TES-34	CSA-TES34	GCA_020536795.1	CM036001.1 Camellia sinensis var. assamica isolate TES-34 ecotype Assam chromosome 10, whole genome shotgun sequence	GCTCTACCTGCTGACACCAA	ACCTGAAGTGGGTTGGATCG	-	120243624	120243993	370
AE251	Camellia sinensis var. assamica	TES-34	CSA-TES35	GCA_020536795.1	CM036001.1 Camellia sinensis var. assamica isolate TES-34 ecotype Assam chromosome 10, whole genome shotgun sequence	GCTCTACCTGCTGACACCAA	ACCTGAAGTGGGTTGGATCG	-	124803132	124803499	368
AE252	Camellia sinensis var. assamica	TES-34	CSA-TES36	GCA_020536795.1	CM036001.1 Camellia sinensis var. assamica isolate TES-34 ecotype Assam chromosome 10, whole genome shotgun sequence	GCTCTACCTGCTGACACCAA	GCTGTGTGGTTCGATTGTCC	-	120243679	120243993	315
AE252	Camellia sinensis var. assamica	TES-34	CSA-TES37	GCA_020536795.1	CM036001.1 Camellia sinensis var. assamica isolate TES-34 ecotype Assam chromosome 10, whole genome shotgun sequence	GCTCTACCTGCTGACACCAA	GCTGTGTGGTTCGATTGTCC	-	124803187	124803499	313
AE253	Camellia sinensis var. assamica	TES-34	CSA-TES38	GCA_020536795.1	CM036001.1 Camellia sinensis var. assamica isolate TES-34 ecotype Assam chromosome 10, whole genome shotgun sequence	AGCATTCTGCCGTCATACGA	TAGTTTCCACCGACAGCACC	-	120236080	120236280	201
AE273	Camellia sinensis var. assamica	TES-34	CSA-TES39	GCA_020536795.1	CM036003.1 Camellia sinensis var. assamica isolate TES-34 ecotype Assam chromosome 12, whole genome shotgun sequence	TGCCATGAGAGAGAGAGGGA	GGCTCCAAAGGAAGCCTGAT	+	38184807	38185004	198
AE273	Camellia sinensis var. assamica	TES-34	CSA-TES40	GCA_020536795.1	CM036003.1 Camellia sinensis var. assamica isolate TES-34 ecotype Assam chromosome 12, whole genome shotgun sequence	TGCCATGAGAGAGAGAGGGA	GGCTCCAAAGGAAGCCTGAT	-	38162601	38162810	210
AE274	Camellia sinensis var. assamica	TES-34	CSA-TES41	GCA_020536795.1	CM036003.1 Camellia sinensis var. assamica isolate TES-34 ecotype Assam chromosome 12, whole genome shotgun sequence	GCAAAGCAAAGTGACCTGGC	CCACAACCACAACCACAACC	+	38184951	38185053	103
AE274	Camellia sinensis var. assamica	TES-34	CSA-TES42	GCA_020536795.1	CM036003.1 Camellia sinensis var. assamica isolate TES-34 ecotype Assam chromosome 12, whole genome shotgun sequence	GCAAAGCAAAGTGACCTGGC	CCACAACCACAACCACAACC	+	38197598	38197694	97
AE274	Camellia sinensis var. assamica	TES-34	CSA-TES43	GCA_020536795.1	CM036003.1 Camellia sinensis var. assamica isolate TES-34 ecotype Assam chromosome 12, whole genome shotgun sequence	GCAAAGCAAAGTGACCTGGC	CCACAACCACAACCACAACC	+	38197598	38197700	103
AE274	Camellia sinensis var. assamica	TES-34	CSA-TES44	GCA_020536795.1	CM036003.1 Camellia sinensis var. assamica isolate TES-34 ecotype Assam chromosome 12, whole genome shotgun sequence	GCAAAGCAAAGTGACCTGGC	CCACAACCACAACCACAACC	+	38197598	38197706	109
AE274	Camellia sinensis var. assamica	TES-34	CSA-TES45	GCA_020536795.1	CM036003.1 Camellia sinensis var. assamica isolate TES-34 ecotype Assam chromosome 12, whole genome shotgun sequence	GCAAAGCAAAGTGACCTGGC	CCACAACCACAACCACAACC	-	38162552	38162654	103
AE275	Camellia sinensis var. assamica	TES-34	CSA-TES46	GCA_020536795.1	CM036000.1 Camellia sinensis var. assamica isolate TES-34 ecotype Assam chromosome 9, whole genome shotgun sequence	ACATGTTTGGATCTTCACATCA	TCGACATGTGTGAGAGAGAGA	-	74434822	74435128	307
AE276	Camellia sinensis var. assamica	TES-34	CSA-TES47	GCA_020536795.1	CM036003.1 Camellia sinensis var. assamica isolate TES-34 ecotype Assam chromosome 12, whole genome shotgun sequence	TTTCCCTCGCACGTCAGTTT	TCATTTTGGGCAGTTCGTGA	+	130171852	130172085	234
AE277	Camellia sinensis var. assamica	TES-34	CSA-TES48	GCA_020536795.1	CM036003.1 Camellia sinensis var. assamica isolate TES-34 ecotype Assam chromosome 12, whole genome shotgun sequence	AGGCTACCATCAAATCAGAGAGA	TGCTCTCGTTTCCATCATCA	+	130166585	130166751	167
AE278	Camellia sinensis var. assamica	TES-34	CSA-TES49	GCA_020536795.1	CM036003.1 Camellia sinensis var. assamica isolate TES-34 ecotype Assam chromosome 12, whole genome shotgun sequence	TCTGAAGGTGAGTTATTGCTCTCA	TGCAGGAGATATTGAAACAAGA	+	130131064	130131175	112
AE278	Camellia sinensis var. assamica	TES-34	CSA-TES50	GCA_020536795.1	CM036003.1 Camellia sinensis var. assamica isolate TES-34 ecotype Assam chromosome 12, whole genome shotgun sequence	TCTGAAGGTGAGTTATTGCTCTCA	TGCAGGAGATATTGAAACAAGA	+	130165801	130165919	119
AE278	Camellia sinensis var. assamica	TES-34	CSA-TES51	GCA_020536795.1	CM036005.1 Camellia sinensis var. assamica isolate TES-34 ecotype Assam chromosome 14, whole genome shotgun sequence	TCTGAAGGTGAGTTATTGCTCTCA	TGCAGGAGATATTGAAACAAGA	+	1684380	1684488	109
AE279	Camellia sinensis var. assamica	TES-34	CSA-TES52	GCA_020536795.1	CM036003.1 Camellia sinensis var. assamica isolate TES-34 ecotype Assam chromosome 12, whole genome shotgun sequence	TGAAATGAAGGGTCGAGGCC	AGAGACTGAGACCCCGAGAC	+	130172307	130172405	99
AE280	Camellia sinensis var. assamica	TES-34	CSA-TES53	GCA_020536795.1	CM036003.1 Camellia sinensis var. assamica isolate TES-34 ecotype Assam chromosome 12, whole genome shotgun sequence	TGAAATGAAGGGTCGAGGCC	GCCTTTCCCTGAATCCCCTC	+	130172307	130172529	223
AE281	Camellia sinensis var. assamica	TES-34	CSA-TES54	GCA_020536795.1	CM035992.1 Camellia sinensis var. assamica isolate TES-34 ecotype Assam chromosome 1, whole genome shotgun sequence	GCCGAGCCAGATTCAGATCA	TGGACAAATACAGAGACCCGA	-	18295027	18295132	106
AE288	Camellia sinensis var. assamica	TES-34	CSA-TES55	GCA_020536795.1	CM036005.1 Camellia sinensis var. assamica isolate TES-34 ecotype Assam chromosome 14, whole genome shotgun sequence	GCAACGATTTGTGGTGGCTT	ACCAAGTAACGAAACCCACA	+	28677370	28677698	329
AE291	Camellia sinensis var. assamica	TES-34	CSA-TES56	GCA_020536795.1	CM035992.1 Camellia sinensis var. assamica isolate TES-34 ecotype Assam chromosome 1, whole genome shotgun sequence	GATCCTCTGCAGGGCTTTCC	GGAGAGGCGTGAAGTGTGAA	+	56298348	56298485	138
AE291	Camellia sinensis var. assamica	TES-34	CSA-TES57	GCA_020536795.1	CM036005.1 Camellia sinensis var. assamica isolate TES-34 ecotype Assam chromosome 14, whole genome shotgun sequence	GATCCTCTGCAGGGCTTTCC	GGAGAGGCGTGAAGTGTGAA	+	28677031	28677159	129
AE293	Camellia sinensis var. assamica	TES-34	CSA-TES58	GCA_020536795.1	JAHQJW010000039.1 Camellia sinensis var. assamica cultivar TES-34 TES-34_Contig_39, whole genome shotgun sequence	TCAAACCAAACACACTGAATAGG	TGATGCTATTTGGTCTTGGCCT	-	64056	64194	139
AE294	Camellia sinensis var. assamica	TES-34	CSA-TES59	GCA_020536795.1	CM036005.1 Camellia sinensis var. assamica isolate TES-34 ecotype Assam chromosome 14, whole genome shotgun sequence	CCACACCACGAATACGACCA	ATGCACGAGACACGAACAGT	-	28849376	28849623	248
AE294	Camellia sinensis var. assamica	TES-34	CSA-TES60	GCA_020536795.1	CM036005.1 Camellia sinensis var. assamica isolate TES-34 ecotype Assam chromosome 14, whole genome shotgun sequence	CCACACCACGAATACGACCA	ATGCACGAGACACGAACAGT	-	29115118	29115365	248
AE294	Camellia sinensis var. assamica	TES-34	CSA-TES61	GCA_020536795.1	CM036005.1 Camellia sinensis var. assamica isolate TES-34 ecotype Assam chromosome 14, whole genome shotgun sequence	CCACACCACGAATACGACCA	ATGCACGAGACACGAACAGT	-	29461445	29461692	248
AE294	Camellia sinensis var. assamica	TES-34	CSA-TES62	GCA_020536795.1	CM036005.1 Camellia sinensis var. assamica isolate TES-34 ecotype Assam chromosome 14, whole genome shotgun sequence	CCACACCACGAATACGACCA	ATGCACGAGACACGAACAGT	-	29746374	29746621	248
AE295	Camellia sinensis var. assamica	TES-34	CSA-TES63	GCA_020536795.1	CM035998.1 Camellia sinensis var. assamica isolate TES-34 ecotype Assam chromosome 7, whole genome shotgun sequence	TGCAGCCACTATACTAGTACTTGT	CTGTGTGGAATTAATTTGGT	-	230515909	230516139	231
AE295	Camellia sinensis var. assamica	TES-34	CSA-TES64	GCA_020536795.1	CM036005.1 Camellia sinensis var. assamica isolate TES-34 ecotype Assam chromosome 14, whole genome shotgun sequence	TGCAGCCACTATACTAGTACTTGT	CTGTGTGGAATTAATTTGGT	-	29751525	29751757	233
AE296	Camellia sinensis var. assamica	TES-34	CSA-TES65	GCA_020536795.1	CM036005.1 Camellia sinensis var. assamica isolate TES-34 ecotype Assam chromosome 14, whole genome shotgun sequence	TCGAAAATTCTCATCCTTACCCCT	TTGAAAACAGGGCCAGTCCT	-	28453805	28454107	303
AE300	Camellia sinensis var. assamica	TES-34	CSA-TES66	GCA_020536795.1	CM035993.1 Camellia sinensis var. assamica isolate TES-34 ecotype Assam chromosome 2, whole genome shotgun sequence	ACTGGTCTGTATTGGGGTGT	TGTTAATAGACGCATTGGGGGA	+	177925535	177925708	174
AE314	Camellia sinensis var. assamica	TES-34	CSA-TES67	GCA_020536795.1	CM035992.1 Camellia sinensis var. assamica isolate TES-34 ecotype Assam chromosome 1, whole genome shotgun sequence	AGGGCATTGGTTGAGAGTGT	TGCAACAGCTAGCTACCACT	-	2547782	2547880	99
AE315	Camellia sinensis var. assamica	TES-34	CSA-TES68	GCA_020536795.1	CM036004.1 Camellia sinensis var. assamica isolate TES-34 ecotype Assam chromosome 13, whole genome shotgun sequence	ACCAAGAGCAAATAAACCCCCA	GCTTAGTTCCCCCTTCATGCT	-	89116256	89116401	146
AE317	Camellia sinensis var. assamica	TES-34	CSA-TES69	GCA_020536795.1	CM036004.1 Camellia sinensis var. assamica isolate TES-34 ecotype Assam chromosome 13, whole genome shotgun sequence	TAACTTCAGGGCCCTCAGGA	TGTCCGTCCTAACTGGGTTG	+	141004651	141004789	139
AE318	Camellia sinensis var. assamica	TES-34	CSA-TES70	GCA_020536795.1	CM036004.1 Camellia sinensis var. assamica isolate TES-34 ecotype Assam chromosome 13, whole genome shotgun sequence	TAACTTCAGGGCCCTCAGGA	CATGGGTGGGGGTTGAAGAA	+	141004651	141004906	256
AE320	Camellia sinensis var. assamica	TES-34	CSA-TES71	GCA_020536795.1	CM035996.1 Camellia sinensis var. assamica isolate TES-34 ecotype Assam chromosome 5, whole genome shotgun sequence	CGGGGGAATGATTTTTCGGG	CATCACCACCACCAACCACT	+	88556473	88556679	207
AE325	Camellia sinensis var. assamica	TES-34	CSA-TES72	GCA_020536795.1	CM035996.1 Camellia sinensis var. assamica isolate TES-34 ecotype Assam chromosome 5, whole genome shotgun sequence	TGATGTTGACCCCATGCTGT	TCACAGCTGCTGTTGAGAGG	+	88307685	88307926	242
AE327	Camellia sinensis var. assamica	TES-34	CSA-TES73	GCA_020536795.1	CM035996.1 Camellia sinensis var. assamica isolate TES-34 ecotype Assam chromosome 5, whole genome shotgun sequence	ACGTGACAAAAGGACATCGT	GCGCTACATCAAATGAAACCCA	+	87477117	87477403	287
AE331	Camellia sinensis var. assamica	TES-34	CSA-TES74	GCA_020536795.1	CM035998.1 Camellia sinensis var. assamica isolate TES-34 ecotype Assam chromosome 7, whole genome shotgun sequence	GTCTCATGGTGGTCGTGGAG	AAAGTCCCACAACCCCACAC	+	85712273	85712464	192
AE332	Camellia sinensis var. assamica	TES-34	CSA-TES75	GCA_020536795.1	CM035998.1 Camellia sinensis var. assamica isolate TES-34 ecotype Assam chromosome 7, whole genome shotgun sequence	TCTGACAACATGGACACGAA	ACTTCCTGCAACATGAAAACA	+	85706785	85706911	127
AE332	Camellia sinensis var. assamica	TES-34	CSA-TES76	GCA_020536795.1	CM035998.1 Camellia sinensis var. assamica isolate TES-34 ecotype Assam chromosome 7, whole genome shotgun sequence	TCTGACAACATGGACACGAA	ACTTCCTGCAACATGAAAACA	+	85835064	85835196	133
AE333	Camellia sinensis var. assamica	TES-34	CSA-TES77	GCA_020536795.1	CM035998.1 Camellia sinensis var. assamica isolate TES-34 ecotype Assam chromosome 7, whole genome shotgun sequence	GGAAAATAGATTTTGCGCTCACA	CCAGCCGAGAGAGAGAGAGA	+	85704883	85705015	133
AE288	Camellia sinensis var. assamica	TES-34	CSA-TES78	GCA_020536795.1	CM036005.1 Camellia sinensis var. assamica isolate TES-34 ecotype Assam chromosome 14, whole genome shotgun sequence	GCAACGATTTGTGGTGGCTT	ACCAAGTAACGAAACCCACA	+	28677370	28677698	329
AE291	Camellia sinensis var. assamica	TES-34	CSA-TES79	GCA_020536795.1	CM035992.1 Camellia sinensis var. assamica isolate TES-34 ecotype Assam chromosome 1, whole genome shotgun sequence	GATCCTCTGCAGGGCTTTCC	GGAGAGGCGTGAAGTGTGAA	+	56298348	56298485	138
AE291	Camellia sinensis var. assamica	TES-34	CSA-TES80	GCA_020536795.1	CM036005.1 Camellia sinensis var. assamica isolate TES-34 ecotype Assam chromosome 14, whole genome shotgun sequence	GATCCTCTGCAGGGCTTTCC	GGAGAGGCGTGAAGTGTGAA	+	28677031	28677159	129
AE335	Camellia sinensis var. assamica	TES-34	CSA-TES81	GCA_020536795.1	CM035993.1 Camellia sinensis var. assamica isolate TES-34 ecotype Assam chromosome 2, whole genome shotgun sequence	GAAGCTTCCATGGCCGAGTA	ATCAAAACCGCGTGGAGACT	+	28187301	28187614	314
AE336	Camellia sinensis var. assamica	TES-34	CSA-TES82	GCA_020536795.1	CM036002.1 Camellia sinensis var. assamica isolate TES-34 ecotype Assam chromosome 11, whole genome shotgun sequence	ACCTTGGATTAAGCCGTGGG	AGAAATGGAGATTGCACCAA	-	39007131	39007363	233
AE338	Camellia sinensis var. assamica	TES-34	CSA-TES83	GCA_020536795.1	CM036002.1 Camellia sinensis var. assamica isolate TES-34 ecotype Assam chromosome 11, whole genome shotgun sequence	ACTTGCTCACTCCACTGCAC	ACACAACCCTGGTTTCAGCA	-	39007500	39007811	312
AE339	Camellia sinensis var. assamica	TES-34	CSA-TES84	GCA_020536795.1	CM036002.1 Camellia sinensis var. assamica isolate TES-34 ecotype Assam chromosome 11, whole genome shotgun sequence	TGGACCATATTTGTTTGGAACCG	ACCGTAACAACAACACGAAA	-	38995434	38995770	337
AE342	Camellia sinensis var. assamica	TES-34	CSA-TES85	GCA_020536795.1	CM035992.1 Camellia sinensis var. assamica isolate TES-34 ecotype Assam chromosome 1, whole genome shotgun sequence	AATCACTCGTAATGGCCCCC	TGACATTCGGTGCCTTCCTC	-	29046449	29046707	259
AE344	Camellia sinensis var. assamica	TES-34	CSA-TES86	GCA_020536795.1	CM035996.1 Camellia sinensis var. assamica isolate TES-34 ecotype Assam chromosome 5, whole genome shotgun sequence	CGGACAGTGGAGAATCGGAG	GCCGCGGCAAAGGATTTATC	+	201813965	201814254	290
AE344	Camellia sinensis var. assamica	TES-34	CSA-TES87	GCA_020536795.1	CM035998.1 Camellia sinensis var. assamica isolate TES-34 ecotype Assam chromosome 7, whole genome shotgun sequence	CGGACAGTGGAGAATCGGAG	GCCGCGGCAAAGGATTTATC	+	248716837	248717118	282
AE346	Camellia sinensis var. assamica	TES-34	CSA-TES88	GCA_020536795.1	CM036006.1 Camellia sinensis var. assamica isolate TES-34 ecotype Assam chromosome 15, whole genome shotgun sequence	GACACATGCTCAACTGTTGACA	TCACCGCATTTTGTTAATGGGT	+	6865919	6866272	354
AE347	Camellia sinensis var. assamica	TES-34	CSA-TES89	GCA_020536795.1	CM036006.1 Camellia sinensis var. assamica isolate TES-34 ecotype Assam chromosome 15, whole genome shotgun sequence	ATCAAAAACAGTTCACCCCC	TGCGCTGACTTGTAACCGAT	+	6869264	6869467	204
AE348	Camellia sinensis var. assamica	TES-34	CSA-TES90	GCA_020536795.1	CM036006.1 Camellia sinensis var. assamica isolate TES-34 ecotype Assam chromosome 15, whole genome shotgun sequence	TGAAGAAGTCGATGGACCGC	TCGCTTCACCGGTTCTTTGA	+	6866607	6866817	211
AE349	Camellia sinensis var. assamica	TES-34	CSA-TES91	GCA_020536795.1	CM036006.1 Camellia sinensis var. assamica isolate TES-34 ecotype Assam chromosome 15, whole genome shotgun sequence	TGATTTCTCCGGCGACTTGC	ACTACCATCCCACCTCCTGT	+	6869473	6869831	359
AE363	Camellia sinensis var. assamica	TES-34	CSA-TES92	GCA_020536795.1	CM035995.1 Camellia sinensis var. assamica isolate TES-34 ecotype Assam chromosome 4, whole genome shotgun sequence	TCCATTTCTCCCTTCGCCAC	AGCGTGCAAAGGTGAGAGAT	+	214210079	214210220	142
AE364	Camellia sinensis var. assamica	TES-34	CSA-TES93	GCA_020536795.1	CM036004.1 Camellia sinensis var. assamica isolate TES-34 ecotype Assam chromosome 13, whole genome shotgun sequence	TCTCTCTACCTACCAAACCTCTCA	TCAGAGAGAGAGAGAGAGAGAGA	-	131205787	131205899	113
AE368	Camellia sinensis var. assamica	TES-34	CSA-TES94	GCA_020536795.1	CM035994.1 Camellia sinensis var. assamica isolate TES-34 ecotype Assam chromosome 3, whole genome shotgun sequence	AGTACAATTAGGAACGTTGTGG	GGGTCACAAATTTTAGAGGTCCC	-	21656735	21656974	240
AE369	Camellia sinensis var. assamica	TES-34	CSA-TES95	GCA_020536795.1	CM035993.1 Camellia sinensis var. assamica isolate TES-34 ecotype Assam chromosome 2, whole genome shotgun sequence	TGGTGGTAGGGGTGTCTTCA	TGGGGGATAGCTTATTTTTGGGT	-	202127728	202128011	284
AE371	Camellia sinensis var. assamica	TES-34	CSA-TES96	GCA_020536795.1	CM035994.1 Camellia sinensis var. assamica isolate TES-34 ecotype Assam chromosome 3, whole genome shotgun sequence	GGAACATTGATGTGCGAAATTGG	TGTTCCAGACAATTGTTTCACT	+	21789473	21789688	216
AE372	Camellia sinensis var. assamica	TES-34	CSA-TES97	GCA_020536795.1	CM035994.1 Camellia sinensis var. assamica isolate TES-34 ecotype Assam chromosome 3, whole genome shotgun sequence	GATGAACATGATGATTTGAC	CCAATTTCGCACATCAATGTTCC	+	21789275	21789495	221
AE375	Camellia sinensis var. assamica	TES-34	CSA-TES98	GCA_020536795.1	CM035994.1 Camellia sinensis var. assamica isolate TES-34 ecotype Assam chromosome 3, whole genome shotgun sequence	TCGACGGTGAAGATGGCAAA	TGGTCACGCTCTCTCTCTCT	+	21732107	21732270	164
AE377	Camellia sinensis var. assamica	TES-34	CSA-TES99	GCA_020536795.1	CM035994.1 Camellia sinensis var. assamica isolate TES-34 ecotype Assam chromosome 3, whole genome shotgun sequence	GTCCATATGCACTGGTGGCT	TGTGTGTGTGTGTGTGTGTG	+	21730154	21730361	208
AE377	Camellia sinensis var. assamica	TES-34	CSA-TES100	GCA_020536795.1	CM035994.1 Camellia sinensis var. assamica isolate TES-34 ecotype Assam chromosome 3, whole genome shotgun sequence	GTCCATATGCACTGGTGGCT	TGTGTGTGTGTGTGTGTGTG	+	21730154	21730363	210
AE377	Camellia sinensis var. assamica	TES-34	CSA-TES101	GCA_020536795.1	CM035994.1 Camellia sinensis var. assamica isolate TES-34 ecotype Assam chromosome 3, whole genome shotgun sequence	GTCCATATGCACTGGTGGCT	TGTGTGTGTGTGTGTGTGTG	+	21730154	21730365	212
AE377	Camellia sinensis var. assamica	TES-34	CSA-TES102	GCA_020536795.1	CM035994.1 Camellia sinensis var. assamica isolate TES-34 ecotype Assam chromosome 3, whole genome shotgun sequence	GTCCATATGCACTGGTGGCT	TGTGTGTGTGTGTGTGTGTG	+	21730154	21730367	214
AE378	Camellia sinensis var. assamica	TES-34	CSA-TES103	GCA_020536795.1	CM035994.1 Camellia sinensis var. assamica isolate TES-34 ecotype Assam chromosome 3, whole genome shotgun sequence	TGTTGTGACAACCTTCTGCA	TCACTAATTTCCCTAATTGGCA	+	21732665	21732841	177
AE380	Camellia sinensis var. assamica	TES-34	CSA-TES104	GCA_020536795.1	CM035994.1 Camellia sinensis var. assamica isolate TES-34 ecotype Assam chromosome 3, whole genome shotgun sequence	TGTCAACTAACAGCGGGGTC	GGTCGGTGGGAATGGACAAT	+	21730001	21730137	137
AE357	Camellia sinensis var. assamica	TES-34	CSA-TES105	GCA_020536795.1	CM035999.1 Camellia sinensis var. assamica isolate TES-34 ecotype Assam chromosome 8, whole genome shotgun sequence	AGCCATCTTTTTACCAACTTTCCA	TAATGCACCACCTACGGCTC	+	157949955	157950135	181
AE358	Camellia sinensis var. assamica	TES-34	CSA-TES106	GCA_020536795.1	CM035999.1 Camellia sinensis var. assamica isolate TES-34 ecotype Assam chromosome 8, whole genome shotgun sequence	GGCTCCACTCGTTTGATGCA	CCATCAAAACCCACACTGCC	+	157969805	157970149	345
AE359	Camellia sinensis var. assamica	TES-34	CSA-TES107	GCA_020536795.1	CM035999.1 Camellia sinensis var. assamica isolate TES-34 ecotype Assam chromosome 8, whole genome shotgun sequence	TGGACATGAGTGTAGGTTGTGA	ACTATCATGTCACAACCAAA	+	157970384	157970703	320
AE001	Camellia sinensis var. assamica	TES-34	CSA-TES108	GCA_020536795.1	CM035999.1 Camellia sinensis var. assamica isolate TES-34 ecotype Assam chromosome 8, whole genome shotgun sequence	TTGTGTTGGAAGCTCGACGA	CCTTCTTCCCAAGTCCGACC	-	110635194	110635335	142
AE002	Camellia sinensis var. assamica	TES-34	CSA-TES109	GCA_020536795.1	CM035992.1 Camellia sinensis var. assamica isolate TES-34 ecotype Assam chromosome 1, whole genome shotgun sequence	TCACTACTTTCGTCACCAAAGGT	CTTTTTCTCTCCCCTCCCCC	+	202672851	202672987	137
AE002	Camellia sinensis var. assamica	TES-34	CSA-TES110	GCA_020536795.1	CM036000.1 Camellia sinensis var. assamica isolate TES-34 ecotype Assam chromosome 9, whole genome shotgun sequence	TCACTACTTTCGTCACCAAAGGT	CTTTTTCTCTCCCCTCCCCC	+	70828111	70828255	145
AE003	Camellia sinensis var. assamica	TES-34	CSA-TES111	GCA_020536795.1	CM035992.1 Camellia sinensis var. assamica isolate TES-34 ecotype Assam chromosome 1, whole genome shotgun sequence	GGGGGAGGGGAGAGAAAAAG	GCGCCAAAATTTTGCGACTT	+	202672968	202673262	295
AE003	Camellia sinensis var. assamica	TES-34	CSA-TES112	GCA_020536795.1	CM036000.1 Camellia sinensis var. assamica isolate TES-34 ecotype Assam chromosome 9, whole genome shotgun sequence	GGGGGAGGGGAGAGAAAAAG	GCGCCAAAATTTTGCGACTT	+	70828236	70828537	302
AE004	Camellia sinensis var. assamica	TES-34	CSA-TES113	GCA_020536795.1	CM036001.1 Camellia sinensis var. assamica isolate TES-34 ecotype Assam chromosome 10, whole genome shotgun sequence	AATGGGTTTGGCGGAGAGAG	GGGGCAAACGAGAGAGAGAG	+	66849146	66849283	138
AE005	Camellia sinensis var. assamica	TES-34	CSA-TES114	GCA_020536795.1	CM036001.1 Camellia sinensis var. assamica isolate TES-34 ecotype Assam chromosome 10, whole genome shotgun sequence	CTCTCTCTCTCGTTTGCCCC	GCCAAACACACAAGCACACA	+	66849264	66849513	250
AE008	Camellia sinensis var. assamica	TES-34	CSA-TES115	GCA_020536795.1	CM035997.1 Camellia sinensis var. assamica isolate TES-34 ecotype Assam chromosome 6, whole genome shotgun sequence	TTGCAATGGCGAGGACTTCT	TATCCCCACAAGAAACGCCC	-	201532705	201533005	301
AE010	Camellia sinensis var. assamica	TES-34	CSA-TES116	GCA_020536795.1	CM036000.1 Camellia sinensis var. assamica isolate TES-34 ecotype Assam chromosome 9, whole genome shotgun sequence	AGACTCCTCTCCAAGCATGT	AGCTGAACCACTTGTCTTGT	+	77168214	77168575	362
AE011	Camellia sinensis var. assamica	TES-34	CSA-TES117	GCA_020536795.1	CM036003.1 Camellia sinensis var. assamica isolate TES-34 ecotype Assam chromosome 12, whole genome shotgun sequence	AGTGTGAAACCGCTTTTGCC	AGTTTGGGTTCAATAGTCCA	+	108190888	108191002	115
AE012	Camellia sinensis var. assamica	TES-34	CSA-TES118	GCA_020536795.1	CM035997.1 Camellia sinensis var. assamica isolate TES-34 ecotype Assam chromosome 6, whole genome shotgun sequence	AGCAATGTGGTAGGCAAGCT	GAAGGAGGAGGAGGAGGAGG	-	200330100	200330286	187
AE013	Camellia sinensis var. assamica	TES-34	CSA-TES119	GCA_020536795.1	CM035997.1 Camellia sinensis var. assamica isolate TES-34 ecotype Assam chromosome 6, whole genome shotgun sequence	TTCTTCGGCCAAACTTCCCA	GCACAGGGCCATTGAGTTTG	-	200329645	200329906	262
AE013	Camellia sinensis var. assamica	TES-34	CSA-TES120	GCA_020536795.1	CM035997.1 Camellia sinensis var. assamica isolate TES-34 ecotype Assam chromosome 6, whole genome shotgun sequence	TTCTTCGGCCAAACTTCCCA	GCACAGGGCCATTGAGTTTG	-	201532633	201532893	261
AE021	Camellia sinensis var. assamica	TES-34	CSA-TES121	GCA_020536795.1	CM035992.1 Camellia sinensis var. assamica isolate TES-34 ecotype Assam chromosome 1, whole genome shotgun sequence	CCTTGCCTTACATGCATGCA	GGTGGTCATGATTCCAGGGG	-	198344511	198344794	284
AE022	Camellia sinensis var. assamica	TES-34	CSA-TES122	GCA_020536795.1	CM035992.1 Camellia sinensis var. assamica isolate TES-34 ecotype Assam chromosome 1, whole genome shotgun sequence	CCCCTGGAATCATGACCACC	TGGAACCTGAAACCTGGTAGC	-	198344345	198344530	186
AE024	Camellia sinensis var. assamica	TES-34	CSA-TES123	GCA_020536795.1	CM035998.1 Camellia sinensis var. assamica isolate TES-34 ecotype Assam chromosome 7, whole genome shotgun sequence	AGCAGTTAACGAATGGGAAGT	TTTTATTCTCAAGCCGCCGC	+	143039728	143040067	340
AE027	Camellia sinensis var. assamica	TES-34	CSA-TES124	GCA_020536795.1	CM035998.1 Camellia sinensis var. assamica isolate TES-34 ecotype Assam chromosome 7, whole genome shotgun sequence	TCACCAGACCATATGTTAGTCTCT	TGAGTCAGAGCATGGCATTTG	+	143043114	143043245	132
AE028	Camellia sinensis var. assamica	TES-34	CSA-TES125	GCA_020536795.1	CM036001.1 Camellia sinensis var. assamica isolate TES-34 ecotype Assam chromosome 10, whole genome shotgun sequence	AGTGTAGGCGTGCAAAGTGT	TGTGTGCATTTTTATTTGGG	-	147121185	147121362	178
AE030	Camellia sinensis var. assamica	TES-34	CSA-TES126	GCA_020536795.1	CM035992.1 Camellia sinensis var. assamica isolate TES-34 ecotype Assam chromosome 1, whole genome shotgun sequence	ACTAGTCGCCTTGCTTCCAC	ATGGGGTCGGCTACACTACT	-	47548076	47548347	272
AE032	Camellia sinensis var. assamica	TES-34	CSA-TES127	GCA_020536795.1	CM036005.1 Camellia sinensis var. assamica isolate TES-34 ecotype Assam chromosome 14, whole genome shotgun sequence	TCCATACCCAAACACTTCCCA	TGGGCAAAGAGAACAACCACT	-	64154454	64154569	116
AE034	Camellia sinensis var. assamica	TES-34	CSA-TES128	GCA_020536795.1	CM036001.1 Camellia sinensis var. assamica isolate TES-34 ecotype Assam chromosome 10, whole genome shotgun sequence	GTGGTGGTGATGGTGATGGT	TGGTGTCAAAGGAACTCTTGGA	-	147672940	147673303	364
AE037	Camellia sinensis var. assamica	TES-34	CSA-TES129	GCA_020536795.1	CM036003.1 Camellia sinensis var. assamica isolate TES-34 ecotype Assam chromosome 12, whole genome shotgun sequence	TGGGATTGAATGGGGTTCGA	ACTCATCTCCTCCAGGCCTT	-	157178384	157178600	217
AE043	Camellia sinensis var. assamica	TES-34	CSA-TES130	GCA_020536795.1	CM035993.1 Camellia sinensis var. assamica isolate TES-34 ecotype Assam chromosome 2, whole genome shotgun sequence	GGATGCTTTGGCTGCACAAA	GCCCAATGTCCAATTTGGTCT	+	57304885	57305208	324
AE045	Camellia sinensis var. assamica	TES-34	CSA-TES131	GCA_020536795.1	CM035997.1 Camellia sinensis var. assamica isolate TES-34 ecotype Assam chromosome 6, whole genome shotgun sequence	ATGACCAAAATACCCTCGCT	GGGGTAGCAGTGACGATTGA	+	18766973	18767180	208
AE046	Camellia sinensis var. assamica	TES-34	CSA-TES132	GCA_020536795.1	CM035999.1 Camellia sinensis var. assamica isolate TES-34 ecotype Assam chromosome 8, whole genome shotgun sequence	TGAGTAGTCACTTCCCACCCT	AGTCAACTTGCAATGTCACTCT	+	52028674	52029003	330
AE050	Camellia sinensis var. assamica	TES-34	CSA-TES133	GCA_020536795.1	CM035995.1 Camellia sinensis var. assamica isolate TES-34 ecotype Assam chromosome 4, whole genome shotgun sequence	GCAAATGGTTAGCTATGCATGC	GCCTCCAAATTGCTTCCAGTG	+	90860307	90860441	135
AE050	Camellia sinensis var. assamica	TES-34	CSA-TES134	GCA_020536795.1	CM035995.1 Camellia sinensis var. assamica isolate TES-34 ecotype Assam chromosome 4, whole genome shotgun sequence	GCAAATGGTTAGCTATGCATGC	GCCTCCAAATTGCTTCCAGTG	-	137998275	137998399	125
AE050	Camellia sinensis var. assamica	TES-34	CSA-TES135	GCA_020536795.1	CM035997.1 Camellia sinensis var. assamica isolate TES-34 ecotype Assam chromosome 6, whole genome shotgun sequence	GCAAATGGTTAGCTATGCATGC	GCCTCCAAATTGCTTCCAGTG	+	128613879	128614008	130
AE051	Camellia sinensis var. assamica	TES-34	CSA-TES136	GCA_020536795.1	CM035992.1 Camellia sinensis var. assamica isolate TES-34 ecotype Assam chromosome 1, whole genome shotgun sequence	CACAACCACATGTTCAAACCCA	CTCAGAGGAAGGCGACGAAG	-	20194574	20194839	266
AE052	Camellia sinensis var. assamica	TES-34	CSA-TES137	GCA_020536795.1	CM035992.1 Camellia sinensis var. assamica isolate TES-34 ecotype Assam chromosome 1, whole genome shotgun sequence	TCGACTGCTATTCTCAACCA	AAACACACACACACACACAC	-	20172940	20173104	165
AE055	Camellia sinensis var. assamica	TES-34	CSA-TES138	GCA_020536795.1	CM036004.1 Camellia sinensis var. assamica isolate TES-34 ecotype Assam chromosome 13, whole genome shotgun sequence	CCGCTAAAAATGTGCCACGT	AGATGGAAGCAATTCAATCT	-	1891487	1891835	349
AE057	Camellia sinensis var. assamica	TES-34	CSA-TES139	GCA_020536795.1	CM036006.1 Camellia sinensis var. assamica isolate TES-34 ecotype Assam chromosome 15, whole genome shotgun sequence	GCTGGTGGCTAGCTGATCAT	AGCGACTTTTAACCGAATTGCC	+	103813900	103814099	200
AE058	Camellia sinensis var. assamica	TES-34	CSA-TES140	GCA_020536795.1	CM036003.1 Camellia sinensis var. assamica isolate TES-34 ecotype Assam chromosome 12, whole genome shotgun sequence	ACCGCTGGTGACTTTCTAGC	TGGTGGTTGGTTGTGCAAAA	-	122822306	122822589	284
AE059	Camellia sinensis var. assamica	TES-34	CSA-TES141	GCA_020536795.1	CM036003.1 Camellia sinensis var. assamica isolate TES-34 ecotype Assam chromosome 12, whole genome shotgun sequence	CCTGCTAACTCCCAAGGCTC	AGGAGGGAGAGGGAGAGAGA	-	122818296	122818489	194
AE062	Camellia sinensis var. assamica	TES-34	CSA-TES142	GCA_020536795.1	CM035993.1 Camellia sinensis var. assamica isolate TES-34 ecotype Assam chromosome 2, whole genome shotgun sequence	ATCATGTAGCCCCCACCTCT	ATAGACCGCGCACACAAAAG	+	84619834	84620158	325
AE070	Camellia sinensis var. assamica	TES-34	CSA-TES143	GCA_020536795.1	CM035992.1 Camellia sinensis var. assamica isolate TES-34 ecotype Assam chromosome 1, whole genome shotgun sequence	TGCATCACGAGCTCCTCATC	TCCCCTGTTGTTATCCACGTG	+	187097546	187097827	282
AE073	Camellia sinensis var. assamica	TES-34	CSA-TES144	GCA_020536795.1	CM035995.1 Camellia sinensis var. assamica isolate TES-34 ecotype Assam chromosome 4, whole genome shotgun sequence	GCAATGCAAAACTTGGGAGC	TTATTTTGGGACAGAAGGAA	-	53442418	53442679	262
AE077	Camellia sinensis var. assamica	TES-34	CSA-TES145	GCA_020536795.1	CM035994.1 Camellia sinensis var. assamica isolate TES-34 ecotype Assam chromosome 3, whole genome shotgun sequence	GACACCTTGCCATCTCTCCC	GGCATAGAAGCCGACTTGGA	+	32659852	32660129	278
AE078	Camellia sinensis var. assamica	TES-34	CSA-TES146	GCA_020536795.1	CM035994.1 Camellia sinensis var. assamica isolate TES-34 ecotype Assam chromosome 3, whole genome shotgun sequence	TGACTGCTTCGTTCAGGTCC	CGCATGTCTCTCCGCATTTG	+	32660231	32660401	171
AE082	Camellia sinensis var. assamica	TES-34	CSA-TES147	GCA_020536795.1	CM036000.1 Camellia sinensis var. assamica isolate TES-34 ecotype Assam chromosome 9, whole genome shotgun sequence	TGTCTGCATGGGTGAGATGG	CATCCTCGGCAGATCACACA	+	4889332	4889672	341
AE083	Camellia sinensis var. assamica	TES-34	CSA-TES148	GCA_020536795.1	CM036000.1 Camellia sinensis var. assamica isolate TES-34 ecotype Assam chromosome 9, whole genome shotgun sequence	ACCGATGGAACCAGAATGATCA	TGGTGAGACACTGAGACCCT	+	4890302	4890488	187
AE085	Camellia sinensis var. assamica	TES-34	CSA-TES149	GCA_020536795.1	CM035993.1 Camellia sinensis var. assamica isolate TES-34 ecotype Assam chromosome 2, whole genome shotgun sequence	AGGCTTGTTGTGATGAAAGCT	AGAGAGCCTGTTCGAATTGCT	-	36077874	36078086	213
AE088	Camellia sinensis var. assamica	TES-34	CSA-TES150	GCA_020536795.1	CM035992.1 Camellia sinensis var. assamica isolate TES-34 ecotype Assam chromosome 1, whole genome shotgun sequence	CAGTTTCAGTGCTGTTGGCC	ACAAAACAGTGGCACATACCA	+	55558192	55558372	181
AE092	Camellia sinensis var. assamica	TES-34	CSA-TES151	GCA_020536795.1	CM035995.1 Camellia sinensis var. assamica isolate TES-34 ecotype Assam chromosome 4, whole genome shotgun sequence	TTCACTACCCGGGAAAAGGC	AGGGAATACCGGGATCGCTA	-	228273511	228273700	190
AE096	Camellia sinensis var. assamica	TES-34	CSA-TES152	GCA_020536795.1	CM035995.1 Camellia sinensis var. assamica isolate TES-34 ecotype Assam chromosome 4, whole genome shotgun sequence	TCTCTCCCTGTCTCTCTCTCAC	ACAGAGACAGAGTGATGAGCG	-	35843644	35844445	802
AE096	Camellia sinensis var. assamica	TES-34	CSA-TES153	GCA_020536795.1	CM035995.1 Camellia sinensis var. assamica isolate TES-34 ecotype Assam chromosome 4, whole genome shotgun sequence	TCTCTCCCTGTCTCTCTCTCAC	ACAGAGACAGAGTGATGAGCG	-	69752448	69753235	788
AE096	Camellia sinensis var. assamica	TES-34	CSA-TES154	GCA_020536795.1	CM035996.1 Camellia sinensis var. assamica isolate TES-34 ecotype Assam chromosome 5, whole genome shotgun sequence	TCTCTCCCTGTCTCTCTCTCAC	ACAGAGACAGAGTGATGAGCG	-	105751227	105752038	812
AE096	Camellia sinensis var. assamica	TES-34	CSA-TES155	GCA_020536795.1	CM036000.1 Camellia sinensis var. assamica isolate TES-34 ecotype Assam chromosome 9, whole genome shotgun sequence	TCTCTCCCTGTCTCTCTCTCAC	ACAGAGACAGAGTGATGAGCG	-	100067575	100067826	252
AE102	Camellia sinensis var. assamica	TES-34	CSA-TES156	GCA_020536795.1	CM036001.1 Camellia sinensis var. assamica isolate TES-34 ecotype Assam chromosome 10, whole genome shotgun sequence	AAACGCACTTACCAAGCTGT	GATGCGAGGATCAGACTGCA	+	185931627	185931967	341
AE103	Camellia sinensis var. assamica	TES-34	CSA-TES157	GCA_020536795.1	CM036001.1 Camellia sinensis var. assamica isolate TES-34 ecotype Assam chromosome 10, whole genome shotgun sequence	CGCTGACATTCTCGCCATTG	GTTTGCTCCTGCCTGGTTTG	+	185932424	185932644	221
AE104	Camellia sinensis var. assamica	TES-34	CSA-TES158	GCA_020536795.1	CM036002.1 Camellia sinensis var. assamica isolate TES-34 ecotype Assam chromosome 11, whole genome shotgun sequence	GCTCATGGGTGGGAATCCAT	TGCGTTTTCAATGTGGGGTT	-	81116772	81116868	97
AE110	Camellia sinensis var. assamica	TES-34	CSA-TES159	GCA_020536795.1	CM036002.1 Camellia sinensis var. assamica isolate TES-34 ecotype Assam chromosome 11, whole genome shotgun sequence	ACCGTTTACTTTGTTGCCATGT	TGGATGTGGTTAGTCGTGTAGT	+	80803187	80803698	512
AE111	Camellia sinensis var. assamica	TES-34	CSA-TES160	GCA_020536795.1	CM035997.1 Camellia sinensis var. assamica isolate TES-34 ecotype Assam chromosome 6, whole genome shotgun sequence	TCACACTACACAGACAGATCCA	GTGGCCCTCTCTCTCTCTCT	-	61783641	61783898	258
AE115	Camellia sinensis var. assamica	TES-34	CSA-TES161	GCA_020536795.1	CM036002.1 Camellia sinensis var. assamica isolate TES-34 ecotype Assam chromosome 11, whole genome shotgun sequence	GCTTTAGCACTGCAAGCACT	TTCGTGTTGTTGCTTTCGGC	+	128838011	128838339	329
AE116	Camellia sinensis var. assamica	TES-34	CSA-TES162	GCA_020536795.1	CM036002.1 Camellia sinensis var. assamica isolate TES-34 ecotype Assam chromosome 11, whole genome shotgun sequence	TTGGCCTCCCATCCTTTTCC	ATTAGCTGCCCCACACACAT	+	128840811	128841377	567
AE119	Camellia sinensis var. assamica	TES-34	CSA-TES163	GCA_020536795.1	CM036004.1 Camellia sinensis var. assamica isolate TES-34 ecotype Assam chromosome 13, whole genome shotgun sequence	AGGAGAGGTTAGAGCTCAACTC	TGCTGAGAATATGTGGGGAGA	+	91141629	91141950	322
AE120	Camellia sinensis var. assamica	TES-34	CSA-TES164	GCA_020536795.1	CM036002.1 Camellia sinensis var. assamica isolate TES-34 ecotype Assam chromosome 11, whole genome shotgun sequence	GCAAGTGGCATGTTCTCAACA	GTGGAGGCGAAGGAGAGAAG	+	80279424	80279969	546
AE120	Camellia sinensis var. assamica	TES-34	CSA-TES165	GCA_020536795.1	CM036002.1 Camellia sinensis var. assamica isolate TES-34 ecotype Assam chromosome 11, whole genome shotgun sequence	GCAAGTGGCATGTTCTCAACA	GTGGAGGCGAAGGAGAGAAG	+	80422714	80422995	282
AE120	Camellia sinensis var. assamica	TES-34	CSA-TES166	GCA_020536795.1	CM036002.1 Camellia sinensis var. assamica isolate TES-34 ecotype Assam chromosome 11, whole genome shotgun sequence	GCAAGTGGCATGTTCTCAACA	GTGGAGGCGAAGGAGAGAAG	+	80636929	80637216	288
AE121	Camellia sinensis var. assamica	TES-34	CSA-TES167	GCA_020536795.1	CM035994.1 Camellia sinensis var. assamica isolate TES-34 ecotype Assam chromosome 3, whole genome shotgun sequence	TGACAGTGTGGTCATGGCTA	CGAGAGAAACGGAATTCCATTACC	+	12021586	12021688	103
AE123	Camellia sinensis var. assamica	TES-34	CSA-TES168	GCA_020536795.1	CM035995.1 Camellia sinensis var. assamica isolate TES-34 ecotype Assam chromosome 4, whole genome shotgun sequence	ATGGCCACCAAGACCAGTTC	TTCCTTTCTTTTCTGCCACA	-	228520169	228520686	518
AE124	Camellia sinensis var. assamica	TES-34	CSA-TES169	GCA_020536795.1	CM035998.1 Camellia sinensis var. assamica isolate TES-34 ecotype Assam chromosome 7, whole genome shotgun sequence	TCAATCCGATGCATAATTGTTC	AGCATGCTCGACTCTTGACC	+	233869486	233869791	306
AE128	Camellia sinensis var. assamica	TES-34	CSA-TES170	GCA_020536795.1	CM035992.1 Camellia sinensis var. assamica isolate TES-34 ecotype Assam chromosome 1, whole genome shotgun sequence	GGCCAATCACATGTGCTTCA	CAACCCCACATCTACCCACC	-	150420917	150421193	277
AE132	Camellia sinensis var. assamica	TES-34	CSA-TES171	GCA_020536795.1	CM036001.1 Camellia sinensis var. assamica isolate TES-34 ecotype Assam chromosome 10, whole genome shotgun sequence	ATCCTAACCGCACTCCAACG	ACCCCTCTACGAAACCCTCA	-	48750594	48750923	330
AE133	Camellia sinensis var. assamica	TES-34	CSA-TES172	GCA_020536795.1	CM036001.1 Camellia sinensis var. assamica isolate TES-34 ecotype Assam chromosome 10, whole genome shotgun sequence	CAAGGAAGGGAGGCTGATGG	GGATCTTTCGGACTCTTTCACCT	-	48733764	48734034	271
AE135	Camellia sinensis var. assamica	TES-34	CSA-TES173	GCA_020536795.1	CM036001.1 Camellia sinensis var. assamica isolate TES-34 ecotype Assam chromosome 10, whole genome shotgun sequence	TGTAGTGTTTGTTTAAACCCCC	CCAAGCCCAAGTCCCACTAC	-	48721332	48721446	115
AE136	Camellia sinensis var. assamica	TES-34	CSA-TES174	GCA_020536795.1	CM036001.1 Camellia sinensis var. assamica isolate TES-34 ecotype Assam chromosome 10, whole genome shotgun sequence	GTCCTGTCCTCTGTTGTGGG	CCTCCCACTTTCCACCACAA	-	48610999	48611157	159
AE138	Camellia sinensis var. assamica	TES-34	CSA-TES175	GCA_020536795.1	CM035992.1 Camellia sinensis var. assamica isolate TES-34 ecotype Assam chromosome 1, whole genome shotgun sequence	AGTGAATGAGTCCCGTCTTGA	ACCGTATTGTTCACGCTCGT	+	58287647	58287976	330
AE138	Camellia sinensis var. assamica	TES-34	CSA-TES176	GCA_020536795.1	CM035992.1 Camellia sinensis var. assamica isolate TES-34 ecotype Assam chromosome 1, whole genome shotgun sequence	AGTGAATGAGTCCCGTCTTGA	ACCGTATTGTTCACGCTCGT	+	58408761	58409093	333
AE139	Camellia sinensis var. assamica	TES-34	CSA-TES177	GCA_020536795.1	CM035992.1 Camellia sinensis var. assamica isolate TES-34 ecotype Assam chromosome 1, whole genome shotgun sequence	ACTGGAGACAACGTACTGCG	TCGTTTGGGAACTTGGCTACT	+	58287993	58288267	275
AE139	Camellia sinensis var. assamica	TES-34	CSA-TES178	GCA_020536795.1	CM035992.1 Camellia sinensis var. assamica isolate TES-34 ecotype Assam chromosome 1, whole genome shotgun sequence	ACTGGAGACAACGTACTGCG	TCGTTTGGGAACTTGGCTACT	+	58409110	58409374	265
AE140	Camellia sinensis var. assamica	TES-34	CSA-TES179	GCA_020536795.1	CM035992.1 Camellia sinensis var. assamica isolate TES-34 ecotype Assam chromosome 1, whole genome shotgun sequence	TCAGATCCAAACTTTCGTCT	GGGAGATTTGAACCCACCGT	+	58288453	58288726	274
AE140	Camellia sinensis var. assamica	TES-34	CSA-TES180	GCA_020536795.1	CM035992.1 Camellia sinensis var. assamica isolate TES-34 ecotype Assam chromosome 1, whole genome shotgun sequence	TCAGATCCAAACTTTCGTCT	GGGAGATTTGAACCCACCGT	+	58409559	58409837	279
AE144	Camellia sinensis var. assamica	TES-34	CSA-TES181	GCA_020536795.1	CM035997.1 Camellia sinensis var. assamica isolate TES-34 ecotype Assam chromosome 6, whole genome shotgun sequence	CCACAACACCAACAACGCAT	TGCATCTCTCTCTCTCTCTCTCT	-	122558875	122559091	217
AE148	Camellia sinensis var. assamica	TES-34	CSA-TES182	GCA_020536795.1	CM035994.1 Camellia sinensis var. assamica isolate TES-34 ecotype Assam chromosome 3, whole genome shotgun sequence	TGACCCCTCTGATCATCCTGA	AGGGACATTCAAAGAGGCCA	-	216317805	216317961	157
AE149	Camellia sinensis var. assamica	TES-34	CSA-TES183	GCA_020536795.1	CM035993.1 Camellia sinensis var. assamica isolate TES-34 ecotype Assam chromosome 2, whole genome shotgun sequence	ACCGTTCGAAACCTTTACCT	AGTTGCTTCCTCTGCTCACC	+	171316453	171316698	246
AE150	Camellia sinensis var. assamica	TES-34	CSA-TES184	GCA_020536795.1	CM035993.1 Camellia sinensis var. assamica isolate TES-34 ecotype Assam chromosome 2, whole genome shotgun sequence	GGTGAGCAGAGGAAGCAACT	AGAGCATAATCCACCGGCAC	+	171316679	171316965	287
AE151	Camellia sinensis var. assamica	TES-34	CSA-TES185	GCA_020536795.1	CM035993.1 Camellia sinensis var. assamica isolate TES-34 ecotype Assam chromosome 2, whole genome shotgun sequence	CAGGTCTCTCTCCCTCCCTC	AGAGCATAATCCACCGGCAC	+	171316815	171316965	151
AE082	Camellia sinensis var. assamica	TES-34	CSA-TES186	GCA_020536795.1	CM036000.1 Camellia sinensis var. assamica isolate TES-34 ecotype Assam chromosome 9, whole genome shotgun sequence	TGTCTGCATGGGTGAGATGG	CATCCTCGGCAGATCACACA	+	4889332	4889672	341
AE153	Camellia sinensis var. assamica	TES-34	CSA-TES187	GCA_020536795.1	CM036000.1 Camellia sinensis var. assamica isolate TES-34 ecotype Assam chromosome 9, whole genome shotgun sequence	GTGGACAGGGTGTACGGAAG	AGTGCAGACGAGCCACTTTT	+	4892358	4892555	198
AE161	Camellia sinensis var. assamica	TES-34	CSA-TES188	GCA_020536795.1	CM036002.1 Camellia sinensis var. assamica isolate TES-34 ecotype Assam chromosome 11, whole genome shotgun sequence	ATTTACTCGTGTGGGTGGGC	TGAGAGACATTGAAGCGTGCT	-	10711781	10711992	212
AE163	Camellia sinensis var. assamica	TES-34	CSA-TES189	GCA_020536795.1	CM036002.1 Camellia sinensis var. assamica isolate TES-34 ecotype Assam chromosome 11, whole genome shotgun sequence	TAATTGACCGGGTATCGCCG	GGCTTGGCTTTGGGGATAGT	-	10377991	10378134	144
AE164	Camellia sinensis var. assamica	TES-34	CSA-TES190	GCA_020536795.1	CM036002.1 Camellia sinensis var. assamica isolate TES-34 ecotype Assam chromosome 11, whole genome shotgun sequence	TGTGGTTTGCCCTCTCCTTC	AAACCAAACACACCCACATA	-	10377275	10377460	186
AE166	Camellia sinensis var. assamica	TES-34	CSA-TES191	GCA_020536795.1	CM036002.1 Camellia sinensis var. assamica isolate TES-34 ecotype Assam chromosome 11, whole genome shotgun sequence	ACATTCGGTATGTGGTGGTACT	AAATGGGAGTTGGACCCTGC	-	10374791	10375030	240
AE169	Camellia sinensis var. assamica	TES-34	CSA-TES192	GCA_020536795.1	CM035992.1 Camellia sinensis var. assamica isolate TES-34 ecotype Assam chromosome 1, whole genome shotgun sequence	CTTCTGTATCCGCGGCTGAT	GGACAGTGTCCCTCATCCAA	+	241956617	241956825	209
AE170	Camellia sinensis var. assamica	TES-34	CSA-TES193	GCA_020536795.1	CM035992.1 Camellia sinensis var. assamica isolate TES-34 ecotype Assam chromosome 1, whole genome shotgun sequence	AAGACTTGGGGAAGCACACA	AAGGGAAAATGGTGTGGCCT	+	241957067	241957299	233
AE173	Camellia sinensis var. assamica	TES-34	CSA-TES194	GCA_020536795.1	CM036001.1 Camellia sinensis var. assamica isolate TES-34 ecotype Assam chromosome 10, whole genome shotgun sequence	CCCAGTGGACCCATTGACAA	TTGTCTCTTTCGCAGGGTGG	+	133069934	133070184	251
AE177	Camellia sinensis var. assamica	TES-34	CSA-TES195	GCA_020536795.1	CM036001.1 Camellia sinensis var. assamica isolate TES-34 ecotype Assam chromosome 10, whole genome shotgun sequence	GCCAAAGGTTTGTTGGGACC	TGTGTGTGTGTGTGTGTGTG	+	3949417	3949623	207
AE177	Camellia sinensis var. assamica	TES-34	CSA-TES196	GCA_020536795.1	CM036001.1 Camellia sinensis var. assamica isolate TES-34 ecotype Assam chromosome 10, whole genome shotgun sequence	GCCAAAGGTTTGTTGGGACC	TGTGTGTGTGTGTGTGTGTG	+	3949417	3949625	209
AE177	Camellia sinensis var. assamica	TES-34	CSA-TES197	GCA_020536795.1	CM036001.1 Camellia sinensis var. assamica isolate TES-34 ecotype Assam chromosome 10, whole genome shotgun sequence	GCCAAAGGTTTGTTGGGACC	TGTGTGTGTGTGTGTGTGTG	+	3949417	3949627	211
AE178	Camellia sinensis var. assamica	TES-34	CSA-TES198	GCA_020536795.1	CM035998.1 Camellia sinensis var. assamica isolate TES-34 ecotype Assam chromosome 7, whole genome shotgun sequence	CACAATTACACCGCCACATGG	ATCTTTCAGGTTCGGACGCT	+	79295873	79296102	230
AE181	Camellia sinensis var. assamica	TES-34	CSA-TES199	GCA_020536795.1	CM036006.1 Camellia sinensis var. assamica isolate TES-34 ecotype Assam chromosome 15, whole genome shotgun sequence	GCAACACACTTGCTAGAGTTGC	GGACACTCTCTTATCAGGCGT	+	38242832	38243062	231
AE182	Camellia sinensis var. assamica	TES-34	CSA-TES200	GCA_020536795.1	CM035993.1 Camellia sinensis var. assamica isolate TES-34 ecotype Assam chromosome 2, whole genome shotgun sequence	AGGCTGAAAAGTGTAGAAGCAGA	TGTGTTTTTACATGAAGCAAGTCCT	+	66593337	66593619	283
AE184	Camellia sinensis var. assamica	TES-34	CSA-TES201	GCA_020536795.1	CM035993.1 Camellia sinensis var. assamica isolate TES-34 ecotype Assam chromosome 2, whole genome shotgun sequence	TGGGAGATGGAGACGCCTAA	GGAGACAGTCAAGTCCCACA	+	66597522	66597688	167
AE191	Camellia sinensis var. assamica	TES-34	CSA-TES202	GCA_020536795.1	CM035995.1 Camellia sinensis var. assamica isolate TES-34 ecotype Assam chromosome 4, whole genome shotgun sequence	TGCTACACTTATCTTGGCCCTC	TCAATGGAACCCTTGCTTTCA	-	229708539	229708846	308
AE192	Camellia sinensis var. assamica	TES-34	CSA-TES203	GCA_020536795.1	CM035997.1 Camellia sinensis var. assamica isolate TES-34 ecotype Assam chromosome 6, whole genome shotgun sequence	ACTTCACATACCCCAAGGTCT	ACAGAGATGGGTATGTGCCA	-	91563107	91563347	241
AE193	Camellia sinensis var. assamica	TES-34	CSA-TES204	GCA_020536795.1	CM035997.1 Camellia sinensis var. assamica isolate TES-34 ecotype Assam chromosome 6, whole genome shotgun sequence	TCAAGTACCAGCTGAGGGGT	GCTTTTAAGATCCAAAACCAATGCA	-	91562614	91562896	283
AE194	Camellia sinensis var. assamica	TES-34	CSA-TES205	GCA_020536795.1	CM035998.1 Camellia sinensis var. assamica isolate TES-34 ecotype Assam chromosome 7, whole genome shotgun sequence	TGGTGATGGTGGTGATGGTG	GCCACTACTACCACACCACC	-	106444663	106445040	378
AE195	Camellia sinensis var. assamica	TES-34	CSA-TES206	GCA_020536795.1	CM035999.1 Camellia sinensis var. assamica isolate TES-34 ecotype Assam chromosome 8, whole genome shotgun sequence	CCATCTTCTCATGCTTCTCTCCA	AATCTCCGAAACAGGCGTGT	+	9724696	9724915	220
AE196	Camellia sinensis var. assamica	TES-34	CSA-TES207	GCA_020536795.1	CM035995.1 Camellia sinensis var. assamica isolate TES-34 ecotype Assam chromosome 4, whole genome shotgun sequence	AGTTAGATGGAGGACTGGGGT	AGCACCTGGAGTCCTAACCT	-	126504796	126505090	295
AE197	Camellia sinensis var. assamica	TES-34	CSA-TES208	GCA_020536795.1	CM035999.1 Camellia sinensis var. assamica isolate TES-34 ecotype Assam chromosome 8, whole genome shotgun sequence	GCAGCTGTGAAAGAGTTGTGG	AAAAGCCACATGCCAAACGG	+	199948348	199948660	313
AE202	Camellia sinensis var. assamica	TES-34	CSA-TES209	GCA_020536795.1	CM035999.1 Camellia sinensis var. assamica isolate TES-34 ecotype Assam chromosome 8, whole genome shotgun sequence	TTTTAGACGGGCCAGCCAAT	CATGGCACCCACTAAGCTGA	+	80377863	80378063	201
AE203	Camellia sinensis var. assamica	TES-34	CSA-TES210	GCA_020536795.1	CM035999.1 Camellia sinensis var. assamica isolate TES-34 ecotype Assam chromosome 8, whole genome shotgun sequence	GTTGAAGGGTCGAGGCTGAA	ACACGGCTCCTCTCAACTTG	+	80378389	80378688	300
AE204	Camellia sinensis var. assamica	TES-34	CSA-TES211	GCA_020536795.1	CM035999.1 Camellia sinensis var. assamica isolate TES-34 ecotype Assam chromosome 8, whole genome shotgun sequence	TGACACGTGTCCTGCCTAAC	AGAGTGGTGCATTGTGTGGT	+	80379189	80379495	307
AE205	Camellia sinensis var. assamica	TES-34	CSA-TES212	GCA_020536795.1	CM035997.1 Camellia sinensis var. assamica isolate TES-34 ecotype Assam chromosome 6, whole genome shotgun sequence	GCAAAGAGGAGAGAAGGGGG	TAGTTGGACACGCTTGGGAC	-	197350532	197350805	274
AE208	Camellia sinensis var. assamica	TES-34	CSA-TES213	GCA_020536795.1	CM035992.1 Camellia sinensis var. assamica isolate TES-34 ecotype Assam chromosome 1, whole genome shotgun sequence	GCATCACTCTCTCTGCGTCA	CTGCTGCATGACTTTTCCGG	-	58475378	58475675	298
AE209	Camellia sinensis var. assamica	TES-34	CSA-TES214	GCA_020536795.1	CM035992.1 Camellia sinensis var. assamica isolate TES-34 ecotype Assam chromosome 1, whole genome shotgun sequence	TCACGCTGATGACGTCCTTT	TCGCCACATCTCTCCCCTTA	-	58475328	58475658	331
AE210	Camellia sinensis var. assamica	TES-34	CSA-TES215	GCA_020536795.1	CM035992.1 Camellia sinensis var. assamica isolate TES-34 ecotype Assam chromosome 1, whole genome shotgun sequence	GTGGATTCCGGCGAGAGTAG	ACCATACAAACACAGCCGGA	-	58346829	58347046	218
AE212	Camellia sinensis var. assamica	TES-34	CSA-TES216	GCA_020536795.1	CM036001.1 Camellia sinensis var. assamica isolate TES-34 ecotype Assam chromosome 10, whole genome shotgun sequence	CACCTGAGGAGGCCATTTGA	AGAATCGGTCAAGGCCACAA	+	155600933	155601220	288
AE214	Camellia sinensis var. assamica	TES-34	CSA-TES217	GCA_020536795.1	CM036001.1 Camellia sinensis var. assamica isolate TES-34 ecotype Assam chromosome 10, whole genome shotgun sequence	ACACATTTAGGGTCCACTAT	CACGTCAAAGCCTTGGAACG	+	155601532	155601865	334
AE216	Camellia sinensis var. assamica	TES-34	CSA-TES218	GCA_020536795.1	CM035994.1 Camellia sinensis var. assamica isolate TES-34 ecotype Assam chromosome 3, whole genome shotgun sequence	AGCGACTACCAATACCCCGA	GCATCAGTAGACATGTCCTTGC	+	34802737	34802985	249
AE218	Camellia sinensis var. assamica	TES-34	CSA-TES219	GCA_020536795.1	CM035997.1 Camellia sinensis var. assamica isolate TES-34 ecotype Assam chromosome 6, whole genome shotgun sequence	CGAGGCTGTCGGATTCTCTT	GAGTAGTAGTTTTGCAGCAACCA	+	23686206	23686503	298
AE220	Camellia sinensis var. assamica	TES-34	CSA-TES220	GCA_020536795.1	CM035998.1 Camellia sinensis var. assamica isolate TES-34 ecotype Assam chromosome 7, whole genome shotgun sequence	ACCAAACTTTATGGGGCTTTTCA	CAGACGCGTTTAGCCCCTAA	-	254331726	254331846	121
AE222	Camellia sinensis var. assamica	TES-34	CSA-TES221	GCA_020536795.1	CM035992.1 Camellia sinensis var. assamica isolate TES-34 ecotype Assam chromosome 1, whole genome shotgun sequence	ACCACGTGCACCTTTTTGAG	CAACGGTTATGAAAAATCCA	-	254617989	254618271	283
AE228	Camellia sinensis var. assamica	TES-34	CSA-TES222	GCA_020536795.1	CM035999.1 Camellia sinensis var. assamica isolate TES-34 ecotype Assam chromosome 8, whole genome shotgun sequence	GAAAGCAGTTGCAGTGGTGG	GCCTCTGCCTCTCTCTCTCT	-	107276696	107276980	285
AE229	Camellia sinensis var. assamica	TES-34	CSA-TES223	GCA_020536795.1	CM036001.1 Camellia sinensis var. assamica isolate TES-34 ecotype Assam chromosome 10, whole genome shotgun sequence	AGAATGTCACATCGAAACCA	TCGAGTTGGTTCAGGCTTGA	-	120311843	120312220	378
AE231	Camellia sinensis var. assamica	TES-34	CSA-TES224	GCA_020536795.1	CM035994.1 Camellia sinensis var. assamica isolate TES-34 ecotype Assam chromosome 3, whole genome shotgun sequence	ACTATTCCAGTCAACCGGCC	TGTGGTTAAGTTATGGTTTGTTCAG	-	181073711	181074009	299
AE232	Camellia sinensis var. assamica	TES-34	CSA-TES225	GCA_020536795.1	CM036004.1 Camellia sinensis var. assamica isolate TES-34 ecotype Assam chromosome 13, whole genome shotgun sequence	ATCTACCCCGGTTCTACCCC	TGTCGGACTAGCTGCTAGGT	+	115621204	115621409	206
AE233	Camellia sinensis var. assamica	TES-34	CSA-TES226	GCA_020536795.1	CM036004.1 Camellia sinensis var. assamica isolate TES-34 ecotype Assam chromosome 13, whole genome shotgun sequence	TGTGTGAGCAAGCATGTGTG	TCCTTTCTGCTGTGTCTGATACC	+	115621706	115622156	451
AE234	Camellia sinensis var. assamica	TES-34	CSA-TES227	GCA_020536795.1	CM035996.1 Camellia sinensis var. assamica isolate TES-34 ecotype Assam chromosome 5, whole genome shotgun sequence	TGTTTCTGTCACCATGTATGCT	CGCACATACACACACACACA	-	64744695	64744833	139
AE235	Camellia sinensis var. assamica	TES-34	CSA-TES228	GCA_020536795.1	CM036001.1 Camellia sinensis var. assamica isolate TES-34 ecotype Assam chromosome 10, whole genome shotgun sequence	TGTCTAAGAGGGTGTTCGGA	TGGATCGGTCTGACCCATCT	+	157313639	157313795	157
AE239	Camellia sinensis var. assamica	TES-34	CSA-TES229	GCA_020536795.1	CM035992.1 Camellia sinensis var. assamica isolate TES-34 ecotype Assam chromosome 1, whole genome shotgun sequence	ACAGAAGGGCATAGGTGAGC	TGCTCTCTCTCTCTCTCTCTCT	-	3513679	3513812	134
AE240	Camellia sinensis var. assamica	TES-34	CSA-TES230	GCA_020536795.1	CM035992.1 Camellia sinensis var. assamica isolate TES-34 ecotype Assam chromosome 1, whole genome shotgun sequence	ACAGAAGGGCATAGGTGAGC	TTGGGTGGTGGACTCTACCA	-	3513453	3513812	360
AE241	Camellia sinensis var. assamica	TES-34	CSA-TES231	GCA_020536795.1	CM035992.1 Camellia sinensis var. assamica isolate TES-34 ecotype Assam chromosome 1, whole genome shotgun sequence	ACGAGGGGATTGAGGAGGAA	GCTCAGCCATCCCCATTCTT	-	3503491	3503731	241
AE243	Camellia sinensis var. assamica	TES-34	CSA-TES232	GCA_020536795.1	CM035992.1 Camellia sinensis var. assamica isolate TES-34 ecotype Assam chromosome 1, whole genome shotgun sequence	TGTTCATGATGAGGCCACGT	TGTCCCCTCTCTCTCTCTCTC	+	247377916	247378027	112
AE248	Camellia sinensis var. assamica	TES-34	CSA-TES233	GCA_020536795.1	CM035992.1 Camellia sinensis var. assamica isolate TES-34 ecotype Assam chromosome 1, whole genome shotgun sequence	TGGAGCCTACAACATGTTCCA	GGGTTCTGTTTCGATGATCCG	+	66833334	66833649	316
AE249	Camellia sinensis var. assamica	TES-34	CSA-TES234	GCA_020536795.1	CM035992.1 Camellia sinensis var. assamica isolate TES-34 ecotype Assam chromosome 1, whole genome shotgun sequence	ACATCTCACTAAAAGTGGTGCTCT	GGGGATTCCTTTGCAGTCCA	+	66834477	66834689	213

## Sheet: TV1
Primer_ID	Genome	Cultivar	Genome_id	GenBank	chr	F_primer	R_primer	strand_prod	product_start	product_end	product_size
AE251	Camellia sinensis var. assamica	TV1	CSA-TV1	GCA_028456175.1	CM051747.1 Camellia sinensis var. assamica cultivar TV1 chromosome 2, whole genome shotgun sequence	GCTCTACCTGCTGACACCAA	ACCTGAAGTGGGTTGGATCG	+	277422491	277422840	350
AE252	Camellia sinensis var. assamica	TV1	CSA-TV2	GCA_028456175.1	CM051747.1 Camellia sinensis var. assamica cultivar TV1 chromosome 2, whole genome shotgun sequence	GCTCTACCTGCTGACACCAA	GCTGTGTGGTTCGATTGTCC	+	277422491	277422785	295
AE253	Camellia sinensis var. assamica	TV1	CSA-TV3	GCA_028456175.1	CM051747.1 Camellia sinensis var. assamica cultivar TV1 chromosome 2, whole genome shotgun sequence	AGCATTCTGCCGTCATACGA	TAGTTTCCACCGACAGCACC	+	277429329	277429531	203
AE274	Camellia sinensis var. assamica	TV1	CSA-TV4	GCA_028456175.1	CM051754.1 Camellia sinensis var. assamica cultivar TV1 chromosome 9, whole genome shotgun sequence	GCAAAGCAAAGTGACCTGGC	CCACAACCACAACCACAACC	+	107654028	107654124	97
AE274	Camellia sinensis var. assamica	TV1	CSA-TV5	GCA_028456175.1	CM051754.1 Camellia sinensis var. assamica cultivar TV1 chromosome 9, whole genome shotgun sequence	GCAAAGCAAAGTGACCTGGC	CCACAACCACAACCACAACC	-	107645842	107645938	97
AE274	Camellia sinensis var. assamica	TV1	CSA-TV6	GCA_028456175.1	CM051757.1 Camellia sinensis var. assamica cultivar TV1 chromosome 12, whole genome shotgun sequence	GCAAAGCAAAGTGACCTGGC	CCACAACCACAACCACAACC	+	67786050	67786146	97
AE278	Camellia sinensis var. assamica	TV1	CSA-TV7	GCA_028456175.1	CM051750.1 Camellia sinensis var. assamica cultivar TV1 chromosome 5, whole genome shotgun sequence	TCTGAAGGTGAGTTATTGCTCTCA	TGCAGGAGATATTGAAACAAGA	-	152357220	152357329	110
AE294	Camellia sinensis var. assamica	TV1	CSA-TV8	GCA_028456175.1	CM051754.1 Camellia sinensis var. assamica cultivar TV1 chromosome 9, whole genome shotgun sequence	CCACACCACGAATACGACCA	ATGCACGAGACACGAACAGT	-	13516973	13517220	248
AE294	Camellia sinensis var. assamica	TV1	CSA-TV9	GCA_028456175.1	CM051758.1 Camellia sinensis var. assamica cultivar TV1 chromosome 13, whole genome shotgun sequence	CCACACCACGAATACGACCA	ATGCACGAGACACGAACAGT	-	51690628	51690875	248
AE295	Camellia sinensis var. assamica	TV1	CSA-TV10	GCA_028456175.1	CM051758.1 Camellia sinensis var. assamica cultivar TV1 chromosome 13, whole genome shotgun sequence	TGCAGCCACTATACTAGTACTTGT	CTGTGTGGAATTAATTTGGT	-	51693797	51694032	236
AE300	Camellia sinensis var. assamica	TV1	CSA-TV11	GCA_028456175.1	CM051758.1 Camellia sinensis var. assamica cultivar TV1 chromosome 13, whole genome shotgun sequence	ACTGGTCTGTATTGGGGTGT	TGTTAATAGACGCATTGGGGGA	+	127034798	127034971	174
AE301	Camellia sinensis var. assamica	TV1	CSA-TV12	GCA_028456175.1	CM051753.1 Camellia sinensis var. assamica cultivar TV1 chromosome 8, whole genome shotgun sequence	ATATCGGCAATGCTGGGGAC	AAAGCTTGAGACCCCAGTGG	+	9228154	9228318	165
AE306	Camellia sinensis var. assamica	TV1	CSA-TV13	GCA_028456175.1	CM051749.1 Camellia sinensis var. assamica cultivar TV1 chromosome 4, whole genome shotgun sequence	TCCCGTCGAATTGCCTATCG	ACCAAGAGAGATCAAGCCTCT	+	44631383	44631731	349
AE308	Camellia sinensis var. assamica	TV1	CSA-TV14	GCA_028456175.1	CM051749.1 Camellia sinensis var. assamica cultivar TV1 chromosome 4, whole genome shotgun sequence	TCCCGTCGAATTGCCTATCG	CCAAGAGAGATCAAGCCTCT	+	44631383	44631730	348
AE314	Camellia sinensis var. assamica	TV1	CSA-TV15	GCA_028456175.1	CM051752.1 Camellia sinensis var. assamica cultivar TV1 chromosome 7, whole genome shotgun sequence	AGGGCATTGGTTGAGAGTGT	TGCAACAGCTAGCTACCACT	-	28148658	28148766	109
AE317	Camellia sinensis var. assamica	TV1	CSA-TV16	GCA_028456175.1	CM051747.1 Camellia sinensis var. assamica cultivar TV1 chromosome 2, whole genome shotgun sequence	TAACTTCAGGGCCCTCAGGA	TGTCCGTCCTAACTGGGTTG	-	113145706	113145814	109
AE317	Camellia sinensis var. assamica	TV1	CSA-TV17	GCA_028456175.1	CM051747.1 Camellia sinensis var. assamica cultivar TV1 chromosome 2, whole genome shotgun sequence	TAACTTCAGGGCCCTCAGGA	TGTCCGTCCTAACTGGGTTG	-	113145706	113145969	264
AE318	Camellia sinensis var. assamica	TV1	CSA-TV18	GCA_028456175.1	CM051747.1 Camellia sinensis var. assamica cultivar TV1 chromosome 2, whole genome shotgun sequence	TAACTTCAGGGCCCTCAGGA	CATGGGTGGGGGTTGAAGAA	-	113145579	113145814	236
AE318	Camellia sinensis var. assamica	TV1	CSA-TV19	GCA_028456175.1	CM051747.1 Camellia sinensis var. assamica cultivar TV1 chromosome 2, whole genome shotgun sequence	TAACTTCAGGGCCCTCAGGA	CATGGGTGGGGGTTGAAGAA	-	113145579	113145969	391
AE319	Camellia sinensis var. assamica	TV1	CSA-TV20	GCA_028456175.1	CM051752.1 Camellia sinensis var. assamica cultivar TV1 chromosome 7, whole genome shotgun sequence	TGGTTACTTTCGTCAGCCCC	CCACAAAAGTATTGAGCCGCC	-	43785104	43785590	487
AE325	Camellia sinensis var. assamica	TV1	CSA-TV21	GCA_028456175.1	CM051746.1 Camellia sinensis var. assamica cultivar TV1 chromosome 1, whole genome shotgun sequence	TGATGTTGACCCCATGCTGT	TCACAGCTGCTGTTGAGAGG	-	86093091	86093331	241
AE325	Camellia sinensis var. assamica	TV1	CSA-TV22	GCA_028456175.1	CM051752.1 Camellia sinensis var. assamica cultivar TV1 chromosome 7, whole genome shotgun sequence	TGATGTTGACCCCATGCTGT	TCACAGCTGCTGTTGAGAGG	-	43785654	43785900	247
AE258	Camellia sinensis var. assamica	TV1	CSA-TV23	GCA_028456175.1	CM051751.1 Camellia sinensis var. assamica cultivar TV1 chromosome 6, whole genome shotgun sequence	ATGTGGCATCATGTGGACCC	TGGTACAAAATTAGTGGTGGGGA	+	4092507	4092806	300
AE259	Camellia sinensis var. assamica	TV1	CSA-TV24	GCA_028456175.1	CM051751.1 Camellia sinensis var. assamica cultivar TV1 chromosome 6, whole genome shotgun sequence	AGACTTACACTATGCACAAAAGTGA	TGGTACAAAATTAGTGGTGGGGA	+	4092643	4092806	164
AE335	Camellia sinensis var. assamica	TV1	CSA-TV25	GCA_028456175.1	CM051749.1 Camellia sinensis var. assamica cultivar TV1 chromosome 4, whole genome shotgun sequence	GAAGCTTCCATGGCCGAGTA	ATCAAAACCGCGTGGAGACT	+	62210547	62210855	309
AE344	Camellia sinensis var. assamica	TV1	CSA-TV26	GCA_028456175.1	CM051749.1 Camellia sinensis var. assamica cultivar TV1 chromosome 4, whole genome shotgun sequence	CGGACAGTGGAGAATCGGAG	GCCGCGGCAAAGGATTTATC	+	150732251	150732562	312
AE344	Camellia sinensis var. assamica	TV1	CSA-TV27	GCA_028456175.1	CM051758.1 Camellia sinensis var. assamica cultivar TV1 chromosome 13, whole genome shotgun sequence	CGGACAGTGGAGAATCGGAG	GCCGCGGCAAAGGATTTATC	+	26754368	26754639	272
AE344	Camellia sinensis var. assamica	TV1	CSA-TV28	GCA_028456175.1	CM051759.1 Camellia sinensis var. assamica cultivar TV1 chromosome 14, whole genome shotgun sequence	CGGACAGTGGAGAATCGGAG	GCCGCGGCAAAGGATTTATC	-	46510357	46510652	296
AE348	Camellia sinensis var. assamica	TV1	CSA-TV29	GCA_028456175.1	CM051749.1 Camellia sinensis var. assamica cultivar TV1 chromosome 4, whole genome shotgun sequence	TGAAGAAGTCGATGGACCGC	TCGCTTCACCGGTTCTTTGA	+	55132404	55132612	209
AE349	Camellia sinensis var. assamica	TV1	CSA-TV30	GCA_028456175.1	CM051749.1 Camellia sinensis var. assamica cultivar TV1 chromosome 4, whole genome shotgun sequence	TGATTTCTCCGGCGACTTGC	ACTACCATCCCACCTCCTGT	+	55135000	55135373	374
AE350	Camellia sinensis var. assamica	TV1	CSA-TV31	GCA_028456175.1	CM051757.1 Camellia sinensis var. assamica cultivar TV1 chromosome 12, whole genome shotgun sequence	ACGGAGCTTTACGGATCGAC	GGATTTCGAACCCCTCACGT	+	30304290	30304643	354
AE351	Camellia sinensis var. assamica	TV1	CSA-TV32	GCA_028456175.1	CM051757.1 Camellia sinensis var. assamica cultivar TV1 chromosome 12, whole genome shotgun sequence	ACGGAGCTTTACGGATCGAC	CGCCGACCACAGATCAAGTA	+	30304290	30304533	244
AE362	Camellia sinensis var. assamica	TV1	CSA-TV33	GCA_028456175.1	CM051750.1 Camellia sinensis var. assamica cultivar TV1 chromosome 5, whole genome shotgun sequence	GCAATAAGCCGCAACTTTAGGT	ACGGCAGTGATATGAGAGGA	-	130527279	130527420	142
AE363	Camellia sinensis var. assamica	TV1	CSA-TV34	GCA_028456175.1	CM051747.1 Camellia sinensis var. assamica cultivar TV1 chromosome 2, whole genome shotgun sequence	TCCATTTCTCCCTTCGCCAC	AGCGTGCAAAGGTGAGAGAT	+	121526283	121526420	138
AE363	Camellia sinensis var. assamica	TV1	CSA-TV35	GCA_028456175.1	CM051750.1 Camellia sinensis var. assamica cultivar TV1 chromosome 5, whole genome shotgun sequence	TCCATTTCTCCCTTCGCCAC	AGCGTGCAAAGGTGAGAGAT	-	130526909	130527041	133
AE367	Camellia sinensis var. assamica	TV1	CSA-TV36	GCA_028456175.1	CM051746.1 Camellia sinensis var. assamica cultivar TV1 chromosome 1, whole genome shotgun sequence	TGTTGGGCACACATAGGTCA	GGATCGTATGTGAGAACCCGA	-	56794614	56794950	337
AE378	Camellia sinensis var. assamica	TV1	CSA-TV37	GCA_028456175.1	CM051755.1 Camellia sinensis var. assamica cultivar TV1 chromosome 10, whole genome shotgun sequence	TGTTGTGACAACCTTCTGCA	TCACTAATTTCCCTAATTGGCA	+	32044431	32044604	174
AE353	Camellia sinensis var. assamica	TV1	CSA-TV38	GCA_028456175.1	CM051748.1 Camellia sinensis var. assamica cultivar TV1 chromosome 3, whole genome shotgun sequence	ATGCAACTGCCTCAGGGTTT	TTTGGGCCGCAATTGAACTG	+	218518244	218518430	187
AE353	Camellia sinensis var. assamica	TV1	CSA-TV39	GCA_028456175.1	CM051748.1 Camellia sinensis var. assamica cultivar TV1 chromosome 3, whole genome shotgun sequence	ATGCAACTGCCTCAGGGTTT	TTTGGGCCGCAATTGAACTG	+	218518244	218518430	187
AE358	Camellia sinensis var. assamica	TV1	CSA-TV40	GCA_028456175.1	CM051747.1 Camellia sinensis var. assamica cultivar TV1 chromosome 2, whole genome shotgun sequence	GGCTCCACTCGTTTGATGCA	CCATCAAAACCCACACTGCC	+	150666370	150666707	338
AE359	Camellia sinensis var. assamica	TV1	CSA-TV41	GCA_028456175.1	CM051748.1 Camellia sinensis var. assamica cultivar TV1 chromosome 3, whole genome shotgun sequence	TGGACATGAGTGTAGGTTGTGA	ACTATCATGTCACAACCAAA	-	128932054	128932350	297
AE008	Camellia sinensis var. assamica	TV1	CSA-TV42	GCA_028456175.1	CM051749.1 Camellia sinensis var. assamica cultivar TV1 chromosome 4, whole genome shotgun sequence	TTGCAATGGCGAGGACTTCT	TATCCCCACAAGAAACGCCC	+	192193985	192194283	299
AE008	Camellia sinensis var. assamica	TV1	CSA-TV43	GCA_028456175.1	CM051756.1 Camellia sinensis var. assamica cultivar TV1 chromosome 11, whole genome shotgun sequence	TTGCAATGGCGAGGACTTCT	TATCCCCACAAGAAACGCCC	-	3433560	3433859	300
AE012	Camellia sinensis var. assamica	TV1	CSA-TV44	GCA_028456175.1	CM051746.1 Camellia sinensis var. assamica cultivar TV1 chromosome 1, whole genome shotgun sequence	AGCAATGTGGTAGGCAAGCT	GAAGGAGGAGGAGGAGGAGG	-	199560993	199561170	178
AE013	Camellia sinensis var. assamica	TV1	CSA-TV45	GCA_028456175.1	CM051746.1 Camellia sinensis var. assamica cultivar TV1 chromosome 1, whole genome shotgun sequence	TTCTTCGGCCAAACTTCCCA	GCACAGGGCCATTGAGTTTG	-	199560538	199560799	262
AE013	Camellia sinensis var. assamica	TV1	CSA-TV46	GCA_028456175.1	CM051749.1 Camellia sinensis var. assamica cultivar TV1 chromosome 4, whole genome shotgun sequence	TTCTTCGGCCAAACTTCCCA	GCACAGGGCCATTGAGTTTG	+	192194097	192194355	259
AE013	Camellia sinensis var. assamica	TV1	CSA-TV47	GCA_028456175.1	CM051756.1 Camellia sinensis var. assamica cultivar TV1 chromosome 11, whole genome shotgun sequence	TTCTTCGGCCAAACTTCCCA	GCACAGGGCCATTGAGTTTG	-	3433488	3433747	260
AE013	Camellia sinensis var. assamica	TV1	CSA-TV48	GCA_028456175.1	CM051756.1 Camellia sinensis var. assamica cultivar TV1 chromosome 11, whole genome shotgun sequence	TTCTTCGGCCAAACTTCCCA	GCACAGGGCCATTGAGTTTG	-	147723209	147723468	260
AE021	Camellia sinensis var. assamica	TV1	CSA-TV49	GCA_028456175.1	CM051752.1 Camellia sinensis var. assamica cultivar TV1 chromosome 7, whole genome shotgun sequence	CCTTGCCTTACATGCATGCA	GGTGGTCATGATTCCAGGGG	-	41438656	41438904	249
AE022	Camellia sinensis var. assamica	TV1	CSA-TV50	GCA_028456175.1	CM051752.1 Camellia sinensis var. assamica cultivar TV1 chromosome 7, whole genome shotgun sequence	CCCCTGGAATCATGACCACC	TGGAACCTGAAACCTGGTAGC	-	41438476	41438675	200
AE024	Camellia sinensis var. assamica	TV1	CSA-TV51	GCA_028456175.1	CM051748.1 Camellia sinensis var. assamica cultivar TV1 chromosome 3, whole genome shotgun sequence	AGCAGTTAACGAATGGGAAGT	TTTTATTCTCAAGCCGCCGC	+	113117710	113118041	332
AE025	Camellia sinensis var. assamica	TV1	CSA-TV52	GCA_028456175.1	CM051748.1 Camellia sinensis var. assamica cultivar TV1 chromosome 3, whole genome shotgun sequence	GCGAGTGCATCCAAATTTATACAC	TCCACTTGCAAAACGACCTT	+	113118279	113118421	143
AE026	Camellia sinensis var. assamica	TV1	CSA-TV53	GCA_028456175.1	CM051748.1 Camellia sinensis var. assamica cultivar TV1 chromosome 3, whole genome shotgun sequence	TCAGACAACTAAAATTGGTCTC	TGGTTGTTGAGAAATCAAGAAAGGA	+	113120891	113121040	150
AE027	Camellia sinensis var. assamica	TV1	CSA-TV54	GCA_028456175.1	CM051748.1 Camellia sinensis var. assamica cultivar TV1 chromosome 3, whole genome shotgun sequence	TCACCAGACCATATGTTAGTCTCT	TGAGTCAGAGCATGGCATTTG	+	113121061	113121193	133
AE030	Camellia sinensis var. assamica	TV1	CSA-TV55	GCA_028456175.1	CM051749.1 Camellia sinensis var. assamica cultivar TV1 chromosome 4, whole genome shotgun sequence	ACTAGTCGCCTTGCTTCCAC	ATGGGGTCGGCTACACTACT	-	41921078	41921355	278
AE031	Camellia sinensis var. assamica	TV1	CSA-TV56	GCA_028456175.1	CM051759.1 Camellia sinensis var. assamica cultivar TV1 chromosome 14, whole genome shotgun sequence	GAAGAGGGAAGTGGAGTGGC	ACAAAGCCACCAAACACACG	+	82742227	82742432	206
AE037	Camellia sinensis var. assamica	TV1	CSA-TV57	GCA_028456175.1	CM051755.1 Camellia sinensis var. assamica cultivar TV1 chromosome 10, whole genome shotgun sequence	TGGGATTGAATGGGGTTCGA	ACTCATCTCCTCCAGGCCTT	+	39806060	39806281	222
AE043	Camellia sinensis var. assamica	TV1	CSA-TV58	GCA_028456175.1	CM051749.1 Camellia sinensis var. assamica cultivar TV1 chromosome 4, whole genome shotgun sequence	GGATGCTTTGGCTGCACAAA	GCCCAATGTCCAATTTGGTCT	-	71187851	71188174	324
AE046	Camellia sinensis var. assamica	TV1	CSA-TV59	GCA_028456175.1	CM051749.1 Camellia sinensis var. assamica cultivar TV1 chromosome 4, whole genome shotgun sequence	TGAGTAGTCACTTCCCACCCT	AGTCAACTTGCAATGTCACTCT	-	33836589	33836898	310
AE050	Camellia sinensis var. assamica	TV1	CSA-TV60	GCA_028456175.1	CM051747.1 Camellia sinensis var. assamica cultivar TV1 chromosome 2, whole genome shotgun sequence	GCAAATGGTTAGCTATGCATGC	GCCTCCAAATTGCTTCCAGTG	+	273046399	273046523	125
AE050	Camellia sinensis var. assamica	TV1	CSA-TV61	GCA_028456175.1	CM051753.1 Camellia sinensis var. assamica cultivar TV1 chromosome 8, whole genome shotgun sequence	GCAAATGGTTAGCTATGCATGC	GCCTCCAAATTGCTTCCAGTG	-	13596039	13596158	120
AE050	Camellia sinensis var. assamica	TV1	CSA-TV62	GCA_028456175.1	CM051753.1 Camellia sinensis var. assamica cultivar TV1 chromosome 8, whole genome shotgun sequence	GCAAATGGTTAGCTATGCATGC	GCCTCCAAATTGCTTCCAGTG	-	46982277	46982401	125
AE051	Camellia sinensis var. assamica	TV1	CSA-TV63	GCA_028456175.1	CM051756.1 Camellia sinensis var. assamica cultivar TV1 chromosome 11, whole genome shotgun sequence	CACAACCACATGTTCAAACCCA	CTCAGAGGAAGGCGACGAAG	-	91382654	91382920	267
AE053	Camellia sinensis var. assamica	TV1	CSA-TV64	GCA_028456175.1	CM051751.1 Camellia sinensis var. assamica cultivar TV1 chromosome 6, whole genome shotgun sequence	AGGACATTTCAAGCAGCCCT	TCCATGGAGAGGGAGACGTT	-	196259058	196259338	281
AE056	Camellia sinensis var. assamica	TV1	CSA-TV65	GCA_028456175.1	CM051751.1 Camellia sinensis var. assamica cultivar TV1 chromosome 6, whole genome shotgun sequence	TGGGCTAATGGTTGTGGCTT	GTCAATATGACCTAGCTGACCCA	-	59547754	59547885	132
AE059	Camellia sinensis var. assamica	TV1	CSA-TV66	GCA_028456175.1	CM051755.1 Camellia sinensis var. assamica cultivar TV1 chromosome 10, whole genome shotgun sequence	CCTGCTAACTCCCAAGGCTC	AGGAGGGAGAGGGAGAGAGA	-	144585176	144585384	209
AE070	Camellia sinensis var. assamica	TV1	CSA-TV67	GCA_028456175.1	CM051754.1 Camellia sinensis var. assamica cultivar TV1 chromosome 9, whole genome shotgun sequence	TGCATCACGAGCTCCTCATC	TCCCCTGTTGTTATCCACGTG	-	71248617	71248885	269
AE071	Camellia sinensis var. assamica	TV1	CSA-TV68	GCA_028456175.1	CM051759.1 Camellia sinensis var. assamica cultivar TV1 chromosome 14, whole genome shotgun sequence	ATTTGTGGGACCGCTGATGT	TTCGCGAGGAAGGCTTAGAC	+	125715045	125715149	105
AE072	Camellia sinensis var. assamica	TV1	CSA-TV69	GCA_028456175.1	CM051759.1 Camellia sinensis var. assamica cultivar TV1 chromosome 14, whole genome shotgun sequence	TCACCACTATCATATGCCCGAC	GAGGCACGGTGATGAAAGAT	+	125715174	125715560	387
AE263	Camellia sinensis var. assamica	TV1	CSA-TV70	GCA_028456175.1	CM051755.1 Camellia sinensis var. assamica cultivar TV1 chromosome 10, whole genome shotgun sequence	TCAAAACTCATGGTGCATGCA	TCAAGGATGAGTGCACGTGT	+	129179736	129180359	624
AE077	Camellia sinensis var. assamica	TV1	CSA-TV71	GCA_028456175.1	CM051749.1 Camellia sinensis var. assamica cultivar TV1 chromosome 4, whole genome shotgun sequence	GACACCTTGCCATCTCTCCC	GGCATAGAAGCCGACTTGGA	-	14990456	14990733	278
AE078	Camellia sinensis var. assamica	TV1	CSA-TV72	GCA_028456175.1	CM051749.1 Camellia sinensis var. assamica cultivar TV1 chromosome 4, whole genome shotgun sequence	TGACTGCTTCGTTCAGGTCC	CGCATGTCTCTCCGCATTTG	-	14990194	14990354	161
AE082	Camellia sinensis var. assamica	TV1	CSA-TV73	GCA_028456175.1	CM051759.1 Camellia sinensis var. assamica cultivar TV1 chromosome 14, whole genome shotgun sequence	TGTCTGCATGGGTGAGATGG	CATCCTCGGCAGATCACACA	-	22318349	22318689	341
AE096	Camellia sinensis var. assamica	TV1	CSA-TV74	GCA_028456175.1	CM051747.1 Camellia sinensis var. assamica cultivar TV1 chromosome 2, whole genome shotgun sequence	TCTCTCCCTGTCTCTCTCTCAC	ACAGAGACAGAGTGATGAGCG	+	212371521	212371762	242
AE097	Camellia sinensis var. assamica	TV1	CSA-TV75	GCA_028456175.1	CM051750.1 Camellia sinensis var. assamica cultivar TV1 chromosome 5, whole genome shotgun sequence	GTTTTCATCATCATCAACAG	CAGTTGAGGATTTCTTGGGAGGA	+	5628748	5628987	240
AE099	Camellia sinensis var. assamica	TV1	CSA-TV76	GCA_028456175.1	CM051753.1 Camellia sinensis var. assamica cultivar TV1 chromosome 8, whole genome shotgun sequence	ACCTTTGTAGTCCTTGGTTGGA	TGAGCAAGGTCTAACAAAGCA	+	65224727	65225008	282
AE100	Camellia sinensis var. assamica	TV1	CSA-TV77	GCA_028456175.1	CM051749.1 Camellia sinensis var. assamica cultivar TV1 chromosome 4, whole genome shotgun sequence	CTTAGGGGAGGTGTGCAGTG	ACACGAGCTTTGACAGTGCT	-	101740302	101740528	227
AE101	Camellia sinensis var. assamica	TV1	CSA-TV78	GCA_028456175.1	CM051749.1 Camellia sinensis var. assamica cultivar TV1 chromosome 4, whole genome shotgun sequence	TCACCAGATTCGGCACAGAT	GCTTTCCGGGAAGTGAAGGA	-	101738055	101738325	271
AE102	Camellia sinensis var. assamica	TV1	CSA-TV79	GCA_028456175.1	CM051753.1 Camellia sinensis var. assamica cultivar TV1 chromosome 8, whole genome shotgun sequence	AAACGCACTTACCAAGCTGT	GATGCGAGGATCAGACTGCA	+	42026024	42026358	335
AE102	Camellia sinensis var. assamica	TV1	CSA-TV80	GCA_028456175.1	CM051758.1 Camellia sinensis var. assamica cultivar TV1 chromosome 13, whole genome shotgun sequence	AAACGCACTTACCAAGCTGT	GATGCGAGGATCAGACTGCA	+	94915479	94915819	341
AE102	Camellia sinensis var. assamica	TV1	CSA-TV81	GCA_028456175.1	CM051758.1 Camellia sinensis var. assamica cultivar TV1 chromosome 13, whole genome shotgun sequence	AAACGCACTTACCAAGCTGT	GATGCGAGGATCAGACTGCA	+	116846192	116846532	341
AE103	Camellia sinensis var. assamica	TV1	CSA-TV82	GCA_028456175.1	CM051753.1 Camellia sinensis var. assamica cultivar TV1 chromosome 8, whole genome shotgun sequence	CGCTGACATTCTCGCCATTG	GTTTGCTCCTGCCTGGTTTG	+	42026812	42027026	215
AE103	Camellia sinensis var. assamica	TV1	CSA-TV83	GCA_028456175.1	CM051758.1 Camellia sinensis var. assamica cultivar TV1 chromosome 13, whole genome shotgun sequence	CGCTGACATTCTCGCCATTG	GTTTGCTCCTGCCTGGTTTG	+	94916273	94916493	221
AE103	Camellia sinensis var. assamica	TV1	CSA-TV84	GCA_028456175.1	CM051758.1 Camellia sinensis var. assamica cultivar TV1 chromosome 13, whole genome shotgun sequence	CGCTGACATTCTCGCCATTG	GTTTGCTCCTGCCTGGTTTG	+	116846986	116847206	221
AE106	Camellia sinensis var. assamica	TV1	CSA-TV85	GCA_028456175.1	CM051746.1 Camellia sinensis var. assamica cultivar TV1 chromosome 1, whole genome shotgun sequence	TCCCCCGAAAATGCCATTCA	GCACTTTGCTATGGTACAACA	+	251185586	251185810	225
AE106	Camellia sinensis var. assamica	TV1	CSA-TV86	GCA_028456175.1	CM051754.1 Camellia sinensis var. assamica cultivar TV1 chromosome 9, whole genome shotgun sequence	TCCCCCGAAAATGCCATTCA	GCACTTTGCTATGGTACAACA	+	84595600	84595824	225
AE110	Camellia sinensis var. assamica	TV1	CSA-TV87	GCA_028456175.1	CM051746.1 Camellia sinensis var. assamica cultivar TV1 chromosome 1, whole genome shotgun sequence	ACCGTTTACTTTGTTGCCATGT	TGGATGTGGTTAGTCGTGTAGT	+	149291821	149292019	199
AE118	Camellia sinensis var. assamica	TV1	CSA-TV88	GCA_028456175.1	CM051751.1 Camellia sinensis var. assamica cultivar TV1 chromosome 6, whole genome shotgun sequence	CAACAGATAGAATTTTGCAC	AACGGCATTTGGTCCCATCA	+	15268436	15268664	229
AE119	Camellia sinensis var. assamica	TV1	CSA-TV89	GCA_028456175.1	CM051748.1 Camellia sinensis var. assamica cultivar TV1 chromosome 3, whole genome shotgun sequence	AGGAGAGGTTAGAGCTCAACTC	TGCTGAGAATATGTGGGGAGA	+	13873491	13873812	322
AE120	Camellia sinensis var. assamica	TV1	CSA-TV90	GCA_028456175.1	CM051760.1 Camellia sinensis var. assamica cultivar TV1 chromosome 15, whole genome shotgun sequence	GCAAGTGGCATGTTCTCAACA	GTGGAGGCGAAGGAGAGAAG	+	79692684	79692968	285
AE121	Camellia sinensis var. assamica	TV1	CSA-TV91	GCA_028456175.1	CM051746.1 Camellia sinensis var. assamica cultivar TV1 chromosome 1, whole genome shotgun sequence	TGACAGTGTGGTCATGGCTA	CGAGAGAAACGGAATTCCATTACC	-	282309178	282309276	99
AE123	Camellia sinensis var. assamica	TV1	CSA-TV92	GCA_028456175.1	CM051750.1 Camellia sinensis var. assamica cultivar TV1 chromosome 5, whole genome shotgun sequence	ATGGCCACCAAGACCAGTTC	TTCCTTTCTTTTCTGCCACA	-	203547346	203547626	281
AE123	Camellia sinensis var. assamica	TV1	CSA-TV93	GCA_028456175.1	CM051750.1 Camellia sinensis var. assamica cultivar TV1 chromosome 5, whole genome shotgun sequence	ATGGCCACCAAGACCAGTTC	TTCCTTTCTTTTCTGCCACA	-	203547346	203547721	376
AE124	Camellia sinensis var. assamica	TV1	CSA-TV94	GCA_028456175.1	CM051747.1 Camellia sinensis var. assamica cultivar TV1 chromosome 2, whole genome shotgun sequence	TCAATCCGATGCATAATTGTTC	AGCATGCTCGACTCTTGACC	+	8458193	8458575	383
AE128	Camellia sinensis var. assamica	TV1	CSA-TV95	GCA_028456175.1	CM051756.1 Camellia sinensis var. assamica cultivar TV1 chromosome 11, whole genome shotgun sequence	GGCCAATCACATGTGCTTCA	CAACCCCACATCTACCCACC	+	99837334	99837618	285
AE130	Camellia sinensis var. assamica	TV1	CSA-TV96	GCA_028456175.1	CM051756.1 Camellia sinensis var. assamica cultivar TV1 chromosome 11, whole genome shotgun sequence	AGTGGGGTGAAATGAGTGAAAC	AGGTTTCTCTTGATCACACCGA	+	99838819	99839041	223
AE131	Camellia sinensis var. assamica	TV1	CSA-TV97	GCA_028456175.1	CM051756.1 Camellia sinensis var. assamica cultivar TV1 chromosome 11, whole genome shotgun sequence	TCAACCAGGGGCTGTTTGAG	GATGACAGCCAGAGCCATGT	+	99839128	99839232	105
AE136	Camellia sinensis var. assamica	TV1	CSA-TV98	GCA_028456175.1	CM051747.1 Camellia sinensis var. assamica cultivar TV1 chromosome 2, whole genome shotgun sequence	GTCCTGTCCTCTGTTGTGGG	CCTCCCACTTTCCACCACAA	+	47332149	47332305	157
AE138	Camellia sinensis var. assamica	TV1	CSA-TV99	GCA_028456175.1	CM051759.1 Camellia sinensis var. assamica cultivar TV1 chromosome 14, whole genome shotgun sequence	AGTGAATGAGTCCCGTCTTGA	ACCGTATTGTTCACGCTCGT	+	13096740	13097076	337
AE139	Camellia sinensis var. assamica	TV1	CSA-TV100	GCA_028456175.1	CM051759.1 Camellia sinensis var. assamica cultivar TV1 chromosome 14, whole genome shotgun sequence	ACTGGAGACAACGTACTGCG	TCGTTTGGGAACTTGGCTACT	+	13097093	13097355	263
AE140	Camellia sinensis var. assamica	TV1	CSA-TV101	GCA_028456175.1	CM051759.1 Camellia sinensis var. assamica cultivar TV1 chromosome 14, whole genome shotgun sequence	TCAGATCCAAACTTTCGTCT	GGGAGATTTGAACCCACCGT	+	13097540	13097813	274
AE143	Camellia sinensis var. assamica	TV1	CSA-TV102	GCA_028456175.1	CM051748.1 Camellia sinensis var. assamica cultivar TV1 chromosome 3, whole genome shotgun sequence	TGCAACGTTGGAGATGGTCT	ATGCTAGTCATGAACACTCT	+	45576795	45576943	149
AE144	Camellia sinensis var. assamica	TV1	CSA-TV103	GCA_028456175.1	CM051752.1 Camellia sinensis var. assamica cultivar TV1 chromosome 7, whole genome shotgun sequence	CCACAACACCAACAACGCAT	TGCATCTCTCTCTCTCTCTCTCT	-	53417663	53417873	211
AE145	Camellia sinensis var. assamica	TV1	CSA-TV104	GCA_028456175.1	CM051752.1 Camellia sinensis var. assamica cultivar TV1 chromosome 7, whole genome shotgun sequence	TCATTGGAGATCTACTATGTGGGT	TAGGAGGCGCAATTGGATCC	-	53417388	53417647	260
AE146	Camellia sinensis var. assamica	TV1	CSA-TV105	GCA_028456175.1	CM051752.1 Camellia sinensis var. assamica cultivar TV1 chromosome 7, whole genome shotgun sequence	ACAGAGACCAAAATGACACA	CAGGTGATGGTCAAGCCGAT	-	53413385	53413657	273
AE147	Camellia sinensis var. assamica	TV1	CSA-TV106	GCA_028456175.1	CM051750.1 Camellia sinensis var. assamica cultivar TV1 chromosome 5, whole genome shotgun sequence	TGTGGTACAACGTGTAGTGGA	TGTGCTTCAACAAGTTCATT	+	169865131	169865302	172
AE148	Camellia sinensis var. assamica	TV1	CSA-TV107	GCA_028456175.1	CM051747.1 Camellia sinensis var. assamica cultivar TV1 chromosome 2, whole genome shotgun sequence	TGACCCCTCTGATCATCCTGA	AGGGACATTCAAAGAGGCCA	+	224263075	224263234	160
AE149	Camellia sinensis var. assamica	TV1	CSA-TV108	GCA_028456175.1	CM051748.1 Camellia sinensis var. assamica cultivar TV1 chromosome 3, whole genome shotgun sequence	ACCGTTCGAAACCTTTACCT	AGTTGCTTCCTCTGCTCACC	+	159284484	159284727	244
AE149	Camellia sinensis var. assamica	TV1	CSA-TV109	GCA_028456175.1	CM051750.1 Camellia sinensis var. assamica cultivar TV1 chromosome 5, whole genome shotgun sequence	ACCGTTCGAAACCTTTACCT	AGTTGCTTCCTCTGCTCACC	+	24909962	24910200	239
AE082	Camellia sinensis var. assamica	TV1	CSA-TV110	GCA_028456175.1	CM051759.1 Camellia sinensis var. assamica cultivar TV1 chromosome 14, whole genome shotgun sequence	TGTCTGCATGGGTGAGATGG	CATCCTCGGCAGATCACACA	-	22318349	22318689	341
AE152	Camellia sinensis var. assamica	TV1	CSA-TV111	GCA_028456175.1	CM051759.1 Camellia sinensis var. assamica cultivar TV1 chromosome 14, whole genome shotgun sequence	TCAAGCTCCTTCAAGTGCAGT	CCCTCCTTTAGCCAACCTGT	-	22315704	22315846	143
AE153	Camellia sinensis var. assamica	TV1	CSA-TV112	GCA_028456175.1	CM051759.1 Camellia sinensis var. assamica cultivar TV1 chromosome 14, whole genome shotgun sequence	GTGGACAGGGTGTACGGAAG	AGTGCAGACGAGCCACTTTT	-	22315471	22315668	198
AE155	Camellia sinensis var. assamica	TV1	CSA-TV113	GCA_028456175.1	CM051749.1 Camellia sinensis var. assamica cultivar TV1 chromosome 4, whole genome shotgun sequence	GTGTGCACCACAGTGTTTCC	GTACCAATGTCAGGGCCGAA	-	129961107	129961306	200
AE156	Camellia sinensis var. assamica	TV1	CSA-TV114	GCA_028456175.1	CM051749.1 Camellia sinensis var. assamica cultivar TV1 chromosome 4, whole genome shotgun sequence	ACATGCTAGATTGGGGGTCT	TGGTCGGGGGAAGATTTTGG	-	129959820	129960156	337
AE158	Camellia sinensis var. assamica	TV1	CSA-TV115	GCA_028456175.1	CM051749.1 Camellia sinensis var. assamica cultivar TV1 chromosome 4, whole genome shotgun sequence	ATGGCAAGTGGGTGAGTGAG	TTCCTCGTCTTTTCCCACCC	-	129955941	129956155	215
AE163	Camellia sinensis var. assamica	TV1	CSA-TV116	GCA_028456175.1	CM051746.1 Camellia sinensis var. assamica cultivar TV1 chromosome 1, whole genome shotgun sequence	TAATTGACCGGGTATCGCCG	GGCTTGGCTTTGGGGATAGT	-	241904327	241904454	128
AE164	Camellia sinensis var. assamica	TV1	CSA-TV117	GCA_028456175.1	CM051746.1 Camellia sinensis var. assamica cultivar TV1 chromosome 1, whole genome shotgun sequence	TGTGGTTTGCCCTCTCCTTC	AAACCAAACACACCCACATA	-	241903615	241903797	183
AE166	Camellia sinensis var. assamica	TV1	CSA-TV118	GCA_028456175.1	CM051746.1 Camellia sinensis var. assamica cultivar TV1 chromosome 1, whole genome shotgun sequence	ACATTCGGTATGTGGTGGTACT	AAATGGGAGTTGGACCCTGC	-	241901200	241901420	221
AE170	Camellia sinensis var. assamica	TV1	CSA-TV119	GCA_028456175.1	CM051750.1 Camellia sinensis var. assamica cultivar TV1 chromosome 5, whole genome shotgun sequence	AAGACTTGGGGAAGCACACA	AAGGGAAAATGGTGTGGCCT	+	101636719	101636960	242
AE173	Camellia sinensis var. assamica	TV1	CSA-TV120	GCA_028456175.1	CM051753.1 Camellia sinensis var. assamica cultivar TV1 chromosome 8, whole genome shotgun sequence	CCCAGTGGACCCATTGACAA	TTGTCTCTTTCGCAGGGTGG	-	126276630	126276872	243
AE175	Camellia sinensis var. assamica	TV1	CSA-TV121	GCA_028456175.1	CM051751.1 Camellia sinensis var. assamica cultivar TV1 chromosome 6, whole genome shotgun sequence	TGGTCACAAGCAACAGTTGAG	AGATCTAAATCGCACGTCCT	+	65789909	65790056	148
AE175	Camellia sinensis var. assamica	TV1	CSA-TV122	GCA_028456175.1	CM051753.1 Camellia sinensis var. assamica cultivar TV1 chromosome 8, whole genome shotgun sequence	TGGTCACAAGCAACAGTTGAG	AGATCTAAATCGCACGTCCT	-	126273848	126273995	148
AE177	Camellia sinensis var. assamica	TV1	CSA-TV123	GCA_028456175.1	CM051751.1 Camellia sinensis var. assamica cultivar TV1 chromosome 6, whole genome shotgun sequence	GCCAAAGGTTTGTTGGGACC	TGTGTGTGTGTGTGTGTGTG	+	19979841	19980047	207
AE177	Camellia sinensis var. assamica	TV1	CSA-TV124	GCA_028456175.1	CM051751.1 Camellia sinensis var. assamica cultivar TV1 chromosome 6, whole genome shotgun sequence	GCCAAAGGTTTGTTGGGACC	TGTGTGTGTGTGTGTGTGTG	+	19979841	19980049	209
AE177	Camellia sinensis var. assamica	TV1	CSA-TV125	GCA_028456175.1	CM051751.1 Camellia sinensis var. assamica cultivar TV1 chromosome 6, whole genome shotgun sequence	GCCAAAGGTTTGTTGGGACC	TGTGTGTGTGTGTGTGTGTG	+	19979841	19980051	211
AE177	Camellia sinensis var. assamica	TV1	CSA-TV126	GCA_028456175.1	CM051751.1 Camellia sinensis var. assamica cultivar TV1 chromosome 6, whole genome shotgun sequence	GCCAAAGGTTTGTTGGGACC	TGTGTGTGTGTGTGTGTGTG	+	19979841	19980053	213
AE177	Camellia sinensis var. assamica	TV1	CSA-TV127	GCA_028456175.1	CM051751.1 Camellia sinensis var. assamica cultivar TV1 chromosome 6, whole genome shotgun sequence	GCCAAAGGTTTGTTGGGACC	TGTGTGTGTGTGTGTGTGTG	+	19979841	19980055	215
AE181	Camellia sinensis var. assamica	TV1	CSA-TV128	GCA_028456175.1	CM051753.1 Camellia sinensis var. assamica cultivar TV1 chromosome 8, whole genome shotgun sequence	GCAACACACTTGCTAGAGTTGC	GGACACTCTCTTATCAGGCGT	+	9715403	9715626	224
AE184	Camellia sinensis var. assamica	TV1	CSA-TV129	GCA_028456175.1	CM051753.1 Camellia sinensis var. assamica cultivar TV1 chromosome 8, whole genome shotgun sequence	TGGGAGATGGAGACGCCTAA	GGAGACAGTCAAGTCCCACA	+	106125702	106125868	167
AE189	Camellia sinensis var. assamica	TV1	CSA-TV130	GCA_028456175.1	CM051749.1 Camellia sinensis var. assamica cultivar TV1 chromosome 4, whole genome shotgun sequence	GCGCGTGGGGATTAGAAACT	CGCATAACAACTAGCCAAATGC	+	33384869	33384983	115
AE189	Camellia sinensis var. assamica	TV1	CSA-TV131	GCA_028456175.1	CM051749.1 Camellia sinensis var. assamica cultivar TV1 chromosome 4, whole genome shotgun sequence	GCGCGTGGGGATTAGAAACT	CGCATAACAACTAGCCAAATGC	-	33570255	33570365	111
AE190	Camellia sinensis var. assamica	TV1	CSA-TV132	GCA_028456175.1	CM051749.1 Camellia sinensis var. assamica cultivar TV1 chromosome 4, whole genome shotgun sequence	TGCTACACTTATCTTGGCCCTC	ACCCAATCTTGACTGCTTCACT	-	33563731	33564053	323
AE191	Camellia sinensis var. assamica	TV1	CSA-TV133	GCA_028456175.1	CM051749.1 Camellia sinensis var. assamica cultivar TV1 chromosome 4, whole genome shotgun sequence	TGCTACACTTATCTTGGCCCTC	TCAATGGAACCCTTGCTTTCA	-	33563770	33564053	284
AE192	Camellia sinensis var. assamica	TV1	CSA-TV134	GCA_028456175.1	CM051748.1 Camellia sinensis var. assamica cultivar TV1 chromosome 3, whole genome shotgun sequence	ACTTCACATACCCCAAGGTCT	ACAGAGATGGGTATGTGCCA	-	175537982	175538228	247
AE193	Camellia sinensis var. assamica	TV1	CSA-TV135	GCA_028456175.1	CM051748.1 Camellia sinensis var. assamica cultivar TV1 chromosome 3, whole genome shotgun sequence	TCAAGTACCAGCTGAGGGGT	GCTTTTAAGATCCAAAACCAATGCA	-	175537487	175537771	285
AE194	Camellia sinensis var. assamica	TV1	CSA-TV136	GCA_028456175.1	CM051747.1 Camellia sinensis var. assamica cultivar TV1 chromosome 2, whole genome shotgun sequence	TGGTGATGGTGGTGATGGTG	GCCACTACTACCACACCACC	+	550450	550892	443
AE196	Camellia sinensis var. assamica	TV1	CSA-TV137	GCA_028456175.1	CM051746.1 Camellia sinensis var. assamica cultivar TV1 chromosome 1, whole genome shotgun sequence	AGTTAGATGGAGGACTGGGGT	AGCACCTGGAGTCCTAACCT	-	284514823	284515122	300
AE197	Camellia sinensis var. assamica	TV1	CSA-TV138	GCA_028456175.1	CM051751.1 Camellia sinensis var. assamica cultivar TV1 chromosome 6, whole genome shotgun sequence	GCAGCTGTGAAAGAGTTGTGG	AAAAGCCACATGCCAAACGG	+	125562232	125562553	322
AE201	Camellia sinensis var. assamica	TV1	CSA-TV139	GCA_028456175.1	CM051759.1 Camellia sinensis var. assamica cultivar TV1 chromosome 14, whole genome shotgun sequence	TGCTACAAGGACACACCGAC	AGCAGCCTCCCTGAGTAGAA	+	11330508	11330797	290
AE202	Camellia sinensis var. assamica	TV1	CSA-TV140	GCA_028456175.1	CM051746.1 Camellia sinensis var. assamica cultivar TV1 chromosome 1, whole genome shotgun sequence	TTTTAGACGGGCCAGCCAAT	CATGGCACCCACTAAGCTGA	-	148423090	148423306	217
AE203	Camellia sinensis var. assamica	TV1	CSA-TV141	GCA_028456175.1	CM051746.1 Camellia sinensis var. assamica cultivar TV1 chromosome 1, whole genome shotgun sequence	GTTGAAGGGTCGAGGCTGAA	ACACGGCTCCTCTCAACTTG	-	148422477	148422763	287
AE207	Camellia sinensis var. assamica	TV1	CSA-TV142	GCA_028456175.1	CM051749.1 Camellia sinensis var. assamica cultivar TV1 chromosome 4, whole genome shotgun sequence	CTCCGTTCCCTACCACCAAC	ACCGTTCGAAAACCTTTACCT	+	8010142	8010344	203
AE212	Camellia sinensis var. assamica	TV1	CSA-TV143	GCA_028456175.1	CM051749.1 Camellia sinensis var. assamica cultivar TV1 chromosome 4, whole genome shotgun sequence	CACCTGAGGAGGCCATTTGA	AGAATCGGTCAAGGCCACAA	-	111122289	111122588	300
AE216	Camellia sinensis var. assamica	TV1	CSA-TV144	GCA_028456175.1	CM051757.1 Camellia sinensis var. assamica cultivar TV1 chromosome 12, whole genome shotgun sequence	AGCGACTACCAATACCCCGA	GCATCAGTAGACATGTCCTTGC	-	108919474	108919720	247
AE220	Camellia sinensis var. assamica	TV1	CSA-TV145	GCA_028456175.1	CM051750.1 Camellia sinensis var. assamica cultivar TV1 chromosome 5, whole genome shotgun sequence	ACCAAACTTTATGGGGCTTTTCA	CAGACGCGTTTAGCCCCTAA	+	157271600	157271723	124
AE222	Camellia sinensis var. assamica	TV1	CSA-TV146	GCA_028456175.1	CM051760.1 Camellia sinensis var. assamica cultivar TV1 chromosome 15, whole genome shotgun sequence	ACCACGTGCACCTTTTTGAG	CAACGGTTATGAAAAATCCA	-	91589974	91590262	289
AE224	Camellia sinensis var. assamica	TV1	CSA-TV147	GCA_028456175.1	CM051756.1 Camellia sinensis var. assamica cultivar TV1 chromosome 11, whole genome shotgun sequence	AGCCCCAACATATCTTCCCA	AAGAAAAGTGTGTGTGCGCG	+	85899677	85899889	213
AE225	Camellia sinensis var. assamica	TV1	CSA-TV148	GCA_028456175.1	CM051748.1 Camellia sinensis var. assamica cultivar TV1 chromosome 3, whole genome shotgun sequence	AGTGTCCTCCAGAAGTAAACT	TGCTGTTCAGGGAAGGTCAC	-	99534439	99535328	890
AE225	Camellia sinensis var. assamica	TV1	CSA-TV149	GCA_028456175.1	CM051748.1 Camellia sinensis var. assamica cultivar TV1 chromosome 3, whole genome shotgun sequence	AGTGTCCTCCAGAAGTAAACT	TGCTGTTCAGGGAAGGTCAC	-	99535167	99535328	162
AE232	Camellia sinensis var. assamica	TV1	CSA-TV150	GCA_028456175.1	CM051747.1 Camellia sinensis var. assamica cultivar TV1 chromosome 2, whole genome shotgun sequence	ATCTACCCCGGTTCTACCCC	TGTCGGACTAGCTGCTAGGT	-	233849441	233849642	202
AE233	Camellia sinensis var. assamica	TV1	CSA-TV151	GCA_028456175.1	CM051747.1 Camellia sinensis var. assamica cultivar TV1 chromosome 2, whole genome shotgun sequence	TGTGTGAGCAAGCATGTGTG	TCCTTTCTGCTGTGTCTGATACC	-	135814386	135814632	247
AE233	Camellia sinensis var. assamica	TV1	CSA-TV152	GCA_028456175.1	CM051747.1 Camellia sinensis var. assamica cultivar TV1 chromosome 2, whole genome shotgun sequence	TGTGTGAGCAAGCATGTGTG	TCCTTTCTGCTGTGTCTGATACC	-	233848681	233848897	217
AE233	Camellia sinensis var. assamica	TV1	CSA-TV153	GCA_028456175.1	CM051747.1 Camellia sinensis var. assamica cultivar TV1 chromosome 2, whole genome shotgun sequence	TGTGTGAGCAAGCATGTGTG	TCCTTTCTGCTGTGTCTGATACC	-	233848681	233849144	464
AE235	Camellia sinensis var. assamica	TV1	CSA-TV154	GCA_028456175.1	CM051746.1 Camellia sinensis var. assamica cultivar TV1 chromosome 1, whole genome shotgun sequence	TGTCTAAGAGGGTGTTCGGA	TGGATCGGTCTGACCCATCT	-	185597108	185597264	157
AE239	Camellia sinensis var. assamica	TV1	CSA-TV155	GCA_028456175.1	CM051753.1 Camellia sinensis var. assamica cultivar TV1 chromosome 8, whole genome shotgun sequence	ACAGAAGGGCATAGGTGAGC	TGCTCTCTCTCTCTCTCTCTCT	+	53820454	53820579	126
AE240	Camellia sinensis var. assamica	TV1	CSA-TV156	GCA_028456175.1	CM051753.1 Camellia sinensis var. assamica cultivar TV1 chromosome 8, whole genome shotgun sequence	ACAGAAGGGCATAGGTGAGC	TTGGGTGGTGGACTCTACCA	+	53820454	53820822	369

## Sheet: Tieguanyin
Primer_ID	Genome	Cultivar	Genome_id	GenBank	chr	F_primer	R_primer	strand_prod	product_start	product_end	product_size
AE251	Camellia sinensis var. sinensis	Tieguanyin	CSS-TYNG	GCA_017311205.29	CM029702.1 Camellia sinensis var. sinensis cultivar Tieguanyin chromosome 10, whole genome shotgun sequence	GCTCTACCTGCTGACACCAA	ACCTGAAGTGGGTTGGATCG	-	120254155	120254524	370
AE251	Camellia sinensis var. sinensis	Tieguanyin	CSS-TYNG	GCA_017311205.29	CM029702.1 Camellia sinensis var. sinensis cultivar Tieguanyin chromosome 10, whole genome shotgun sequence	GCTCTACCTGCTGACACCAA	ACCTGAAGTGGGTTGGATCG	-	124814249	124814616	368
AE252	Camellia sinensis var. sinensis	Tieguanyin	CSS-TYNG	GCA_017311205.29	CM029702.1 Camellia sinensis var. sinensis cultivar Tieguanyin chromosome 10, whole genome shotgun sequence	GCTCTACCTGCTGACACCAA	GCTGTGTGGTTCGATTGTCC	-	120254210	120254524	315
AE252	Camellia sinensis var. sinensis	Tieguanyin	CSS-TYNG	GCA_017311205.29	CM029702.1 Camellia sinensis var. sinensis cultivar Tieguanyin chromosome 10, whole genome shotgun sequence	GCTCTACCTGCTGACACCAA	GCTGTGTGGTTCGATTGTCC	-	124814304	124814616	313
AE253	Camellia sinensis var. sinensis	Tieguanyin	CSS-TYNG	GCA_017311205.29	CM029702.1 Camellia sinensis var. sinensis cultivar Tieguanyin chromosome 10, whole genome shotgun sequence	AGCATTCTGCCGTCATACGA	TAGTTTCCACCGACAGCACC	-	120246605	120246805	201
AE253	Camellia sinensis var. sinensis	Tieguanyin	CSS-TYNG	GCA_017311205.29	CM029702.1 Camellia sinensis var. sinensis cultivar Tieguanyin chromosome 10, whole genome shotgun sequence	AGCATTCTGCCGTCATACGA	TAGTTTCCACCGACAGCACC	-	124806696	124806895	200
AE273	Camellia sinensis var. sinensis	Tieguanyin	CSS-TYNG	GCA_017311205.29	CM029704.1 Camellia sinensis var. sinensis cultivar Tieguanyin chromosome 12, whole genome shotgun sequence	TGCCATGAGAGAGAGAGGGA	GGCTCCAAAGGAAGCCTGAT	+	38187703	38187900	198
AE273	Camellia sinensis var. sinensis	Tieguanyin	CSS-TYNG	GCA_017311205.29	CM029704.1 Camellia sinensis var. sinensis cultivar Tieguanyin chromosome 12, whole genome shotgun sequence	TGCCATGAGAGAGAGAGGGA	GGCTCCAAAGGAAGCCTGAT	-	38165497	38165706	210
AE274	Camellia sinensis var. sinensis	Tieguanyin	CSS-TYNG	GCA_017311205.29	CM029704.1 Camellia sinensis var. sinensis cultivar Tieguanyin chromosome 12, whole genome shotgun sequence	GCAAAGCAAAGTGACCTGGC	CCACAACCACAACCACAACC	+	38187847	38187949	103
AE274	Camellia sinensis var. sinensis	Tieguanyin	CSS-TYNG	GCA_017311205.29	CM029704.1 Camellia sinensis var. sinensis cultivar Tieguanyin chromosome 12, whole genome shotgun sequence	GCAAAGCAAAGTGACCTGGC	CCACAACCACAACCACAACC	+	38200494	38200590	97
AE274	Camellia sinensis var. sinensis	Tieguanyin	CSS-TYNG	GCA_017311205.29	CM029704.1 Camellia sinensis var. sinensis cultivar Tieguanyin chromosome 12, whole genome shotgun sequence	GCAAAGCAAAGTGACCTGGC	CCACAACCACAACCACAACC	+	38200494	38200596	103
AE274	Camellia sinensis var. sinensis	Tieguanyin	CSS-TYNG	GCA_017311205.29	CM029704.1 Camellia sinensis var. sinensis cultivar Tieguanyin chromosome 12, whole genome shotgun sequence	GCAAAGCAAAGTGACCTGGC	CCACAACCACAACCACAACC	+	38200494	38200602	109
AE274	Camellia sinensis var. sinensis	Tieguanyin	CSS-TYNG	GCA_017311205.29	CM029704.1 Camellia sinensis var. sinensis cultivar Tieguanyin chromosome 12, whole genome shotgun sequence	GCAAAGCAAAGTGACCTGGC	CCACAACCACAACCACAACC	-	38165448	38165550	103
AE275	Camellia sinensis var. sinensis	Tieguanyin	CSS-TYNG	GCA_017311205.29	CM029701.1 Camellia sinensis var. sinensis cultivar Tieguanyin chromosome 9, whole genome shotgun sequence	ACATGTTTGGATCTTCACATCA	TCGACATGTGTGAGAGAGAGA	-	74442236	74442542	307
AE276	Camellia sinensis var. sinensis	Tieguanyin	CSS-TYNG	GCA_017311205.29	CM029704.1 Camellia sinensis var. sinensis cultivar Tieguanyin chromosome 12, whole genome shotgun sequence	TTTCCCTCGCACGTCAGTTT	TCATTTTGGGCAGTTCGTGA	+	130180588	130180821	234
AE277	Camellia sinensis var. sinensis	Tieguanyin	CSS-TYNG	GCA_017311205.29	CM029704.1 Camellia sinensis var. sinensis cultivar Tieguanyin chromosome 12, whole genome shotgun sequence	AGGCTACCATCAAATCAGAGAGA	TGCTCTCGTTTCCATCATCA	+	130175324	130175490	167
AE278	Camellia sinensis var. sinensis	Tieguanyin	CSS-TYNG	GCA_017311205.29	CM029704.1 Camellia sinensis var. sinensis cultivar Tieguanyin chromosome 12, whole genome shotgun sequence	TCTGAAGGTGAGTTATTGCTCTCA	TGCAGGAGATATTGAAACAAGA	+	130139786	130139897	112
AE278	Camellia sinensis var. sinensis	Tieguanyin	CSS-TYNG	GCA_017311205.29	CM029704.1 Camellia sinensis var. sinensis cultivar Tieguanyin chromosome 12, whole genome shotgun sequence	TCTGAAGGTGAGTTATTGCTCTCA	TGCAGGAGATATTGAAACAAGA	+	130174540	130174658	119
AE278	Camellia sinensis var. sinensis	Tieguanyin	CSS-TYNG	GCA_017311205.29	CM029706.1 Camellia sinensis var. sinensis cultivar Tieguanyin chromosome 14, whole genome shotgun sequence	TCTGAAGGTGAGTTATTGCTCTCA	TGCAGGAGATATTGAAACAAGA	+	1684767	1684875	109
AE279	Camellia sinensis var. sinensis	Tieguanyin	CSS-TYNG	GCA_017311205.29	CM029704.1 Camellia sinensis var. sinensis cultivar Tieguanyin chromosome 12, whole genome shotgun sequence	TGAAATGAAGGGTCGAGGCC	AGAGACTGAGACCCCGAGAC	+	130181043	130181141	99
AE280	Camellia sinensis var. sinensis	Tieguanyin	CSS-TYNG	GCA_017311205.29	CM029704.1 Camellia sinensis var. sinensis cultivar Tieguanyin chromosome 12, whole genome shotgun sequence	TGAAATGAAGGGTCGAGGCC	GCCTTTCCCTGAATCCCCTC	+	130181043	130181265	223
AE281	Camellia sinensis var. sinensis	Tieguanyin	CSS-TYNG	GCA_017311205.29	CM029693.1 Camellia sinensis var. sinensis cultivar Tieguanyin chromosome 1, whole genome shotgun sequence	GCCGAGCCAGATTCAGATCA	TGGACAAATACAGAGACCCGA	-	18296624	18296729	106
AE288	Camellia sinensis var. sinensis	Tieguanyin	CSS-TYNG	GCA_017311205.29	CM029706.1 Camellia sinensis var. sinensis cultivar Tieguanyin chromosome 14, whole genome shotgun sequence	GCAACGATTTGTGGTGGCTT	ACCAAGTAACGAAACCCACA	+	28680515	28680843	329
AE290	Camellia sinensis var. sinensis	Tieguanyin	CSS-TYNG	GCA_017311205.29	CM029706.1 Camellia sinensis var. sinensis cultivar Tieguanyin chromosome 14, whole genome shotgun sequence	GTGGTGGATGCTCTTGACGA	GGTGTTCAACCTTGATAACCT	+	28673665	28673928	264
AE291	Camellia sinensis var. sinensis	Tieguanyin	CSS-TYNG	GCA_017311205.29	CM029693.1 Camellia sinensis var. sinensis cultivar Tieguanyin chromosome 1, whole genome shotgun sequence	GATCCTCTGCAGGGCTTTCC	GGAGAGGCGTGAAGTGTGAA	+	56303530	56303667	138
AE291	Camellia sinensis var. sinensis	Tieguanyin	CSS-TYNG	GCA_017311205.29	CM029706.1 Camellia sinensis var. sinensis cultivar Tieguanyin chromosome 14, whole genome shotgun sequence	GATCCTCTGCAGGGCTTTCC	GGAGAGGCGTGAAGTGTGAA	+	28680176	28680304	129
AE293	Camellia sinensis var. sinensis	Tieguanyin	CSS-TYNG	GCA_017311205.29	JAFLEL010000076.1 Camellia sinensis var. sinensis cultivar Tieguanyin tig00012581, whole genome shotgun sequence	TCAAACCAAACACACTGAATAGG	TGATGCTATTTGGTCTTGGCCT	-	64065	64203	139
AE294	Camellia sinensis var. sinensis	Tieguanyin	CSS-TYNG	GCA_017311205.29	CM029706.1 Camellia sinensis var. sinensis cultivar Tieguanyin chromosome 14, whole genome shotgun sequence	CCACACCACGAATACGACCA	ATGCACGAGACACGAACAGT	-	28852521	28852768	248
AE294	Camellia sinensis var. sinensis	Tieguanyin	CSS-TYNG	GCA_017311205.29	CM029706.1 Camellia sinensis var. sinensis cultivar Tieguanyin chromosome 14, whole genome shotgun sequence	CCACACCACGAATACGACCA	ATGCACGAGACACGAACAGT	-	29118266	29118513	248
AE294	Camellia sinensis var. sinensis	Tieguanyin	CSS-TYNG	GCA_017311205.29	CM029706.1 Camellia sinensis var. sinensis cultivar Tieguanyin chromosome 14, whole genome shotgun sequence	CCACACCACGAATACGACCA	ATGCACGAGACACGAACAGT	-	29464591	29464838	248
AE294	Camellia sinensis var. sinensis	Tieguanyin	CSS-TYNG	GCA_017311205.29	CM029706.1 Camellia sinensis var. sinensis cultivar Tieguanyin chromosome 14, whole genome shotgun sequence	CCACACCACGAATACGACCA	ATGCACGAGACACGAACAGT	-	29749515	29749762	248
AE295	Camellia sinensis var. sinensis	Tieguanyin	CSS-TYNG	GCA_017311205.29	CM029699.1 Camellia sinensis var. sinensis cultivar Tieguanyin chromosome 7, whole genome shotgun sequence	TGCAGCCACTATACTAGTACTTGT	CTGTGTGGAATTAATTTGGT	-	230529583	230529813	231
AE295	Camellia sinensis var. sinensis	Tieguanyin	CSS-TYNG	GCA_017311205.29	CM029706.1 Camellia sinensis var. sinensis cultivar Tieguanyin chromosome 14, whole genome shotgun sequence	TGCAGCCACTATACTAGTACTTGT	CTGTGTGGAATTAATTTGGT	-	29754667	29754899	233
AE296	Camellia sinensis var. sinensis	Tieguanyin	CSS-TYNG	GCA_017311205.29	CM029706.1 Camellia sinensis var. sinensis cultivar Tieguanyin chromosome 14, whole genome shotgun sequence	TCGAAAATTCTCATCCTTACCCCT	TTGAAAACAGGGCCAGTCCT	-	28456950	28457252	303
AE300	Camellia sinensis var. sinensis	Tieguanyin	CSS-TYNG	GCA_017311205.29	CM029694.1 Camellia sinensis var. sinensis cultivar Tieguanyin chromosome 2, whole genome shotgun sequence	ACTGGTCTGTATTGGGGTGT	TGTTAATAGACGCATTGGGGGA	+	177942181	177942354	174
AE314	Camellia sinensis var. sinensis	Tieguanyin	CSS-TYNG	GCA_017311205.29	CM029693.1 Camellia sinensis var. sinensis cultivar Tieguanyin chromosome 1, whole genome shotgun sequence	AGGGCATTGGTTGAGAGTGT	TGCAACAGCTAGCTACCACT	-	2547928	2548031	104
AE315	Camellia sinensis var. sinensis	Tieguanyin	CSS-TYNG	GCA_017311205.29	CM029705.1 Camellia sinensis var. sinensis cultivar Tieguanyin chromosome 13, whole genome shotgun sequence	ACCAAGAGCAAATAAACCCCCA	GCTTAGTTCCCCCTTCATGCT	-	89122898	89123043	146
AE317	Camellia sinensis var. sinensis	Tieguanyin	CSS-TYNG	GCA_017311205.29	CM029705.1 Camellia sinensis var. sinensis cultivar Tieguanyin chromosome 13, whole genome shotgun sequence	TAACTTCAGGGCCCTCAGGA	TGTCCGTCCTAACTGGGTTG	+	141016727	141016865	139
AE318	Camellia sinensis var. sinensis	Tieguanyin	CSS-TYNG	GCA_017311205.29	CM029705.1 Camellia sinensis var. sinensis cultivar Tieguanyin chromosome 13, whole genome shotgun sequence	TAACTTCAGGGCCCTCAGGA	CATGGGTGGGGGTTGAAGAA	+	141016727	141016982	256
AE319	Camellia sinensis var. sinensis	Tieguanyin	CSS-TYNG	GCA_017311205.29	CM029697.1 Camellia sinensis var. sinensis cultivar Tieguanyin chromosome 5, whole genome shotgun sequence	TGGTTACTTTCGTCAGCCCC	CCACAAAAGTATTGAGCCGCC	+	88571732	88571966	235
AE320	Camellia sinensis var. sinensis	Tieguanyin	CSS-TYNG	GCA_017311205.29	CM029697.1 Camellia sinensis var. sinensis cultivar Tieguanyin chromosome 5, whole genome shotgun sequence	CGGGGGAATGATTTTTCGGG	CATCACCACCACCAACCACT	+	88565114	88565320	207
AE322	Camellia sinensis var. sinensis	Tieguanyin	CSS-TYNG	GCA_017311205.29	CM029697.1 Camellia sinensis var. sinensis cultivar Tieguanyin chromosome 5, whole genome shotgun sequence	GCCTATATCCTCCCACCACC	CCGTTGACCGTTCAAAATCCC	+	88571850	88572202	353
AE325	Camellia sinensis var. sinensis	Tieguanyin	CSS-TYNG	GCA_017311205.29	CM029697.1 Camellia sinensis var. sinensis cultivar Tieguanyin chromosome 5, whole genome shotgun sequence	TGATGTTGACCCCATGCTGT	TCACAGCTGCTGTTGAGAGG	+	88571406	88571668	263
AE259	Camellia sinensis var. sinensis	Tieguanyin	CSS-TYNG	GCA_017311205.29	CM029703.1 Camellia sinensis var. sinensis cultivar Tieguanyin chromosome 11, whole genome shotgun sequence	AGACTTACACTATGCACAAAAGTGA	TGGTACAAAATTAGTGGTGGGGA	-	38904664	38904827	164
AE259	Camellia sinensis var. sinensis	Tieguanyin	CSS-TYNG	GCA_017311205.29	CM029703.1 Camellia sinensis var. sinensis cultivar Tieguanyin chromosome 11, whole genome shotgun sequence	AGACTTACACTATGCACAAAAGTGA	TGGTACAAAATTAGTGGTGGGGA	-	38940763	38940927	165
AE327	Camellia sinensis var. sinensis	Tieguanyin	CSS-TYNG	GCA_017311205.29	CM029697.1 Camellia sinensis var. sinensis cultivar Tieguanyin chromosome 5, whole genome shotgun sequence	ACGTGACAAAAGGACATCGT	GCGCTACATCAAATGAAACCCA	+	87485787	87486073	287
AE331	Camellia sinensis var. sinensis	Tieguanyin	CSS-TYNG	GCA_017311205.29	CM029699.1 Camellia sinensis var. sinensis cultivar Tieguanyin chromosome 7, whole genome shotgun sequence	GTCTCATGGTGGTCGTGGAG	AAAGTCCCACAACCCCACAC	+	85713861	85714052	192
AE332	Camellia sinensis var. sinensis	Tieguanyin	CSS-TYNG	GCA_017311205.29	CM029699.1 Camellia sinensis var. sinensis cultivar Tieguanyin chromosome 7, whole genome shotgun sequence	TCTGACAACATGGACACGAA	ACTTCCTGCAACATGAAAACA	+	85708373	85708499	127
AE332	Camellia sinensis var. sinensis	Tieguanyin	CSS-TYNG	GCA_017311205.29	CM029699.1 Camellia sinensis var. sinensis cultivar Tieguanyin chromosome 7, whole genome shotgun sequence	TCTGACAACATGGACACGAA	ACTTCCTGCAACATGAAAACA	+	85836652	85836784	133
AE333	Camellia sinensis var. sinensis	Tieguanyin	CSS-TYNG	GCA_017311205.29	CM029699.1 Camellia sinensis var. sinensis cultivar Tieguanyin chromosome 7, whole genome shotgun sequence	GGAAAATAGATTTTGCGCTCACA	CCAGCCGAGAGAGAGAGAGA	+	85706471	85706603	133
AE288	Camellia sinensis var. sinensis	Tieguanyin	CSS-TYNG	GCA_017311205.29	CM029706.1 Camellia sinensis var. sinensis cultivar Tieguanyin chromosome 14, whole genome shotgun sequence	GCAACGATTTGTGGTGGCTT	ACCAAGTAACGAAACCCACA	+	28680515	28680843	329
AE290	Camellia sinensis var. sinensis	Tieguanyin	CSS-TYNG	GCA_017311205.29	CM029706.1 Camellia sinensis var. sinensis cultivar Tieguanyin chromosome 14, whole genome shotgun sequence	GTGGTGGATGCTCTTGACGA	GGTGTTCAACCTTGATAACCT	+	28673665	28673928	264
AE291	Camellia sinensis var. sinensis	Tieguanyin	CSS-TYNG	GCA_017311205.29	CM029693.1 Camellia sinensis var. sinensis cultivar Tieguanyin chromosome 1, whole genome shotgun sequence	GATCCTCTGCAGGGCTTTCC	GGAGAGGCGTGAAGTGTGAA	+	56303530	56303667	138
AE291	Camellia sinensis var. sinensis	Tieguanyin	CSS-TYNG	GCA_017311205.29	CM029706.1 Camellia sinensis var. sinensis cultivar Tieguanyin chromosome 14, whole genome shotgun sequence	GATCCTCTGCAGGGCTTTCC	GGAGAGGCGTGAAGTGTGAA	+	28680176	28680304	129
AE335	Camellia sinensis var. sinensis	Tieguanyin	CSS-TYNG	GCA_017311205.29	CM029694.1 Camellia sinensis var. sinensis cultivar Tieguanyin chromosome 2, whole genome shotgun sequence	GAAGCTTCCATGGCCGAGTA	ATCAAAACCGCGTGGAGACT	+	28190061	28190374	314
AE336	Camellia sinensis var. sinensis	Tieguanyin	CSS-TYNG	GCA_017311205.29	CM029703.1 Camellia sinensis var. sinensis cultivar Tieguanyin chromosome 11, whole genome shotgun sequence	ACCTTGGATTAAGCCGTGGG	AGAAATGGAGATTGCACCAA	-	39010192	39010423	232
AE337	Camellia sinensis var. sinensis	Tieguanyin	CSS-TYNG	GCA_017311205.29	CM029703.1 Camellia sinensis var. sinensis cultivar Tieguanyin chromosome 11, whole genome shotgun sequence	CCGTTTGGCCACACAACAAA	CATCCTCCTCTTGGCTCGTC	-	38982518	38982758	241
AE338	Camellia sinensis var. sinensis	Tieguanyin	CSS-TYNG	GCA_017311205.29	CM029703.1 Camellia sinensis var. sinensis cultivar Tieguanyin chromosome 11, whole genome shotgun sequence	ACTTGCTCACTCCACTGCAC	ACACAACCCTGGTTTCAGCA	-	39010560	39010869	310
AE339	Camellia sinensis var. sinensis	Tieguanyin	CSS-TYNG	GCA_017311205.29	CM029703.1 Camellia sinensis var. sinensis cultivar Tieguanyin chromosome 11, whole genome shotgun sequence	TGGACCATATTTGTTTGGAACCG	ACCGTAACAACAACACGAAA	-	38982966	38983304	339
AE339	Camellia sinensis var. sinensis	Tieguanyin	CSS-TYNG	GCA_017311205.29	CM029703.1 Camellia sinensis var. sinensis cultivar Tieguanyin chromosome 11, whole genome shotgun sequence	TGGACCATATTTGTTTGGAACCG	ACCGTAACAACAACACGAAA	-	38998508	38998844	337
AE344	Camellia sinensis var. sinensis	Tieguanyin	CSS-TYNG	GCA_017311205.29	CM029697.1 Camellia sinensis var. sinensis cultivar Tieguanyin chromosome 5, whole genome shotgun sequence	CGGACAGTGGAGAATCGGAG	GCCGCGGCAAAGGATTTATC	+	201831621	201831910	290
AE344	Camellia sinensis var. sinensis	Tieguanyin	CSS-TYNG	GCA_017311205.29	CM029699.1 Camellia sinensis var. sinensis cultivar Tieguanyin chromosome 7, whole genome shotgun sequence	CGGACAGTGGAGAATCGGAG	GCCGCGGCAAAGGATTTATC	+	248731828	248732109	282
AE344	Camellia sinensis var. sinensis	Tieguanyin	CSS-TYNG	GCA_017311205.29	CM029700.1 Camellia sinensis var. sinensis cultivar Tieguanyin chromosome 8, whole genome shotgun sequence	CGGACAGTGGAGAATCGGAG	GCCGCGGCAAAGGATTTATC	+	19131700	19131981	282
AE346	Camellia sinensis var. sinensis	Tieguanyin	CSS-TYNG	GCA_017311205.29	CM029707.1 Camellia sinensis var. sinensis cultivar Tieguanyin chromosome 15, whole genome shotgun sequence	GACACATGCTCAACTGTTGACA	TCACCGCATTTTGTTAATGGGT	+	6867065	6867387	323
AE347	Camellia sinensis var. sinensis	Tieguanyin	CSS-TYNG	GCA_017311205.29	CM029707.1 Camellia sinensis var. sinensis cultivar Tieguanyin chromosome 15, whole genome shotgun sequence	ATCAAAAACAGTTCACCCCC	TGCGCTGACTTGTAACCGAT	+	6870378	6870578	201
AE348	Camellia sinensis var. sinensis	Tieguanyin	CSS-TYNG	GCA_017311205.29	CM029707.1 Camellia sinensis var. sinensis cultivar Tieguanyin chromosome 15, whole genome shotgun sequence	TGAAGAAGTCGATGGACCGC	TCGCTTCACCGGTTCTTTGA	+	6867722	6867932	211
AE349	Camellia sinensis var. sinensis	Tieguanyin	CSS-TYNG	GCA_017311205.29	CM029707.1 Camellia sinensis var. sinensis cultivar Tieguanyin chromosome 15, whole genome shotgun sequence	TGATTTCTCCGGCGACTTGC	ACTACCATCCCACCTCCTGT	+	6870584	6870945	362
AE363	Camellia sinensis var. sinensis	Tieguanyin	CSS-TYNG	GCA_017311205.29	CM029696.1 Camellia sinensis var. sinensis cultivar Tieguanyin chromosome 4, whole genome shotgun sequence	TCCATTTCTCCCTTCGCCAC	AGCGTGCAAAGGTGAGAGAT	+	214227395	214227536	142
AE364	Camellia sinensis var. sinensis	Tieguanyin	CSS-TYNG	GCA_017311205.29	CM029705.1 Camellia sinensis var. sinensis cultivar Tieguanyin chromosome 13, whole genome shotgun sequence	TCTCTCTACCTACCAAACCTCTCA	TCAGAGAGAGAGAGAGAGAGAGA	-	131217085	131217197	113
AE368	Camellia sinensis var. sinensis	Tieguanyin	CSS-TYNG	GCA_017311205.29	CM029695.1 Camellia sinensis var. sinensis cultivar Tieguanyin chromosome 3, whole genome shotgun sequence	AGTACAATTAGGAACGTTGTGG	GGGTCACAAATTTTAGAGGTCCC	-	21659404	21659643	240
AE369	Camellia sinensis var. sinensis	Tieguanyin	CSS-TYNG	GCA_017311205.29	CM029694.1 Camellia sinensis var. sinensis cultivar Tieguanyin chromosome 2, whole genome shotgun sequence	TGGTGGTAGGGGTGTCTTCA	TGGGGGATAGCTTATTTTTGGGT	-	202146580	202146863	284
AE371	Camellia sinensis var. sinensis	Tieguanyin	CSS-TYNG	GCA_017311205.29	CM029695.1 Camellia sinensis var. sinensis cultivar Tieguanyin chromosome 3, whole genome shotgun sequence	GGAACATTGATGTGCGAAATTGG	TGTTCCAGACAATTGTTTCACT	+	21792144	21792359	216
AE372	Camellia sinensis var. sinensis	Tieguanyin	CSS-TYNG	GCA_017311205.29	CM029695.1 Camellia sinensis var. sinensis cultivar Tieguanyin chromosome 3, whole genome shotgun sequence	GATGAACATGATGATTTGAC	CCAATTTCGCACATCAATGTTCC	+	21791946	21792166	221
AE375	Camellia sinensis var. sinensis	Tieguanyin	CSS-TYNG	GCA_017311205.29	CM029695.1 Camellia sinensis var. sinensis cultivar Tieguanyin chromosome 3, whole genome shotgun sequence	TCGACGGTGAAGATGGCAAA	TGGTCACGCTCTCTCTCTCT	+	21734777	21734940	164
AE377	Camellia sinensis var. sinensis	Tieguanyin	CSS-TYNG	GCA_017311205.29	CM029695.1 Camellia sinensis var. sinensis cultivar Tieguanyin chromosome 3, whole genome shotgun sequence	GTCCATATGCACTGGTGGCT	TGTGTGTGTGTGTGTGTGTG	+	21732824	21733031	208
AE377	Camellia sinensis var. sinensis	Tieguanyin	CSS-TYNG	GCA_017311205.29	CM029695.1 Camellia sinensis var. sinensis cultivar Tieguanyin chromosome 3, whole genome shotgun sequence	GTCCATATGCACTGGTGGCT	TGTGTGTGTGTGTGTGTGTG	+	21732824	21733033	210
AE377	Camellia sinensis var. sinensis	Tieguanyin	CSS-TYNG	GCA_017311205.29	CM029695.1 Camellia sinensis var. sinensis cultivar Tieguanyin chromosome 3, whole genome shotgun sequence	GTCCATATGCACTGGTGGCT	TGTGTGTGTGTGTGTGTGTG	+	21732824	21733035	212
AE377	Camellia sinensis var. sinensis	Tieguanyin	CSS-TYNG	GCA_017311205.29	CM029695.1 Camellia sinensis var. sinensis cultivar Tieguanyin chromosome 3, whole genome shotgun sequence	GTCCATATGCACTGGTGGCT	TGTGTGTGTGTGTGTGTGTG	+	21732824	21733037	214
AE378	Camellia sinensis var. sinensis	Tieguanyin	CSS-TYNG	GCA_017311205.29	CM029695.1 Camellia sinensis var. sinensis cultivar Tieguanyin chromosome 3, whole genome shotgun sequence	TGTTGTGACAACCTTCTGCA	TCACTAATTTCCCTAATTGGCA	+	21735335	21735511	177
AE380	Camellia sinensis var. sinensis	Tieguanyin	CSS-TYNG	GCA_017311205.29	CM029695.1 Camellia sinensis var. sinensis cultivar Tieguanyin chromosome 3, whole genome shotgun sequence	TGTCAACTAACAGCGGGGTC	GGTCGGTGGGAATGGACAAT	+	21732671	21732807	137
AE357	Camellia sinensis var. sinensis	Tieguanyin	CSS-TYNG	GCA_017311205.29	CM029700.1 Camellia sinensis var. sinensis cultivar Tieguanyin chromosome 8, whole genome shotgun sequence	AGCCATCTTTTTACCAACTTTCCA	TAATGCACCACCTACGGCTC	+	157960826	157961006	181
AE358	Camellia sinensis var. sinensis	Tieguanyin	CSS-TYNG	GCA_017311205.29	CM029700.1 Camellia sinensis var. sinensis cultivar Tieguanyin chromosome 8, whole genome shotgun sequence	GGCTCCACTCGTTTGATGCA	CCATCAAAACCCACACTGCC	+	157980674	157981018	345
AE359	Camellia sinensis var. sinensis	Tieguanyin	CSS-TYNG	GCA_017311205.29	CM029700.1 Camellia sinensis var. sinensis cultivar Tieguanyin chromosome 8, whole genome shotgun sequence	TGGACATGAGTGTAGGTTGTGA	ACTATCATGTCACAACCAAA	+	157981253	157981572	320
AE386	Camellia sinensis var. sinensis	Tieguanyin	CSS-TYNG	GCA_017311205.29	CM029701.1 Camellia sinensis var. sinensis cultivar Tieguanyin chromosome 9, whole genome shotgun sequence	TGTCACTCGATCACAAATGTCT	AAGATTGCAGGACAGGAGGC	-	81593122	81593455	334
AE001	Camellia sinensis var. sinensis	Tieguanyin	CSS-TYNG	GCA_017311205.29	CM029700.1 Camellia sinensis var. sinensis cultivar Tieguanyin chromosome 8, whole genome shotgun sequence	TTGTGTTGGAAGCTCGACGA	CCTTCTTCCCAAGTCCGACC	-	110642160	110642301	142
AE002	Camellia sinensis var. sinensis	Tieguanyin	CSS-TYNG	GCA_017311205.29	CM029693.1 Camellia sinensis var. sinensis cultivar Tieguanyin chromosome 1, whole genome shotgun sequence	TCACTACTTTCGTCACCAAAGGT	CTTTTTCTCTCCCCTCCCCC	+	202687534	202687670	137
AE002	Camellia sinensis var. sinensis	Tieguanyin	CSS-TYNG	GCA_017311205.29	CM029701.1 Camellia sinensis var. sinensis cultivar Tieguanyin chromosome 9, whole genome shotgun sequence	TCACTACTTTCGTCACCAAAGGT	CTTTTTCTCTCCCCTCCCCC	+	70835027	70835171	145
AE003	Camellia sinensis var. sinensis	Tieguanyin	CSS-TYNG	GCA_017311205.29	CM029693.1 Camellia sinensis var. sinensis cultivar Tieguanyin chromosome 1, whole genome shotgun sequence	GGGGGAGGGGAGAGAAAAAG	GCGCCAAAATTTTGCGACTT	+	202687651	202687945	295
AE003	Camellia sinensis var. sinensis	Tieguanyin	CSS-TYNG	GCA_017311205.29	CM029701.1 Camellia sinensis var. sinensis cultivar Tieguanyin chromosome 9, whole genome shotgun sequence	GGGGGAGGGGAGAGAAAAAG	GCGCCAAAATTTTGCGACTT	+	70835152	70835453	302
AE004	Camellia sinensis var. sinensis	Tieguanyin	CSS-TYNG	GCA_017311205.29	CM029702.1 Camellia sinensis var. sinensis cultivar Tieguanyin chromosome 10, whole genome shotgun sequence	AATGGGTTTGGCGGAGAGAG	GGGGCAAACGAGAGAGAGAG	+	66856445	66856582	138
AE005	Camellia sinensis var. sinensis	Tieguanyin	CSS-TYNG	GCA_017311205.29	CM029702.1 Camellia sinensis var. sinensis cultivar Tieguanyin chromosome 10, whole genome shotgun sequence	CTCTCTCTCTCGTTTGCCCC	GCCAAACACACAAGCACACA	+	66856563	66856812	250
AE008	Camellia sinensis var. sinensis	Tieguanyin	CSS-TYNG	GCA_017311205.29	CM029698.1 Camellia sinensis var. sinensis cultivar Tieguanyin chromosome 6, whole genome shotgun sequence	TTGCAATGGCGAGGACTTCT	TATCCCCACAAGAAACGCCC	-	201552139	201552439	301
AE010	Camellia sinensis var. sinensis	Tieguanyin	CSS-TYNG	GCA_017311205.29	CM029701.1 Camellia sinensis var. sinensis cultivar Tieguanyin chromosome 9, whole genome shotgun sequence	AGACTCCTCTCCAAGCATGT	AGCTGAACCACTTGTCTTGT	+	77175976	77176337	362
AE011	Camellia sinensis var. sinensis	Tieguanyin	CSS-TYNG	GCA_017311205.29	CM029704.1 Camellia sinensis var. sinensis cultivar Tieguanyin chromosome 12, whole genome shotgun sequence	AGTGTGAAACCGCTTTTGCC	AGTTTGGGTTCAATAGTCCA	+	108197390	108197504	115
AE012	Camellia sinensis var. sinensis	Tieguanyin	CSS-TYNG	GCA_017311205.29	CM029698.1 Camellia sinensis var. sinensis cultivar Tieguanyin chromosome 6, whole genome shotgun sequence	AGCAATGTGGTAGGCAAGCT	GAAGGAGGAGGAGGAGGAGG	-	200349537	200349723	187
AE013	Camellia sinensis var. sinensis	Tieguanyin	CSS-TYNG	GCA_017311205.29	CM029698.1 Camellia sinensis var. sinensis cultivar Tieguanyin chromosome 6, whole genome shotgun sequence	TTCTTCGGCCAAACTTCCCA	GCACAGGGCCATTGAGTTTG	-	200349082	200349343	262
AE013	Camellia sinensis var. sinensis	Tieguanyin	CSS-TYNG	GCA_017311205.29	CM029698.1 Camellia sinensis var. sinensis cultivar Tieguanyin chromosome 6, whole genome shotgun sequence	TTCTTCGGCCAAACTTCCCA	GCACAGGGCCATTGAGTTTG	-	201552067	201552327	261
AE021	Camellia sinensis var. sinensis	Tieguanyin	CSS-TYNG	GCA_017311205.29	CM029693.1 Camellia sinensis var. sinensis cultivar Tieguanyin chromosome 1, whole genome shotgun sequence	CCTTGCCTTACATGCATGCA	GGTGGTCATGATTCCAGGGG	-	198358945	198359228	284
AE022	Camellia sinensis var. sinensis	Tieguanyin	CSS-TYNG	GCA_017311205.29	CM029693.1 Camellia sinensis var. sinensis cultivar Tieguanyin chromosome 1, whole genome shotgun sequence	CCCCTGGAATCATGACCACC	TGGAACCTGAAACCTGGTAGC	-	198358779	198358964	186
AE024	Camellia sinensis var. sinensis	Tieguanyin	CSS-TYNG	GCA_017311205.29	CM029699.1 Camellia sinensis var. sinensis cultivar Tieguanyin chromosome 7, whole genome shotgun sequence	AGCAGTTAACGAATGGGAAGT	TTTTATTCTCAAGCCGCCGC	+	143047396	143047735	340
AE027	Camellia sinensis var. sinensis	Tieguanyin	CSS-TYNG	GCA_017311205.29	CM029699.1 Camellia sinensis var. sinensis cultivar Tieguanyin chromosome 7, whole genome shotgun sequence	TCACCAGACCATATGTTAGTCTCT	TGAGTCAGAGCATGGCATTTG	+	143050782	143050913	132
AE028	Camellia sinensis var. sinensis	Tieguanyin	CSS-TYNG	GCA_017311205.29	CM029702.1 Camellia sinensis var. sinensis cultivar Tieguanyin chromosome 10, whole genome shotgun sequence	AGTGTAGGCGTGCAAAGTGT	TGTGTGCATTTTTATTTGGG	-	147134036	147134213	178
AE030	Camellia sinensis var. sinensis	Tieguanyin	CSS-TYNG	GCA_017311205.29	CM029693.1 Camellia sinensis var. sinensis cultivar Tieguanyin chromosome 1, whole genome shotgun sequence	ACTAGTCGCCTTGCTTCCAC	ATGGGGTCGGCTACACTACT	-	47552472	47552743	272
AE032	Camellia sinensis var. sinensis	Tieguanyin	CSS-TYNG	GCA_017311205.29	CM029706.1 Camellia sinensis var. sinensis cultivar Tieguanyin chromosome 14, whole genome shotgun sequence	TCCATACCCAAACACTTCCCA	TGGGCAAAGAGAACAACCACT	-	64161252	64161367	116
AE034	Camellia sinensis var. sinensis	Tieguanyin	CSS-TYNG	GCA_017311205.29	CM029702.1 Camellia sinensis var. sinensis cultivar Tieguanyin chromosome 10, whole genome shotgun sequence	GTGGTGGTGATGGTGATGGT	TGGTGTCAAAGGAACTCTTGGA	-	147685792	147686155	364
AE037	Camellia sinensis var. sinensis	Tieguanyin	CSS-TYNG	GCA_017311205.29	CM029704.1 Camellia sinensis var. sinensis cultivar Tieguanyin chromosome 12, whole genome shotgun sequence	TGGGATTGAATGGGGTTCGA	ACTCATCTCCTCCAGGCCTT	-	157188764	157188983	220
AE039	Camellia sinensis var. sinensis	Tieguanyin	CSS-TYNG	GCA_017311205.29	CM029699.1 Camellia sinensis var. sinensis cultivar Tieguanyin chromosome 7, whole genome shotgun sequence	TGGCATGATTGACGACGTCA	TGCCACAAACTAACTCACCA	+	120189905	120190148	244
AE043	Camellia sinensis var. sinensis	Tieguanyin	CSS-TYNG	GCA_017311205.29	CM029694.1 Camellia sinensis var. sinensis cultivar Tieguanyin chromosome 2, whole genome shotgun sequence	GGATGCTTTGGCTGCACAAA	GCCCAATGTCCAATTTGGTCT	+	57310961	57311284	324
AE045	Camellia sinensis var. sinensis	Tieguanyin	CSS-TYNG	GCA_017311205.29	CM029698.1 Camellia sinensis var. sinensis cultivar Tieguanyin chromosome 6, whole genome shotgun sequence	ATGACCAAAATACCCTCGCT	GGGGTAGCAGTGACGATTGA	+	18769431	18769638	208
AE046	Camellia sinensis var. sinensis	Tieguanyin	CSS-TYNG	GCA_017311205.29	CM029700.1 Camellia sinensis var. sinensis cultivar Tieguanyin chromosome 8, whole genome shotgun sequence	TGAGTAGTCACTTCCCACCCT	AGTCAACTTGCAATGTCACTCT	+	52033155	52033484	330
AE050	Camellia sinensis var. sinensis	Tieguanyin	CSS-TYNG	GCA_017311205.29	CM029696.1 Camellia sinensis var. sinensis cultivar Tieguanyin chromosome 4, whole genome shotgun sequence	GCAAATGGTTAGCTATGCATGC	GCCTCCAAATTGCTTCCAGTG	+	90867378	90867512	135
AE050	Camellia sinensis var. sinensis	Tieguanyin	CSS-TYNG	GCA_017311205.29	CM029696.1 Camellia sinensis var. sinensis cultivar Tieguanyin chromosome 4, whole genome shotgun sequence	GCAAATGGTTAGCTATGCATGC	GCCTCCAAATTGCTTCCAGTG	-	138008356	138008480	125
AE050	Camellia sinensis var. sinensis	Tieguanyin	CSS-TYNG	GCA_017311205.29	CM029698.1 Camellia sinensis var. sinensis cultivar Tieguanyin chromosome 6, whole genome shotgun sequence	GCAAATGGTTAGCTATGCATGC	GCCTCCAAATTGCTTCCAGTG	+	128626520	128626649	130
AE051	Camellia sinensis var. sinensis	Tieguanyin	CSS-TYNG	GCA_017311205.29	CM029693.1 Camellia sinensis var. sinensis cultivar Tieguanyin chromosome 1, whole genome shotgun sequence	CACAACCACATGTTCAAACCCA	CTCAGAGGAAGGCGACGAAG	-	20196372	20196641	270
AE053	Camellia sinensis var. sinensis	Tieguanyin	CSS-TYNG	GCA_017311205.29	CM029699.1 Camellia sinensis var. sinensis cultivar Tieguanyin chromosome 7, whole genome shotgun sequence	AGGACATTTCAAGCAGCCCT	TCCATGGAGAGGGAGACGTT	-	165811083	165811368	286
AE055	Camellia sinensis var. sinensis	Tieguanyin	CSS-TYNG	GCA_017311205.29	CM029705.1 Camellia sinensis var. sinensis cultivar Tieguanyin chromosome 13, whole genome shotgun sequence	CCGCTAAAAATGTGCCACGT	AGATGGAAGCAATTCAATCT	-	1891600	1891948	349
AE057	Camellia sinensis var. sinensis	Tieguanyin	CSS-TYNG	GCA_017311205.29	CM029707.1 Camellia sinensis var. sinensis cultivar Tieguanyin chromosome 15, whole genome shotgun sequence	GCTGGTGGCTAGCTGATCAT	AGCGACTTTTAACCGAATTGCC	+	103823146	103823345	200
AE058	Camellia sinensis var. sinensis	Tieguanyin	CSS-TYNG	GCA_017311205.29	CM029704.1 Camellia sinensis var. sinensis cultivar Tieguanyin chromosome 12, whole genome shotgun sequence	ACCGCTGGTGACTTTCTAGC	TGGTGGTTGGTTGTGCAAAA	-	122830415	122830698	284
AE059	Camellia sinensis var. sinensis	Tieguanyin	CSS-TYNG	GCA_017311205.29	CM029704.1 Camellia sinensis var. sinensis cultivar Tieguanyin chromosome 12, whole genome shotgun sequence	CCTGCTAACTCCCAAGGCTC	AGGAGGGAGAGGGAGAGAGA	-	122826400	122826593	194
AE062	Camellia sinensis var. sinensis	Tieguanyin	CSS-TYNG	GCA_017311205.29	CM029694.1 Camellia sinensis var. sinensis cultivar Tieguanyin chromosome 2, whole genome shotgun sequence	ATCATGTAGCCCCCACCTCT	ATAGACCGCGCACACAAAAG	+	84629699	84630021	323
AE070	Camellia sinensis var. sinensis	Tieguanyin	CSS-TYNG	GCA_017311205.29	CM029693.1 Camellia sinensis var. sinensis cultivar Tieguanyin chromosome 1, whole genome shotgun sequence	TGCATCACGAGCTCCTCATC	TCCCCTGTTGTTATCCACGTG	+	187110839	187111123	285
AE073	Camellia sinensis var. sinensis	Tieguanyin	CSS-TYNG	GCA_017311205.29	CM029696.1 Camellia sinensis var. sinensis cultivar Tieguanyin chromosome 4, whole genome shotgun sequence	GCAATGCAAAACTTGGGAGC	TTATTTTGGGACAGAAGGAA	-	53446939	53447200	262
AE077	Camellia sinensis var. sinensis	Tieguanyin	CSS-TYNG	GCA_017311205.29	CM029695.1 Camellia sinensis var. sinensis cultivar Tieguanyin chromosome 3, whole genome shotgun sequence	GACACCTTGCCATCTCTCCC	GGCATAGAAGCCGACTTGGA	+	32663864	32664141	278
AE078	Camellia sinensis var. sinensis	Tieguanyin	CSS-TYNG	GCA_017311205.29	CM029695.1 Camellia sinensis var. sinensis cultivar Tieguanyin chromosome 3, whole genome shotgun sequence	TGACTGCTTCGTTCAGGTCC	CGCATGTCTCTCCGCATTTG	+	32664243	32664413	171
AE081	Camellia sinensis var. sinensis	Tieguanyin	CSS-TYNG	GCA_017311205.29	CM029701.1 Camellia sinensis var. sinensis cultivar Tieguanyin chromosome 9, whole genome shotgun sequence	TGAAGTTCCCAACCTCCAGC	CCATCTCACCCATGCAGACA	+	4889712	4889977	266
AE082	Camellia sinensis var. sinensis	Tieguanyin	CSS-TYNG	GCA_017311205.29	CM029701.1 Camellia sinensis var. sinensis cultivar Tieguanyin chromosome 9, whole genome shotgun sequence	TGTCTGCATGGGTGAGATGG	CATCCTCGGCAGATCACACA	+	4889958	4890295	338
AE083	Camellia sinensis var. sinensis	Tieguanyin	CSS-TYNG	GCA_017311205.29	CM029701.1 Camellia sinensis var. sinensis cultivar Tieguanyin chromosome 9, whole genome shotgun sequence	ACCGATGGAACCAGAATGATCA	TGGTGAGACACTGAGACCCT	+	4890925	4891111	187
AE084	Camellia sinensis var. sinensis	Tieguanyin	CSS-TYNG	GCA_017311205.29	CM029694.1 Camellia sinensis var. sinensis cultivar Tieguanyin chromosome 2, whole genome shotgun sequence	TCCCTTTCCAAACACATAAGT	ACTCTGTTGTTGCACAGGCT	-	36082219	36082441	223
AE085	Camellia sinensis var. sinensis	Tieguanyin	CSS-TYNG	GCA_017311205.29	CM029694.1 Camellia sinensis var. sinensis cultivar Tieguanyin chromosome 2, whole genome shotgun sequence	AGGCTTGTTGTGATGAAAGCT	AGAGAGCCTGTTCGAATTGCT	-	36081802	36082014	213
AE088	Camellia sinensis var. sinensis	Tieguanyin	CSS-TYNG	GCA_017311205.29	CM029693.1 Camellia sinensis var. sinensis cultivar Tieguanyin chromosome 1, whole genome shotgun sequence	CAGTTTCAGTGCTGTTGGCC	ACAAAACAGTGGCACATACCA	+	55563311	55563491	181
AE092	Camellia sinensis var. sinensis	Tieguanyin	CSS-TYNG	GCA_017311205.29	CM029696.1 Camellia sinensis var. sinensis cultivar Tieguanyin chromosome 4, whole genome shotgun sequence	TTCACTACCCGGGAAAAGGC	AGGGAATACCGGGATCGCTA	-	228292522	228292711	190
AE096	Camellia sinensis var. sinensis	Tieguanyin	CSS-TYNG	GCA_017311205.29	CM029696.1 Camellia sinensis var. sinensis cultivar Tieguanyin chromosome 4, whole genome shotgun sequence	TCTCTCCCTGTCTCTCTCTCAC	ACAGAGACAGAGTGATGAGCG	-	35846563	35847364	802
AE096	Camellia sinensis var. sinensis	Tieguanyin	CSS-TYNG	GCA_017311205.29	CM029696.1 Camellia sinensis var. sinensis cultivar Tieguanyin chromosome 4, whole genome shotgun sequence	TCTCTCCCTGTCTCTCTCTCAC	ACAGAGACAGAGTGATGAGCG	-	69758051	69758838	788
AE096	Camellia sinensis var. sinensis	Tieguanyin	CSS-TYNG	GCA_017311205.29	CM029697.1 Camellia sinensis var. sinensis cultivar Tieguanyin chromosome 5, whole genome shotgun sequence	TCTCTCCCTGTCTCTCTCTCAC	ACAGAGACAGAGTGATGAGCG	-	105761130	105761941	812
AE096	Camellia sinensis var. sinensis	Tieguanyin	CSS-TYNG	GCA_017311205.29	CM029701.1 Camellia sinensis var. sinensis cultivar Tieguanyin chromosome 9, whole genome shotgun sequence	TCTCTCCCTGTCTCTCTCTCAC	ACAGAGACAGAGTGATGAGCG	-	100077884	100078135	252
AE101	Camellia sinensis var. sinensis	Tieguanyin	CSS-TYNG	GCA_017311205.29	CM029706.1 Camellia sinensis var. sinensis cultivar Tieguanyin chromosome 14, whole genome shotgun sequence	TCACCAGATTCGGCACAGAT	GCTTTCCGGGAAGTGAAGGA	+	3403379	3403652	274
AE102	Camellia sinensis var. sinensis	Tieguanyin	CSS-TYNG	GCA_017311205.29	CM029702.1 Camellia sinensis var. sinensis cultivar Tieguanyin chromosome 10, whole genome shotgun sequence	AAACGCACTTACCAAGCTGT	GATGCGAGGATCAGACTGCA	+	185947881	185948218	338
AE103	Camellia sinensis var. sinensis	Tieguanyin	CSS-TYNG	GCA_017311205.29	CM029702.1 Camellia sinensis var. sinensis cultivar Tieguanyin chromosome 10, whole genome shotgun sequence	CGCTGACATTCTCGCCATTG	GTTTGCTCCTGCCTGGTTTG	+	185948675	185948895	221
AE104	Camellia sinensis var. sinensis	Tieguanyin	CSS-TYNG	GCA_017311205.29	CM029703.1 Camellia sinensis var. sinensis cultivar Tieguanyin chromosome 11, whole genome shotgun sequence	GCTCATGGGTGGGAATCCAT	TGCGTTTTCAATGTGGGGTT	-	81124239	81124335	97
AE110	Camellia sinensis var. sinensis	Tieguanyin	CSS-TYNG	GCA_017311205.29	CM029703.1 Camellia sinensis var. sinensis cultivar Tieguanyin chromosome 11, whole genome shotgun sequence	ACCGTTTACTTTGTTGCCATGT	TGGATGTGGTTAGTCGTGTAGT	+	80810618	80811129	512
AE111	Camellia sinensis var. sinensis	Tieguanyin	CSS-TYNG	GCA_017311205.29	CM029698.1 Camellia sinensis var. sinensis cultivar Tieguanyin chromosome 6, whole genome shotgun sequence	TCACACTACACAGACAGATCCA	GTGGCCCTCTCTCTCTCTCT	-	61789796	61790053	258
AE113	Camellia sinensis var. sinensis	Tieguanyin	CSS-TYNG	GCA_017311205.29	CM029704.1 Camellia sinensis var. sinensis cultivar Tieguanyin chromosome 12, whole genome shotgun sequence	CCAAGAACGGGAGCAAAAGG	CCATCGATCGAGCCACTCAA	+	12982204	12982584	381
AE115	Camellia sinensis var. sinensis	Tieguanyin	CSS-TYNG	GCA_017311205.29	CM029703.1 Camellia sinensis var. sinensis cultivar Tieguanyin chromosome 11, whole genome shotgun sequence	GCTTTAGCACTGCAAGCACT	TTCGTGTTGTTGCTTTCGGC	+	128849729	128850057	329
AE116	Camellia sinensis var. sinensis	Tieguanyin	CSS-TYNG	GCA_017311205.29	CM029703.1 Camellia sinensis var. sinensis cultivar Tieguanyin chromosome 11, whole genome shotgun sequence	TTGGCCTCCCATCCTTTTCC	ATTAGCTGCCCCACACACAT	+	128852529	128853095	567
AE119	Camellia sinensis var. sinensis	Tieguanyin	CSS-TYNG	GCA_017311205.29	CM029705.1 Camellia sinensis var. sinensis cultivar Tieguanyin chromosome 13, whole genome shotgun sequence	AGGAGAGGTTAGAGCTCAACTC	TGCTGAGAATATGTGGGGAGA	+	91148562	91148883	322
AE120	Camellia sinensis var. sinensis	Tieguanyin	CSS-TYNG	GCA_017311205.29	CM029703.1 Camellia sinensis var. sinensis cultivar Tieguanyin chromosome 11, whole genome shotgun sequence	GCAAGTGGCATGTTCTCAACA	GTGGAGGCGAAGGAGAGAAG	+	80286831	80287376	546
AE120	Camellia sinensis var. sinensis	Tieguanyin	CSS-TYNG	GCA_017311205.29	CM029703.1 Camellia sinensis var. sinensis cultivar Tieguanyin chromosome 11, whole genome shotgun sequence	GCAAGTGGCATGTTCTCAACA	GTGGAGGCGAAGGAGAGAAG	+	80430123	80430404	282
AE120	Camellia sinensis var. sinensis	Tieguanyin	CSS-TYNG	GCA_017311205.29	CM029703.1 Camellia sinensis var. sinensis cultivar Tieguanyin chromosome 11, whole genome shotgun sequence	GCAAGTGGCATGTTCTCAACA	GTGGAGGCGAAGGAGAGAAG	+	80644360	80644647	288
AE121	Camellia sinensis var. sinensis	Tieguanyin	CSS-TYNG	GCA_017311205.29	CM029695.1 Camellia sinensis var. sinensis cultivar Tieguanyin chromosome 3, whole genome shotgun sequence	TGACAGTGTGGTCATGGCTA	CGAGAGAAACGGAATTCCATTACC	+	12022690	12022792	103
AE123	Camellia sinensis var. sinensis	Tieguanyin	CSS-TYNG	GCA_017311205.29	CM029696.1 Camellia sinensis var. sinensis cultivar Tieguanyin chromosome 4, whole genome shotgun sequence	ATGGCCACCAAGACCAGTTC	TTCCTTTCTTTTCTGCCACA	-	228539179	228539696	518
AE124	Camellia sinensis var. sinensis	Tieguanyin	CSS-TYNG	GCA_017311205.29	CM029699.1 Camellia sinensis var. sinensis cultivar Tieguanyin chromosome 7, whole genome shotgun sequence	TCAATCCGATGCATAATTGTTC	AGCATGCTCGACTCTTGACC	+	233883507	233883812	306
AE128	Camellia sinensis var. sinensis	Tieguanyin	CSS-TYNG	GCA_017311205.29	CM029693.1 Camellia sinensis var. sinensis cultivar Tieguanyin chromosome 1, whole genome shotgun sequence	GGCCAATCACATGTGCTTCA	CAACCCCACATCTACCCACC	-	150431481	150431757	277
AE130	Camellia sinensis var. sinensis	Tieguanyin	CSS-TYNG	GCA_017311205.29	CM029693.1 Camellia sinensis var. sinensis cultivar Tieguanyin chromosome 1, whole genome shotgun sequence	AGTGGGGTGAAATGAGTGAAAC	AGGTTTCTCTTGATCACACCGA	-	150429356	150429576	221
AE132	Camellia sinensis var. sinensis	Tieguanyin	CSS-TYNG	GCA_017311205.29	CM029702.1 Camellia sinensis var. sinensis cultivar Tieguanyin chromosome 10, whole genome shotgun sequence	ATCCTAACCGCACTCCAACG	ACCCCTCTACGAAACCCTCA	-	48755850	48756179	330
AE133	Camellia sinensis var. sinensis	Tieguanyin	CSS-TYNG	GCA_017311205.29	CM029702.1 Camellia sinensis var. sinensis cultivar Tieguanyin chromosome 10, whole genome shotgun sequence	CAAGGAAGGGAGGCTGATGG	GGATCTTTCGGACTCTTTCACCT	-	48739020	48739290	271
AE135	Camellia sinensis var. sinensis	Tieguanyin	CSS-TYNG	GCA_017311205.29	CM029702.1 Camellia sinensis var. sinensis cultivar Tieguanyin chromosome 10, whole genome shotgun sequence	TGTAGTGTTTGTTTAAACCCCC	CCAAGCCCAAGTCCCACTAC	-	48726588	48726702	115
AE136	Camellia sinensis var. sinensis	Tieguanyin	CSS-TYNG	GCA_017311205.29	CM029702.1 Camellia sinensis var. sinensis cultivar Tieguanyin chromosome 10, whole genome shotgun sequence	GTCCTGTCCTCTGTTGTGGG	CCTCCCACTTTCCACCACAA	-	48616260	48616418	159
AE138	Camellia sinensis var. sinensis	Tieguanyin	CSS-TYNG	GCA_017311205.29	CM029693.1 Camellia sinensis var. sinensis cultivar Tieguanyin chromosome 1, whole genome shotgun sequence	AGTGAATGAGTCCCGTCTTGA	ACCGTATTGTTCACGCTCGT	+	58292840	58293169	330
AE138	Camellia sinensis var. sinensis	Tieguanyin	CSS-TYNG	GCA_017311205.29	CM029693.1 Camellia sinensis var. sinensis cultivar Tieguanyin chromosome 1, whole genome shotgun sequence	AGTGAATGAGTCCCGTCTTGA	ACCGTATTGTTCACGCTCGT	+	58414015	58414347	333
AE139	Camellia sinensis var. sinensis	Tieguanyin	CSS-TYNG	GCA_017311205.29	CM029693.1 Camellia sinensis var. sinensis cultivar Tieguanyin chromosome 1, whole genome shotgun sequence	ACTGGAGACAACGTACTGCG	TCGTTTGGGAACTTGGCTACT	+	58293186	58293460	275
AE139	Camellia sinensis var. sinensis	Tieguanyin	CSS-TYNG	GCA_017311205.29	CM029693.1 Camellia sinensis var. sinensis cultivar Tieguanyin chromosome 1, whole genome shotgun sequence	ACTGGAGACAACGTACTGCG	TCGTTTGGGAACTTGGCTACT	+	58414364	58414628	265
AE140	Camellia sinensis var. sinensis	Tieguanyin	CSS-TYNG	GCA_017311205.29	CM029693.1 Camellia sinensis var. sinensis cultivar Tieguanyin chromosome 1, whole genome shotgun sequence	TCAGATCCAAACTTTCGTCT	GGGAGATTTGAACCCACCGT	+	58293646	58293917	272
AE140	Camellia sinensis var. sinensis	Tieguanyin	CSS-TYNG	GCA_017311205.29	CM029693.1 Camellia sinensis var. sinensis cultivar Tieguanyin chromosome 1, whole genome shotgun sequence	TCAGATCCAAACTTTCGTCT	GGGAGATTTGAACCCACCGT	+	58414813	58415093	281
AE144	Camellia sinensis var. sinensis	Tieguanyin	CSS-TYNG	GCA_017311205.29	CM029698.1 Camellia sinensis var. sinensis cultivar Tieguanyin chromosome 6, whole genome shotgun sequence	CCACAACACCAACAACGCAT	TGCATCTCTCTCTCTCTCTCTCT	-	122571081	122571297	217
AE147	Camellia sinensis var. sinensis	Tieguanyin	CSS-TYNG	GCA_017311205.29	CM029696.1 Camellia sinensis var. sinensis cultivar Tieguanyin chromosome 4, whole genome shotgun sequence	TGTGGTACAACGTGTAGTGGA	TGTGCTTCAACAAGTTCATT	+	164271301	164271464	164
AE148	Camellia sinensis var. sinensis	Tieguanyin	CSS-TYNG	GCA_017311205.29	CM029695.1 Camellia sinensis var. sinensis cultivar Tieguanyin chromosome 3, whole genome shotgun sequence	TGACCCCTCTGATCATCCTGA	AGGGACATTCAAAGAGGCCA	-	216339542	216339698	157
AE149	Camellia sinensis var. sinensis	Tieguanyin	CSS-TYNG	GCA_017311205.29	CM029694.1 Camellia sinensis var. sinensis cultivar Tieguanyin chromosome 2, whole genome shotgun sequence	ACCGTTCGAAACCTTTACCT	AGTTGCTTCCTCTGCTCACC	+	171332290	171332513	224
AE150	Camellia sinensis var. sinensis	Tieguanyin	CSS-TYNG	GCA_017311205.29	CM029694.1 Camellia sinensis var. sinensis cultivar Tieguanyin chromosome 2, whole genome shotgun sequence	GGTGAGCAGAGGAAGCAACT	AGAGCATAATCCACCGGCAC	+	171332494	171332780	287
AE151	Camellia sinensis var. sinensis	Tieguanyin	CSS-TYNG	GCA_017311205.29	CM029694.1 Camellia sinensis var. sinensis cultivar Tieguanyin chromosome 2, whole genome shotgun sequence	CAGGTCTCTCTCCCTCCCTC	AGAGCATAATCCACCGGCAC	+	171332630	171332780	151
AE082	Camellia sinensis var. sinensis	Tieguanyin	CSS-TYNG	GCA_017311205.29	CM029701.1 Camellia sinensis var. sinensis cultivar Tieguanyin chromosome 9, whole genome shotgun sequence	TGTCTGCATGGGTGAGATGG	CATCCTCGGCAGATCACACA	+	4889958	4890295	338
AE153	Camellia sinensis var. sinensis	Tieguanyin	CSS-TYNG	GCA_017311205.29	CM029701.1 Camellia sinensis var. sinensis cultivar Tieguanyin chromosome 9, whole genome shotgun sequence	GTGGACAGGGTGTACGGAAG	AGTGCAGACGAGCCACTTTT	+	4892989	4893186	198
AE161	Camellia sinensis var. sinensis	Tieguanyin	CSS-TYNG	GCA_017311205.29	CM029703.1 Camellia sinensis var. sinensis cultivar Tieguanyin chromosome 11, whole genome shotgun sequence	ATTTACTCGTGTGGGTGGGC	TGAGAGACATTGAAGCGTGCT	-	10712563	10712774	212
AE162	Camellia sinensis var. sinensis	Tieguanyin	CSS-TYNG	GCA_017311205.29	CM029703.1 Camellia sinensis var. sinensis cultivar Tieguanyin chromosome 11, whole genome shotgun sequence	CAGAGGAGTGAAGGACCACC	GGCCAACCCCTTCTTCTTCA	-	10711740	10711922	183
AE163	Camellia sinensis var. sinensis	Tieguanyin	CSS-TYNG	GCA_017311205.29	CM029703.1 Camellia sinensis var. sinensis cultivar Tieguanyin chromosome 11, whole genome shotgun sequence	TAATTGACCGGGTATCGCCG	GGCTTGGCTTTGGGGATAGT	-	10378669	10378812	144
AE164	Camellia sinensis var. sinensis	Tieguanyin	CSS-TYNG	GCA_017311205.29	CM029703.1 Camellia sinensis var. sinensis cultivar Tieguanyin chromosome 11, whole genome shotgun sequence	TGTGGTTTGCCCTCTCCTTC	AAACCAAACACACCCACATA	-	10377954	10378139	186
AE166	Camellia sinensis var. sinensis	Tieguanyin	CSS-TYNG	GCA_017311205.29	CM029703.1 Camellia sinensis var. sinensis cultivar Tieguanyin chromosome 11, whole genome shotgun sequence	ACATTCGGTATGTGGTGGTACT	AAATGGGAGTTGGACCCTGC	-	10375477	10375716	240
AE169	Camellia sinensis var. sinensis	Tieguanyin	CSS-TYNG	GCA_017311205.29	CM029693.1 Camellia sinensis var. sinensis cultivar Tieguanyin chromosome 1, whole genome shotgun sequence	CTTCTGTATCCGCGGCTGAT	GGACAGTGTCCCTCATCCAA	+	241975762	241975970	209
AE170	Camellia sinensis var. sinensis	Tieguanyin	CSS-TYNG	GCA_017311205.29	CM029693.1 Camellia sinensis var. sinensis cultivar Tieguanyin chromosome 1, whole genome shotgun sequence	AAGACTTGGGGAAGCACACA	AAGGGAAAATGGTGTGGCCT	+	241976212	241976444	233
AE173	Camellia sinensis var. sinensis	Tieguanyin	CSS-TYNG	GCA_017311205.29	CM029702.1 Camellia sinensis var. sinensis cultivar Tieguanyin chromosome 10, whole genome shotgun sequence	CCCAGTGGACCCATTGACAA	TTGTCTCTTTCGCAGGGTGG	+	133082117	133082367	251
AE177	Camellia sinensis var. sinensis	Tieguanyin	CSS-TYNG	GCA_017311205.29	CM029702.1 Camellia sinensis var. sinensis cultivar Tieguanyin chromosome 10, whole genome shotgun sequence	GCCAAAGGTTTGTTGGGACC	TGTGTGTGTGTGTGTGTGTG	+	3949945	3950151	207
AE177	Camellia sinensis var. sinensis	Tieguanyin	CSS-TYNG	GCA_017311205.29	CM029702.1 Camellia sinensis var. sinensis cultivar Tieguanyin chromosome 10, whole genome shotgun sequence	GCCAAAGGTTTGTTGGGACC	TGTGTGTGTGTGTGTGTGTG	+	3949945	3950153	209
AE177	Camellia sinensis var. sinensis	Tieguanyin	CSS-TYNG	GCA_017311205.29	CM029702.1 Camellia sinensis var. sinensis cultivar Tieguanyin chromosome 10, whole genome shotgun sequence	GCCAAAGGTTTGTTGGGACC	TGTGTGTGTGTGTGTGTGTG	+	3949945	3950155	211
AE178	Camellia sinensis var. sinensis	Tieguanyin	CSS-TYNG	GCA_017311205.29	CM029699.1 Camellia sinensis var. sinensis cultivar Tieguanyin chromosome 7, whole genome shotgun sequence	CACAATTACACCGCCACATGG	ATCTTTCAGGTTCGGACGCT	+	79296825	79297054	230
AE181	Camellia sinensis var. sinensis	Tieguanyin	CSS-TYNG	GCA_017311205.29	CM029707.1 Camellia sinensis var. sinensis cultivar Tieguanyin chromosome 15, whole genome shotgun sequence	GCAACACACTTGCTAGAGTTGC	GGACACTCTCTTATCAGGCGT	+	38246303	38246532	230
AE182	Camellia sinensis var. sinensis	Tieguanyin	CSS-TYNG	GCA_017311205.29	CM029694.1 Camellia sinensis var. sinensis cultivar Tieguanyin chromosome 2, whole genome shotgun sequence	AGGCTGAAAAGTGTAGAAGCAGA	TGTGTTTTTACATGAAGCAAGTCCT	+	66600627	66600909	283
AE184	Camellia sinensis var. sinensis	Tieguanyin	CSS-TYNG	GCA_017311205.29	CM029694.1 Camellia sinensis var. sinensis cultivar Tieguanyin chromosome 2, whole genome shotgun sequence	TGGGAGATGGAGACGCCTAA	GGAGACAGTCAAGTCCCACA	+	66604815	66604981	167
AE191	Camellia sinensis var. sinensis	Tieguanyin	CSS-TYNG	GCA_017311205.29	CM029696.1 Camellia sinensis var. sinensis cultivar Tieguanyin chromosome 4, whole genome shotgun sequence	TGCTACACTTATCTTGGCCCTC	TCAATGGAACCCTTGCTTTCA	-	229727635	229727942	308
AE192	Camellia sinensis var. sinensis	Tieguanyin	CSS-TYNG	GCA_017311205.29	CM029698.1 Camellia sinensis var. sinensis cultivar Tieguanyin chromosome 6, whole genome shotgun sequence	ACTTCACATACCCCAAGGTCT	ACAGAGATGGGTATGTGCCA	-	91572231	91572471	241
AE193	Camellia sinensis var. sinensis	Tieguanyin	CSS-TYNG	GCA_017311205.29	CM029698.1 Camellia sinensis var. sinensis cultivar Tieguanyin chromosome 6, whole genome shotgun sequence	TCAAGTACCAGCTGAGGGGT	GCTTTTAAGATCCAAAACCAATGCA	-	91571738	91572020	283
AE195	Camellia sinensis var. sinensis	Tieguanyin	CSS-TYNG	GCA_017311205.29	CM029700.1 Camellia sinensis var. sinensis cultivar Tieguanyin chromosome 8, whole genome shotgun sequence	CCATCTTCTCATGCTTCTCTCCA	AATCTCCGAAACAGGCGTGT	+	9726413	9726632	220
AE196	Camellia sinensis var. sinensis	Tieguanyin	CSS-TYNG	GCA_017311205.29	CM029696.1 Camellia sinensis var. sinensis cultivar Tieguanyin chromosome 4, whole genome shotgun sequence	AGTTAGATGGAGGACTGGGGT	AGCACCTGGAGTCCTAACCT	-	126514346	126514640	295
AE197	Camellia sinensis var. sinensis	Tieguanyin	CSS-TYNG	GCA_017311205.29	CM029700.1 Camellia sinensis var. sinensis cultivar Tieguanyin chromosome 8, whole genome shotgun sequence	GCAGCTGTGAAAGAGTTGTGG	AAAAGCCACATGCCAAACGG	+	199962203	199962515	313
AE199	Camellia sinensis var. sinensis	Tieguanyin	CSS-TYNG	GCA_017311205.29	CM029696.1 Camellia sinensis var. sinensis cultivar Tieguanyin chromosome 4, whole genome shotgun sequence	TGGGCACTTGCAAATGTTGG	ACACACCTTTCCCTTTCCCT	+	213335988	213336289	302
AE202	Camellia sinensis var. sinensis	Tieguanyin	CSS-TYNG	GCA_017311205.29	CM029700.1 Camellia sinensis var. sinensis cultivar Tieguanyin chromosome 8, whole genome shotgun sequence	TTTTAGACGGGCCAGCCAAT	CATGGCACCCACTAAGCTGA	+	80383163	80383371	209
AE203	Camellia sinensis var. sinensis	Tieguanyin	CSS-TYNG	GCA_017311205.29	CM029700.1 Camellia sinensis var. sinensis cultivar Tieguanyin chromosome 8, whole genome shotgun sequence	GTTGAAGGGTCGAGGCTGAA	ACACGGCTCCTCTCAACTTG	+	80383697	80383996	300
AE204	Camellia sinensis var. sinensis	Tieguanyin	CSS-TYNG	GCA_017311205.29	CM029700.1 Camellia sinensis var. sinensis cultivar Tieguanyin chromosome 8, whole genome shotgun sequence	TGACACGTGTCCTGCCTAAC	AGAGTGGTGCATTGTGTGGT	+	80384494	80384803	310
AE205	Camellia sinensis var. sinensis	Tieguanyin	CSS-TYNG	GCA_017311205.29	CM029698.1 Camellia sinensis var. sinensis cultivar Tieguanyin chromosome 6, whole genome shotgun sequence	GCAAAGAGGAGAGAAGGGGG	TAGTTGGACACGCTTGGGAC	-	197369720	197369993	274
AE208	Camellia sinensis var. sinensis	Tieguanyin	CSS-TYNG	GCA_017311205.29	CM029693.1 Camellia sinensis var. sinensis cultivar Tieguanyin chromosome 1, whole genome shotgun sequence	GCATCACTCTCTCTGCGTCA	CTGCTGCATGACTTTTCCGG	-	58352526	58352836	311
AE208	Camellia sinensis var. sinensis	Tieguanyin	CSS-TYNG	GCA_017311205.29	CM029693.1 Camellia sinensis var. sinensis cultivar Tieguanyin chromosome 1, whole genome shotgun sequence	GCATCACTCTCTCTGCGTCA	CTGCTGCATGACTTTTCCGG	-	58480632	58480929	298
AE209	Camellia sinensis var. sinensis	Tieguanyin	CSS-TYNG	GCA_017311205.29	CM029693.1 Camellia sinensis var. sinensis cultivar Tieguanyin chromosome 1, whole genome shotgun sequence	TCACGCTGATGACGTCCTTT	TCGCCACATCTCTCCCCTTA	-	58352476	58352819	344
AE209	Camellia sinensis var. sinensis	Tieguanyin	CSS-TYNG	GCA_017311205.29	CM029693.1 Camellia sinensis var. sinensis cultivar Tieguanyin chromosome 1, whole genome shotgun sequence	TCACGCTGATGACGTCCTTT	TCGCCACATCTCTCCCCTTA	-	58480582	58480912	331
AE210	Camellia sinensis var. sinensis	Tieguanyin	CSS-TYNG	GCA_017311205.29	CM029693.1 Camellia sinensis var. sinensis cultivar Tieguanyin chromosome 1, whole genome shotgun sequence	GTGGATTCCGGCGAGAGTAG	ACCATACAAACACAGCCGGA	-	58352046	58352263	218
AE212	Camellia sinensis var. sinensis	Tieguanyin	CSS-TYNG	GCA_017311205.29	CM029702.1 Camellia sinensis var. sinensis cultivar Tieguanyin chromosome 10, whole genome shotgun sequence	CACCTGAGGAGGCCATTTGA	AGAATCGGTCAAGGCCACAA	+	155614444	155614727	284
AE214	Camellia sinensis var. sinensis	Tieguanyin	CSS-TYNG	GCA_017311205.29	CM029702.1 Camellia sinensis var. sinensis cultivar Tieguanyin chromosome 10, whole genome shotgun sequence	ACACATTTAGGGTCCACTAT	CACGTCAAAGCCTTGGAACG	+	155615039	155615372	334
AE216	Camellia sinensis var. sinensis	Tieguanyin	CSS-TYNG	GCA_017311205.29	CM029695.1 Camellia sinensis var. sinensis cultivar Tieguanyin chromosome 3, whole genome shotgun sequence	AGCGACTACCAATACCCCGA	GCATCAGTAGACATGTCCTTGC	+	34807168	34807416	249
AE217	Camellia sinensis var. sinensis	Tieguanyin	CSS-TYNG	GCA_017311205.29	CM029698.1 Camellia sinensis var. sinensis cultivar Tieguanyin chromosome 6, whole genome shotgun sequence	ACGTGAGACTGGTTAGCCAC	GTGACCACAGGACTGAAGCT	+	23683463	23683567	105
AE218	Camellia sinensis var. sinensis	Tieguanyin	CSS-TYNG	GCA_017311205.29	CM029698.1 Camellia sinensis var. sinensis cultivar Tieguanyin chromosome 6, whole genome shotgun sequence	CGAGGCTGTCGGATTCTCTT	GAGTAGTAGTTTTGCAGCAACCA	+	23689044	23689341	298
AE220	Camellia sinensis var. sinensis	Tieguanyin	CSS-TYNG	GCA_017311205.29	CM029699.1 Camellia sinensis var. sinensis cultivar Tieguanyin chromosome 7, whole genome shotgun sequence	ACCAAACTTTATGGGGCTTTTCA	CAGACGCGTTTAGCCCCTAA	-	254347252	254347372	121
AE222	Camellia sinensis var. sinensis	Tieguanyin	CSS-TYNG	GCA_017311205.29	CM029693.1 Camellia sinensis var. sinensis cultivar Tieguanyin chromosome 1, whole genome shotgun sequence	ACCACGTGCACCTTTTTGAG	CAACGGTTATGAAAAATCCA	-	254638769	254639051	283
AE228	Camellia sinensis var. sinensis	Tieguanyin	CSS-TYNG	GCA_017311205.29	CM029700.1 Camellia sinensis var. sinensis cultivar Tieguanyin chromosome 8, whole genome shotgun sequence	GAAAGCAGTTGCAGTGGTGG	GCCTCTGCCTCTCTCTCTCT	-	107283084	107283368	285
AE229	Camellia sinensis var. sinensis	Tieguanyin	CSS-TYNG	GCA_017311205.29	CM029702.1 Camellia sinensis var. sinensis cultivar Tieguanyin chromosome 10, whole genome shotgun sequence	AGAATGTCACATCGAAACCA	TCGAGTTGGTTCAGGCTTGA	-	120322374	120322751	378
AE231	Camellia sinensis var. sinensis	Tieguanyin	CSS-TYNG	GCA_017311205.29	CM029695.1 Camellia sinensis var. sinensis cultivar Tieguanyin chromosome 3, whole genome shotgun sequence	ACTATTCCAGTCAACCGGCC	TGTGGTTAAGTTATGGTTTGTTCAG	-	181091626	181091924	299
AE232	Camellia sinensis var. sinensis	Tieguanyin	CSS-TYNG	GCA_017311205.29	CM029705.1 Camellia sinensis var. sinensis cultivar Tieguanyin chromosome 13, whole genome shotgun sequence	ATCTACCCCGGTTCTACCCC	TGTCGGACTAGCTGCTAGGT	+	115630499	115630704	206
AE233	Camellia sinensis var. sinensis	Tieguanyin	CSS-TYNG	GCA_017311205.29	CM029705.1 Camellia sinensis var. sinensis cultivar Tieguanyin chromosome 13, whole genome shotgun sequence	TGTGTGAGCAAGCATGTGTG	TCCTTTCTGCTGTGTCTGATACC	+	115631001	115631451	451
AE235	Camellia sinensis var. sinensis	Tieguanyin	CSS-TYNG	GCA_017311205.29	CM029702.1 Camellia sinensis var. sinensis cultivar Tieguanyin chromosome 10, whole genome shotgun sequence	TGTCTAAGAGGGTGTTCGGA	TGGATCGGTCTGACCCATCT	+	157327452	157327608	157
AE239	Camellia sinensis var. sinensis	Tieguanyin	CSS-TYNG	GCA_017311205.29	CM029693.1 Camellia sinensis var. sinensis cultivar Tieguanyin chromosome 1, whole genome shotgun sequence	ACAGAAGGGCATAGGTGAGC	TGCTCTCTCTCTCTCTCTCTCT	-	3513797	3513930	134
AE240	Camellia sinensis var. sinensis	Tieguanyin	CSS-TYNG	GCA_017311205.29	CM029693.1 Camellia sinensis var. sinensis cultivar Tieguanyin chromosome 1, whole genome shotgun sequence	ACAGAAGGGCATAGGTGAGC	TTGGGTGGTGGACTCTACCA	-	3513571	3513930	360
AE241	Camellia sinensis var. sinensis	Tieguanyin	CSS-TYNG	GCA_017311205.29	CM029693.1 Camellia sinensis var. sinensis cultivar Tieguanyin chromosome 1, whole genome shotgun sequence	ACGAGGGGATTGAGGAGGAA	GCTCAGCCATCCCCATTCTT	-	3503612	3503852	241
AE243	Camellia sinensis var. sinensis	Tieguanyin	CSS-TYNG	GCA_017311205.29	CM029693.1 Camellia sinensis var. sinensis cultivar Tieguanyin chromosome 1, whole genome shotgun sequence	TGTTCATGATGAGGCCACGT	TGTCCCCTCTCTCTCTCTCTC	+	247397833	247397944	112
AE246	Camellia sinensis var. sinensis	Tieguanyin	CSS-TYNG	GCA_017311205.29	CM029693.1 Camellia sinensis var. sinensis cultivar Tieguanyin chromosome 1, whole genome shotgun sequence	GTGCAAACACTTGTGCCCAA	GGAGCTCTCTGGACAACACC	+	66842218	66842393	176
AE248	Camellia sinensis var. sinensis	Tieguanyin	CSS-TYNG	GCA_017311205.29	CM029693.1 Camellia sinensis var. sinensis cultivar Tieguanyin chromosome 1, whole genome shotgun sequence	TGGAGCCTACAACATGTTCCA	GGGTTCTGTTTCGATGATCCG	+	66839046	66839361	316
AE249	Camellia sinensis var. sinensis	Tieguanyin	CSS-TYNG	GCA_017311205.29	CM029693.1 Camellia sinensis var. sinensis cultivar Tieguanyin chromosome 1, whole genome shotgun sequence	ACATCTCACTAAAAGTGGTGCTCT	GGGGATTCCTTTGCAGTCCA	+	66840189	66840401	213
AE268	Camellia sinensis var. sinensis	Tieguanyin	CSS-TYNG	GCA_017311205.29	CM029695.1 Camellia sinensis var. sinensis cultivar Tieguanyin chromosome 3, whole genome shotgun sequence	TGGAGTCTACATCATTGGTTGT	TCCACTAACCTCCGTTAACAGC	-	5071872	5072153	282

## Sheet: UPASI-3
Primer_ID	Genome	Cultivar	Genome_id	GenBank	chr	F_primer	R_primer	strand_prod	product_start	product_end	product_size
AE251	Camellia sinensis var. assamica	UPASI-3	CSA-UPASI3	GCA_020536865.1	CM036046.1 Camellia sinensis var. assamica isolate UPASI-3 ecotype Assam chromosome 10, whole genome shotgun sequence	GCTCTACCTGCTGACACCAA	ACCTGAAGTGGGTTGGATCG	-	120249761	120250130	370
AE251	Camellia sinensis var. assamica	UPASI-3	CSA-UPASI4	GCA_020536865.1	CM036046.1 Camellia sinensis var. assamica isolate UPASI-3 ecotype Assam chromosome 10, whole genome shotgun sequence	GCTCTACCTGCTGACACCAA	ACCTGAAGTGGGTTGGATCG	-	124809561	124809928	368
AE252	Camellia sinensis var. assamica	UPASI-3	CSA-UPASI5	GCA_020536865.1	CM036046.1 Camellia sinensis var. assamica isolate UPASI-3 ecotype Assam chromosome 10, whole genome shotgun sequence	GCTCTACCTGCTGACACCAA	GCTGTGTGGTTCGATTGTCC	-	120249816	120250130	315
AE252	Camellia sinensis var. assamica	UPASI-3	CSA-UPASI6	GCA_020536865.1	CM036046.1 Camellia sinensis var. assamica isolate UPASI-3 ecotype Assam chromosome 10, whole genome shotgun sequence	GCTCTACCTGCTGACACCAA	GCTGTGTGGTTCGATTGTCC	-	124809616	124809928	313
AE253	Camellia sinensis var. assamica	UPASI-3	CSA-UPASI7	GCA_020536865.1	CM036046.1 Camellia sinensis var. assamica isolate UPASI-3 ecotype Assam chromosome 10, whole genome shotgun sequence	AGCATTCTGCCGTCATACGA	TAGTTTCCACCGACAGCACC	-	120242203	120242403	201
AE253	Camellia sinensis var. assamica	UPASI-3	CSA-UPASI8	GCA_020536865.1	CM036046.1 Camellia sinensis var. assamica isolate UPASI-3 ecotype Assam chromosome 10, whole genome shotgun sequence	AGCATTCTGCCGTCATACGA	TAGTTTCCACCGACAGCACC	-	124802008	124802207	200
AE273	Camellia sinensis var. assamica	UPASI-3	CSA-UPASI9	GCA_020536865.1	CM036048.1 Camellia sinensis var. assamica isolate UPASI-3 ecotype Assam chromosome 12, whole genome shotgun sequence	TGCCATGAGAGAGAGAGGGA	GGCTCCAAAGGAAGCCTGAT	+	38186483	38186680	198
AE273	Camellia sinensis var. assamica	UPASI-3	CSA-UPASI10	GCA_020536865.1	CM036048.1 Camellia sinensis var. assamica isolate UPASI-3 ecotype Assam chromosome 12, whole genome shotgun sequence	TGCCATGAGAGAGAGAGGGA	GGCTCCAAAGGAAGCCTGAT	-	38164271	38164480	210
AE274	Camellia sinensis var. assamica	UPASI-3	CSA-UPASI11	GCA_020536865.1	CM036048.1 Camellia sinensis var. assamica isolate UPASI-3 ecotype Assam chromosome 12, whole genome shotgun sequence	GCAAAGCAAAGTGACCTGGC	CCACAACCACAACCACAACC	+	38186627	38186729	103
AE274	Camellia sinensis var. assamica	UPASI-3	CSA-UPASI12	GCA_020536865.1	CM036048.1 Camellia sinensis var. assamica isolate UPASI-3 ecotype Assam chromosome 12, whole genome shotgun sequence	GCAAAGCAAAGTGACCTGGC	CCACAACCACAACCACAACC	+	38199274	38199370	97
AE274	Camellia sinensis var. assamica	UPASI-3	CSA-UPASI13	GCA_020536865.1	CM036048.1 Camellia sinensis var. assamica isolate UPASI-3 ecotype Assam chromosome 12, whole genome shotgun sequence	GCAAAGCAAAGTGACCTGGC	CCACAACCACAACCACAACC	+	38199274	38199376	103
AE274	Camellia sinensis var. assamica	UPASI-3	CSA-UPASI14	GCA_020536865.1	CM036048.1 Camellia sinensis var. assamica isolate UPASI-3 ecotype Assam chromosome 12, whole genome shotgun sequence	GCAAAGCAAAGTGACCTGGC	CCACAACCACAACCACAACC	+	38199274	38199382	109
AE274	Camellia sinensis var. assamica	UPASI-3	CSA-UPASI15	GCA_020536865.1	CM036048.1 Camellia sinensis var. assamica isolate UPASI-3 ecotype Assam chromosome 12, whole genome shotgun sequence	GCAAAGCAAAGTGACCTGGC	CCACAACCACAACCACAACC	-	38164222	38164324	103
AE275	Camellia sinensis var. assamica	UPASI-3	CSA-UPASI16	GCA_020536865.1	CM036045.1 Camellia sinensis var. assamica isolate UPASI-3 ecotype Assam chromosome 9, whole genome shotgun sequence	ACATGTTTGGATCTTCACATCA	TCGACATGTGTGAGAGAGAGA	-	74438736	74439042	307
AE276	Camellia sinensis var. assamica	UPASI-3	CSA-UPASI17	GCA_020536865.1	CM036048.1 Camellia sinensis var. assamica isolate UPASI-3 ecotype Assam chromosome 12, whole genome shotgun sequence	TTTCCCTCGCACGTCAGTTT	TCATTTTGGGCAGTTCGTGA	+	130176858	130177091	234
AE277	Camellia sinensis var. assamica	UPASI-3	CSA-UPASI18	GCA_020536865.1	CM036048.1 Camellia sinensis var. assamica isolate UPASI-3 ecotype Assam chromosome 12, whole genome shotgun sequence	AGGCTACCATCAAATCAGAGAGA	TGCTCTCGTTTCCATCATCA	+	130171592	130171758	167
AE278	Camellia sinensis var. assamica	UPASI-3	CSA-UPASI19	GCA_020536865.1	CM036048.1 Camellia sinensis var. assamica isolate UPASI-3 ecotype Assam chromosome 12, whole genome shotgun sequence	TCTGAAGGTGAGTTATTGCTCTCA	TGCAGGAGATATTGAAACAAGA	+	130136054	130136165	112
AE278	Camellia sinensis var. assamica	UPASI-3	CSA-UPASI20	GCA_020536865.1	CM036048.1 Camellia sinensis var. assamica isolate UPASI-3 ecotype Assam chromosome 12, whole genome shotgun sequence	TCTGAAGGTGAGTTATTGCTCTCA	TGCAGGAGATATTGAAACAAGA	+	130170808	130170926	119
AE278	Camellia sinensis var. assamica	UPASI-3	CSA-UPASI21	GCA_020536865.1	CM036050.1 Camellia sinensis var. assamica isolate UPASI-3 ecotype Assam chromosome 14, whole genome shotgun sequence	TCTGAAGGTGAGTTATTGCTCTCA	TGCAGGAGATATTGAAACAAGA	+	1684633	1684741	109
AE279	Camellia sinensis var. assamica	UPASI-3	CSA-UPASI22	GCA_020536865.1	CM036048.1 Camellia sinensis var. assamica isolate UPASI-3 ecotype Assam chromosome 12, whole genome shotgun sequence	TGAAATGAAGGGTCGAGGCC	AGAGACTGAGACCCCGAGAC	+	130177313	130177411	99
AE280	Camellia sinensis var. assamica	UPASI-3	CSA-UPASI23	GCA_020536865.1	CM036048.1 Camellia sinensis var. assamica isolate UPASI-3 ecotype Assam chromosome 12, whole genome shotgun sequence	TGAAATGAAGGGTCGAGGCC	GCCTTTCCCTGAATCCCCTC	+	130177313	130177535	223
AE281	Camellia sinensis var. assamica	UPASI-3	CSA-UPASI24	GCA_020536865.1	CM036037.1 Camellia sinensis var. assamica isolate UPASI-3 ecotype Assam chromosome 1, whole genome shotgun sequence	GCCGAGCCAGATTCAGATCA	TGGACAAATACAGAGACCCGA	-	18295968	18296073	106
AE288	Camellia sinensis var. assamica	UPASI-3	CSA-UPASI25	GCA_020536865.1	CM036050.1 Camellia sinensis var. assamica isolate UPASI-3 ecotype Assam chromosome 14, whole genome shotgun sequence	GCAACGATTTGTGGTGGCTT	ACCAAGTAACGAAACCCACA	+	28679278	28679606	329
AE290	Camellia sinensis var. assamica	UPASI-3	CSA-UPASI26	GCA_020536865.1	CM036050.1 Camellia sinensis var. assamica isolate UPASI-3 ecotype Assam chromosome 14, whole genome shotgun sequence	GTGGTGGATGCTCTTGACGA	GGTGTTCAACCTTGATAACCT	+	28672428	28672691	264
AE291	Camellia sinensis var. assamica	UPASI-3	CSA-UPASI27	GCA_020536865.1	CM036037.1 Camellia sinensis var. assamica isolate UPASI-3 ecotype Assam chromosome 1, whole genome shotgun sequence	GATCCTCTGCAGGGCTTTCC	GGAGAGGCGTGAAGTGTGAA	+	56301338	56301475	138
AE291	Camellia sinensis var. assamica	UPASI-3	CSA-UPASI28	GCA_020536865.1	CM036050.1 Camellia sinensis var. assamica isolate UPASI-3 ecotype Assam chromosome 14, whole genome shotgun sequence	GATCCTCTGCAGGGCTTTCC	GGAGAGGCGTGAAGTGTGAA	+	28678939	28679067	129
AE293	Camellia sinensis var. assamica	UPASI-3	CSA-UPASI29	GCA_020536865.1	JAHQJZ010000039.1 Camellia sinensis var. assamica cultivar UPASI-3 UPASI-3_Contig_39, whole genome shotgun sequence	TCAAACCAAACACACTGAATAGG	TGATGCTATTTGGTCTTGGCCT	-	64064	64202	139
AE294	Camellia sinensis var. assamica	UPASI-3	CSA-UPASI30	GCA_020536865.1	CM036050.1 Camellia sinensis var. assamica isolate UPASI-3 ecotype Assam chromosome 14, whole genome shotgun sequence	CCACACCACGAATACGACCA	ATGCACGAGACACGAACAGT	-	28851284	28851531	248
AE294	Camellia sinensis var. assamica	UPASI-3	CSA-UPASI31	GCA_020536865.1	CM036050.1 Camellia sinensis var. assamica isolate UPASI-3 ecotype Assam chromosome 14, whole genome shotgun sequence	CCACACCACGAATACGACCA	ATGCACGAGACACGAACAGT	-	29117030	29117277	248
AE294	Camellia sinensis var. assamica	UPASI-3	CSA-UPASI32	GCA_020536865.1	CM036050.1 Camellia sinensis var. assamica isolate UPASI-3 ecotype Assam chromosome 14, whole genome shotgun sequence	CCACACCACGAATACGACCA	ATGCACGAGACACGAACAGT	-	29463355	29463602	248
AE294	Camellia sinensis var. assamica	UPASI-3	CSA-UPASI33	GCA_020536865.1	CM036050.1 Camellia sinensis var. assamica isolate UPASI-3 ecotype Assam chromosome 14, whole genome shotgun sequence	CCACACCACGAATACGACCA	ATGCACGAGACACGAACAGT	-	29748280	29748527	248
AE295	Camellia sinensis var. assamica	UPASI-3	CSA-UPASI34	GCA_020536865.1	CM036043.1 Camellia sinensis var. assamica isolate UPASI-3 ecotype Assam chromosome 7, whole genome shotgun sequence	TGCAGCCACTATACTAGTACTTGT	CTGTGTGGAATTAATTTGGT	-	230523653	230523883	231
AE295	Camellia sinensis var. assamica	UPASI-3	CSA-UPASI35	GCA_020536865.1	CM036050.1 Camellia sinensis var. assamica isolate UPASI-3 ecotype Assam chromosome 14, whole genome shotgun sequence	TGCAGCCACTATACTAGTACTTGT	CTGTGTGGAATTAATTTGGT	-	29753430	29753662	233
AE296	Camellia sinensis var. assamica	UPASI-3	CSA-UPASI36	GCA_020536865.1	CM036050.1 Camellia sinensis var. assamica isolate UPASI-3 ecotype Assam chromosome 14, whole genome shotgun sequence	TCGAAAATTCTCATCCTTACCCCT	TTGAAAACAGGGCCAGTCCT	-	28455713	28456015	303
AE300	Camellia sinensis var. assamica	UPASI-3	CSA-UPASI37	GCA_020536865.1	CM036038.1 Camellia sinensis var. assamica isolate UPASI-3 ecotype Assam chromosome 2, whole genome shotgun sequence	ACTGGTCTGTATTGGGGTGT	TGTTAATAGACGCATTGGGGGA	+	177934231	177934404	174
AE315	Camellia sinensis var. assamica	UPASI-3	CSA-UPASI38	GCA_020536865.1	CM036049.1 Camellia sinensis var. assamica isolate UPASI-3 ecotype Assam chromosome 13, whole genome shotgun sequence	ACCAAGAGCAAATAAACCCCCA	GCTTAGTTCCCCCTTCATGCT	-	89120358	89120502	145
AE317	Camellia sinensis var. assamica	UPASI-3	CSA-UPASI39	GCA_020536865.1	CM036049.1 Camellia sinensis var. assamica isolate UPASI-3 ecotype Assam chromosome 13, whole genome shotgun sequence	TAACTTCAGGGCCCTCAGGA	TGTCCGTCCTAACTGGGTTG	+	141011218	141011356	139
AE318	Camellia sinensis var. assamica	UPASI-3	CSA-UPASI40	GCA_020536865.1	CM036049.1 Camellia sinensis var. assamica isolate UPASI-3 ecotype Assam chromosome 13, whole genome shotgun sequence	TAACTTCAGGGCCCTCAGGA	CATGGGTGGGGGTTGAAGAA	+	141011218	141011473	256
AE320	Camellia sinensis var. assamica	UPASI-3	CSA-UPASI41	GCA_020536865.1	CM036041.1 Camellia sinensis var. assamica isolate UPASI-3 ecotype Assam chromosome 5, whole genome shotgun sequence	CGGGGGAATGATTTTTCGGG	CATCACCACCACCAACCACT	+	88560814	88561020	207
AE325	Camellia sinensis var. assamica	UPASI-3	CSA-UPASI42	GCA_020536865.1	CM036041.1 Camellia sinensis var. assamica isolate UPASI-3 ecotype Assam chromosome 5, whole genome shotgun sequence	TGATGTTGACCCCATGCTGT	TCACAGCTGCTGTTGAGAGG	+	88567102	88567363	262
AE259	Camellia sinensis var. assamica	UPASI-3	CSA-UPASI43	GCA_020536865.1	CM036047.1 Camellia sinensis var. assamica isolate UPASI-3 ecotype Assam chromosome 11, whole genome shotgun sequence	AGACTTACACTATGCACAAAAGTGA	TGGTACAAAATTAGTGGTGGGGA	-	38903171	38903334	164
AE259	Camellia sinensis var. assamica	UPASI-3	CSA-UPASI44	GCA_020536865.1	CM036047.1 Camellia sinensis var. assamica isolate UPASI-3 ecotype Assam chromosome 11, whole genome shotgun sequence	AGACTTACACTATGCACAAAAGTGA	TGGTACAAAATTAGTGGTGGGGA	-	38939261	38939425	165
AE327	Camellia sinensis var. assamica	UPASI-3	CSA-UPASI45	GCA_020536865.1	CM036041.1 Camellia sinensis var. assamica isolate UPASI-3 ecotype Assam chromosome 5, whole genome shotgun sequence	ACGTGACAAAAGGACATCGT	GCGCTACATCAAATGAAACCCA	+	87481544	87481830	287
AE331	Camellia sinensis var. assamica	UPASI-3	CSA-UPASI46	GCA_020536865.1	CM036043.1 Camellia sinensis var. assamica isolate UPASI-3 ecotype Assam chromosome 7, whole genome shotgun sequence	GTCTCATGGTGGTCGTGGAG	AAAGTCCCACAACCCCACAC	+	85713054	85713245	192
AE332	Camellia sinensis var. assamica	UPASI-3	CSA-UPASI47	GCA_020536865.1	CM036043.1 Camellia sinensis var. assamica isolate UPASI-3 ecotype Assam chromosome 7, whole genome shotgun sequence	TCTGACAACATGGACACGAA	ACTTCCTGCAACATGAAAACA	+	85707566	85707692	127
AE332	Camellia sinensis var. assamica	UPASI-3	CSA-UPASI48	GCA_020536865.1	CM036043.1 Camellia sinensis var. assamica isolate UPASI-3 ecotype Assam chromosome 7, whole genome shotgun sequence	TCTGACAACATGGACACGAA	ACTTCCTGCAACATGAAAACA	+	85835845	85835977	133
AE333	Camellia sinensis var. assamica	UPASI-3	CSA-UPASI49	GCA_020536865.1	CM036043.1 Camellia sinensis var. assamica isolate UPASI-3 ecotype Assam chromosome 7, whole genome shotgun sequence	GGAAAATAGATTTTGCGCTCACA	CCAGCCGAGAGAGAGAGAGA	+	85705664	85705796	133
AE288	Camellia sinensis var. assamica	UPASI-3	CSA-UPASI50	GCA_020536865.1	CM036050.1 Camellia sinensis var. assamica isolate UPASI-3 ecotype Assam chromosome 14, whole genome shotgun sequence	GCAACGATTTGTGGTGGCTT	ACCAAGTAACGAAACCCACA	+	28679278	28679606	329
AE290	Camellia sinensis var. assamica	UPASI-3	CSA-UPASI51	GCA_020536865.1	CM036050.1 Camellia sinensis var. assamica isolate UPASI-3 ecotype Assam chromosome 14, whole genome shotgun sequence	GTGGTGGATGCTCTTGACGA	GGTGTTCAACCTTGATAACCT	+	28672428	28672691	264
AE291	Camellia sinensis var. assamica	UPASI-3	CSA-UPASI52	GCA_020536865.1	CM036037.1 Camellia sinensis var. assamica isolate UPASI-3 ecotype Assam chromosome 1, whole genome shotgun sequence	GATCCTCTGCAGGGCTTTCC	GGAGAGGCGTGAAGTGTGAA	+	56301338	56301475	138
AE291	Camellia sinensis var. assamica	UPASI-3	CSA-UPASI53	GCA_020536865.1	CM036050.1 Camellia sinensis var. assamica isolate UPASI-3 ecotype Assam chromosome 14, whole genome shotgun sequence	GATCCTCTGCAGGGCTTTCC	GGAGAGGCGTGAAGTGTGAA	+	28678939	28679067	129
AE335	Camellia sinensis var. assamica	UPASI-3	CSA-UPASI54	GCA_020536865.1	CM036038.1 Camellia sinensis var. assamica isolate UPASI-3 ecotype Assam chromosome 2, whole genome shotgun sequence	GAAGCTTCCATGGCCGAGTA	ATCAAAACCGCGTGGAGACT	+	28188594	28188907	314
AE336	Camellia sinensis var. assamica	UPASI-3	CSA-UPASI55	GCA_020536865.1	CM036047.1 Camellia sinensis var. assamica isolate UPASI-3 ecotype Assam chromosome 11, whole genome shotgun sequence	ACCTTGGATTAAGCCGTGGG	AGAAATGGAGATTGCACCAA	-	39008633	39008864	232
AE337	Camellia sinensis var. assamica	UPASI-3	CSA-UPASI56	GCA_020536865.1	CM036047.1 Camellia sinensis var. assamica isolate UPASI-3 ecotype Assam chromosome 11, whole genome shotgun sequence	CCGTTTGGCCACACAACAAA	CATCCTCCTCTTGGCTCGTC	-	38980970	38981210	241
AE338	Camellia sinensis var. assamica	UPASI-3	CSA-UPASI57	GCA_020536865.1	CM036047.1 Camellia sinensis var. assamica isolate UPASI-3 ecotype Assam chromosome 11, whole genome shotgun sequence	ACTTGCTCACTCCACTGCAC	ACACAACCCTGGTTTCAGCA	-	39009001	39009311	311
AE339	Camellia sinensis var. assamica	UPASI-3	CSA-UPASI58	GCA_020536865.1	CM036047.1 Camellia sinensis var. assamica isolate UPASI-3 ecotype Assam chromosome 11, whole genome shotgun sequence	TGGACCATATTTGTTTGGAACCG	ACCGTAACAACAACACGAAA	-	38981418	38981756	339
AE339	Camellia sinensis var. assamica	UPASI-3	CSA-UPASI59	GCA_020536865.1	CM036047.1 Camellia sinensis var. assamica isolate UPASI-3 ecotype Assam chromosome 11, whole genome shotgun sequence	TGGACCATATTTGTTTGGAACCG	ACCGTAACAACAACACGAAA	-	38996973	38997309	337
AE342	Camellia sinensis var. assamica	UPASI-3	CSA-UPASI60	GCA_020536865.1	CM036037.1 Camellia sinensis var. assamica isolate UPASI-3 ecotype Assam chromosome 1, whole genome shotgun sequence	AATCACTCGTAATGGCCCCC	TGACATTCGGTGCCTTCCTC	-	29048350	29048607	258
AE343	Camellia sinensis var. assamica	UPASI-3	CSA-UPASI61	GCA_020536865.1	CM036037.1 Camellia sinensis var. assamica isolate UPASI-3 ecotype Assam chromosome 1, whole genome shotgun sequence	TAGTCCTCTTGGGCCCATCA	TCCGTAACCCTCTTTGCACC	-	29047785	29048189	405
AE344	Camellia sinensis var. assamica	UPASI-3	CSA-UPASI62	GCA_020536865.1	CM036041.1 Camellia sinensis var. assamica isolate UPASI-3 ecotype Assam chromosome 5, whole genome shotgun sequence	CGGACAGTGGAGAATCGGAG	GCCGCGGCAAAGGATTTATC	+	201823587	201823876	290
AE344	Camellia sinensis var. assamica	UPASI-3	CSA-UPASI63	GCA_020536865.1	CM036043.1 Camellia sinensis var. assamica isolate UPASI-3 ecotype Assam chromosome 7, whole genome shotgun sequence	CGGACAGTGGAGAATCGGAG	GCCGCGGCAAAGGATTTATC	+	248724985	248725266	282
AE346	Camellia sinensis var. assamica	UPASI-3	CSA-UPASI64	GCA_020536865.1	CM036051.1 Camellia sinensis var. assamica isolate UPASI-3 ecotype Assam chromosome 15, whole genome shotgun sequence	GACACATGCTCAACTGTTGACA	TCACCGCATTTTGTTAATGGGT	+	6866739	6867061	323
AE347	Camellia sinensis var. assamica	UPASI-3	CSA-UPASI65	GCA_020536865.1	CM036051.1 Camellia sinensis var. assamica isolate UPASI-3 ecotype Assam chromosome 15, whole genome shotgun sequence	ATCAAAAACAGTTCACCCCC	TGCGCTGACTTGTAACCGAT	+	6870052	6870252	201
AE348	Camellia sinensis var. assamica	UPASI-3	CSA-UPASI66	GCA_020536865.1	CM036051.1 Camellia sinensis var. assamica isolate UPASI-3 ecotype Assam chromosome 15, whole genome shotgun sequence	TGAAGAAGTCGATGGACCGC	TCGCTTCACCGGTTCTTTGA	+	6867396	6867606	211
AE349	Camellia sinensis var. assamica	UPASI-3	CSA-UPASI67	GCA_020536865.1	CM036051.1 Camellia sinensis var. assamica isolate UPASI-3 ecotype Assam chromosome 15, whole genome shotgun sequence	TGATTTCTCCGGCGACTTGC	ACTACCATCCCACCTCCTGT	+	6870258	6870616	359
AE363	Camellia sinensis var. assamica	UPASI-3	CSA-UPASI68	GCA_020536865.1	CM036040.1 Camellia sinensis var. assamica isolate UPASI-3 ecotype Assam chromosome 4, whole genome shotgun sequence	TCCATTTCTCCCTTCGCCAC	AGCGTGCAAAGGTGAGAGAT	+	214221045	214221186	142
AE364	Camellia sinensis var. assamica	UPASI-3	CSA-UPASI69	GCA_020536865.1	CM036049.1 Camellia sinensis var. assamica isolate UPASI-3 ecotype Assam chromosome 13, whole genome shotgun sequence	TCTCTCTACCTACCAAACCTCTCA	TCAGAGAGAGAGAGAGAGAGAGA	-	131212157	131212269	113
AE368	Camellia sinensis var. assamica	UPASI-3	CSA-UPASI70	GCA_020536865.1	CM036039.1 Camellia sinensis var. assamica isolate UPASI-3 ecotype Assam chromosome 3, whole genome shotgun sequence	AGTACAATTAGGAACGTTGTGG	GGGTCACAAATTTTAGAGGTCCC	-	21658580	21658819	240
AE369	Camellia sinensis var. assamica	UPASI-3	CSA-UPASI71	GCA_020536865.1	CM036038.1 Camellia sinensis var. assamica isolate UPASI-3 ecotype Assam chromosome 2, whole genome shotgun sequence	TGGTGGTAGGGGTGTCTTCA	TGGGGGATAGCTTATTTTTGGGT	-	202137593	202137876	284
AE371	Camellia sinensis var. assamica	UPASI-3	CSA-UPASI72	GCA_020536865.1	CM036039.1 Camellia sinensis var. assamica isolate UPASI-3 ecotype Assam chromosome 3, whole genome shotgun sequence	GGAACATTGATGTGCGAAATTGG	TGTTCCAGACAATTGTTTCACT	+	21791320	21791535	216
AE372	Camellia sinensis var. assamica	UPASI-3	CSA-UPASI73	GCA_020536865.1	CM036039.1 Camellia sinensis var. assamica isolate UPASI-3 ecotype Assam chromosome 3, whole genome shotgun sequence	GATGAACATGATGATTTGAC	CCAATTTCGCACATCAATGTTCC	+	21791122	21791342	221
AE375	Camellia sinensis var. assamica	UPASI-3	CSA-UPASI74	GCA_020536865.1	CM036039.1 Camellia sinensis var. assamica isolate UPASI-3 ecotype Assam chromosome 3, whole genome shotgun sequence	TCGACGGTGAAGATGGCAAA	TGGTCACGCTCTCTCTCTCT	+	21733953	21734116	164
AE377	Camellia sinensis var. assamica	UPASI-3	CSA-UPASI75	GCA_020536865.1	CM036039.1 Camellia sinensis var. assamica isolate UPASI-3 ecotype Assam chromosome 3, whole genome shotgun sequence	GTCCATATGCACTGGTGGCT	TGTGTGTGTGTGTGTGTGTG	+	21732000	21732207	208
AE377	Camellia sinensis var. assamica	UPASI-3	CSA-UPASI76	GCA_020536865.1	CM036039.1 Camellia sinensis var. assamica isolate UPASI-3 ecotype Assam chromosome 3, whole genome shotgun sequence	GTCCATATGCACTGGTGGCT	TGTGTGTGTGTGTGTGTGTG	+	21732000	21732209	210
AE377	Camellia sinensis var. assamica	UPASI-3	CSA-UPASI77	GCA_020536865.1	CM036039.1 Camellia sinensis var. assamica isolate UPASI-3 ecotype Assam chromosome 3, whole genome shotgun sequence	GTCCATATGCACTGGTGGCT	TGTGTGTGTGTGTGTGTGTG	+	21732000	21732211	212
AE377	Camellia sinensis var. assamica	UPASI-3	CSA-UPASI78	GCA_020536865.1	CM036039.1 Camellia sinensis var. assamica isolate UPASI-3 ecotype Assam chromosome 3, whole genome shotgun sequence	GTCCATATGCACTGGTGGCT	TGTGTGTGTGTGTGTGTGTG	+	21732000	21732213	214
AE378	Camellia sinensis var. assamica	UPASI-3	CSA-UPASI79	GCA_020536865.1	CM036039.1 Camellia sinensis var. assamica isolate UPASI-3 ecotype Assam chromosome 3, whole genome shotgun sequence	TGTTGTGACAACCTTCTGCA	TCACTAATTTCCCTAATTGGCA	+	21734511	21734687	177
AE380	Camellia sinensis var. assamica	UPASI-3	CSA-UPASI80	GCA_020536865.1	CM036039.1 Camellia sinensis var. assamica isolate UPASI-3 ecotype Assam chromosome 3, whole genome shotgun sequence	TGTCAACTAACAGCGGGGTC	GGTCGGTGGGAATGGACAAT	+	21731847	21731983	137
AE357	Camellia sinensis var. assamica	UPASI-3	CSA-UPASI81	GCA_020536865.1	CM036044.1 Camellia sinensis var. assamica isolate UPASI-3 ecotype Assam chromosome 8, whole genome shotgun sequence	AGCCATCTTTTTACCAACTTTCCA	TAATGCACCACCTACGGCTC	+	157956287	157956467	181
AE358	Camellia sinensis var. assamica	UPASI-3	CSA-UPASI82	GCA_020536865.1	CM036044.1 Camellia sinensis var. assamica isolate UPASI-3 ecotype Assam chromosome 8, whole genome shotgun sequence	GGCTCCACTCGTTTGATGCA	CCATCAAAACCCACACTGCC	+	157976101	157976445	345
AE359	Camellia sinensis var. assamica	UPASI-3	CSA-UPASI83	GCA_020536865.1	CM036044.1 Camellia sinensis var. assamica isolate UPASI-3 ecotype Assam chromosome 8, whole genome shotgun sequence	TGGACATGAGTGTAGGTTGTGA	ACTATCATGTCACAACCAAA	+	157976680	157976999	320
AE001	Camellia sinensis var. assamica	UPASI-3	CSA-UPASI84	GCA_020536865.1	CM036044.1 Camellia sinensis var. assamica isolate UPASI-3 ecotype Assam chromosome 8, whole genome shotgun sequence	TTGTGTTGGAAGCTCGACGA	CCTTCTTCCCAAGTCCGACC	-	110639241	110639382	142
AE002	Camellia sinensis var. assamica	UPASI-3	CSA-UPASI85	GCA_020536865.1	CM036037.1 Camellia sinensis var. assamica isolate UPASI-3 ecotype Assam chromosome 1, whole genome shotgun sequence	TCACTACTTTCGTCACCAAAGGT	CTTTTTCTCTCCCCTCCCCC	+	202680806	202680942	137
AE002	Camellia sinensis var. assamica	UPASI-3	CSA-UPASI86	GCA_020536865.1	CM036045.1 Camellia sinensis var. assamica isolate UPASI-3 ecotype Assam chromosome 9, whole genome shotgun sequence	TCACTACTTTCGTCACCAAAGGT	CTTTTTCTCTCCCCTCCCCC	+	70831582	70831726	145
AE003	Camellia sinensis var. assamica	UPASI-3	CSA-UPASI87	GCA_020536865.1	CM036037.1 Camellia sinensis var. assamica isolate UPASI-3 ecotype Assam chromosome 1, whole genome shotgun sequence	GGGGGAGGGGAGAGAAAAAG	GCGCCAAAATTTTGCGACTT	+	202680923	202681217	295
AE003	Camellia sinensis var. assamica	UPASI-3	CSA-UPASI88	GCA_020536865.1	CM036045.1 Camellia sinensis var. assamica isolate UPASI-3 ecotype Assam chromosome 9, whole genome shotgun sequence	GGGGGAGGGGAGAGAAAAAG	GCGCCAAAATTTTGCGACTT	+	70831707	70832008	302
AE004	Camellia sinensis var. assamica	UPASI-3	CSA-UPASI89	GCA_020536865.1	CM036046.1 Camellia sinensis var. assamica isolate UPASI-3 ecotype Assam chromosome 10, whole genome shotgun sequence	AATGGGTTTGGCGGAGAGAG	GGGGCAAACGAGAGAGAGAG	+	66853751	66853888	138
AE005	Camellia sinensis var. assamica	UPASI-3	CSA-UPASI90	GCA_020536865.1	CM036046.1 Camellia sinensis var. assamica isolate UPASI-3 ecotype Assam chromosome 10, whole genome shotgun sequence	CTCTCTCTCTCGTTTGCCCC	GCCAAACACACAAGCACACA	+	66853869	66854118	250
AE008	Camellia sinensis var. assamica	UPASI-3	CSA-UPASI91	GCA_020536865.1	CM036042.1 Camellia sinensis var. assamica isolate UPASI-3 ecotype Assam chromosome 6, whole genome shotgun sequence	TTGCAATGGCGAGGACTTCT	TATCCCCACAAGAAACGCCC	-	201542675	201542975	301
AE010	Camellia sinensis var. assamica	UPASI-3	CSA-UPASI92	GCA_020536865.1	CM036045.1 Camellia sinensis var. assamica isolate UPASI-3 ecotype Assam chromosome 9, whole genome shotgun sequence	AGACTCCTCTCCAAGCATGT	AGCTGAACCACTTGTCTTGT	+	77172380	77172741	362
AE011	Camellia sinensis var. assamica	UPASI-3	CSA-UPASI93	GCA_020536865.1	CM036048.1 Camellia sinensis var. assamica isolate UPASI-3 ecotype Assam chromosome 12, whole genome shotgun sequence	AGTGTGAAACCGCTTTTGCC	AGTTTGGGTTCAATAGTCCA	+	108194538	108194652	115
AE012	Camellia sinensis var. assamica	UPASI-3	CSA-UPASI94	GCA_020536865.1	CM036042.1 Camellia sinensis var. assamica isolate UPASI-3 ecotype Assam chromosome 6, whole genome shotgun sequence	AGCAATGTGGTAGGCAAGCT	GAAGGAGGAGGAGGAGGAGG	-	200340073	200340259	187
AE013	Camellia sinensis var. assamica	UPASI-3	CSA-UPASI95	GCA_020536865.1	CM036042.1 Camellia sinensis var. assamica isolate UPASI-3 ecotype Assam chromosome 6, whole genome shotgun sequence	TTCTTCGGCCAAACTTCCCA	GCACAGGGCCATTGAGTTTG	-	200339618	200339879	262
AE013	Camellia sinensis var. assamica	UPASI-3	CSA-UPASI96	GCA_020536865.1	CM036042.1 Camellia sinensis var. assamica isolate UPASI-3 ecotype Assam chromosome 6, whole genome shotgun sequence	TTCTTCGGCCAAACTTCCCA	GCACAGGGCCATTGAGTTTG	-	201542603	201542863	261
AE021	Camellia sinensis var. assamica	UPASI-3	CSA-UPASI97	GCA_020536865.1	CM036037.1 Camellia sinensis var. assamica isolate UPASI-3 ecotype Assam chromosome 1, whole genome shotgun sequence	CCTTGCCTTACATGCATGCA	GGTGGTCATGATTCCAGGGG	-	198352269	198352552	284
AE022	Camellia sinensis var. assamica	UPASI-3	CSA-UPASI98	GCA_020536865.1	CM036037.1 Camellia sinensis var. assamica isolate UPASI-3 ecotype Assam chromosome 1, whole genome shotgun sequence	CCCCTGGAATCATGACCACC	TGGAACCTGAAACCTGGTAGC	-	198352103	198352288	186
AE024	Camellia sinensis var. assamica	UPASI-3	CSA-UPASI99	GCA_020536865.1	CM036043.1 Camellia sinensis var. assamica isolate UPASI-3 ecotype Assam chromosome 7, whole genome shotgun sequence	AGCAGTTAACGAATGGGAAGT	TTTTATTCTCAAGCCGCCGC	+	143043701	143044040	340
AE027	Camellia sinensis var. assamica	UPASI-3	CSA-UPASI100	GCA_020536865.1	CM036043.1 Camellia sinensis var. assamica isolate UPASI-3 ecotype Assam chromosome 7, whole genome shotgun sequence	TCACCAGACCATATGTTAGTCTCT	TGAGTCAGAGCATGGCATTTG	+	143047085	143047216	132
AE028	Camellia sinensis var. assamica	UPASI-3	CSA-UPASI101	GCA_020536865.1	CM036046.1 Camellia sinensis var. assamica isolate UPASI-3 ecotype Assam chromosome 10, whole genome shotgun sequence	AGTGTAGGCGTGCAAAGTGT	TGTGTGCATTTTTATTTGGG	-	147128465	147128642	178
AE030	Camellia sinensis var. assamica	UPASI-3	CSA-UPASI102	GCA_020536865.1	CM036037.1 Camellia sinensis var. assamica isolate UPASI-3 ecotype Assam chromosome 1, whole genome shotgun sequence	ACTAGTCGCCTTGCTTCCAC	ATGGGGTCGGCTACACTACT	-	47550365	47550636	272
AE032	Camellia sinensis var. assamica	UPASI-3	CSA-UPASI103	GCA_020536865.1	CM036050.1 Camellia sinensis var. assamica isolate UPASI-3 ecotype Assam chromosome 14, whole genome shotgun sequence	TCCATACCCAAACACTTCCCA	TGGGCAAAGAGAACAACCACT	-	64158614	64158729	116
AE034	Camellia sinensis var. assamica	UPASI-3	CSA-UPASI104	GCA_020536865.1	CM036046.1 Camellia sinensis var. assamica isolate UPASI-3 ecotype Assam chromosome 10, whole genome shotgun sequence	GTGGTGGTGATGGTGATGGT	TGGTGTCAAAGGAACTCTTGGA	-	147680219	147680582	364
AE037	Camellia sinensis var. assamica	UPASI-3	CSA-UPASI105	GCA_020536865.1	CM036048.1 Camellia sinensis var. assamica isolate UPASI-3 ecotype Assam chromosome 12, whole genome shotgun sequence	TGGGATTGAATGGGGTTCGA	ACTCATCTCCTCCAGGCCTT	-	157183830	157184046	217
AE039	Camellia sinensis var. assamica	UPASI-3	CSA-UPASI106	GCA_020536865.1	CM036043.1 Camellia sinensis var. assamica isolate UPASI-3 ecotype Assam chromosome 7, whole genome shotgun sequence	TGGCATGATTGACGACGTCA	TGCCACAAACTAACTCACCA	+	120187673	120187916	244
AE043	Camellia sinensis var. assamica	UPASI-3	CSA-UPASI107	GCA_020536865.1	CM036038.1 Camellia sinensis var. assamica isolate UPASI-3 ecotype Assam chromosome 2, whole genome shotgun sequence	GGATGCTTTGGCTGCACAAA	GCCCAATGTCCAATTTGGTCT	+	57308377	57308700	324
AE045	Camellia sinensis var. assamica	UPASI-3	CSA-UPASI108	GCA_020536865.1	CM036042.1 Camellia sinensis var. assamica isolate UPASI-3 ecotype Assam chromosome 6, whole genome shotgun sequence	ATGACCAAAATACCCTCGCT	GGGGTAGCAGTGACGATTGA	+	18768025	18768232	208
AE046	Camellia sinensis var. assamica	UPASI-3	CSA-UPASI109	GCA_020536865.1	CM036044.1 Camellia sinensis var. assamica isolate UPASI-3 ecotype Assam chromosome 8, whole genome shotgun sequence	TGAGTAGTCACTTCCCACCCT	AGTCAACTTGCAATGTCACTCT	+	52031278	52031607	330
AE050	Camellia sinensis var. assamica	UPASI-3	CSA-UPASI110	GCA_020536865.1	CM036040.1 Camellia sinensis var. assamica isolate UPASI-3 ecotype Assam chromosome 4, whole genome shotgun sequence	GCAAATGGTTAGCTATGCATGC	GCCTCCAAATTGCTTCCAGTG	+	90865397	90865531	135
AE050	Camellia sinensis var. assamica	UPASI-3	CSA-UPASI111	GCA_020536865.1	CM036040.1 Camellia sinensis var. assamica isolate UPASI-3 ecotype Assam chromosome 4, whole genome shotgun sequence	GCAAATGGTTAGCTATGCATGC	GCCTCCAAATTGCTTCCAGTG	-	138005246	138005370	125
AE050	Camellia sinensis var. assamica	UPASI-3	CSA-UPASI112	GCA_020536865.1	CM036042.1 Camellia sinensis var. assamica isolate UPASI-3 ecotype Assam chromosome 6, whole genome shotgun sequence	GCAAATGGTTAGCTATGCATGC	GCCTCCAAATTGCTTCCAGTG	+	128619619	128619748	130
AE051	Camellia sinensis var. assamica	UPASI-3	CSA-UPASI113	GCA_020536865.1	CM036037.1 Camellia sinensis var. assamica isolate UPASI-3 ecotype Assam chromosome 1, whole genome shotgun sequence	CACAACCACATGTTCAAACCCA	CTCAGAGGAAGGCGACGAAG	-	20195478	20195747	270
AE053	Camellia sinensis var. assamica	UPASI-3	CSA-UPASI114	GCA_020536865.1	CM036043.1 Camellia sinensis var. assamica isolate UPASI-3 ecotype Assam chromosome 7, whole genome shotgun sequence	AGGACATTTCAAGCAGCCCT	TCCATGGAGAGGGAGACGTT	-	165807038	165807323	286
AE055	Camellia sinensis var. assamica	UPASI-3	CSA-UPASI115	GCA_020536865.1	CM036049.1 Camellia sinensis var. assamica isolate UPASI-3 ecotype Assam chromosome 13, whole genome shotgun sequence	CCGCTAAAAATGTGCCACGT	AGATGGAAGCAATTCAATCT	-	1891568	1891916	349
AE057	Camellia sinensis var. assamica	UPASI-3	CSA-UPASI116	GCA_020536865.1	CM036051.1 Camellia sinensis var. assamica isolate UPASI-3 ecotype Assam chromosome 15, whole genome shotgun sequence	GCTGGTGGCTAGCTGATCAT	AGCGACTTTTAACCGAATTGCC	+	103819666	103819865	200
AE058	Camellia sinensis var. assamica	UPASI-3	CSA-UPASI117	GCA_020536865.1	CM036048.1 Camellia sinensis var. assamica isolate UPASI-3 ecotype Assam chromosome 12, whole genome shotgun sequence	ACCGCTGGTGACTTTCTAGC	TGGTGGTTGGTTGTGCAAAA	-	122826809	122827092	284
AE059	Camellia sinensis var. assamica	UPASI-3	CSA-UPASI118	GCA_020536865.1	CM036048.1 Camellia sinensis var. assamica isolate UPASI-3 ecotype Assam chromosome 12, whole genome shotgun sequence	CCTGCTAACTCCCAAGGCTC	AGGAGGGAGAGGGAGAGAGA	-	122822789	122822981	193
AE062	Camellia sinensis var. assamica	UPASI-3	CSA-UPASI119	GCA_020536865.1	CM036038.1 Camellia sinensis var. assamica isolate UPASI-3 ecotype Assam chromosome 2, whole genome shotgun sequence	ATCATGTAGCCCCCACCTCT	ATAGACCGCGCACACAAAAG	+	84625256	84625580	325
AE070	Camellia sinensis var. assamica	UPASI-3	CSA-UPASI120	GCA_020536865.1	CM036037.1 Camellia sinensis var. assamica isolate UPASI-3 ecotype Assam chromosome 1, whole genome shotgun sequence	TGCATCACGAGCTCCTCATC	TCCCCTGTTGTTATCCACGTG	+	187104758	187105042	285
AE073	Camellia sinensis var. assamica	UPASI-3	CSA-UPASI121	GCA_020536865.1	CM036040.1 Camellia sinensis var. assamica isolate UPASI-3 ecotype Assam chromosome 4, whole genome shotgun sequence	GCAATGCAAAACTTGGGAGC	TTATTTTGGGACAGAAGGAA	-	53445262	53445523	262
AE081	Camellia sinensis var. assamica	UPASI-3	CSA-UPASI122	GCA_020536865.1	CM036045.1 Camellia sinensis var. assamica isolate UPASI-3 ecotype Assam chromosome 9, whole genome shotgun sequence	TGAAGTTCCCAACCTCCAGC	CCATCTCACCCATGCAGACA	+	4889288	4889553	266
AE082	Camellia sinensis var. assamica	UPASI-3	CSA-UPASI123	GCA_020536865.1	CM036045.1 Camellia sinensis var. assamica isolate UPASI-3 ecotype Assam chromosome 9, whole genome shotgun sequence	TGTCTGCATGGGTGAGATGG	CATCCTCGGCAGATCACACA	+	4889534	4889871	338
AE083	Camellia sinensis var. assamica	UPASI-3	CSA-UPASI124	GCA_020536865.1	CM036045.1 Camellia sinensis var. assamica isolate UPASI-3 ecotype Assam chromosome 9, whole genome shotgun sequence	ACCGATGGAACCAGAATGATCA	TGGTGAGACACTGAGACCCT	+	4890501	4890687	187
AE088	Camellia sinensis var. assamica	UPASI-3	CSA-UPASI125	GCA_020536865.1	CM036037.1 Camellia sinensis var. assamica isolate UPASI-3 ecotype Assam chromosome 1, whole genome shotgun sequence	CAGTTTCAGTGCTGTTGGCC	ACAAAACAGTGGCACATACCA	+	55561141	55561321	181
AE092	Camellia sinensis var. assamica	UPASI-3	CSA-UPASI126	GCA_020536865.1	CM036040.1 Camellia sinensis var. assamica isolate UPASI-3 ecotype Assam chromosome 4, whole genome shotgun sequence	TTCACTACCCGGGAAAAGGC	AGGGAATACCGGGATCGCTA	-	228285192	228285381	190
AE096	Camellia sinensis var. assamica	UPASI-3	CSA-UPASI127	GCA_020536865.1	CM036040.1 Camellia sinensis var. assamica isolate UPASI-3 ecotype Assam chromosome 4, whole genome shotgun sequence	TCTCTCCCTGTCTCTCTCTCAC	ACAGAGACAGAGTGATGAGCG	-	35845364	35846165	802
AE096	Camellia sinensis var. assamica	UPASI-3	CSA-UPASI128	GCA_020536865.1	CM036040.1 Camellia sinensis var. assamica isolate UPASI-3 ecotype Assam chromosome 4, whole genome shotgun sequence	TCTCTCCCTGTCTCTCTCTCAC	ACAGAGACAGAGTGATGAGCG	-	69756325	69757112	788
AE096	Camellia sinensis var. assamica	UPASI-3	CSA-UPASI129	GCA_020536865.1	CM036041.1 Camellia sinensis var. assamica isolate UPASI-3 ecotype Assam chromosome 5, whole genome shotgun sequence	TCTCTCCCTGTCTCTCTCTCAC	ACAGAGACAGAGTGATGAGCG	-	105756329	105757140	812
AE096	Camellia sinensis var. assamica	UPASI-3	CSA-UPASI130	GCA_020536865.1	CM036045.1 Camellia sinensis var. assamica isolate UPASI-3 ecotype Assam chromosome 9, whole genome shotgun sequence	TCTCTCCCTGTCTCTCTCTCAC	ACAGAGACAGAGTGATGAGCG	-	100072960	100073211	252
AE101	Camellia sinensis var. assamica	UPASI-3	CSA-UPASI131	GCA_020536865.1	CM036050.1 Camellia sinensis var. assamica isolate UPASI-3 ecotype Assam chromosome 14, whole genome shotgun sequence	TCACCAGATTCGGCACAGAT	GCTTTCCGGGAAGTGAAGGA	+	3403043	3403325	283
AE102	Camellia sinensis var. assamica	UPASI-3	CSA-UPASI132	GCA_020536865.1	CM036046.1 Camellia sinensis var. assamica isolate UPASI-3 ecotype Assam chromosome 10, whole genome shotgun sequence	AAACGCACTTACCAAGCTGT	GATGCGAGGATCAGACTGCA	+	185940678	185941003	326
AE103	Camellia sinensis var. assamica	UPASI-3	CSA-UPASI133	GCA_020536865.1	CM036046.1 Camellia sinensis var. assamica isolate UPASI-3 ecotype Assam chromosome 10, whole genome shotgun sequence	CGCTGACATTCTCGCCATTG	GTTTGCTCCTGCCTGGTTTG	+	185941461	185941681	221
AE104	Camellia sinensis var. assamica	UPASI-3	CSA-UPASI134	GCA_020536865.1	CM036047.1 Camellia sinensis var. assamica isolate UPASI-3 ecotype Assam chromosome 11, whole genome shotgun sequence	GCTCATGGGTGGGAATCCAT	TGCGTTTTCAATGTGGGGTT	-	81120945	81121041	97
AE110	Camellia sinensis var. assamica	UPASI-3	CSA-UPASI135	GCA_020536865.1	CM036047.1 Camellia sinensis var. assamica isolate UPASI-3 ecotype Assam chromosome 11, whole genome shotgun sequence	ACCGTTTACTTTGTTGCCATGT	TGGATGTGGTTAGTCGTGTAGT	+	80807377	80807888	512
AE111	Camellia sinensis var. assamica	UPASI-3	CSA-UPASI136	GCA_020536865.1	CM036042.1 Camellia sinensis var. assamica isolate UPASI-3 ecotype Assam chromosome 6, whole genome shotgun sequence	TCACACTACACAGACAGATCCA	GTGGCCCTCTCTCTCTCTCT	-	61785966	61786223	258
AE113	Camellia sinensis var. assamica	UPASI-3	CSA-UPASI137	GCA_020536865.1	CM036048.1 Camellia sinensis var. assamica isolate UPASI-3 ecotype Assam chromosome 12, whole genome shotgun sequence	CCAAGAACGGGAGCAAAAGG	CCATCGATCGAGCCACTCAA	+	12981562	12981939	378
AE115	Camellia sinensis var. assamica	UPASI-3	CSA-UPASI138	GCA_020536865.1	CM036047.1 Camellia sinensis var. assamica isolate UPASI-3 ecotype Assam chromosome 11, whole genome shotgun sequence	GCTTTAGCACTGCAAGCACT	TTCGTGTTGTTGCTTTCGGC	+	128844128	128844456	329
AE116	Camellia sinensis var. assamica	UPASI-3	CSA-UPASI139	GCA_020536865.1	CM036047.1 Camellia sinensis var. assamica isolate UPASI-3 ecotype Assam chromosome 11, whole genome shotgun sequence	TTGGCCTCCCATCCTTTTCC	ATTAGCTGCCCCACACACAT	+	128846928	128847494	567
AE119	Camellia sinensis var. assamica	UPASI-3	CSA-UPASI140	GCA_020536865.1	CM036049.1 Camellia sinensis var. assamica isolate UPASI-3 ecotype Assam chromosome 13, whole genome shotgun sequence	AGGAGAGGTTAGAGCTCAACTC	TGCTGAGAATATGTGGGGAGA	+	91145756	91146077	322
AE120	Camellia sinensis var. assamica	UPASI-3	CSA-UPASI141	GCA_020536865.1	CM036047.1 Camellia sinensis var. assamica isolate UPASI-3 ecotype Assam chromosome 11, whole genome shotgun sequence	GCAAGTGGCATGTTCTCAACA	GTGGAGGCGAAGGAGAGAAG	+	80283586	80284131	546
AE120	Camellia sinensis var. assamica	UPASI-3	CSA-UPASI142	GCA_020536865.1	CM036047.1 Camellia sinensis var. assamica isolate UPASI-3 ecotype Assam chromosome 11, whole genome shotgun sequence	GCAAGTGGCATGTTCTCAACA	GTGGAGGCGAAGGAGAGAAG	+	80426878	80427159	282
AE120	Camellia sinensis var. assamica	UPASI-3	CSA-UPASI143	GCA_020536865.1	CM036047.1 Camellia sinensis var. assamica isolate UPASI-3 ecotype Assam chromosome 11, whole genome shotgun sequence	GCAAGTGGCATGTTCTCAACA	GTGGAGGCGAAGGAGAGAAG	+	80641115	80641402	288
AE121	Camellia sinensis var. assamica	UPASI-3	CSA-UPASI144	GCA_020536865.1	CM036039.1 Camellia sinensis var. assamica isolate UPASI-3 ecotype Assam chromosome 3, whole genome shotgun sequence	TGACAGTGTGGTCATGGCTA	CGAGAGAAACGGAATTCCATTACC	+	12022260	12022362	103
AE123	Camellia sinensis var. assamica	UPASI-3	CSA-UPASI145	GCA_020536865.1	CM036040.1 Camellia sinensis var. assamica isolate UPASI-3 ecotype Assam chromosome 4, whole genome shotgun sequence	ATGGCCACCAAGACCAGTTC	TTCCTTTCTTTTCTGCCACA	-	228531851	228532368	518
AE124	Camellia sinensis var. assamica	UPASI-3	CSA-UPASI146	GCA_020536865.1	CM036043.1 Camellia sinensis var. assamica isolate UPASI-3 ecotype Assam chromosome 7, whole genome shotgun sequence	TCAATCCGATGCATAATTGTTC	AGCATGCTCGACTCTTGACC	+	233877476	233877781	306
AE128	Camellia sinensis var. assamica	UPASI-3	CSA-UPASI147	GCA_020536865.1	CM036037.1 Camellia sinensis var. assamica isolate UPASI-3 ecotype Assam chromosome 1, whole genome shotgun sequence	GGCCAATCACATGTGCTTCA	CAACCCCACATCTACCCACC	-	150426555	150426831	277
AE130	Camellia sinensis var. assamica	UPASI-3	CSA-UPASI148	GCA_020536865.1	CM036037.1 Camellia sinensis var. assamica isolate UPASI-3 ecotype Assam chromosome 1, whole genome shotgun sequence	AGTGGGGTGAAATGAGTGAAAC	AGGTTTCTCTTGATCACACCGA	-	150424430	150424650	221
AE131	Camellia sinensis var. assamica	UPASI-3	CSA-UPASI149	GCA_020536865.1	CM036037.1 Camellia sinensis var. assamica isolate UPASI-3 ecotype Assam chromosome 1, whole genome shotgun sequence	TCAACCAGGGGCTGTTTGAG	GATGACAGCCAGAGCCATGT	-	150424237	150424341	105
AE132	Camellia sinensis var. assamica	UPASI-3	CSA-UPASI150	GCA_020536865.1	CM036046.1 Camellia sinensis var. assamica isolate UPASI-3 ecotype Assam chromosome 10, whole genome shotgun sequence	ATCCTAACCGCACTCCAACG	ACCCCTCTACGAAACCCTCA	-	48753658	48753987	330
AE133	Camellia sinensis var. assamica	UPASI-3	CSA-UPASI151	GCA_020536865.1	CM036046.1 Camellia sinensis var. assamica isolate UPASI-3 ecotype Assam chromosome 10, whole genome shotgun sequence	CAAGGAAGGGAGGCTGATGG	GGATCTTTCGGACTCTTTCACCT	-	48736828	48737098	271
AE135	Camellia sinensis var. assamica	UPASI-3	CSA-UPASI152	GCA_020536865.1	CM036046.1 Camellia sinensis var. assamica isolate UPASI-3 ecotype Assam chromosome 10, whole genome shotgun sequence	TGTAGTGTTTGTTTAAACCCCC	CCAAGCCCAAGTCCCACTAC	-	48724396	48724510	115
AE136	Camellia sinensis var. assamica	UPASI-3	CSA-UPASI153	GCA_020536865.1	CM036046.1 Camellia sinensis var. assamica isolate UPASI-3 ecotype Assam chromosome 10, whole genome shotgun sequence	GTCCTGTCCTCTGTTGTGGG	CCTCCCACTTTCCACCACAA	-	48614073	48614231	159
AE138	Camellia sinensis var. assamica	UPASI-3	CSA-UPASI154	GCA_020536865.1	CM036037.1 Camellia sinensis var. assamica isolate UPASI-3 ecotype Assam chromosome 1, whole genome shotgun sequence	AGTGAATGAGTCCCGTCTTGA	ACCGTATTGTTCACGCTCGT	+	58290526	58290855	330
AE138	Camellia sinensis var. assamica	UPASI-3	CSA-UPASI155	GCA_020536865.1	CM036037.1 Camellia sinensis var. assamica isolate UPASI-3 ecotype Assam chromosome 1, whole genome shotgun sequence	AGTGAATGAGTCCCGTCTTGA	ACCGTATTGTTCACGCTCGT	+	58411703	58412035	333
AE139	Camellia sinensis var. assamica	UPASI-3	CSA-UPASI156	GCA_020536865.1	CM036037.1 Camellia sinensis var. assamica isolate UPASI-3 ecotype Assam chromosome 1, whole genome shotgun sequence	ACTGGAGACAACGTACTGCG	TCGTTTGGGAACTTGGCTACT	+	58290872	58291146	275
AE139	Camellia sinensis var. assamica	UPASI-3	CSA-UPASI157	GCA_020536865.1	CM036037.1 Camellia sinensis var. assamica isolate UPASI-3 ecotype Assam chromosome 1, whole genome shotgun sequence	ACTGGAGACAACGTACTGCG	TCGTTTGGGAACTTGGCTACT	+	58412052	58412316	265
AE140	Camellia sinensis var. assamica	UPASI-3	CSA-UPASI158	GCA_020536865.1	CM036037.1 Camellia sinensis var. assamica isolate UPASI-3 ecotype Assam chromosome 1, whole genome shotgun sequence	TCAGATCCAAACTTTCGTCT	GGGAGATTTGAACCCACCGT	+	58291332	58291603	272
AE140	Camellia sinensis var. assamica	UPASI-3	CSA-UPASI159	GCA_020536865.1	CM036037.1 Camellia sinensis var. assamica isolate UPASI-3 ecotype Assam chromosome 1, whole genome shotgun sequence	TCAGATCCAAACTTTCGTCT	GGGAGATTTGAACCCACCGT	+	58412501	58412781	281
AE144	Camellia sinensis var. assamica	UPASI-3	CSA-UPASI160	GCA_020536865.1	CM036042.1 Camellia sinensis var. assamica isolate UPASI-3 ecotype Assam chromosome 6, whole genome shotgun sequence	CCACAACACCAACAACGCAT	TGCATCTCTCTCTCTCTCTCTCT	-	122564453	122564669	217
AE147	Camellia sinensis var. assamica	UPASI-3	CSA-UPASI161	GCA_020536865.1	CM036040.1 Camellia sinensis var. assamica isolate UPASI-3 ecotype Assam chromosome 4, whole genome shotgun sequence	TGTGGTACAACGTGTAGTGGA	TGTGCTTCAACAAGTTCATT	+	164266617	164266789	173
AE148	Camellia sinensis var. assamica	UPASI-3	CSA-UPASI162	GCA_020536865.1	CM036039.1 Camellia sinensis var. assamica isolate UPASI-3 ecotype Assam chromosome 3, whole genome shotgun sequence	TGACCCCTCTGATCATCCTGA	AGGGACATTCAAAGAGGCCA	-	216330925	216331081	157
AE149	Camellia sinensis var. assamica	UPASI-3	CSA-UPASI163	GCA_020536865.1	CM036038.1 Camellia sinensis var. assamica isolate UPASI-3 ecotype Assam chromosome 2, whole genome shotgun sequence	ACCGTTCGAAACCTTTACCT	AGTTGCTTCCTCTGCTCACC	+	171324588	171324833	246
AE150	Camellia sinensis var. assamica	UPASI-3	CSA-UPASI164	GCA_020536865.1	CM036038.1 Camellia sinensis var. assamica isolate UPASI-3 ecotype Assam chromosome 2, whole genome shotgun sequence	GGTGAGCAGAGGAAGCAACT	AGAGCATAATCCACCGGCAC	+	171324814	171325100	287
AE151	Camellia sinensis var. assamica	UPASI-3	CSA-UPASI165	GCA_020536865.1	CM036038.1 Camellia sinensis var. assamica isolate UPASI-3 ecotype Assam chromosome 2, whole genome shotgun sequence	CAGGTCTCTCTCCCTCCCTC	AGAGCATAATCCACCGGCAC	+	171324950	171325100	151
AE082	Camellia sinensis var. assamica	UPASI-3	CSA-UPASI166	GCA_020536865.1	CM036045.1 Camellia sinensis var. assamica isolate UPASI-3 ecotype Assam chromosome 9, whole genome shotgun sequence	TGTCTGCATGGGTGAGATGG	CATCCTCGGCAGATCACACA	+	4889534	4889871	338
AE153	Camellia sinensis var. assamica	UPASI-3	CSA-UPASI167	GCA_020536865.1	CM036045.1 Camellia sinensis var. assamica isolate UPASI-3 ecotype Assam chromosome 9, whole genome shotgun sequence	GTGGACAGGGTGTACGGAAG	AGTGCAGACGAGCCACTTTT	+	4892565	4892762	198
AE161	Camellia sinensis var. assamica	UPASI-3	CSA-UPASI168	GCA_020536865.1	CM036047.1 Camellia sinensis var. assamica isolate UPASI-3 ecotype Assam chromosome 11, whole genome shotgun sequence	ATTTACTCGTGTGGGTGGGC	TGAGAGACATTGAAGCGTGCT	-	10712123	10712334	212
AE163	Camellia sinensis var. assamica	UPASI-3	CSA-UPASI169	GCA_020536865.1	CM036047.1 Camellia sinensis var. assamica isolate UPASI-3 ecotype Assam chromosome 11, whole genome shotgun sequence	TAATTGACCGGGTATCGCCG	GGCTTGGCTTTGGGGATAGT	-	10378288	10378431	144
AE164	Camellia sinensis var. assamica	UPASI-3	CSA-UPASI170	GCA_020536865.1	CM036047.1 Camellia sinensis var. assamica isolate UPASI-3 ecotype Assam chromosome 11, whole genome shotgun sequence	TGTGGTTTGCCCTCTCCTTC	AAACCAAACACACCCACATA	-	10377582	10377758	177
AE166	Camellia sinensis var. assamica	UPASI-3	CSA-UPASI171	GCA_020536865.1	CM036047.1 Camellia sinensis var. assamica isolate UPASI-3 ecotype Assam chromosome 11, whole genome shotgun sequence	ACATTCGGTATGTGGTGGTACT	AAATGGGAGTTGGACCCTGC	-	10375101	10375340	240
AE169	Camellia sinensis var. assamica	UPASI-3	CSA-UPASI172	GCA_020536865.1	CM036037.1 Camellia sinensis var. assamica isolate UPASI-3 ecotype Assam chromosome 1, whole genome shotgun sequence	CTTCTGTATCCGCGGCTGAT	GGACAGTGTCCCTCATCCAA	+	241966608	241966816	209
AE170	Camellia sinensis var. assamica	UPASI-3	CSA-UPASI173	GCA_020536865.1	CM036037.1 Camellia sinensis var. assamica isolate UPASI-3 ecotype Assam chromosome 1, whole genome shotgun sequence	AAGACTTGGGGAAGCACACA	AAGGGAAAATGGTGTGGCCT	+	241967058	241967290	233
AE173	Camellia sinensis var. assamica	UPASI-3	CSA-UPASI174	GCA_020536865.1	CM036046.1 Camellia sinensis var. assamica isolate UPASI-3 ecotype Assam chromosome 10, whole genome shotgun sequence	CCCAGTGGACCCATTGACAA	TTGTCTCTTTCGCAGGGTGG	+	133076797	133077047	251
AE178	Camellia sinensis var. assamica	UPASI-3	CSA-UPASI175	GCA_020536865.1	CM036043.1 Camellia sinensis var. assamica isolate UPASI-3 ecotype Assam chromosome 7, whole genome shotgun sequence	CACAATTACACCGCCACATGG	ATCTTTCAGGTTCGGACGCT	+	79296317	79296546	230
AE181	Camellia sinensis var. assamica	UPASI-3	CSA-UPASI176	GCA_020536865.1	CM036051.1 Camellia sinensis var. assamica isolate UPASI-3 ecotype Assam chromosome 15, whole genome shotgun sequence	GCAACACACTTGCTAGAGTTGC	GGACACTCTCTTATCAGGCGT	+	38245164	38245393	230
AE182	Camellia sinensis var. assamica	UPASI-3	CSA-UPASI177	GCA_020536865.1	CM036038.1 Camellia sinensis var. assamica isolate UPASI-3 ecotype Assam chromosome 2, whole genome shotgun sequence	AGGCTGAAAAGTGTAGAAGCAGA	TGTGTTTTTACATGAAGCAAGTCCT	+	66597496	66597778	283
AE184	Camellia sinensis var. assamica	UPASI-3	CSA-UPASI178	GCA_020536865.1	CM036038.1 Camellia sinensis var. assamica isolate UPASI-3 ecotype Assam chromosome 2, whole genome shotgun sequence	TGGGAGATGGAGACGCCTAA	GGAGACAGTCAAGTCCCACA	+	66601684	66601850	167
AE191	Camellia sinensis var. assamica	UPASI-3	CSA-UPASI179	GCA_020536865.1	CM036040.1 Camellia sinensis var. assamica isolate UPASI-3 ecotype Assam chromosome 4, whole genome shotgun sequence	TGCTACACTTATCTTGGCCCTC	TCAATGGAACCCTTGCTTTCA	-	229720278	229720585	308
AE192	Camellia sinensis var. assamica	UPASI-3	CSA-UPASI180	GCA_020536865.1	CM036042.1 Camellia sinensis var. assamica isolate UPASI-3 ecotype Assam chromosome 6, whole genome shotgun sequence	ACTTCACATACCCCAAGGTCT	ACAGAGATGGGTATGTGCCA	-	91566802	91567042	241
AE193	Camellia sinensis var. assamica	UPASI-3	CSA-UPASI181	GCA_020536865.1	CM036042.1 Camellia sinensis var. assamica isolate UPASI-3 ecotype Assam chromosome 6, whole genome shotgun sequence	TCAAGTACCAGCTGAGGGGT	GCTTTTAAGATCCAAAACCAATGCA	-	91566309	91566591	283
AE194	Camellia sinensis var. assamica	UPASI-3	CSA-UPASI182	GCA_020536865.1	CM036043.1 Camellia sinensis var. assamica isolate UPASI-3 ecotype Assam chromosome 7, whole genome shotgun sequence	TGGTGATGGTGGTGATGGTG	GCCACTACTACCACACCACC	-	106447074	106447451	378
AE195	Camellia sinensis var. assamica	UPASI-3	CSA-UPASI183	GCA_020536865.1	CM036044.1 Camellia sinensis var. assamica isolate UPASI-3 ecotype Assam chromosome 8, whole genome shotgun sequence	CCATCTTCTCATGCTTCTCTCCA	AATCTCCGAAACAGGCGTGT	+	9725830	9726049	220
AE197	Camellia sinensis var. assamica	UPASI-3	CSA-UPASI184	GCA_020536865.1	CM036044.1 Camellia sinensis var. assamica isolate UPASI-3 ecotype Assam chromosome 8, whole genome shotgun sequence	GCAGCTGTGAAAGAGTTGTGG	AAAAGCCACATGCCAAACGG	+	199956323	199956635	313
AE202	Camellia sinensis var. assamica	UPASI-3	CSA-UPASI185	GCA_020536865.1	CM036044.1 Camellia sinensis var. assamica isolate UPASI-3 ecotype Assam chromosome 8, whole genome shotgun sequence	TTTTAGACGGGCCAGCCAAT	CATGGCACCCACTAAGCTGA	+	80380947	80381155	209
AE203	Camellia sinensis var. assamica	UPASI-3	CSA-UPASI186	GCA_020536865.1	CM036044.1 Camellia sinensis var. assamica isolate UPASI-3 ecotype Assam chromosome 8, whole genome shotgun sequence	GTTGAAGGGTCGAGGCTGAA	ACACGGCTCCTCTCAACTTG	+	80381481	80381780	300
AE204	Camellia sinensis var. assamica	UPASI-3	CSA-UPASI187	GCA_020536865.1	CM036044.1 Camellia sinensis var. assamica isolate UPASI-3 ecotype Assam chromosome 8, whole genome shotgun sequence	TGACACGTGTCCTGCCTAAC	AGAGTGGTGCATTGTGTGGT	+	80382278	80382587	310
AE205	Camellia sinensis var. assamica	UPASI-3	CSA-UPASI188	GCA_020536865.1	CM036042.1 Camellia sinensis var. assamica isolate UPASI-3 ecotype Assam chromosome 6, whole genome shotgun sequence	GCAAAGAGGAGAGAAGGGGG	TAGTTGGACACGCTTGGGAC	-	197360315	197360588	274
AE208	Camellia sinensis var. assamica	UPASI-3	CSA-UPASI189	GCA_020536865.1	CM036037.1 Camellia sinensis var. assamica isolate UPASI-3 ecotype Assam chromosome 1, whole genome shotgun sequence	GCATCACTCTCTCTGCGTCA	CTGCTGCATGACTTTTCCGG	-	58350212	58350524	313
AE208	Camellia sinensis var. assamica	UPASI-3	CSA-UPASI190	GCA_020536865.1	CM036037.1 Camellia sinensis var. assamica isolate UPASI-3 ecotype Assam chromosome 1, whole genome shotgun sequence	GCATCACTCTCTCTGCGTCA	CTGCTGCATGACTTTTCCGG	-	58478320	58478617	298
AE209	Camellia sinensis var. assamica	UPASI-3	CSA-UPASI191	GCA_020536865.1	CM036037.1 Camellia sinensis var. assamica isolate UPASI-3 ecotype Assam chromosome 1, whole genome shotgun sequence	TCACGCTGATGACGTCCTTT	TCGCCACATCTCTCCCCTTA	-	58350162	58350507	346
AE209	Camellia sinensis var. assamica	UPASI-3	CSA-UPASI192	GCA_020536865.1	CM036037.1 Camellia sinensis var. assamica isolate UPASI-3 ecotype Assam chromosome 1, whole genome shotgun sequence	TCACGCTGATGACGTCCTTT	TCGCCACATCTCTCCCCTTA	-	58478270	58478600	331
AE210	Camellia sinensis var. assamica	UPASI-3	CSA-UPASI193	GCA_020536865.1	CM036037.1 Camellia sinensis var. assamica isolate UPASI-3 ecotype Assam chromosome 1, whole genome shotgun sequence	GTGGATTCCGGCGAGAGTAG	ACCATACAAACACAGCCGGA	-	58349732	58349949	218
AE212	Camellia sinensis var. assamica	UPASI-3	CSA-UPASI194	GCA_020536865.1	CM036046.1 Camellia sinensis var. assamica isolate UPASI-3 ecotype Assam chromosome 10, whole genome shotgun sequence	CACCTGAGGAGGCCATTTGA	AGAATCGGTCAAGGCCACAA	+	155608628	155608911	284
AE214	Camellia sinensis var. assamica	UPASI-3	CSA-UPASI195	GCA_020536865.1	CM036046.1 Camellia sinensis var. assamica isolate UPASI-3 ecotype Assam chromosome 10, whole genome shotgun sequence	ACACATTTAGGGTCCACTAT	CACGTCAAAGCCTTGGAACG	+	155609223	155609556	334
AE216	Camellia sinensis var. assamica	UPASI-3	CSA-UPASI196	GCA_020536865.1	CM036039.1 Camellia sinensis var. assamica isolate UPASI-3 ecotype Assam chromosome 3, whole genome shotgun sequence	AGCGACTACCAATACCCCGA	GCATCAGTAGACATGTCCTTGC	+	34805357	34805605	249
AE218	Camellia sinensis var. assamica	UPASI-3	CSA-UPASI197	GCA_020536865.1	CM036042.1 Camellia sinensis var. assamica isolate UPASI-3 ecotype Assam chromosome 6, whole genome shotgun sequence	CGAGGCTGTCGGATTCTCTT	GAGTAGTAGTTTTGCAGCAACCA	+	23687333	23687630	298
AE220	Camellia sinensis var. assamica	UPASI-3	CSA-UPASI198	GCA_020536865.1	CM036043.1 Camellia sinensis var. assamica isolate UPASI-3 ecotype Assam chromosome 7, whole genome shotgun sequence	ACCAAACTTTATGGGGCTTTTCA	CAGACGCGTTTAGCCCCTAA	-	254339886	254340006	121
AE222	Camellia sinensis var. assamica	UPASI-3	CSA-UPASI199	GCA_020536865.1	CM036037.1 Camellia sinensis var. assamica isolate UPASI-3 ecotype Assam chromosome 1, whole genome shotgun sequence	ACCACGTGCACCTTTTTGAG	CAACGGTTATGAAAAATCCA	-	254628634	254628916	283
AE228	Camellia sinensis var. assamica	UPASI-3	CSA-UPASI200	GCA_020536865.1	CM036044.1 Camellia sinensis var. assamica isolate UPASI-3 ecotype Assam chromosome 8, whole genome shotgun sequence	GAAAGCAGTTGCAGTGGTGG	GCCTCTGCCTCTCTCTCTCT	-	107280286	107280570	285
AE229	Camellia sinensis var. assamica	UPASI-3	CSA-UPASI201	GCA_020536865.1	CM036046.1 Camellia sinensis var. assamica isolate UPASI-3 ecotype Assam chromosome 10, whole genome shotgun sequence	AGAATGTCACATCGAAACCA	TCGAGTTGGTTCAGGCTTGA	-	120317980	120318357	378
AE231	Camellia sinensis var. assamica	UPASI-3	CSA-UPASI202	GCA_020536865.1	CM036039.1 Camellia sinensis var. assamica isolate UPASI-3 ecotype Assam chromosome 3, whole genome shotgun sequence	ACTATTCCAGTCAACCGGCC	TGTGGTTAAGTTATGGTTTGTTCAG	-	181084749	181085047	299
AE232	Camellia sinensis var. assamica	UPASI-3	CSA-UPASI203	GCA_020536865.1	CM036049.1 Camellia sinensis var. assamica isolate UPASI-3 ecotype Assam chromosome 13, whole genome shotgun sequence	ATCTACCCCGGTTCTACCCC	TGTCGGACTAGCTGCTAGGT	+	115626502	115626707	206
AE233	Camellia sinensis var. assamica	UPASI-3	CSA-UPASI204	GCA_020536865.1	CM036049.1 Camellia sinensis var. assamica isolate UPASI-3 ecotype Assam chromosome 13, whole genome shotgun sequence	TGTGTGAGCAAGCATGTGTG	TCCTTTCTGCTGTGTCTGATACC	+	115627004	115627454	451
AE235	Camellia sinensis var. assamica	UPASI-3	CSA-UPASI205	GCA_020536865.1	CM036046.1 Camellia sinensis var. assamica isolate UPASI-3 ecotype Assam chromosome 10, whole genome shotgun sequence	TGTCTAAGAGGGTGTTCGGA	TGGATCGGTCTGACCCATCT	+	157321577	157321733	157
AE239	Camellia sinensis var. assamica	UPASI-3	CSA-UPASI206	GCA_020536865.1	CM036037.1 Camellia sinensis var. assamica isolate UPASI-3 ecotype Assam chromosome 1, whole genome shotgun sequence	ACAGAAGGGCATAGGTGAGC	TGCTCTCTCTCTCTCTCTCTCT	-	3513632	3513765	134
AE240	Camellia sinensis var. assamica	UPASI-3	CSA-UPASI207	GCA_020536865.1	CM036037.1 Camellia sinensis var. assamica isolate UPASI-3 ecotype Assam chromosome 1, whole genome shotgun sequence	ACAGAAGGGCATAGGTGAGC	TTGGGTGGTGGACTCTACCA	-	3513406	3513765	360
AE241	Camellia sinensis var. assamica	UPASI-3	CSA-UPASI208	GCA_020536865.1	CM036037.1 Camellia sinensis var. assamica isolate UPASI-3 ecotype Assam chromosome 1, whole genome shotgun sequence	ACGAGGGGATTGAGGAGGAA	GCTCAGCCATCCCCATTCTT	-	3503447	3503687	241
AE246	Camellia sinensis var. assamica	UPASI-3	CSA-UPASI209	GCA_020536865.1	CM036037.1 Camellia sinensis var. assamica isolate UPASI-3 ecotype Assam chromosome 1, whole genome shotgun sequence	GTGCAAACACTTGTGCCCAA	GGAGCTCTCTGGACAACACC	+	66839582	66839757	176
AE248	Camellia sinensis var. assamica	UPASI-3	CSA-UPASI210	GCA_020536865.1	CM036037.1 Camellia sinensis var. assamica isolate UPASI-3 ecotype Assam chromosome 1, whole genome shotgun sequence	TGGAGCCTACAACATGTTCCA	GGGTTCTGTTTCGATGATCCG	+	66836415	66836730	316
AE249	Camellia sinensis var. assamica	UPASI-3	CSA-UPASI211	GCA_020536865.1	CM036037.1 Camellia sinensis var. assamica isolate UPASI-3 ecotype Assam chromosome 1, whole genome shotgun sequence	ACATCTCACTAAAAGTGGTGCTCT	GGGGATTCCTTTGCAGTCCA	+	66837558	66837770	213
AE268	Camellia sinensis var. assamica	UPASI-3	CSA-UPASI212	GCA_020536865.1	CM036039.1 Camellia sinensis var. assamica isolate UPASI-3 ecotype Assam chromosome 3, whole genome shotgun sequence	TGGAGTCTACATCATTGGTTGT	TCCACTAACCTCCGTTAACAGC	-	5071728	5072009	282
