# Supplementary material for: Identification and Development of Pathogen- and Pest-Specific Defense–Resistance-Associated SSR Marker Candidates Assisted by Machine Learning and Discovery of Putative QTL Hotspots in Camellia sinensis
Source: Plants (Basel). 2026 Feb 2;15(3):454. doi: 10.3390/plants15030454 (PMC12899447; doi:10.3390/plants15030454)
Supplement: Supplementary file 1 [file plants-15-00454-s001.zip › Supplementary File S12.xlsx]

## Sheet: Annotated Analysis
Primer_ID	GenBank	loc_id	motif	motif_len	repeats	product_size	left_primer	right_primer	gene-protein	pathogen or pest	Total_Genomes_Analyzed_n	Allele_Variant_Count	PIC	Mean_Products_In_Genome_n	Median_Products_In_Genome_n	Min_Products_In_Genome_n	Max_Products_In_Genome_n
AE001	SDRB01000110.1	LOC114261105	AT	2	9	152	TTGTGTTGGAAGCTCGACGA	CCTTCTTCCCAAGTCCGACC	CHI	Exobasidium vexans	6	4	0.6122	1.4	1	1	2
AE002	SDRB01000110.1	LOC114261111	AGAGAG	6	5	158	TCACTACTTTCGTCACCAAAGGT	CTTTTTCTCTCCCCTCCCCC	CHI	Exobasidium vexans	6	6	0.78	2	2	2	2
AE003	SDRB01000110.1	LOC114261111	TA	2	8	304	GGGGGAGGGGAGAGAAAAAG	GCGCCAAAATTTTGCGACTT	CHI	Exobasidium vexans	6	4	0.7161	1.8	2	1	2
AE004	SDRB01001663.1	LOC114272308	CT	2	12	144	AATGGGTTTGGCGGAGAGAG	GGGGCAAACGAGAGAGAGAG	CHI	Exobasidium vexans	6	2	0.375	1	1	1	1
AE005	SDRB01001663.1	LOC114272308	TCTCTC	6	5	266	CTCTCTCTCTCGTTTGCCCC	GCCAAACACACAAGCACACA	CHI	Exobasidium vexans	6	2	0.375	1	1	1	1
AE006	SDRB01001919.1	LOC114277130	AA	2	8	121	GGCAGCGCTACATAGGACAT	CCAAATGAGCACTAAGTACACCG	CHI	Exobasidium vexans	6	1	0	1	1	1	1
AE007	SDRB01001925.1	LOC114277355	AAA	3	8	351	ACCAGAGGGGCCAAACAAAA	CTAGAAGGGGGTTGGCTTCG	CHI	Exobasidium vexans	6	2	0.5	1	1	1	1
AE008	SDRB01002029.1	LOC114278570	AC	2	10	301	TTGCAATGGCGAGGACTTCT	TATCCCCACAAGAAACGCCC	CHI	Exobasidium vexans	6	3	0.4999	1.2	1	1	2
AE009	SDRB01002215.1	LOC114281380	TT	2	8	340	GACCCGTGTTCCATCATGGT	TGGGCCCATGAGTTTCATCA	CHI	Exobasidium vexans	6	2	0.5	2	2	2	2
AE010	SDRB01002215.1	LOC114281381	AA	2	9	364	AGACTCCTCTCCAAGCATGT	AGCTGAACCACTTGTCTTGT	CHI	Exobasidium vexans	6	4	0.6666	1.2	1	1	2
AE011	SDRB01002366.1	LOC114283241	AT	2	11	119	AGTGTGAAACCGCTTTTGCC	AGTTTGGGTTCAATAGTCCA	CHI	Exobasidium vexans	6	4	0.6666	1.2	1	1	2
AE012	SDRB01002870.1	LOC114289655	CTC	3	10	184	AGCAATGTGGTAGGCAAGCT	GAAGGAGGAGGAGGAGGAGG	CHI	Exobasidium vexans	6	3	0.6111	1	1	1	1
AE013	SDRB01002870.1	LOC114289655	CA	2	10	262	TTCTTCGGCCAAACTTCCCA	GCACAGGGCCATTGAGTTTG	CHI	Exobasidium vexans	6	4	0.6628	2.3333	2	2	4
AE014	SDRB01004392.1	LOC114299173	AAA	3	19	367	TCCTTCCCCTTTTGCACTCC	AAGAGGCTGGTGGAGATTGC	CHI	Exobasidium vexans	6	1	0	1	1	1	1
AE015	SDRB01004392.1	LOC114299174	AT	2	13	335	GTGAGACGGACCCAAATAGACT	CTCGTTTCCGTATCCGTGCT	CHI	Exobasidium vexans	6	1	0	1	1	1	1
AE016	SDRB01004392.1	LOC114299180	AA	2	8	187	GGCGAGATGTGGCATGACTA	ACTGTAGTCTCCGATGTACACA	CHI	Exobasidium vexans	6	1	0	1	1	1	1
AE017	SDRB01005232.1	LOC114301208	AA	2	11	219	AGGCTTTGGTTGTGGAAATT	AGGGATGGGTTGGGATGGAT	CHI	Exobasidium vexans	6	1	0	1	1	1	1
AE018	SDRB01005232.1	LOC114301208	AAAA	4	10	260	AGGCTTTGGTTGTGGAAATT	CCATCTGGGTAGGGGTAGGT	CHI	Exobasidium vexans	6	1	0	1	1	1	1
AE019	SDRB01005241.1	LOC114301266	TTTTTT	6	4	292	AGCTCCCATTAGGCTTGTGG	CACATACTGTGGCAGTGGGT	CHI	Exobasidium vexans	6	1	0	1	1	1	1
AE020	SDRB01005362.1	LOC114301399	AA	2	8	321	TTCTCACCGACAGGAGCTTG	ATGGTTGGTGGCCTTCCATT	CHI	Exobasidium vexans	6	2	0.5	2	2	2	2
AE021	SDRB01005362.1	LOC114301402	AA	2	11	278	CCTTGCCTTACATGCATGCA	GGTGGTCATGATTCCAGGGG	CHI	Exobasidium vexans	6	4	0.6666	1	1	1	1
AE022	SDRB01005362.1	LOC114301402	TC	2	9	184	CCCCTGGAATCATGACCACC	TGGAACCTGAAACCTGGTAGC	CHI	Exobasidium vexans	6	4	0.6666	1	1	1	1
AE023	SDRB01005362.1	LOC114301402	TT	2	13	314	GCCATGCACATGAAGAAGGC	TGGTACAAGTACACGAAGGCT	CHI	Exobasidium vexans	6	1	0	1	1	1	1
AE024	SDRB01000092.1	LOC114257446	TT	2	9	332	AGCAGTTAACGAATGGGAAGT	TTTTATTCTCAAGCCGCCGC	LRR	Exobasidium vexans	6	2	0.48	1	1	1	1
AE025	SDRB01000092.1	LOC114257446	AA	2	9	143	GCGAGTGCATCCAAATTTATACAC	TCCACTTGCAAAACGACCTT	LRR	Exobasidium vexans	6	1	0	1	1	1	1
AE026	SDRB01000092.1	LOC114257446	TTTTT	5	4	150	TCAGACAACTAAAATTGGTCTC	TGGTTGTTGAGAAATCAAGAAAGGA	LRR	Exobasidium vexans	6	1	0	1	1	1	1
AE027	SDRB01000092.1	LOC114257446	AA	2	8	133	TCACCAGACCATATGTTAGTCTCT	TGAGTCAGAGCATGGCATTTG	LRR	Exobasidium vexans	6	2	0.48	1	1	1	1
AE028	SDRB01000103.1	LOC114259056	TT	2	8	198	AGTGTAGGCGTGCAAAGTGT	TGTGTGCATTTTTATTTGGG	LRR	Exobasidium vexans	6	2	0.375	1	1	1	1
AE029	SDRB01000179.1	LOC114284248	AA	2	8	203	CAAAACACACCGCAACCCAA	CAAGTTTCACTCTAATTCCA	LRR	Exobasidium vexans	6	1	0	1	1	1	1
AE030	SDRB01000183.1	LOC114285385	TT	2	9	269	ACTAGTCGCCTTGCTTCCAC	ATGGGGTCGGCTACACTACT	LRR	Exobasidium vexans	6	3	0.56	1	1	1	1
AE031	SDRB01000199.1	LOC114290434	GAGAGA	6	4	202	GAAGAGGGAAGTGGAGTGGC	ACAAAGCCACCAAACACACG	LRR	Exobasidium vexans	6	3	0.6667	1	1	1	1
AE032	SDRB01000344.1	LOC114308486	AAAAA	5	4	116	TCCATACCCAAACACTTCCCA	TGGGCAAAGAGAACAACCACT	LRR	Exobasidium vexans	6	2	0.32	1.25	1	1	2
AE033	SDRB01000344.1	LOC114308486	TT	2	9	172	TGTTGGTGGCAGTGTAGGAC	TAATGGCGCTGTTTGGCAAC	LRR	Exobasidium vexans	6	1	0	1	1	1	1
AE034	SDRB01000768.1	LOC114321387	AA	2	9	361	GTGGTGGTGATGGTGATGGT	TGGTGTCAAAGGAACTCTTGGA	LRR	Exobasidium vexans	6	2	0.375	1	1	1	1
AE035	SDRB01001369.1	LOC114266299	AA	2	8	245	TAGGACACCCCAAACCAAGC	GTGTTACCGGATGTTTGCCC	LRR	Exobasidium vexans	6	1	0	1	1	1	1
AE036	SDRB01001369.1	LOC114266309	AA	2	8	173	TGAGACCTTTTGCTATCGCTGT	TGGACTCACATGAACGTTTCCT	LRR	Exobasidium vexans	6	1	0	1	1	1	1
AE037	SDRB01001486.1	LOC114268859	GAA	3	8	220	TGGGATTGAATGGGGTTCGA	ACTCATCTCCTCCAGGCCTT	LRR	Exobasidium vexans	6	4	0.7222	1	1	1	1
AE038	SDRB01001486.1	LOC114268859	AAAAA	5	4	199	ATCAACCACCCCATCACCAC	AAATGCTTCCTACCCCCAGC	LRR	Exobasidium vexans	6	1	0	1	1	1	1
AE039	SDRB01001611.1	LOC114271188	TCTC	4	8	229	TGGCATGATTGACGACGTCA	TGCCACAAACTAACTCACCA	LRR	Exobasidium vexans	6	5	0.7778	1.5	1	1	3
AE040	SDRB01002272.1	LOC114282065	TT	2	8	222	TTTGCGGCCCAATATACGGT	CATCACATCAGGGTGGGACC	LRR	Exobasidium vexans	6	1	0	1	1	1	1
AE041	SDRB01002272.1	LOC114282065	TT	2	8	207	GGTCCCACCCTGATGTGATG	GAGCTGTACGGCATGACCTC	LRR	Exobasidium vexans	6	1	0	1	1	1	1
AE042	SDRB01000092.1	LOC114257723	TA	2	10	146	AGAGCCTCAGTTCTTTGGCC	TCCCTACCTCTTTCTCCCTCTC	NAC	Exobasidium vexans	6	1	0	1	1	1	1
AE043	SDRB01000092.1	LOC114257723	GAGAGA	6	5	335	GGATGCTTTGGCTGCACAAA	GCCCAATGTCCAATTTGGTCT	NAC	Exobasidium vexans	6	3	0.4999	1	1	1	1
AE044	SDRB01000178.1	LOC114284091	AA	2	9	326	TTCTCAGGCAGGGTGGAAAC	TCCAAACCGCAGAGAGCAAT	NAC	Exobasidium vexans	6	2	0.5	2	2	2	2
AE045	SDRB01000193.1	LOC114287191	CT	2	11	202	ATGACCAAAATACCCTCGCT	GGGGTAGCAGTGACGATTGA	NAC	Exobasidium vexans	6	2	0.375	1	1	1	1
AE046	SDRB01000278.1	LOC114306433	TT	2	8	312	TGAGTAGTCACTTCCCACCCT	AGTCAACTTGCAATGTCACTCT	NAC	Exobasidium vexans	6	3	0.56	1	1	1	1
AE047	SDRB01000278.1	LOC114306433	TA	2	11	150	GGGTCAGACCGGTCCTTTTT	ACTGAGACTTATGAGAGGAGAC	NAC	Exobasidium vexans	6	1	0	1	1	1	1
AE048	SDRB01000344.1	LOC114308515	TT	2	10	262	GGTACATGAACAACGGCTTCA	GCCCCACGACAAACACATTC	NAC	Exobasidium vexans	6	2	0.5	2	2	2	2
AE049	SDRB01000390.1	LOC114309954	AA	2	10	264	CACATCAGTGTTACCAAACGACA	AGCGACACAATTTTCTCTCTCT	NAC	Exobasidium vexans	6	1	0	1	1	1	1
AE050	SDRB01000663.1	LOC114318226	TTTTC	5	5	139	GCAAATGGTTAGCTATGCATGC	GCCTCCAAATTGCTTCCAGTG	NAC	Exobasidium vexans	6	6	0.7812	3.5	3	3	6
AE051	SDRB01000764.1	LOC114321208	TA	2	10	268	CACAACCACATGTTCAAACCCA	CTCAGAGGAAGGCGACGAAG	NAC	Exobasidium vexans	6	6	0.8163	1.1667	1	1	2
AE052	SDRB01000764.1	LOC114321209	GT	2	10	152	TCGACTGCTATTCTCAACCA	AAACACACACACACACACAC	NAC	Exobasidium vexans	6	3	0.6667	1	1	1	1
AE053	SDRB01000823.1	LOC114322743	CCCCC	5	4	285	AGGACATTTCAAGCAGCCCT	TCCATGGAGAGGGAGACGTT	NAC	Exobasidium vexans	6	5	0.7778	1.2	1	1	2
AE054	SDRB01000823.1	LOC114322743	AA	2	10	172	TGTGAGGTCATTCTCAGGAGAG	TGGTGTTTATTTTAAGACAAGTGGG	NAC	Exobasidium vexans	6	1	0	1	1	1	1
AE055	SDRB01001082.1	LOC114260091	ATTATT	6	4	340	CCGCTAAAAATGTGCCACGT	AGATGGAAGCAATTCAATCT	NAC	Exobasidium vexans	6	3	0.56	1	1	1	1
AE056	SDRB01001082.1	LOC114260091	TTATTA	6	4	147	TGGGCTAATGGTTGTGGCTT	GTCAATATGACCTAGCTGACCCA	NAC	Exobasidium vexans	6	2	0.4444	1	1	1	1
AE057	SDRB01001089.1	LOC114260242	TT	2	8	241	GCTGGTGGCTAGCTGATCAT	AGCGACTTTTAACCGAATTGCC	NAC	Exobasidium vexans	6	2	0.375	1	1	1	1
AE058	SDRB01001112.1	LOC114260646	AAAAA	5	4	274	ACCGCTGGTGACTTTCTAGC	TGGTGGTTGGTTGTGCAAAA	NAC	Exobasidium vexans	6	2	0.375	1	1	1	1
AE059	SDRB01001112.1	LOC114260646	TCTCTC	6	4	207	CCTGCTAACTCCCAAGGCTC	AGGAGGGAGAGGGAGAGAGA	NAC	Exobasidium vexans	6	5	0.7778	1	1	1	1
AE060	SDRB01001112.1	LOC114260646	AT	2	10	317	CCACATGTGTATGGGTCCCG	TCATATGTCAATAATGGCGTGGT	NAC	Exobasidium vexans	6	1	0	1	1	1	1
AE061	SDRB01001117.1	LOC114260802	AA	2	8	141	CCATCCTTGTCCATAGCTCACA	TGGAAGCACTTGAACGATGAGA	NAC	Exobasidium vexans	6	2	0.5	1	1	1	1
AE062	SDRB01001117.1	LOC114260802	TA	2	9	321	ATCATGTAGCCCCCACCTCT	ATAGACCGCGCACACAAAAG	NAC	Exobasidium vexans	6	4	0.72	1	1	1	1
AE063	SDRB01001535.1	LOC114269679	AAA	3	9	367	ACACCCTTCAAACTCAAATACGT	TCACTTCACTTCACTGGCGG	NAC	Exobasidium vexans	6	2	0.5	1	1	1	1
AE064	SDRB01001888.1	LOC114276819	CAAAA	5	4	334	AAGTCTTGTGGGTGGACACG	TGGGGACACATTGCAGTATT	NAC	Exobasidium vexans	6	2	0.5	3	3	3	3
AE065	SDRB01002038.1	LOC114278792	CT	2	9	154	TTTGCCCCTCTCTCTCTCCA	ACGAGGGAAAACAAGGAAGCA	NAC	Exobasidium vexans	6	1	0	1	1	1	1
AE066	SDRB01002074.1	LOC114279370	AG	2	9	187	TGAAGCCAGGGTTGACACAG	ACTTGGCTCGCAAGGTAGTC	NAC	Exobasidium vexans	6	1	0	1	1	1	1
AE067	SDRB01002074.1	LOC114279370	AGAGAG	6	4	273	GGACTGGAAAGCAGTGTCGA	ACCCACGTCTCTCTCTCTCC	NAC	Exobasidium vexans	6	1	0	1	1	1	1
AE068	SDRB01002144.1	LOC114280399	AAAAA	5	4	292	TCCAACCCAAATCCAACCCA	CAAGTGCATGAACCGTGACG	NAC	Exobasidium vexans	6	1	0	1	1	1	1
AE069	SDRB01002144.1	LOC114280399	AA	2	8	172	CAACTGGGTCCCACTCTCAC	TGAGGCGGAGAGAGAGAGAG	NAC	Exobasidium vexans	6	1	0	1	1	1	1
AE070	SDRB01003071.1	LOC114292311	TC	2	11	287	TGCATCACGAGCTCCTCATC	TCCCCTGTTGTTATCCACGTG	NAC	Exobasidium vexans	6	5	0.7778	1	1	1	1
AE071	SDRB01003257.1	LOC114293556	GA	2	10	100	ATTTGTGGGACCGCTGATGT	TTCGCGAGGAAGGCTTAGAC	NAC	Exobasidium vexans	6	3	0.6667	1	1	1	1
AE072	SDRB01003257.1	LOC114293556	AA	2	10	388	TCACCACTATCATATGCCCGAC	GAGGCACGGTGATGAAAGAT	NAC	Exobasidium vexans	6	2	0.5	1	1	1	1
AE073	SDRB01000030.1	LOC114309672	AA	2	9	265	GCAATGCAAAACTTGGGAGC	TTATTTTGGGACAGAAGGAA	PRX	Exobasidium vexans	6	2	0.375	1	1	1	1
AE074	SDRB01000206.1	LOC114292633	AA	2	9	300	GGCGCTGGAGAAGAAAACAC	AGGCCTTTTAGTGAGAAAAT	PRX	Exobasidium vexans	6	1	0	1	1	1	1
AE075	SDRB01000206.1	LOC114292633	AA	2	9	190	CCACGACTGAACATGACCCA	TGGGTCATATTCAGTGGTGGA	PRX	Exobasidium vexans	6	1	0	1	1	1	1
AE076	SDRB01000206.1	LOC114292633	AA	2	9	179	TCCACCACTGAATATGACCCA	ATGCGGTGTCAAAGGAGAGG	PRX	Exobasidium vexans	6	1	0	1	1	1	1
AE077	SDRB01000239.1	LOC114305112	TC	2	14	274	GACACCTTGCCATCTCTCCC	GGCATAGAAGCCGACTTGGA	PRX	Exobasidium vexans	6	2	0.48	1	1	1	1
AE078	SDRB01000239.1	LOC114305112	TG	2	10	157	TGACTGCTTCGTTCAGGTCC	CGCATGTCTCTCCGCATTTG	PRX	Exobasidium vexans	6	4	0.72	1	1	1	1
AE079	SDRB01000239.1	LOC114305112	AA	2	8	205	AGTTATATAACACGCTGCAAGTGC	GGGAGTAAACGCGTTGTGTT	PRX	Exobasidium vexans	6	2	0.5	1	1	1	1
AE080	SDRB01000374.1	LOC114309258	AA	2	9	193	GGAAAACCCCAAGTGCATGG	CCAAGCATGCTGAATGATGTCC	PRX	Exobasidium vexans	6	1	0	1	1	1	1
AE081	SDRB01000487.1	LOC114313054	TCTC	4	8	274	TGAAGTTCCCAACCTCCAGC	CCATCTCACCCATGCAGACA	PRX	Exobasidium vexans	6	3	0.625	1	1	1	1
AE082	SDRB01000487.1	LOC114313054	AAA	3	9	344	TGTCTGCATGGGTGAGATGG	CATCCTCGGCAGATCACACA	PRX	Exobasidium vexans	6	4	0.7222	2	2	2	2
AE083	SDRB01000487.1	LOC114313054	AA	2	8	186	ACCGATGGAACCAGAATGATCA	TGGTGAGACACTGAGACCCT	PRX	Exobasidium vexans	6	2	0.32	1	1	1	1
AE084	SDRB01000556.1	LOC114315272	AA	2	8	220	TCCCTTTCCAAACACATAAGT	ACTCTGTTGTTGCACAGGCT	PRX	Exobasidium vexans	6	2	0.4444	1	1	1	1
AE085	SDRB01000556.1	LOC114315272	TA	2	10	206	AGGCTTGTTGTGATGAAAGCT	AGAGAGCCTGTTCGAATTGCT	PRX	Exobasidium vexans	6	4	0.7222	1.5	1.5	1	2
AE086	SDRB01000556.1	LOC114315274	TA	2	8	178	AAGCTTCGATGGGTCTTGGG	AGAGAGCCTGTTCGAATTGCT	PRX	Exobasidium vexans	6	2	0.5	1	1	1	1
AE087	SDRB01000607.1	LOC114316754	AAAAA	5	5	267	GTAGGTGACGGATGGTGGTG	AACTGAAACCTGGTACCGGC	PRX	Exobasidium vexans	6	1	0	1	1	1	1
AE088	SDRB01000634.1	LOC114317442	TC	2	11	185	CAGTTTCAGTGCTGTTGGCC	ACAAAACAGTGGCACATACCA	PRX	Exobasidium vexans	6	2	0.375	1	1	1	1
AE089	SDRB01000657.1	LOC114318050	CT	2	9	192	CCCTACCCACCATCTCCTCA	CACAATGGCAGGTGAGGAGT	PRX	Exobasidium vexans	6	1	0	1	1	1	1
AE090	SDRB01000657.1	LOC114318050	TCTC	4	8	166	ACTCCTCACCTGCCATTGTG	GCAGAGAGCATTCGATGAAACA	PRX	Exobasidium vexans	6	1	0	1	1	1	1
AE091	SDRB01000663.1	LOC114318212	AT	2	10	285	TGGAGACTCTTGTTCGGTCT	TGAGAAACTTTTCTTACGCGGA	PRX	Exobasidium vexans	6	1	0	2	2	2	2
AE092	SDRB01000663.1	LOC114318213	ACAC	4	8	158	TTCACTACCCGGGAAAAGGC	AGGGAATACCGGGATCGCTA	PRX	Exobasidium vexans	6	2	0.375	1	1	1	1
AE093	SDRB01000663.1	LOC114318213	AG	2	22	173	GACGCTCCCCCAACTAGAAC	CACACACACACACACACACA	PRX	Exobasidium vexans	6	2	0.5	2	2	2	2
AE094	SDRB01000679.1	LOC114318718	TCTCTC	6	4	251	TGTCGTCTCTCTTGCTCATCTC	TGAGAGAGAGACAGGGAGAGAG	PRX	Exobasidium vexans	6	1	0	1	1	1	1
AE095	SDRB01000679.1	LOC114318718	TCTATC	6	4	338	TGTCGTCTCTCTTGCTCATCTC	GTGAGAGAGTGAGCAAGACGA	PRX	Exobasidium vexans	6	1	0	1	1	1	1
AE096	SDRB01000679.1	LOC114318718	TC	2	10	217	TCTCTCCCTGTCTCTCTCTCAC	ACAGAGACAGAGTGATGAGCG	PRX	Exobasidium vexans	6	11	0.8809	3.1667	4	1	4
AE097	SDRB01000679.1	LOC114318719	AGAGAG	6	7	258	GTTTTCATCATCATCAACAG	CAGTTGAGGATTTCTTGGGAGGA	PRX	Exobasidium vexans	6	2	0.5	1.5	1.5	1	2
AE098	SDRB01000679.1	LOC114318719	AAA	3	9	163	ACAGCCAACCCTTAAGCCTC	GGCTGCTTTGGTTGTCTTGG	PRX	Exobasidium vexans	6	1	0	1	1	1	1
AE099	SDRB01000886.1	LOC114255969	AA	2	8	282	ACCTTTGTAGTCCTTGGTTGGA	TGAGCAAGGTCTAACAAAGCA	PRX	Exobasidium vexans	6	2	0.4444	1	1	1	1
AE100	SDRB01000919.1	LOC114256683	AAAAA	5	4	222	CTTAGGGGAGGTGTGCAGTG	ACACGAGCTTTGACAGTGCT	PRX	Exobasidium vexans	6	3	0.6667	1	1	1	1
AE101	SDRB01000919.1	LOC114256683	TTC	3	11	274	TCACCAGATTCGGCACAGAT	GCTTTCCGGGAAGTGAAGGA	PRX	Exobasidium vexans	6	4	0.72	1	1	1	1
AE102	SDRB01001101.1	LOC114260459	TCT	3	12	341	AAACGCACTTACCAAGCTGT	GATGCGAGGATCAGACTGCA	PRX	Exobasidium vexans	6	5	0.7346	1.3333	1	1	3
AE103	SDRB01001101.1	LOC114260459	TT	2	9	221	CGCTGACATTCTCGCCATTG	GTTTGCTCCTGCCTGGTTTG	PRX	Exobasidium vexans	6	3	0.4489	1.3333	1	1	3
AE104	SDRB01001173.1	LOC114262260	TA	2	11	101	GCTCATGGGTGGGAATCCAT	TGCGTTTTCAATGTGGGGTT	PRX	Exobasidium vexans	6	3	0.56	1	1	1	1
AE105	SDRB01001173.1	LOC114262260	AA	2	8	187	AGGTGACTCATTCAAGGCATGA	GGCTTCTGTTTTCGGTTTGCT	PRX	Exobasidium vexans	6	2	0.5	1	1	1	1
AE106	SDRB01001173.1	LOC114262261	AA	2	9	225	TCCCCCGAAAATGCCATTCA	GCACTTTGCTATGGTACAACA	PRX	Exobasidium vexans	6	1	0	1.5	1.5	1	2
AE107	SDRB01001173.1	LOC114262263	AA	2	8	269	GCACCCCACATCGTCACTTA	TGTAGCAATGAATCTCACCGGA	PRX	Exobasidium vexans	6	1	0	1	1	1	1
AE108	SDRB01001173.1	LOC114262263	AA	2	8	178	TGAAGAGTAGTGCATCTAGGCA	TCTTCTTCTTCTTCCTTGTTTGCT	PRX	Exobasidium vexans	6	1	0	1	1	1	1
AE109	SDRB01001590.1	LOC114270690	AAAAA	5	4	176	ATTCAAGGTGTCTGTGAAGG	AGCCTTGTTTGATTTGGTTT	PRX	Exobasidium vexans	6	1	0	1	1	1	1
AE110	SDRB01001637.1	LOC114271930	AAAAT	5	4	331	ACCGTTTACTTTGTTGCCATGT	TGGATGTGGTTAGTCGTGTAGT	PRX	Exobasidium vexans	6	4	0.6666	1.1667	1	1	2
AE111	SDRB01001637.1	LOC114271930	AAAAA	5	4	267	TCACACTACACAGACAGATCCA	GTGGCCCTCTCTCTCTCTCT	PRX	Exobasidium vexans	6	3	0.56	1	1	1	1
AE112	SDRB01001925.1	LOC114277322	TT	2	9	212	GCCAAACACCCCCTTAAATTCC	TGCCAGTAAAGATGGGAGTTTGT	PRX	Exobasidium vexans	6	1	0	1	1	1	1
AE113	SDRB01001926.1	LOC114277407	AA	2	8	381	CCAAGAACGGGAGCAAAAGG	CCATCGATCGAGCCACTCAA	PRX	Exobasidium vexans	6	2	0.4444	1	1	1	1
AE114	SDRB01001926.1	LOC114277407	AA	2	8	116	ACTTGTGCAGTGTTTACGTATGT	TCACATACACAAGAATGAGTGA	PRX	Exobasidium vexans	6	1	0	1	1	1	1
AE115	SDRB01002032.1	LOC114278651	AA	2	8	329	GCTTTAGCACTGCAAGCACT	TTCGTGTTGTTGCTTTCGGC	PRX	Exobasidium vexans	6	2	0.32	1	1	1	1
AE116	SDRB01002032.1	LOC114278651	AAAAA	5	5	213	TTGGCCTCCCATCCTTTTCC	ATTAGCTGCCCCACACACAT	PRX	Exobasidium vexans	6	2	0.375	1	1	1	1
AE117	SDRB01002032.1	LOC114278651	TT	2	10	199	ACACTGGAGACACACACGAT	TCATGCATAGTTTCCACCACCA	PRX	Exobasidium vexans	6	1	0	1	1	1	1
AE118	SDRB01002032.1	LOC114278653	AAAAA	5	5	238	CAACAGATAGAATTTTGCAC	AACGGCATTTGGTCCCATCA	PRX	Exobasidium vexans	6	2	0.5	1	1	1	1
AE119	SDRB01002482.1	LOC114284786	TT	2	9	322	AGGAGAGGTTAGAGCTCAACTC	TGCTGAGAATATGTGGGGAGA	PRX	Exobasidium vexans	6	1	0	1	1	1	1
AE120	SDRB01004642.1	LOC114299915	TTC	3	8	279	GCAAGTGGCATGTTCTCAACA	GTGGAGGCGAAGGAGAGAAG	PRX	Exobasidium vexans	6	6	0.781	2.3333	2.5	1	3
AE121	SDRB01005253.1	LOC114301306	TT	2	11	105	TGACAGTGTGGTCATGGCTA	CGAGAGAAACGGAATTCCATTACC	PRX	Exobasidium vexans	6	4	0.6666	1	1	1	1
AE122	SDRB01005331.1	LOC114301386	AAA	3	8	227	TTCCTTCCAGGATTTGCTCC	TAGATCAAACTGCAGGCGGG	PRX	Exobasidium vexans	6	1	0	2	2	2	2
AE123	SDRB01005331.1	LOC114301386	TT	2	9	284	ATGGCCACCAAGACCAGTTC	TTCCTTTCTTTTCTGCCACA	PRX	Exobasidium vexans	6	4	0.6122	1.4	1	1	2
AE124	SDRB01000002.1	LOC114305755	AT	2	11	333	TCAATCCGATGCATAATTGTTC	AGCATGCTCGACTCTTGACC	WRKY	Exobasidium vexans	6	4	0.6666	1	1	1	1
AE125	SDRB01000002.1	LOC114305755	AA	2	8	288	GGCAGTGGTACATGCTGAAA	ACAAATTCAAACATCACCCTCCA	WRKY	Exobasidium vexans	6	1	0	1	1	1	1
AE126	SDRB01000021.1	LOC114306465	AA	2	9	218	GGTGGTGGTTAGTGTTGGGT	AGTGTTACCAAACGGCACCT	WRKY	Exobasidium vexans	6	1	0	1	1	1	1
AE127	SDRB01000021.1	LOC114306465	AA	2	8	107	ATTCCCGTTTAAGCGAGGGC	GCTCTAAGCAGACGGATCCC	WRKY	Exobasidium vexans	6	1	0	1	1	1	1
AE128	SDRB01000033.1	LOC114310669	AA	2	10	282	GGCCAATCACATGTGCTTCA	CAACCCCACATCTACCCACC	WRKY	Exobasidium vexans	6	3	0.6111	1	1	1	1
AE129	SDRB01000033.1	LOC114310669	TA	2	9	112	TCCTCATTCTTAACTTTTCCC	GCCACTTGCCTCTCTCTCTC	WRKY	Exobasidium vexans	6	1	0	1.5	1.5	1	2
AE130	SDRB01000033.1	LOC114310669	GA	2	10	223	AGTGGGGTGAAATGAGTGAAAC	AGGTTTCTCTTGATCACACCGA	WRKY	Exobasidium vexans	6	3	0.6111	1.2	1	1	2
AE131	SDRB01000033.1	LOC114310669	GAGAGA	6	4	311	TCAACCAGGGGCTGTTTGAG	GATGACAGCCAGAGCCATGT	WRKY	Exobasidium vexans	6	2	0.375	1	1	1	1
AE132	SDRB01000116.1	LOC114263382	AG	2	15	328	ATCCTAACCGCACTCCAACG	ACCCCTCTACGAAACCCTCA	WRKY	Exobasidium vexans	6	2	0.375	1.25	1	1	2
AE133	SDRB01000116.1	LOC114263382	AA	2	10	278	CAAGGAAGGGAGGCTGATGG	GGATCTTTCGGACTCTTTCACCT	WRKY	Exobasidium vexans	6	3	0.56	1	1	1	1
AE134	SDRB01000116.1	LOC114263382	GA	2	9	234	AAACAACTGCCCAACCATGC	CGACACGTCTCTCAGCATCA	WRKY	Exobasidium vexans	6	2	0.5	2	2	2	2
AE135	SDRB01000116.1	LOC114263393	AAAA	4	8	130	TGTAGTGTTTGTTTAAACCCCC	CCAAGCCCAAGTCCCACTAC	WRKY	Exobasidium vexans	6	2	0.375	1	1	1	1
AE136	SDRB01000116.1	LOC114263398	GAGA	4	10	157	GTCCTGTCCTCTGTTGTGGG	CCTCCCACTTTCCACCACAA	WRKY	Exobasidium vexans	6	3	0.6111	1	1	1	1
AE137	SDRB01000116.1	LOC114263398	AAAAA	5	8	281	ACACACACCACAACGTTCCA	GTTGGGGGAGGTTCGCTAAA	WRKY	Exobasidium vexans	6	1	0	1	1	1	1
AE138	SDRB01000169.1	LOC114280361	AA	2	9	334	AGTGAATGAGTCCCGTCTTGA	ACCGTATTGTTCACGCTCGT	WRKY	Exobasidium vexans	6	4	0.7161	1.5	1.5	1	2
AE139	SDRB01000169.1	LOC114280361	AA	2	8	265	ACTGGAGACAACGTACTGCG	TCGTTTGGGAACTTGGCTACT	WRKY	Exobasidium vexans	6	3	0.5938	1.6	2	1	2
AE140	SDRB01000169.1	LOC114280361	TT	2	8	273	TCAGATCCAAACTTTCGTCT	GGGAGATTTGAACCCACCGT	WRKY	Exobasidium vexans	6	6	0.8149	1.5	1.5	1	2
AE141	SDRB01000176.1	LOC114283150	TT	2	8	104	CGTGCGTGTAGACCCATGAT	TACAGCGCTGCTTCAGACTC	WRKY	Exobasidium vexans	6	1	0	1	1	1	1
AE142	SDRB01000189.1	LOC114286517	AAAAA	5	4	174	ATTGTGGGGTCCTTTCGCTT	TAGGGGGAGAAAGTAGGGGG	WRKY	Exobasidium vexans	6	1	0	1	1	1	1
AE143	SDRB01000189.1	LOC114286517	AA	2	9	172	TGCAACGTTGGAGATGGTCT	ATGCTAGTCATGAACACTCT	WRKY	Exobasidium vexans	6	2	0.5	1	1	1	1
AE144	SDRB01000224.1	LOC114299833	GA	2	11	213	CCACAACACCAACAACGCAT	TGCATCTCTCTCTCTCTCTCTCT	WRKY	Exobasidium vexans	6	4	0.6666	1	1	1	1
AE145	SDRB01000224.1	LOC114299833	AAAAA	5	6	301	TCATTGGAGATCTACTATGTGGGT	TAGGAGGCGCAATTGGATCC	WRKY	Exobasidium vexans	6	3	0.6667	1	1	1	1
AE146	SDRB01000224.1	LOC114299833	AA	2	9	283	ACAGAGACCAAAATGACACA	CAGGTGATGGTCAAGCCGAT	WRKY	Exobasidium vexans	6	3	0.6667	1	1	1	1
AE147	SDRB01000250.1	LOC114305679	TT	2	8	170	TGTGGTACAACGTGTAGTGGA	TGTGCTTCAACAAGTTCATT	WRKY	Exobasidium vexans	6	5	0.8	1	1	1	1
AE148	SDRB01000337.1	LOC114308125	AA	2	8	157	TGACCCCTCTGATCATCCTGA	AGGGACATTCAAAGAGGCCA	WRKY	Exobasidium vexans	6	3	0.4999	1	1	1	1
AE149	SDRB01000440.1	LOC114311414	TC	2	11	239	ACCGTTCGAAACCTTTACCT	AGTTGCTTCCTCTGCTCACC	WRKY	Exobasidium vexans	6	5	0.7755	1.1667	1	1	2
AE150	SDRB01000440.1	LOC114311414	ATATAT	6	4	360	GGTGAGCAGAGGAAGCAACT	AGAGCATAATCCACCGGCAC	WRKY	Exobasidium vexans	6	3	0.56	1	1	1	1
AE151	SDRB01000440.1	LOC114311414	TCTCTC	6	4	224	CAGGTCTCTCTCCCTCCCTC	AGAGCATAATCCACCGGCAC	WRKY	Exobasidium vexans	6	3	0.56	1	1	1	1
AE152	SDRB01000487.1	LOC114313055	GAGAGA	6	4	153	TCAAGCTCCTTCAAGTGCAGT	CCCTCCTTTAGCCAACCTGT	WRKY	Exobasidium vexans	6	2	0.5	1	1	1	1
AE153	SDRB01000487.1	LOC114313055	TG	2	8	198	GTGGACAGGGTGTACGGAAG	AGTGCAGACGAGCCACTTTT	WRKY	Exobasidium vexans	6	2	0.2778	1	1	1	1
AE154	SDRB01000498.1	LOC114313387	AA	2	8	348	TTCACCATGTAACAAAGCCA	TCCGTTTTGCTTTGAATCAA	WRKY	Exobasidium vexans	6	2	0.5	2	2	2	2
AE155	SDRB01000529.1	LOC114314481	TT	2	8	244	GTGTGCACCACAGTGTTTCC	GTACCAATGTCAGGGCCGAA	WRKY	Exobasidium vexans	6	2	0.4444	1	1	1	1
AE156	SDRB01000529.1	LOC114314481	TT	2	8	339	ACATGCTAGATTGGGGGTCT	TGGTCGGGGGAAGATTTTGG	WRKY	Exobasidium vexans	6	2	0.5	1	1	1	1
AE157	SDRB01000529.1	LOC114314481	TT	2	8	248	AAAATCGGACCGGTGAGCTT	TGGTTGCACGTCAAGGAGAG	WRKY	Exobasidium vexans	6	1	0	1	1	1	1
AE158	SDRB01000529.1	LOC114314481	AG	2	14	229	ATGGCAAGTGGGTGAGTGAG	TTCCTCGTCTTTTCCCACCC	WRKY	Exobasidium vexans	6	3	0.6667	1	1	1	1
AE159	SDRB01000529.1	LOC114314481	AA	2	9	194	TGGTTGTTGCTTGTGACTCTG	TGAAAAATGGATAGGGGAGTGCA	WRKY	Exobasidium vexans	6	2	0.5	1	1	1	1
AE160	SDRB01000540.1	LOC114314750	TGTGTG	6	6	134	TCAGTGCTCTGAATTTTGGTCT	CACACACACACACACACACA	WRKY	Exobasidium vexans	6	9	0.8889	9	9	9	9
AE161	SDRB01000558.1	LOC114315408	AAAAA	5	8	228	ATTTACTCGTGTGGGTGGGC	TGAGAGACATTGAAGCGTGCT	WRKY	Exobasidium vexans	6	3	0.56	1	1	1	1
AE162	SDRB01000558.1	LOC114315408	TC	2	9	175	CAGAGGAGTGAAGGACCACC	GGCCAACCCCTTCTTCTTCA	WRKY	Exobasidium vexans	6	2	0.5	1	1	1	1
AE163	SDRB01000558.1	LOC114315424	TC	2	9	154	TAATTGACCGGGTATCGCCG	GGCTTGGCTTTGGGGATAGT	WRKY	Exobasidium vexans	6	4	0.6666	1	1	1	1
AE164	SDRB01000558.1	LOC114315424	AA	2	8	203	TGTGGTTTGCCCTCTCCTTC	AAACCAAACACACCCACATA	WRKY	Exobasidium vexans	6	5	0.7778	1	1	1	1
AE165	SDRB01000558.1	LOC114315424	AT	2	10	212	TTGCAGACCATGGCCTTCTT	GGCTTTGTGGGTAGCAGTCA	WRKY	Exobasidium vexans	6	1	0	1	1	1	1
AE166	SDRB01000558.1	LOC114315424	AT	2	10	232	ACATTCGGTATGTGGTGGTACT	AAATGGGAGTTGGACCCTGC	WRKY	Exobasidium vexans	6	3	0.6111	1	1	1	1
AE167	SDRB01000569.1	LOC114315667	AAAAAA	6	4	158	AACCAAACAGAGATGTCTCA	TGTGTGTGTGTGTGTGTGTG	WRKY	Exobasidium vexans	6	2	0.5	2	2	2	2
AE168	SDRB01000615.1	LOC114316930	AA	2	8	368	AGCACAGAGTACTACGAAAACCA	TGGCTTCCTCTCTCTCTCTCT	WRKY	Exobasidium vexans	6	1	0	1	1	1	1
AE169	SDRB01000684.1	LOC114319022	TT	2	8	204	CTTCTGTATCCGCGGCTGAT	GGACAGTGTCCCTCATCCAA	WRKY	Exobasidium vexans	6	2	0.375	1	1	1	1
AE170	SDRB01000684.1	LOC114319022	CCCCC	5	4	245	AAGACTTGGGGAAGCACACA	AAGGGAAAATGGTGTGGCCT	WRKY	Exobasidium vexans	6	4	0.6666	1	1	1	1
AE171	SDRB01000684.1	LOC114319022	AA	2	8	121	TTCAACACCAACTCACCCCC	AAGGGAAAATGGTGTGGCCT	WRKY	Exobasidium vexans	6	1	0	1	1	1	1
AE172	SDRB01000770.1	LOC114321485	AAAAA	5	7	174	GGCCACAACTTTGTAAGCCC	AGGAGGAGCGAACTCTGTCT	WRKY	Exobasidium vexans	6	1	0	1	1	1	1
AE173	SDRB01000773.1	LOC114321717	TA	2	8	249	CCCAGTGGACCCATTGACAA	TTGTCTCTTTCGCAGGGTGG	WRKY	Exobasidium vexans	6	3	0.56	1	1	1	1
AE174	SDRB01000773.1	LOC114321717	TTTTT	5	4	194	GGATGTCCGGCTGATTTCCA	ACACAACTCATATATCGATATCCGT	WRKY	Exobasidium vexans	6	3	0.6667	3	3	3	3
AE175	SDRB01000773.1	LOC114321717	AA	2	8	148	TGGTCACAAGCAACAGTTGAG	AGATCTAAATCGCACGTCCT	WRKY	Exobasidium vexans	6	1	0	1.5	1.5	1	2
AE176	SDRB01000783.1	LOC114321896	TT	2	8	330	GTCACAATGTAATCACATCT	GTCGGGACAAGCTTACAGGT	WRKY	Exobasidium vexans	6	1	0	1	1	1	1
AE177	SDRB01000783.1	LOC114321896	AC	2	11	209	GCCAAAGGTTTGTTGGGACC	TGTGTGTGTGTGTGTGTGTG	WRKY	Exobasidium vexans	6	5	0.7347	2.8	3	1	5
AE178	SDRB01000857.1	LOC114323594	AT	2	10	252	CACAATTACACCGCCACATGG	ATCTTTCAGGTTCGGACGCT	WRKY	Exobasidium vexans	6	2	0.48	1	1	1	1
AE179	SDRB01000865.1	LOC114323887	CCCCCC	6	4	124	ACATCAGACTCCCCTCCCTC	TGATGGTGCGTGTCAGGTAC	WRKY	Exobasidium vexans	6	1	0	1	1	1	1
AE180	SDRB01000865.1	LOC114323887	TC	2	9	140	TGACAGACACGTCGTCCAAG	GCAAGTTGCAGCTTGTAGGA	WRKY	Exobasidium vexans	6	1	0	1	1	1	1
AE181	SDRB01000865.1	LOC114323887	TC	2	9	231	GCAACACACTTGCTAGAGTTGC	GGACACTCTCTTATCAGGCGT	WRKY	Exobasidium vexans	6	4	0.7222	1	1	1	1
AE182	SDRB01000908.1	LOC114256331	AA	2	8	268	AGGCTGAAAAGTGTAGAAGCAGA	TGTGTTTTTACATGAAGCAAGTCCT	WRKY	Exobasidium vexans	6	3	0.56	1	1	1	1
AE183	SDRB01000908.1	LOC114256331	TTTTT	5	4	142	CCCTCAGATACCCCACTGGA	GGTGCCATCCTAACAATTCAGC	WRKY	Exobasidium vexans	6	1	0	1	1	1	1
AE184	SDRB01000908.1	LOC114256331	TT	2	8	167	TGGGAGATGGAGACGCCTAA	GGAGACAGTCAAGTCCCACA	WRKY	Exobasidium vexans	6	1	0	1	1	1	1
AE185	SDRB01000911.1	LOC114256400	TT	2	9	163	GGTTGGTAAGAGCCGTTGGA	TCAGAAGTGACAGCAACACAGA	WRKY	Exobasidium vexans	6	1	0	1	1	1	1
AE186	SDRB01000914.1	LOC114256467	AA	2	10	231	TGGATCATGATAGAGGGCTCT	CCACCCACCGATAACGTTCT	WRKY	Exobasidium vexans	6	1	0	1	1	1	1
AE187	SDRB01000933.1	LOC114257132	AA	2	8	205	ACCTCTGAAAAGTATGTGCCA	TGGACTCAATGTAGGCTCACTG	WRKY	Exobasidium vexans	6	1	0	1	1	1	1
AE188	SDRB01000997.1	LOC114258262	AA	2	8	356	CGAGGAAGATGTAAATGCACGA	CCATCTCCGTGTCCGTACTG	WRKY	Exobasidium vexans	6	1	0	1	1	1	1
AE189	SDRB01001036.1	LOC114259259	CT	2	8	115	GCGCGTGGGGATTAGAAACT	CGCATAACAACTAGCCAAATGC	WRKY	Exobasidium vexans	6	2	0.4444	1.5	1.5	1	2
AE190	SDRB01001036.1	LOC114259259	GA	2	17	341	TGCTACACTTATCTTGGCCCTC	ACCCAATCTTGACTGCTTCACT	WRKY	Exobasidium vexans	6	3	0.6667	1	1	1	1
AE191	SDRB01001036.1	LOC114259259	GAGA	4	8	302	TGCTACACTTATCTTGGCCCTC	TCAATGGAACCCTTGCTTTCA	WRKY	Exobasidium vexans	6	3	0.56	1	1	1	1
AE192	SDRB01001156.1	LOC114261861	AAAAA	5	4	250	ACTTCACATACCCCAAGGTCT	ACAGAGATGGGTATGTGCCA	WRKY	Exobasidium vexans	6	4	0.6666	1	1	1	1
AE193	SDRB01001156.1	LOC114261861	AAAAA	5	4	291	TCAAGTACCAGCTGAGGGGT	GCTTTTAAGATCCAAAACCAATGCA	WRKY	Exobasidium vexans	6	4	0.6666	1	1	1	1
AE194	SDRB01001408.1	LOC114267287	GAGAGA	6	4	362	TGGTGATGGTGGTGATGGTG	GCCACTACTACCACACCACC	WRKY	Exobasidium vexans	6	3	0.64	1	1	1	1
AE195	SDRB01001562.1	LOC114270213	AAAAA	5	4	229	CCATCTTCTCATGCTTCTCTCCA	AATCTCCGAAACAGGCGTGT	WRKY	Exobasidium vexans	6	2	0.375	1	1	1	1
AE196	SDRB01001729.1	LOC114273668	AA	2	10	296	AGTTAGATGGAGGACTGGGGT	AGCACCTGGAGTCCTAACCT	WRKY	Exobasidium vexans	6	3	0.56	1.2	1	1	2
AE197	SDRB01001729.1	LOC114273668	AT	2	11	325	GCAGCTGTGAAAGAGTTGTGG	AAAAGCCACATGCCAAACGG	WRKY	Exobasidium vexans	6	3	0.56	1	1	1	1
AE198	SDRB01001729.1	LOC114273668	AA	2	8	117	TCACACACATGGAGGTTGGG	AGGTTGAGACGCTCTTTGGG	WRKY	Exobasidium vexans	6	1	0	1	1	1	1
AE199	SDRB01001781.1	LOC114274841	TT	2	8	311	TGGGCACTTGCAAATGTTGG	ACACACCTTTCCCTTTCCCT	WRKY	Exobasidium vexans	6	2	0.5	1	1	1	1
AE200	SDRB01001937.1	LOC114277507	AAAGA	5	4	247	CCAGAGGTGCATGTGTGAGT	GTCTGAGGCCACAATTCCGA	WRKY	Exobasidium vexans	6	1	0	1	1	1	1
AE201	SDRB01002072.1	LOC114279300	AA	2	8	290	TGCTACAAGGACACACCGAC	AGCAGCCTCCCTGAGTAGAA	WRKY	Exobasidium vexans	6	1	0	1	1	1	1
AE202	SDRB01002087.1	LOC114279571	CTCT	4	10	221	TTTTAGACGGGCCAGCCAAT	CATGGCACCCACTAAGCTGA	WRKY	Exobasidium vexans	6	4	0.72	1	1	1	1
AE203	SDRB01002087.1	LOC114279571	TT	2	9	292	GTTGAAGGGTCGAGGCTGAA	ACACGGCTCCTCTCAACTTG	WRKY	Exobasidium vexans	6	4	0.6666	1	1	1	1
AE204	SDRB01002087.1	LOC114279571	TTTTT	5	4	314	TGACACGTGTCCTGCCTAAC	AGAGTGGTGCATTGTGTGGT	WRKY	Exobasidium vexans	6	3	0.625	1	1	1	1
AE205	SDRB01002179.1	LOC114280887	ACACAC	6	4	276	GCAAAGAGGAGAGAAGGGGG	TAGTTGGACACGCTTGGGAC	WRKY	Exobasidium vexans	6	2	0.32	1	1	1	1
AE206	SDRB01002179.1	LOC114280887	AA	2	8	159	TCCCAAGCGTGTCCAACTAC	AAAGCACGGACACCTCTACG	WRKY	Exobasidium vexans	6	1	0	1	1	1	1
AE207	SDRB01002179.1	LOC114280887	AG	2	10	203	CTCCGTTCCCTACCACCAAC	ACCGTTCGAAAACCTTTACCT	WRKY	Exobasidium vexans	6	1	0	1	1	1	1
AE208	SDRB01002179.1	LOC114280913	TC	2	10	310	GCATCACTCTCTCTGCGTCA	CTGCTGCATGACTTTTCCGG	WRKY	Exobasidium vexans	6	5	0.7346	1.4	1	1	2
AE209	SDRB01002179.1	LOC114280913	TC	2	10	343	TCACGCTGATGACGTCCTTT	TCGCCACATCTCTCCCCTTA	WRKY	Exobasidium vexans	6	5	0.7346	1.4	1	1	2
AE210	SDRB01002179.1	LOC114280913	TTTTC	5	4	223	GTGGATTCCGGCGAGAGTAG	ACCATACAAACACAGCCGGA	WRKY	Exobasidium vexans	6	2	0.48	1	1	1	1
AE211	SDRB01002179.1	LOC114280913	TT	2	9	274	TCCGGCTGTGTTTGTATGGT	AGTGGTGTGGAGGCTTTTGT	WRKY	Exobasidium vexans	6	1	0	1	1	1	1
AE212	SDRB01002241.1	LOC114281649	AGAGAG	6	4	242	CACCTGAGGAGGCCATTTGA	AGAATCGGTCAAGGCCACAA	WRKY	Exobasidium vexans	6	5	0.7778	1	1	1	1
AE213	SDRB01002241.1	LOC114281649	GA	2	11	233	GAGAGAGATGGGAGTCGGGA	GGTGGTGTTCCGGTCTGATT	WRKY	Exobasidium vexans	6	1	0	1	1	1	1
AE214	SDRB01002241.1	LOC114281649	TATATA	6	4	340	ACACATTTAGGGTCCACTAT	CACGTCAAAGCCTTGGAACG	WRKY	Exobasidium vexans	6	2	0.375	1	1	1	1
AE215	SDRB01002322.1	LOC114282751	AAA	3	9	397	ACTGACATCGTCCGCAACAT	ACCCGCTTACACAAATGCAA	WRKY	Exobasidium vexans	6	1	0	1	1	1	1
AE216	SDRB01002333.1	LOC114282815	TCTC	4	9	253	AGCGACTACCAATACCCCGA	GCATCAGTAGACATGTCCTTGC	WRKY	Exobasidium vexans	6	4	0.6666	1	1	1	1
AE217	SDRB01002425.1	LOC114284113	AA	2	8	105	ACGTGAGACTGGTTAGCCAC	GTGACCACAGGACTGAAGCT	WRKY	Exobasidium vexans	6	1	0	1	1	1	1
AE218	SDRB01002425.1	LOC114284113	AAAAA	5	8	322	CGAGGCTGTCGGATTCTCTT	GAGTAGTAGTTTTGCAGCAACCA	WRKY	Exobasidium vexans	6	2	0.375	1	1	1	1
AE219	SDRB01002463.1	LOC114284484	AA	2	8	242	ATTTCCCCAAACAAACGGGC	TGGCCAAACATTCCTCTCCA	WRKY	Exobasidium vexans	6	1	0	1	1	1	1
AE220	SDRB01002463.1	LOC114284484	TT	2	9	127	ACCAAACTTTATGGGGCTTTTCA	CAGACGCGTTTAGCCCCTAA	WRKY	Exobasidium vexans	6	4	0.6666	1.1667	1	1	2
AE221	SDRB01002463.1	LOC114284484	TTTTT	5	4	263	CCACAACCAGATATGGGCGT	TCAACTACACTCGAGAGAAAGTCT	WRKY	Exobasidium vexans	6	2	0.5	1	1	1	1
AE222	SDRB01002505.1	LOC114285191	TT	2	8	283	ACCACGTGCACCTTTTTGAG	CAACGGTTATGAAAAATCCA	WRKY	Exobasidium vexans	6	3	0.4999	1	1	1	1
AE223	SDRB01002890.1	LOC114289849	AT	2	9	123	TGGTCCCGTCTCCTATGCAT	ACATTCATTCCACACCCAAGT	WRKY	Exobasidium vexans	6	2	0.4444	1.5	1.5	1	2
AE224	SDRB01002896.1	LOC114289980	ATATAT	6	4	213	AGCCCCAACATATCTTCCCA	AAGAAAAGTGTGTGTGCGCG	WRKY	Exobasidium vexans	6	1	0	1	1	1	1
AE225	SDRB01003031.1	LOC114291900	AA	2	9	160	AGTGTCCTCCAGAAGTAAACT	TGCTGTTCAGGGAAGGTCAC	WRKY	Exobasidium vexans	6	3	0.6667	1.5	1.5	1	2
AE226	SDRB01003031.1	LOC114291900	AT	2	8	321	AACTTCCCAAACGAGGCCAT	GTGTGTGTGTGTGTGTGTGG	WRKY	Exobasidium vexans	6	1	0	1	1	1	1
AE227	SDRB01003031.1	LOC114291900	CA	2	10	327	TGCACTCCATTACAAACACCA	TGGTGGTGGCATGAACTCTT	WRKY	Exobasidium vexans	6	1	0	1	1	1	1
AE228	SDRB01003031.1	LOC114291900	AAGAAG	6	4	259	GAAAGCAGTTGCAGTGGTGG	GCCTCTGCCTCTCTCTCTCT	WRKY	Exobasidium vexans	6	2	0.375	1	1	1	1
AE229	SDRB01003060.1	LOC114292193	AA	2	9	132	AGAATGTCACATCGAAACCA	TCGAGTTGGTTCAGGCTTGA	WRKY	Exobasidium vexans	6	4	0.6666	1.2	1	1	2
AE230	SDRB01003143.1	LOC114292823	CT	2	16	118	TACTCTCTCCCGACCACACA	AGCCAAAACGTAACCTTTGT	WRKY	Exobasidium vexans	6	1	0	1	1	1	1
AE231	SDRB01003143.1	LOC114292823	CT	2	8	300	ACTATTCCAGTCAACCGGCC	TGTGGTTAAGTTATGGTTTGTTCAG	WRKY	Exobasidium vexans	6	2	0.375	1	1	1	1
AE232	SDRB01003333.1	LOC114294106	AG	2	18	210	ATCTACCCCGGTTCTACCCC	TGTCGGACTAGCTGCTAGGT	WRKY	Exobasidium vexans	6	4	0.6666	1	1	1	1
AE233	SDRB01003333.1	LOC114294106	GA	2	10	224	TGTGTGAGCAAGCATGTGTG	TCCTTTCTGCTGTGTCTGATACC	WRKY	Exobasidium vexans	6	5	0.6875	1.3333	1	1	3
AE234	SDRB01003376.1	LOC114294418	TG	2	9	119	TGTTTCTGTCACCATGTATGCT	CGCACATACACACACACACA	WRKY	Exobasidium vexans	6	2	0.5	1	1	1	1
AE235	SDRB01003474.1	LOC114294862	AA	2	8	159	TGTCTAAGAGGGTGTTCGGA	TGGATCGGTCTGACCCATCT	WRKY	Exobasidium vexans	6	4	0.6122	1.1667	1	1	2
AE236	SDRB01004606.1	LOC114299830	AAAA	4	10	220	TAACCTTGTGCCCGAATGCT	AGGAGTTTGGTGTGCAGTGT	WRKY	Exobasidium vexans	6	3	0.625	2	2	2	2
AE237	SDRB01004606.1	LOC114299830	AAAA	4	11	234	ACACTGCACACCAAACTCCT	GAAGAGACCGGCGGAATAGG	WRKY	Exobasidium vexans	6	1	0	1	1	1	1
AE238	SDRB01004606.1	LOC114299830	AA	2	8	323	ACACTGCACACCAAACTCCT	GGGGAGGAGTATGGTGGAGT	WRKY	Exobasidium vexans	6	1	0	1	1	1	1
AE239	SDRB01004943.1	LOC114300748	AG	2	11	126	ACAGAAGGGCATAGGTGAGC	TGCTCTCTCTCTCTCTCTCTCT	WRKY	Exobasidium vexans	6	3	0.6111	1	1	1	1
AE240	SDRB01004943.1	LOC114300748	AT	2	11	350	ACAGAAGGGCATAGGTGAGC	TTGGGTGGTGGACTCTACCA	WRKY	Exobasidium vexans	6	4	0.6666	1	1	1	1
AE241	SDRB01004943.1	LOC114300748	TTTTT	5	4	319	ACGAGGGGATTGAGGAGGAA	GCTCAGCCATCCCCATTCTT	WRKY	Exobasidium vexans	6	3	0.56	1	1	1	1
AE242	SDRB01006206.1	LOC114302443	TC	2	9	225	CAAACTACCCCTCCGCTGTT	AGTTTGGCCGGAGACATGAG	WRKY	Exobasidium vexans	6	1	0	1	1	1	1
AE243	SDRB01006206.1	LOC114302443	GA	2	8	113	TGTTCATGATGAGGCCACGT	TGTCCCCTCTCTCTCTCTCTC	WRKY	Exobasidium vexans	6	2	0.4444	1	1	1	1
AE244	SDRB01006206.1	LOC114302443	GA	2	11	282	TGGTTTGACCACCTGCATTA	AAACCAACTCGCACATTCGC	WRKY	Exobasidium vexans	6	1	0	1	1	1	1
AE245	SDRB01002847.1	LOC114289421	AT	2	15	191	CGTTCGTCCTGGTCTAGTGT	ACCCAACCTATACTCACCCTCA	CsERF105	Colletotrichum camelliae	6	2	0.5	1	1	1	1
AE246	SDRB01002847.1	LOC114289421	TT	2	10	174	GTGCAAACACTTGTGCCCAA	GGAGCTCTCTGGACAACACC	CsERF105	Colletotrichum camelliae	6	2	0.375	1.3333	1	1	2
AE247	SDRB01002847.1	LOC114289421	AA	2	10	218	AGACGTCCACACAACCCAAA	TCTCCCAACCAAACACAGGT	CsERF105	Colletotrichum camelliae	6	1	0	1	1	1	1
AE248	SDRB01002847.1	LOC114289421	AT	2	9	361	TGGAGCCTACAACATGTTCCA	GGGTTCTGTTTCGATGATCCG	CsERF105	Colletotrichum camelliae	6	2	0.375	1	1	1	1
AE249	SDRB01002847.1	LOC114289421	AA	2	8	214	ACATCTCACTAAAAGTGGTGCTCT	GGGGATTCCTTTGCAGTCCA	CsERF105	Colletotrichum camelliae	6	2	0.375	1	1	1	1
AE250	SDRB01002847.1	LOC114289421	TT	2	8	159	AGTGCAACAAAGTTCATCACAACA	CATCACCTTGCCACGTGTTG	CsERF105	Colletotrichum camelliae	6	1	0	1	1	1	1
AE251	SDRB01003060.1	LOC114292166	TC	2	19	374	GCTCTACCTGCTGACACCAA	ACCTGAAGTGGGTTGGATCG	PBL7	Empoasca vitis	6	6	0.78	1.6667	2	1	2
AE252	SDRB01003060.1	LOC114292166	TCTC	4	9	319	GCTCTACCTGCTGACACCAA	GCTGTGTGGTTCGATTGTCC	PBL7	Empoasca vitis	6	6	0.78	1.6667	2	1	2
AE253	SDRB01003060.1	LOC114292166	AA	2	8	206	AGCATTCTGCCGTCATACGA	TAGTTTCCACCGACAGCACC	PBL7	Empoasca vitis	6	5	0.75	1.3333	1	1	2
AE254	SDRB01001507.1	LOC114269408	GA	2	21	323	TGCGAACAACCCTATTCCCC	GTGTGTGTGTGTGCATGCAT	GLP	Empoasca vitis	6	1	0	1	1	1	1
AE255	SDRB01001507.1	LOC114269408	AA	2	11	110	ATGCATGCACACACACACAC	GAGCCATGGGAGCCTAATGG	GLP	Empoasca vitis	6	1	0	1	1	1	1
AE256	SDRB01001507.1	LOC114269408	CA	2	9	290	GATCACGTTTGCTTGCTCGC	GAGCCATGGGAGCCTAATGG	GLP	Empoasca vitis	6	1	0	1	1	1	1
AE257	SDRB01001469.1	LOC114268610	TT	2	13	248	AGGATGTTAAGAGTGCAGTTGC	ACCAGACATCATAACAACACCCA	LOX	Empoasca vitis	6	2	0.4444	1.5	1.5	1	2
AE258	SDRB01001469.1	LOC114268610	AA	2	13	381	ATGTGGCATCATGTGGACCC	TGGTACAAAATTAGTGGTGGGGA	LOX	Empoasca vitis	6	2	0.4444	1.5	1.5	1	2
AE259	SDRB01001469.1	LOC114268610	AA	2	10	164	AGACTTACACTATGCACAAAAGTGA	TGGTACAAAATTAGTGGTGGGGA	LOX	Empoasca vitis	6	4	0.6562	2.25	2	1	4
AE260	SDRB01001469.1	LOC114268610	TT	2	8	199	AGGGGAATTCCAGTTCAAAGGA	ACCAGACATCATAACAACACCCA	LOX	Empoasca vitis	6	2	0.4444	1.5	1.5	1	2
AE261	SDRB01001257.1	LOC114263845	AGAGGA	6	11	100	ACGCAGAGAAGAGGGAGGAA	TCCTCTTCCTCTTCCTCTTCCT	CcoAOMT	Empoasca vitis	6	88	0.9886	88	88	88	88
AE262	SDRB01001257.1	LOC114263845	AA	2	9	123	CCATTGCCCTTGGTGAAAGC	TCTCCCATTGCCACCTGTTC	CcoAOMT	Empoasca vitis	6	1	0	1	1	1	1
AE263	SDRB01001788.1	LOC114274899	CTTTT	5	5	289	TCAAAACTCATGGTGCATGCA	TCAAGGATGAGTGCACGTGT	PKS-ER	Empoasca vitis	6	4	0.75	1.3333	1	1	2
AE264	SDRB01001754.1	LOC114274221	TT	2	11	253	TCCAAACTAGGCGCGACAAA	ACTCACTTCCCAAACGGAGAC	CYP74B24	Empoasca vitis	6	1	0	1	1	1	1
AE265	SDRB01001754.1	LOC114274221	AA	2	8	163	AGCTTTTAGGGCTCTGCTGG	GGAAGGCGATAGGGGGAATG	CYP74B24	Empoasca vitis	6	1	0	1	1	1	1
AE266	SDRB01000387.1	LOC114309777	ATTA	4	4	330	AACACCACACAAAGACGGGT	AGAGAGGAGTTTACGGTAACA	RPP13	Acaphylla theae	6	2	0.5	2	2	2	2
AE267	SDRB01000387.1	LOC114309777	AATA	4	7	203	TGGAACCAAACAAGGTGATTTTGA	TGACGGTACTTAAGGCTTGGT	RPP13	Acaphylla theae	6	1	0	1	1	1	1
AE268	SDRB01001408.1	LOC114267326	TA	2	11	286	TGGAGTCTACATCATTGGTTGT	TCCACTAACCTCCGTTAACAGC	RF45	Acaphylla theae	6	2	0.375	1	1	1	1
AE269	SDRB01001408.1	LOC114267326	AA	2	10	393	TGGTGTGAAAACCAGCCCAT	TCCTGGACCTCGCTAACTCA	RF45	Acaphylla theae	6	2	0.5	1	1	1	1
AE270	SDRB01001408.1	LOC114267326	AT	2	8	313	TGGTGTGAAAACCAGCCCAT	TGAGCGTTTTGTTCGTATAGCA	RF45	Acaphylla theae	6	2	0.5	1	1	1	1
AE271	SDRB01001408.1	LOC114267326	TT	2	8	146	TGAGTTAGCGAGGTCCAGGA	ACACAAACAAGACAAGTGGT	RF45	Acaphylla theae	6	2	0.5	1	1	1	1
AE272	SDRB01001408.1	LOC114267326	AA	2	8	227	TCACTAGTGGTGGCCTATATGT	TGCATACGAGAATTGGTTTT	RF45	Acaphylla theae	6	1	0	1	1	1	1
AE273	SDRB01001402.1	LOC114267125	AG	2	17	212	TGCCATGAGAGAGAGAGGGA	GGCTCCAAAGGAAGCCTGAT	R1A-4	Acaphylla theae	6	4	0.6875	1.6	2	1	2
AE274	SDRB01001402.1	LOC114267125	GGTTGT	6	4	103	GCAAAGCAAAGTGACCTGGC	CCACAACCACAACCACAACC	R1A-4	Acaphylla theae	6	3	0.6429	4	4.5	2	5
AE275	SDRB01000394.1	LOC114310179	ATA	3	8	307	ACATGTTTGGATCTTCACATCA	TCGACATGTGTGAGAGAGAGA	RPM1	Acaphylla theae	6	2	0.32	1	1	1	1
AE276	SDRB01000474.1	LOC114312482	CT	2	16	195	TTTCCCTCGCACGTCAGTTT	TCATTTTGGGCAGTTCGTGA	UGT91A1	Acaphylla theae	6	2	0.375	1	1	1	1
AE277	SDRB01000474.1	LOC114312482	AGA	3	11	173	AGGCTACCATCAAATCAGAGAGA	TGCTCTCGTTTCCATCATCA	UGT91A1	Acaphylla theae	6	2	0.375	1	1	1	1
AE278	SDRB01000474.1	LOC114312482	AA	2	9	115	TCTGAAGGTGAGTTATTGCTCTCA	TGCAGGAGATATTGAAACAAGA	UGT91A1	Acaphylla theae	6	6	0.781	2.1667	2.5	1	3
AE279	SDRB01000474.1	LOC114312482	TC	2	9	110	TGAAATGAAGGGTCGAGGCC	AGAGACTGAGACCCCGAGAC	UGT91A1	Acaphylla theae	6	2	0.375	1	1	1	1
AE280	SDRB01000474.1	LOC114312482	TC	2	9	234	TGAAATGAAGGGTCGAGGCC	GCCTTTCCCTGAATCCCCTC	UGT91A1	Acaphylla theae	6	2	0.375	1	1	1	1
AE281	SDRB01000443.1	LOC114311613	TT	2	8	105	GCCGAGCCAGATTCAGATCA	TGGACAAATACAGAGACCCGA	UGT94E5	Acaphylla theae	6	2	0.375	1	1	1	1
AE282	SDRB01000443.1	LOC114311613	GAGGCA	6	4	316	CCCAACAACTTGGCGAAGTG	CTTAGTCCAGTCCGATCGCC	UGT94E5	Acaphylla theae	6	1	0	1	1	1	1
AE283	SDRB01001257.1	LOC114263843	TT	2	8	200	GGTCCACCCACCATTTTCTT	TCCTTTATACACTTGTCACTGTGGA	At4g26220	Acaphylla theae	6	2	0.5	1	1	1	1
AE284	SDRB01003568.1	LOC114295542	AAG	3	11	269	ACGTAGCTCGAATCCTCCCT	GGCCCTCTGTGCTGTGTATT	At1g67980	Acaphylla theae	6	2	0.5	1	1	1	1
AE285	SDRB01003568.1	LOC114295542	AG	2	9	236	TTTACGTCACAGCAGGGACC	TCGCTTTGCAGGATGGTCTT	At1g67980	Acaphylla theae	6	1	0	1	1	1	1
AE286	SDRB01003568.1	LOC114295542	AA	2	9	103	AAGACCATCCTGCAAAGCGA	GCCATGATTGAGGCCTCGAA	At1g67980	Acaphylla theae	6	1	0	1	1	1	1
AE287	SDRB01003568.1	LOC114295542	TT	2	8	283	TCAGTTTCGAGGCCTCAATCA	TCCTCTGGTCGAAGTATCAT	At1g67980	Acaphylla theae	6	1	0	1	1	1	1
AE288	SDRB01000239.1	LOC114305119	TC	2	12	330	GCAACGATTTGTGGTGGCTT	ACCAAGTAACGAAACCCACA	AMAT	Ectropis obliqua	6	3	0.56	2	2	2	2
AE289	SDRB01000239.1	LOC114305119	AA	2	9	237	GCCTGCGTTTGGTTGTGTTT	CCGGTTGGTCGATCGGTTAA	AMAT	Ectropis obliqua	6	1	0	2	2	2	2
AE290	SDRB01000239.1	LOC114305119	AA	2	9	266	GTGGTGGATGCTCTTGACGA	GGTGTTCAACCTTGATAACCT	AMAT	Ectropis obliqua	6	2	0.375	2	2	2	2
AE291	SDRB01000239.1	LOC114305119	AA	2	9	130	GATCCTCTGCAGGGCTTTCC	GGAGAGGCGTGAAGTGTGAA	AMAT	Ectropis obliqua	6	3	0.6122	4	4	4	4
AE292	SDRB01000844.1	LOC114323378	AA	2	10	319	TGTTTGATGTAAATGGGCCTGA	GTCACCCTTATGCGGTTAGGT	AMAT	Ectropis obliqua	6	1	0	1	1	1	1
AE293	SDRB01000844.1	LOC114323378	TT	2	10	138	TCAAACCAAACACACTGAATAGG	TGATGCTATTTGGTCTTGGCCT	AMAT	Ectropis obliqua	6	2	0.32	1.75	1	1	4
AE294	SDRB01002106.1	LOC114279762	CCA	3	5	254	CCACACCACGAATACGACCA	ATGCACGAGACACGAACAGT	AMAT	Ectropis obliqua	6	3	0.4062	3.1667	3.5	2	4
AE295	SDRB01002106.1	LOC114279762	AAAAT	5	3	233	TGCAGCCACTATACTAGTACTTGT	CTGTGTGGAATTAATTTGGT	AMAT	Ectropis obliqua	6	3	0.5679	1.5	1.5	1	2
AE296	SDRB01001216.1	LOC114263020	TT	2	9	291	TCGAAAATTCTCATCCTTACCCCT	TTGAAAACAGGGCCAGTCCT	AMAT	Ectropis obliqua	6	2	0.375	1	1	1	1
AE297	SDRB01001216.1	LOC114263020	TA	2	8	335	AGCCAACTTCCCAAAATAGCT	TTGAAAACAGGGCCAGTCCT	AMAT	Ectropis obliqua	6	1	0	1	1	1	1
AE298	SDRB01001216.1	LOC114263020	AAAAT	5	4	350	TGAGAGAGAGTTTTGGAAAAAGTGA	ATGCACATGATAGCCCACCC	AMAT	Ectropis obliqua	6	1	0	1	1	1	1
AE299	SDRB01000254.1	LOC114305763	TT	2	8	128	TTTCCCCCTCTCTTCCCTCC	AGGGAAGGGAAAAGGAGGAA	HTT	Ectropis obliqua	6	1	0	1	1	1	1
AE300	SDRB01000254.1	LOC114305763	TT	2	8	174	ACTGGTCTGTATTGGGGTGT	TGTTAATAGACGCATTGGGGGA	HTT	Ectropis obliqua	6	1	0	1	1	1	1
AE301	SDRB01002501.1	LOC114285113	AA	2	11	170	ATATCGGCAATGCTGGGGAC	AAAGCTTGAGACCCCAGTGG	HTT	Ectropis obliqua	6	2	0.5	1	1	1	1
AE302	SDRB01002900.1	LOC114290041	AT	2	9	224	TGAGCTGATCAGTTGGCTGG	AGGAGCTCAAAACCCTTGCT	BAHD-AT	Ectropis obliqua	6	2	0.5	1	1	1	1
AE303	SDRB01000397.1	LOC114310244	AA	2	12	148	AGGAACATGACCAGAATTGTTTGA	TGAAATCGCGTCTTTGGTGC	HCT	Ectropis obliqua	6	1	0	1	1	1	1
AE304	SDRB01000397.1	LOC114310244	TT	2	11	217	AGGAACATGACCAGAATTGTTTGA	AAACTATGGGATGGTAGTGT	HCT	Ectropis obliqua	6	2	0.5	1	1	1	1
AE305	SDRB01000397.1	LOC114310244	CGGGG	5	4	200	CAATGCTACACACCCCCAGT	AACAGGTCGGGGATTTTCGG	HCT	Ectropis obliqua	6	1	0	1	1	1	1
AE306	SDRB01001196.1	LOC114262602	TC	2	27	356	TCCCGTCGAATTGCCTATCG	ACCAAGAGAGATCAAGCCTCT	BAHD-DCR	Ectropis obliqua	6	3	0.6667	1	1	1	1
AE307	SDRB01001196.1	LOC114262602	TT	2	13	313	GCGATCTATGGTGTCGTGGT	CTCCGGTGGTGGTGTTTCTT	BAHD-DCR	Ectropis obliqua	6	1	0	1	1	1	1
AE308	SDRB01001196.1	LOC114262602	TCTC	4	13	355	TCCCGTCGAATTGCCTATCG	CCAAGAGAGATCAAGCCTCT	BAHD-DCR	Ectropis obliqua	6	3	0.6667	1	1	1	1
AE309	SDRB01001196.1	LOC114262602	TA	2	10	360	CTGTCTCTTCCTCTATTTCCCCA	GGGCATACCTCGTCTGTTTCT	BAHD-DCR	Ectropis obliqua	6	1	0	1	1	1	1
AE310	SDRB01002630.1	LOC114287089	TA	2	10	206	TCCGTCTGCTACTGCTTTGT	TGACCACCAATCATTACCGT	FACT	Ectropis obliqua	6	1	0	1	1	1	1
AE311	SDRB01002630.1	LOC114287089	TA	2	9	328	TGGCAATGGGTCTCGTCATT	GTGGGCCTACTTGCTGAACA	FACT	Ectropis obliqua	6	1	0	1	1	1	1
AE312	SDRB01002630.1	LOC114287089	TA	2	9	276	TCCGTCTGCTACTGCTTTGT	AGAAGGAAGGAAGAGCTTCTGA	FACT	Ectropis obliqua	6	2	0.5	2	2	2	2
AE313	SDRB01002630.1	LOC114287089	TT	2	8	267	TGGCAATGGGTCTCGTCATT	GGAGAAGGAAACAAAAGTGTAGCT	FACT	Ectropis obliqua	6	1	0	1	1	1	1
AE314	SDRB01002630.1	LOC114287089	CTGAT	5	4	104	AGGGCATTGGTTGAGAGTGT	TGCAACAGCTAGCTACCACT	FACT	Ectropis obliqua	6	3	0.56	1	1	1	1
AE315	SDRB01001515.1	LOC114269512	ATA	3	12	152	ACCAAGAGCAAATAAACCCCCA	GCTTAGTTCCCCCTTCATGCT	ACT	Ectropis obliqua	6	3	0.625	1	1	1	1
AE316	SDRB01001379.1	LOC114266518	AT	2	10	118	TGGTCGACCGGTAAGGGTAA	ATTTGCCTTACCCGTCGACC	VS	Ectropis obliqua	6	1	0	1	1	1	1
AE317	SDRB01001296.1	LOC114264717	AA	2	11	171	TAACTTCAGGGCCCTCAGGA	TGTCCGTCCTAACTGGGTTG	BEAT	Ectropis obliqua	6	4	0.6666	1.2	1	1	2
AE318	SDRB01001296.1	LOC114264717	AAG	3	9	298	TAACTTCAGGGCCCTCAGGA	CATGGGTGGGGGTTGAAGAA	BEAT	Ectropis obliqua	6	4	0.6666	1.2	1	1	2
AE319	SDRB01002221.1	LOC114281498	TT	2	13	243	TGGTTACTTTCGTCAGCCCC	CCACAAAAGTATTGAGCCGCC	EBOS	Empoasca onukii	6	5	0.8	1.25	1	1	2
AE320	SDRB01002221.1	LOC114281498	AT	2	12	203	CGGGGGAATGATTTTTCGGG	CATCACCACCACCAACCACT	EBOS	Empoasca onukii	6	2	0.375	1	1	1	1
AE321	SDRB01002221.1	LOC114281498	GAA	3	12	187	TTGGTAGCTCGAAACCCAGC	CGCCTCTGCCTCTTTCTTCT	EBOS	Empoasca onukii	6	1	0	1	1	1	1
AE322	SDRB01002221.1	LOC114281498	TT	2	10	366	GCCTATATCCTCCCACCACC	CCGTTGACCGTTCAAAATCCC	EBOS	Empoasca onukii	6	4	0.75	1.3333	1	1	2
AE323	SDRB01002221.1	LOC114281498	AG	2	9	239	ATGCAGAGCCCTTTGTGGAA	CAGCTCCTTTAGTGCTCCCA	EBOS	Empoasca onukii	6	1	0	1	1	1	1
AE324	SDRB01002221.1	LOC114281498	CT	2	8	339	GGGCCTCTCTCTGTCTCTGT	TGCCTGTGAGTTTTCCGACA	EBOS	Empoasca onukii	6	1	0	1	1	1	1
AE325	SDRB01002221.1	LOC114281498	TT	2	8	249	TGATGTTGACCCCATGCTGT	TCACAGCTGCTGTTGAGAGG	EBOS	Empoasca onukii	6	9	0.8761	1.8333	1.5	1	4
AE326	SDRB01002221.1	LOC114281498	TT	2	8	306	TGGGAGCACTAAAGGAGCTG	AGCTCTCAATCACAACTGCGA	EBOS	Empoasca onukii	6	1	0	1	1	1	1
AE327	SDRB01003544.1	LOC114295333	AA	2	12	291	ACGTGACAAAAGGACATCGT	GCGCTACATCAAATGAAACCCA	EBOS	Empoasca onukii	6	2	0.375	1	1	1	1
AE328	SDRB01003544.1	LOC114295333	TA	2	11	314	TGCATCTTTTGGCAAAGGTT	TGTCCTAGTTGATCTACTGAATCT	EBOS	Empoasca onukii	6	1	0	1	1	1	1
AE329	SDRB01003544.1	LOC114295333	AA	2	8	104	CTTGTCAAACCAGCCTCAAGC	TCAGCTTGCACGTGATAGGT	EBOS	Empoasca onukii	6	2	0.5	1	1	1	1
AE330	SDRB01003544.1	LOC114295333	TT	2	8	161	TGCATCTTTTGGCAAAGGTT	TGGGAATCTTGGGTGAATAACT	EBOS	Empoasca onukii	6	1	0	1	1	1	1
AE331	SDRB01004681.1	LOC114300071	AG	2	17	188	GTCTCATGGTGGTCGTGGAG	AAAGTCCCACAACCCCACAC	EBOS	Empoasca onukii	6	2	0.375	1	1	1	1
AE332	SDRB01004681.1	LOC114300070	TA	2	11	131	TCTGACAACATGGACACGAA	ACTTCCTGCAACATGAAAACA	EBOS	Empoasca onukii	6	4	0.6667	1.8	2	1	2
AE333	SDRB01004681.1	LOC114300069	CT	2	10	131	GGAAAATAGATTTTGCGCTCACA	CCAGCCGAGAGAGAGAGAGA	GDS	Empoasca onukii	6	2	0.375	1	1	1	1
AE334	SDRB01004681.1	LOC114300072	TA	2	10	283	ACTCCATCAACGATGTTATTGAGT	CAAGATCAATAACCAAGACA	EBOS	Empoasca onukii	6	2	0.5	1.5	1.5	1	2
AE335	SDRB01001101.1	LOC114260484	AT	2	11	315	GAAGCTTCCATGGCCGAGTA	ATCAAAACCGCGTGGAGACT	MPK17	Empoasca onukii	6	4	0.6666	1	1	1	1
AE336	SDRB01001469.1	LOC114268608	AA	2	10	238	ACCTTGGATTAAGCCGTGGG	AGAAATGGAGATTGCACCAA	LOX	Empoasca onukii	6	4	0.72	1	1	1	1
AE337	SDRB01001469.1	LOC114268608	AT	2	9	247	CCGTTTGGCCACACAACAAA	CATCCTCCTCTTGGCTCGTC	LOX	Empoasca onukii	6	2	0.4444	1	1	1	1
AE338	SDRB01001469.1	LOC114268608	AA	2	8	310	ACTTGCTCACTCCACTGCAC	ACACAACCCTGGTTTCAGCA	LOX	Empoasca onukii	6	4	0.7222	1.2	1	1	2
AE339	SDRB01001469.1	LOC114268608	TT	2	8	337	TGGACCATATTTGTTTGGAACCG	ACCGTAACAACAACACGAAA	LOX	Empoasca onukii	6	2	0.4444	1.5	1.5	1	2
AE340	SDRB01000851.1	LOC114323450	CT	2	12	267	CTGGCTCGACAACCAAAACG	GTGGACTCCGACGATGATCC	AQU21	Empoasca onukii	6	1	0	1	1	1	1
AE341	SDRB01000851.1	LOC114323450	AT	2	8	199	ACTCTGCACAACCCACAACA	CCAGTGGCTCGACTTCACTT	AQU21	Empoasca onukii	6	1	0	1	1	1	1
AE342	SDRB01000851.1	LOC114323450	TA	2	8	252	AATCACTCGTAATGGCCCCC	TGACATTCGGTGCCTTCCTC	AQU21	Empoasca onukii	6	4	0.75	1	1	1	1
AE343	SDRB01000851.1	LOC114323450	AA	2	8	231	TAGTCCTCTTGGGCCCATCA	TCCGTAACCCTCTTTGCACC	AQU21	Empoasca onukii	6	2	0.4444	1	1	1	1
AE344	SDRB01002655.1	LOC114287406	TA	2	10	280	CGGACAGTGGAGAATCGGAG	GCCGCGGCAAAGGATTTATC	PIP2.2	Empoasca onukii	6	6	0.78	2.2	2	1	3
AE345	SDRB01002655.1	LOC114287406	TT	2	9	223	GATAAATCCTTTGCCGCGGC	CCACTCATGTCCTGCCACAT	PIP2.2	Empoasca onukii	6	1	0	1	1	1	1
AE346	SDRB01001809.1	LOC114275306	TA	2	10	325	GACACATGCTCAACTGTTGACA	TCACCGCATTTTGTTAATGGGT	JAZ1	Empoasca onukii	6	3	0.625	1	1	1	1
AE347	SDRB01001809.1	LOC114275306	AA	2	10	203	ATCAAAAACAGTTCACCCCC	TGCGCTGACTTGTAACCGAT	JAZ1	Empoasca onukii	6	3	0.64	1	1	1	1
AE348	SDRB01001809.1	LOC114275306	AA	2	9	210	TGAAGAAGTCGATGGACCGC	TCGCTTCACCGGTTCTTTGA	JAZ1	Empoasca onukii	6	3	0.6111	1	1	1	1
AE349	SDRB01001809.1	LOC114275306	TTC	3	9	371	TGATTTCTCCGGCGACTTGC	ACTACCATCCCACCTCCTGT	JAZ1	Empoasca onukii	6	4	0.6666	1	1	1	1
AE350	SDRB01000932.1	LOC114257083	CT	2	9	354	ACGGAGCTTTACGGATCGAC	GGATTTCGAACCCCTCACGT	ERF8	Empoasca onukii	6	2	0.4444	1	1	1	1
AE351	SDRB01000932.1	LOC114257083	TT	2	8	244	ACGGAGCTTTACGGATCGAC	CGCCGACCACAGATCAAGTA	ERF8	Empoasca onukii	6	2	0.4444	1	1	1	1
AE352	SDRB01001343.1	LOC114265784	AT	2	11	192	TCCGTAACAAGCCAAAAATCAACT	AAACCCTGAGGCAGTTGCAT	RPM1	Exobasidium vexans	6	1	0	2	2	2	2
AE353	SDRB01001343.1	LOC114265784	AT	2	11	193	ATGCAACTGCCTCAGGGTTT	TTTGGGCCGCAATTGAACTG	RPM1	Exobasidium vexans	6	2	0.5	2	2	2	2
AE354	SDRB01002342.1	LOC114282932	TA	2	9	379	TCGGTTTGGTTTATGGTTCT	GGTAATCCGGACCGAACCAG	RPM1	Exobasidium vexans	6	1	0	1	1	1	1
AE355	SDRB01000232.1	LOC114302593	TT	2	10	273	AAAGTCCCAAACGAGGCCAA	AAGAGCGTAGAGGGCAGAGA	RPM1	Exobasidium vexans	6	2	0.5	2	2	2	2
AE356	SDRB01000232.1	LOC114302593	TC	2	8	229	TGGAATTTCGGGGCATTCGA	GATTCCGGCGTCTAGGACAG	RPM1	Exobasidium vexans	6	1	0	1	1	1	1
AE357	SDRB01000834.1	LOC114323003	TT	2	9	208	AGCCATCTTTTTACCAACTTTCCA	TAATGCACCACCTACGGCTC	RPS2	Exobasidium vexans	6	2	0.375	1	1	1	1
AE358	SDRB01000834.1	LOC114323003	TT	2	8	345	GGCTCCACTCGTTTGATGCA	CCATCAAAACCCACACTGCC	RPS2	Exobasidium vexans	6	3	0.4999	1	1	1	1
AE359	SDRB01000834.1	LOC114323003	TT	2	8	305	TGGACATGAGTGTAGGTTGTGA	ACTATCATGTCACAACCAAA	RPS2	Exobasidium vexans	6	3	0.56	1	1	1	1
AE360	SDRB01000876.1	LOC114324024	TT	2	14	400	ACTCCGAAGACCCCTCAAGT	TGTTTGGTTTCATTCTCTGT	RPS2	Exobasidium vexans	6	1	0	1	1	1	1
AE361	SDRB01000876.1	LOC114324024	AA	2	8	144	ACTCATAGCCAAACATACAACTCA	GGTTGACCGGAACAGTGGAA	RPS2	Exobasidium vexans	6	1	0	1	1	1	1
AE362	SDRB01001057.1	LOC114259763	AT	2	9	142	GCAATAAGCCGCAACTTTAGGT	ACGGCAGTGATATGAGAGGA	PR1	Exobasidium vexans	6	2	0.4444	1	1	1	1
AE363	SDRB01001057.1	LOC114259763	TT	2	8	138	TCCATTTCTCCCTTCGCCAC	AGCGTGCAAAGGTGAGAGAT	PR1	Exobasidium vexans	6	3	0.5715	1.1667	1	1	2
AE364	SDRB01001008.1	LOC114258574	TC	2	13	107	TCTCTCTACCTACCAAACCTCTCA	TCAGAGAGAGAGAGAGAGAGAGA	PR1	Exobasidium vexans	6	2	0.48	1	1	1	1
AE365	SDRB01001008.1	LOC114258574	AA	2	10	299	TGCTCTTTCCAGTTGACCCC	TGCGATGTGATGTTTTGGCC	PR1	Exobasidium vexans	6	1	0	1	1	1	1
AE366	SDRB01001008.1	LOC114258574	AT	2	9	383	TGCTCAAATCGGCTGTGCTA	TGGTGAACGGTTAGAGATGGC	PR1	Exobasidium vexans	6	1	0	1	1	1	1
AE367	SDRB01001008.1	LOC114258574	TATTT	5	4	337	TGTTGGGCACACATAGGTCA	GGATCGTATGTGAGAACCCGA	PR1	Exobasidium vexans	6	2	0.4444	1.5	1.5	1	2
AE368	SDRB01001023.1	LOC114258874	TT	2	8	221	AGTACAATTAGGAACGTTGTGG	GGGTCACAAATTTTAGAGGTCCC	PR1	Exobasidium vexans	6	2	0.375	1	1	1	1
AE369	SDRB01000394.1	LOC114310106	TT	2	15	265	TGGTGGTAGGGGTGTCTTCA	TGGGGGATAGCTTATTTTTGGGT	STS14	Exobasidium vexans	6	3	0.56	1	1	1	1
AE370	SDRB01000394.1	LOC114310106	TT	2	11	194	ACCCAAAAATAAGCTATCCCCCA	TGTGTCAACCAAGGGCTGTT	STS14	Exobasidium vexans	6	1	0	1	1	1	1
AE371	SDRB01000230.1	LOC114302248	AT	2	12	222	GGAACATTGATGTGCGAAATTGG	TGTTCCAGACAATTGTTTCACT	PR1	Exobasidium vexans	6	2	0.375	1	1	1	1
AE372	SDRB01000230.1	LOC114302248	AA	2	8	221	GATGAACATGATGATTTGAC	CCAATTTCGCACATCAATGTTCC	PR1	Exobasidium vexans	6	1	0	1	1	1	1
AE373	SDRB01001023.1	LOC114258873	AA	2	10	342	TGACCAGAAAGCCTTTCGGT	ACCCTACTGGCTACATGACA	PR1	Exobasidium vexans	6	1	0	2	2	2	2
AE374	SDRB01001023.1	LOC114258873	AAAAAT	6	4	398	CGGCCACTAGCATAATTAGGGT	TGTAATACCGGTGCACAAGCT	PR1	Exobasidium vexans	6	1	0	2	2	2	2
AE375	SDRB01000230.1	LOC114301909	GA	2	17	170	TCGACGGTGAAGATGGCAAA	TGGTCACGCTCTCTCTCTCT	PR1	Exobasidium vexans	6	2	0.375	1	1	1	1
AE376	SDRB01000230.1	LOC114301909	AA	2	15	328	AGAGGTAAAAACCGTACATA	CGTGTGATACCCGTCACCAA	PR1	Exobasidium vexans	6	1	0	1	1	1	1
AE377	SDRB01000230.1	LOC114301909	AC	2	13	212	GTCCATATGCACTGGTGGCT	TGTGTGTGTGTGTGTGTGTG	PR1	Exobasidium vexans	6	5	0.7734	4	4	4	4
AE378	SDRB01000230.1	LOC114301909	AA	2	12	181	TGTTGTGACAACCTTCTGCA	TCACTAATTTCCCTAATTGGCA	PR1	Exobasidium vexans	6	4	0.6666	1	1	1	1
AE379	SDRB01000230.1	LOC114301909	TA	2	11	385	TGTACACGTGACCTCTTTTT	ACAATCAAAATGCACCACGA	PR1	Exobasidium vexans	6	1	0	1	1	1	1
AE380	SDRB01000230.1	LOC114301909	TT	2	10	137	TGTCAACTAACAGCGGGGTC	GGTCGGTGGGAATGGACAAT	PR1	Exobasidium vexans	6	2	0.32	1	1	1	1
AE381	SDRB01000904.1	LOC114256256	AG	2	13	220	GGTGCGTTTGGCTCTCTCTA	ACCCATGAATGATGAGCTCTCT	PR1	Exobasidium vexans	6	1	0	1	1	1	1
AE382	SDRB01000904.1	LOC114256256	TT	2	12	172	AGGTTGAGATCGGAAATGAT	CGTGGTGCTCCGGAAGTATT	PR1	Exobasidium vexans	6	1	0	1	1	1	1
AE383	SDRB01000904.1	LOC114256256	TA	2	11	137	GGTGCGTTTGGCTCTCTCTA	TCCCTCTCTCGGTTCTCTCC	PR1	Exobasidium vexans	6	1	0	1	1	1	1
AE384	SDRB01000904.1	LOC114256256	AG	2	8	167	CGTCGATCACTGGTGACCAT	ACACGTTTTCCTCTCTCTCTCT	PR1	Exobasidium vexans	6	1	0	1	1	1	1
AE385	SDRB01001618.1	LOC114271432	TT	2	8	388	AGTCGCCAATACTATCGCCG	GGGTTTTCAAATTTTGGAGGTTCC	PR1	Exobasidium vexans	6	1	0	1	1	1	1
AE386	SDRB01000663.1	LOC114318220	AT	2	12	334	TGTCACTCGATCACAAATGTCT	AAGATTGCAGGACAGGAGGC	CsOPR3	Colletotrichum fructicola	6	2	0.4444	1	1	1	1

## Sheet: All_Primers with PIC
Primer_ID	Total_Genomes_Analyzed_n	Allele_Variant_Count	PIC	product_size	Min_Products_In_Genome_n	Max_Products_In_Genome_n
AE001	6	4	0.6122	142, 152, 162, 170	1	2
AE002	6	6	0.78	130, 135, 137, 141, 145, 158	2	2
AE003	6	4	0.7161	294, 295, 302, 304	1	2
AE004	6	2	0.375	138, 144	1	1
AE005	6	2	0.375	250, 266	1	1
AE006	6	1	0	121	1	1
AE007	6	2	0.5	351, 379	1	1
AE008	6	3	0.4999	299, 300, 301	1	2
AE009	6	2	0.5	340, 348	2	2
AE010	6	4	0.6666	284, 362, 364, 374	1	2
AE011	6	4	0.6666	107, 112, 115, 119	1	2
AE012	6	3	0.6111	178, 184, 187	1	1
AE013	6	4	0.6628	259, 260, 261, 262	2	4
AE014	6	1	0	367	1	1
AE015	6	1	0	335	1	1
AE016	6	1	0	187	1	1
AE017	6	1	0	219	1	1
AE018	6	1	0	260	1	1
AE019	6	1	0	292	1	1
AE020	6	2	0.5	321, 1169	2	2
AE021	6	4	0.6666	249, 276, 278, 284	1	1
AE022	6	4	0.6666	184, 186, 198, 200	1	1
AE023	6	1	0	314	1	1
AE024	6	2	0.48	332, 340	1	1
AE025	6	1	0	143	1	1
AE026	6	1	0	150	1	1
AE027	6	2	0.48	132, 133	1	1
AE028	6	2	0.375	178, 198	1	1
AE029	6	1	0	203	1	1
AE030	6	3	0.56	269, 272, 278	1	1
AE031	6	3	0.6667	202, 206, 237	1	1
AE032	6	2	0.32	116, 2202	1	2
AE033	6	1	0	172	1	1
AE034	6	2	0.375	361, 364	1	1
AE035	6	1	0	245	1	1
AE036	6	1	0	173	1	1
AE037	6	4	0.7222	217, 220, 222, 223	1	1
AE038	6	1	0	199	1	1
AE039	6	5	0.7778	228, 229, 244, 253, 528	1	3
AE040	6	1	0	222	1	1
AE041	6	1	0	207	1	1
AE042	6	1	0	146	1	1
AE043	6	3	0.4999	324, 333, 335	1	1
AE044	6	2	0.5	326, 2470	2	2
AE045	6	2	0.375	202, 208	1	1
AE046	6	3	0.56	310, 312, 330	1	1
AE047	6	1	0	150	1	1
AE048	6	2	0.5	224, 262	2	2
AE049	6	1	0	264	1	1
AE050	6	6	0.7812	120, 125, 130, 135, 139, 145	3	6
AE051	6	6	0.8163	266, 267, 268, 270, 271, 336	1	2
AE052	6	3	0.6667	152, 165, 176	1	1
AE053	6	5	0.7778	275, 281, 283, 285, 286	1	2
AE054	6	1	0	172	1	1
AE055	6	3	0.56	336, 340, 349	1	1
AE056	6	2	0.4444	132, 147	1	1
AE057	6	2	0.375	200, 241	1	1
AE058	6	2	0.375	274, 284	1	1
AE059	6	5	0.7778	193, 194, 207, 209, 223	1	1
AE060	6	1	0	317	1	1
AE061	6	2	0.5	141, 143	1	1
AE062	6	4	0.72	321, 323, 325, 333	1	1
AE063	6	2	0.5	285, 367	1	1
AE064	6	2	0.5	334, 360	3	3
AE065	6	1	0	154	1	1
AE066	6	1	0	187	1	1
AE067	6	1	0	273	1	1
AE068	6	1	0	292	1	1
AE069	6	1	0	172	1	1
AE070	6	5	0.7778	269, 275, 282, 285, 287	1	1
AE071	6	3	0.6667	90, 100, 105	1	1
AE072	6	2	0.5	387, 388	1	1
AE073	6	2	0.375	262, 265	1	1
AE074	6	1	0	300	1	1
AE075	6	1	0	190	1	1
AE076	6	1	0	179	1	1
AE077	6	2	0.48	274, 278	1	1
AE078	6	4	0.72	155, 157, 161, 171	1	1
AE079	6	2	0.5	205, 207	1	1
AE080	6	1	0	193	1	1
AE081	6	3	0.625	266, 268, 274	1	1
AE082	6	4	0.7222	338, 339, 341, 344	2	2
AE083	6	2	0.32	186, 187	1	1
AE084	6	2	0.4444	220, 223	1	1
AE085	6	4	0.7222	194, 202, 206, 213	1	2
AE086	6	2	0.5	178, 186	1	1
AE087	6	1	0	267	1	1
AE088	6	2	0.375	181, 185	1	1
AE089	6	1	0	192	1	1
AE090	6	1	0	166	1	1
AE091	6	1	0	285	2	2
AE092	6	2	0.375	158, 190	1	1
AE093	6	2	0.5	173, 175	2	2
AE094	6	1	0	251	1	1
AE095	6	1	0	338	1	1
AE096	6	11	0.8809	185, 217, 242, 252, 260, 788, 802, 805, 812, 821, 1069	1	4
AE097	6	2	0.5	240, 258	1	2
AE098	6	1	0	163	1	1
AE099	6	2	0.4444	281, 282	1	1
AE100	6	3	0.6667	220, 222, 227	1	1
AE101	6	4	0.72	265, 271, 274, 283	1	1
AE102	6	5	0.7346	326, 330, 335, 338, 341	1	3
AE103	6	3	0.4489	215, 219, 221	1	3
AE104	6	3	0.56	97, 99, 101	1	1
AE105	6	2	0.5	187, 197	1	1
AE106	6	1	0	225	1	2
AE107	6	1	0	269	1	1
AE108	6	1	0	178	1	1
AE109	6	1	0	176	1	1
AE110	6	4	0.6666	199, 326, 331, 512	1	2
AE111	6	3	0.56	168, 258, 267	1	1
AE112	6	1	0	212	1	1
AE113	6	2	0.4444	378, 381	1	1
AE114	6	1	0	116	1	1
AE115	6	2	0.32	329, 330	1	1
AE116	6	2	0.375	213, 567	1	1
AE117	6	1	0	199	1	1
AE118	6	2	0.5	229, 238	1	1
AE119	6	1	0	322	1	1
AE120	6	6	0.781	279, 282, 285, 288, 297, 546	1	3
AE121	6	4	0.6666	99, 101, 103, 105	1	1
AE122	6	1	0	227	2	2
AE123	6	4	0.6122	281, 284, 376, 518	1	2
AE124	6	4	0.6666	306, 324, 333, 383	1	1
AE125	6	1	0	288	1	1
AE126	6	1	0	218	1	1
AE127	6	1	0	107	1	1
AE128	6	3	0.6111	277, 282, 285	1	1
AE129	6	1	0	112	1	2
AE130	6	3	0.6111	221, 223, 429	1	2
AE131	6	2	0.375	105, 311	1	1
AE132	6	2	0.375	328, 330	1	2
AE133	6	3	0.56	271, 274, 278	1	1
AE134	6	2	0.5	234, 519	2	2
AE135	6	2	0.375	115, 130	1	1
AE136	6	3	0.6111	157, 159, 187	1	1
AE137	6	1	0	281	1	1
AE138	6	4	0.7161	330, 333, 334, 337	1	2
AE139	6	3	0.5938	263, 265, 275	1	2
AE140	6	6	0.8149	258, 272, 273, 274, 279, 281	1	2
AE141	6	1	0	104	1	1
AE142	6	1	0	174	1	1
AE143	6	2	0.5	149, 172	1	1
AE144	6	4	0.6666	211, 213, 217, 223	1	1
AE145	6	3	0.6667	256, 260, 301	1	1
AE146	6	3	0.6667	263, 273, 283	1	1
AE147	6	5	0.8	164, 170, 172, 173, 180	1	1
AE148	6	3	0.4999	157, 160, 171	1	1
AE149	6	5	0.7755	224, 239, 242, 244, 246	1	2
AE150	6	3	0.56	285, 287, 360	1	1
AE151	6	3	0.56	149, 151, 224	1	1
AE152	6	2	0.5	143, 153	1	1
AE153	6	2	0.2778	196, 198	1	1
AE154	6	2	0.5	348, 1149	2	2
AE155	6	2	0.4444	200, 244	1	1
AE156	6	2	0.5	337, 339	1	1
AE157	6	1	0	248	1	1
AE158	6	3	0.6667	215, 229, 231	1	1
AE159	6	2	0.5	194, 199	1	1
AE160	6	9	0.8889	128, 130, 132, 134, 136, 138, 140, 142, 144	9	9
AE161	6	3	0.56	191, 212, 228	1	1
AE162	6	2	0.5	175, 183	1	1
AE163	6	4	0.6666	128, 144, 154, 158	1	1
AE164	6	5	0.7778	177, 179, 183, 186, 203	1	1
AE165	6	1	0	212	1	1
AE166	6	3	0.6111	221, 232, 240	1	1
AE167	6	2	0.5	158, 160	2	2
AE168	6	1	0	368	1	1
AE169	6	2	0.375	204, 209	1	1
AE170	6	4	0.6666	233, 238, 242, 245	1	1
AE171	6	1	0	121	1	1
AE172	6	1	0	174	1	1
AE173	6	3	0.56	243, 249, 251	1	1
AE174	6	3	0.6667	186, 194, 236	3	3
AE175	6	1	0	148	1	2
AE176	6	1	0	330	1	1
AE177	6	5	0.7347	207, 209, 211, 213, 215	1	5
AE178	6	2	0.48	230, 252	1	1
AE179	6	1	0	124	1	1
AE180	6	1	0	140	1	1
AE181	6	4	0.7222	224, 225, 230, 231	1	1
AE182	6	3	0.56	268, 282, 283	1	1
AE183	6	1	0	142	1	1
AE184	6	1	0	167	1	1
AE185	6	1	0	163	1	1
AE186	6	1	0	231	1	1
AE187	6	1	0	205	1	1
AE188	6	1	0	356	1	1
AE189	6	2	0.4444	111, 115	1	2
AE190	6	3	0.6667	323, 341, 343	1	1
AE191	6	3	0.56	284, 302, 308	1	1
AE192	6	4	0.6666	241, 247, 248, 250	1	1
AE193	6	4	0.6666	281, 283, 285, 291	1	1
AE194	6	3	0.64	362, 378, 443	1	1
AE195	6	2	0.375	220, 229	1	1
AE196	6	3	0.56	295, 296, 300	1	2
AE197	6	3	0.56	313, 322, 325	1	1
AE198	6	1	0	117	1	1
AE199	6	2	0.5	302, 311	1	1
AE200	6	1	0	247	1	1
AE201	6	1	0	290	1	1
AE202	6	4	0.72	201, 209, 217, 221	1	1
AE203	6	4	0.6666	287, 292, 295, 300	1	1
AE204	6	3	0.625	307, 310, 314	1	1
AE205	6	2	0.32	274, 276	1	1
AE206	6	1	0	159	1	1
AE207	6	1	0	203	1	1
AE208	6	5	0.7346	295, 298, 310, 311, 313	1	2
AE209	6	5	0.7346	328, 331, 343, 344, 346	1	2
AE210	6	2	0.48	218, 223	1	1
AE211	6	1	0	274	1	1
AE212	6	5	0.7778	242, 272, 284, 288, 300	1	1
AE213	6	1	0	233	1	1
AE214	6	2	0.375	334, 340	1	1
AE215	6	1	0	397	1	1
AE216	6	4	0.6666	247, 249, 250, 253	1	1
AE217	6	1	0	105	1	1
AE218	6	2	0.375	298, 322	1	1
AE219	6	1	0	242	1	1
AE220	6	4	0.6666	121, 124, 126, 127	1	2
AE221	6	2	0.5	258, 263	1	1
AE222	6	3	0.4999	283, 289, 295	1	1
AE223	6	2	0.4444	123, 389	1	2
AE224	6	1	0	213	1	1
AE225	6	3	0.6667	160, 162, 890	1	2
AE226	6	1	0	321	1	1
AE227	6	1	0	327	1	1
AE228	6	2	0.375	259, 285	1	1
AE229	6	4	0.6666	132, 378, 380, 421	1	2
AE230	6	1	0	118	1	1
AE231	6	2	0.375	299, 300	1	1
AE232	6	4	0.6666	202, 204, 206, 210	1	1
AE233	6	5	0.6875	217, 224, 247, 451, 464	1	3
AE234	6	2	0.5	119, 139	1	1
AE235	6	4	0.6122	155, 157, 159, 213	1	2
AE236	6	3	0.625	141, 173, 220	2	2
AE237	6	1	0	234	1	1
AE238	6	1	0	323	1	1
AE239	6	3	0.6111	124, 126, 134	1	1
AE240	6	4	0.6666	344, 350, 360, 369	1	1
AE241	6	3	0.56	241, 243, 319	1	1
AE242	6	1	0	225	1	1
AE243	6	2	0.4444	112, 113	1	1
AE244	6	1	0	282	1	1
AE245	6	2	0.5	183, 191	1	1
AE246	6	2	0.375	174, 176	1	2
AE247	6	1	0	218	1	1
AE248	6	2	0.375	316, 361	1	1
AE249	6	2	0.375	213, 214	1	1
AE250	6	1	0	159	1	1
AE251	6	6	0.78	350, 358, 362, 368, 370, 374	1	2
AE252	6	6	0.78	295, 303, 307, 313, 315, 319	1	2
AE253	6	5	0.75	196, 200, 201, 203, 206	1	2
AE254	6	1	0	323	1	1
AE255	6	1	0	110	1	1
AE256	6	1	0	290	1	1
AE257	6	2	0.4444	181, 248	1	2
AE258	6	2	0.4444	300, 381	1	2
AE259	6	4	0.6562	161, 164, 165, 250	1	4
AE260	6	2	0.4444	199, 266	1	2
AE261	6	88	0.9886	46, 52, 58, 64, 70, 76, 82, 88, 94, 100, 106, 112, 118, 124, 130, 136, 142, 148, 154, 160, 166, 172, 178, 184, 190, 196, 202, 208, 214, 220, 226, 232, 238, 244, 250, 256, 262, 268, 274, 280, 286, 292, 298, 304, 310, 316, 322, 328, 334, 340, 346, 352, 358, 364, 370, 376, 382, 388, 394, 400, 406, 412, 418, 424, 430, 436, 442, 448, 454, 460, 466, 472, 478, 484, 490, 496, 502, 508, 514, 520, 526, 532…	88	88
AE262	6	1	0	123	1	1
AE263	6	4	0.75	289, 624, 626, 647	1	2
AE264	6	1	0	253	1	1
AE265	6	1	0	163	1	1
AE266	6	2	0.5	330, 331	2	2
AE267	6	1	0	203	1	1
AE268	6	2	0.375	282, 286	1	1
AE269	6	2	0.5	384, 393	1	1
AE270	6	2	0.5	304, 313	1	1
AE271	6	2	0.5	146, 162	1	1
AE272	6	1	0	227	1	1
AE273	6	4	0.6875	198, 210, 212, 259	1	2
AE274	6	3	0.6429	97, 103, 109	2	5
AE275	6	2	0.32	307, 324	1	1
AE276	6	2	0.375	195, 234	1	1
AE277	6	2	0.375	167, 173	1	1
AE278	6	6	0.781	103, 109, 110, 112, 115, 119	1	3
AE279	6	2	0.375	99, 110	1	1
AE280	6	2	0.375	223, 234	1	1
AE281	6	2	0.375	105, 106	1	1
AE282	6	1	0	316	1	1
AE283	6	2	0.5	200, 206	1	1
AE284	6	2	0.5	260, 269	1	1
AE285	6	1	0	236	1	1
AE286	6	1	0	103	1	1
AE287	6	1	0	283	1	1
AE288	6	3	0.56	329, 330, 337	2	2
AE289	6	1	0	237	2	2
AE290	6	2	0.375	264, 266	2	2
AE291	6	3	0.6122	129, 130, 138	4	4
AE292	6	1	0	319	1	1
AE293	6	2	0.32	138, 139	1	4
AE294	6	3	0.4062	248, 254, 326	2	4
AE295	6	3	0.5679	231, 233, 236	1	2
AE296	6	2	0.375	291, 303	1	1
AE297	6	1	0	335	1	1
AE298	6	1	0	350	1	1
AE299	6	1	0	128	1	1
AE300	6	1	0	174	1	1
AE301	6	2	0.5	165, 170	1	1
AE302	6	2	0.5	224, 227	1	1
AE303	6	1	0	148	1	1
AE304	6	2	0.5	199, 217	1	1
AE305	6	1	0	200	1	1
AE306	6	3	0.6667	318, 349, 356	1	1
AE307	6	1	0	313	1	1
AE308	6	3	0.6667	317, 348, 355	1	1
AE309	6	1	0	360	1	1
AE310	6	1	0	206	1	1
AE311	6	1	0	328	1	1
AE312	6	2	0.5	276, 653	2	2
AE313	6	1	0	267	1	1
AE314	6	3	0.56	99, 104, 109	1	1
AE315	6	3	0.625	145, 146, 152	1	1
AE316	6	1	0	118	1	1
AE317	6	4	0.6666	109, 139, 171, 264	1	2
AE318	6	4	0.6666	236, 256, 298, 391	1	2
AE319	6	5	0.8	235, 238, 243, 249, 487	1	2
AE320	6	2	0.375	203, 207	1	1
AE321	6	1	0	187	1	1
AE322	6	4	0.75	353, 354, 365, 366	1	2
AE323	6	1	0	239	1	1
AE324	6	1	0	339	1	1
AE325	6	9	0.8761	236, 241, 242, 245, 247, 249, 250, 262, 263	1	4
AE326	6	1	0	306	1	1
AE327	6	2	0.375	287, 291	1	1
AE328	6	1	0	314	1	1
AE329	6	2	0.5	104, 105	1	1
AE330	6	1	0	161	1	1
AE331	6	2	0.375	188, 192	1	1
AE332	6	4	0.6667	127, 129, 131, 133	1	2
AE333	6	2	0.375	131, 133	1	1
AE334	6	2	0.5	278, 283	1	2
AE335	6	4	0.6666	309, 314, 315, 317	1	1
AE336	6	4	0.72	230, 232, 233, 238	1	1
AE337	6	2	0.4444	241, 247	1	1
AE338	6	4	0.7222	310, 311, 312, 980	1	2
AE339	6	2	0.4444	337, 339	1	2
AE340	6	1	0	267	1	1
AE341	6	1	0	199	1	1
AE342	6	4	0.75	252, 254, 258, 259	1	1
AE343	6	2	0.4444	231, 405	1	1
AE344	6	6	0.78	272, 280, 282, 290, 296, 312	1	3
AE345	6	1	0	223	1	1
AE346	6	3	0.625	323, 325, 354	1	1
AE347	6	3	0.64	201, 203, 204	1	1
AE348	6	3	0.6111	209, 210, 211	1	1
AE349	6	4	0.6666	359, 362, 371, 374	1	1
AE350	6	2	0.4444	344, 354	1	1
AE351	6	2	0.4444	234, 244	1	1
AE352	6	1	0	192	2	2
AE353	6	2	0.5	187, 193	2	2
AE354	6	1	0	379	1	1
AE355	6	2	0.5	70, 273	2	2
AE356	6	1	0	229	1	1
AE357	6	2	0.375	181, 208	1	1
AE358	6	3	0.4999	337, 338, 345	1	1
AE359	6	3	0.56	297, 305, 320	1	1
AE360	6	1	0	400	1	1
AE361	6	1	0	144	1	1
AE362	6	2	0.4444	142, 148	1	1
AE363	6	3	0.5715	133, 138, 142	1	2
AE364	6	2	0.48	107, 113	1	1
AE365	6	1	0	299	1	1
AE366	6	1	0	383	1	1
AE367	6	2	0.4444	337, 342	1	2
AE368	6	2	0.375	221, 240	1	1
AE369	6	3	0.56	265, 284, 651	1	1
AE370	6	1	0	194	1	1
AE371	6	2	0.375	216, 222	1	1
AE372	6	1	0	221	1	1
AE373	6	1	0	342	2	2
AE374	6	1	0	398	2	2
AE375	6	2	0.375	164, 170	1	1
AE376	6	1	0	328	1	1
AE377	6	5	0.7734	208, 210, 212, 214, 216	4	4
AE378	6	4	0.6666	174, 176, 177, 181	1	1
AE379	6	1	0	385	1	1
AE380	6	2	0.32	135, 137	1	1
AE381	6	1	0	220	1	1
AE382	6	1	0	172	1	1
AE383	6	1	0	137	1	1
AE384	6	1	0	167	1	1
AE385	6	1	0	388	1	1
AE386	6	2	0.4444	322, 334	1	1

## Sheet: Allele_Frequencies
Primer_ID	product_size	Genomes_With_This_Allele_n	Total_Genomes_Analyzed_n	Pi_raw	Pi
AE001	142	4	6	0.6667	0.5714
AE001	152	1	6	0.1667	0.1429
AE001	162	1	6	0.1667	0.1429
AE001	170	1	6	0.1667	0.1429
AE002	130	1	6	0.1667	0.1
AE002	135	1	6	0.1667	0.1
AE002	137	3	6	0.5	0.3
AE002	141	1	6	0.1667	0.1
AE002	145	3	6	0.5	0.3
AE002	158	1	6	0.1667	0.1
AE003	294	1	6	0.1667	0.1111
AE003	295	3	6	0.5	0.3333
AE003	302	3	6	0.5	0.3333
AE003	304	2	6	0.3333	0.2222
AE004	138	3	6	0.5	0.75
AE004	144	1	6	0.1667	0.25
AE005	250	3	6	0.5	0.75
AE005	266	1	6	0.1667	0.25
AE006	121	1	6	0.1667	1
AE007	351	1	6	0.1667	0.5
AE007	379	1	6	0.1667	0.5
AE008	299	1	6	0.1667	0.1667
AE008	300	1	6	0.1667	0.1667
AE008	301	4	6	0.6667	0.6667
AE009	340	1	6	0.1667	0.5
AE009	348	1	6	0.1667	0.5
AE010	284	1	6	0.1667	0.1667
AE010	362	3	6	0.5	0.5
AE010	364	1	6	0.1667	0.1667
AE010	374	1	6	0.1667	0.1667
AE011	107	1	6	0.1667	0.1667
AE011	112	1	6	0.1667	0.1667
AE011	115	3	6	0.5	0.5
AE011	119	1	6	0.1667	0.1667
AE012	178	2	6	0.3333	0.3333
AE012	184	1	6	0.1667	0.1667
AE012	187	3	6	0.5	0.5
AE013	259	2	6	0.3333	0.1538
AE013	260	1	6	0.1667	0.0769
AE013	261	4	6	0.6667	0.3077
AE013	262	6	6	1	0.4615
AE014	367	1	6	0.1667	1
AE015	335	1	6	0.1667	1
AE016	187	1	6	0.1667	1
AE017	219	1	6	0.1667	1
AE018	260	1	6	0.1667	1
AE019	292	1	6	0.1667	1
AE020	321	1	6	0.1667	0.5
AE020	1169	1	6	0.1667	0.5
AE021	249	1	6	0.1667	0.1667
AE021	276	1	6	0.1667	0.1667
AE021	278	1	6	0.1667	0.1667
AE021	284	3	6	0.5	0.5
AE022	184	1	6	0.1667	0.1667
AE022	186	3	6	0.5	0.5
AE022	198	1	6	0.1667	0.1667
AE022	200	1	6	0.1667	0.1667
AE023	314	1	6	0.1667	1
AE024	332	2	6	0.3333	0.4
AE024	340	3	6	0.5	0.6
AE025	143	2	6	0.3333	1
AE026	150	2	6	0.3333	1
AE027	132	3	6	0.5	0.6
AE027	133	2	6	0.3333	0.4
AE028	178	3	6	0.5	0.75
AE028	198	1	6	0.1667	0.25
AE029	203	1	6	0.1667	1
AE030	269	1	6	0.1667	0.2
AE030	272	3	6	0.5	0.6
AE030	278	1	6	0.1667	0.2
AE031	202	1	6	0.1667	0.3333
AE031	206	1	6	0.1667	0.3333
AE031	237	1	6	0.1667	0.3333
AE032	116	4	6	0.6667	0.8
AE032	2202	1	6	0.1667	0.2
AE033	172	1	6	0.1667	1
AE034	361	1	6	0.1667	0.25
AE034	364	3	6	0.5	0.75
AE035	245	1	6	0.1667	1
AE036	173	2	6	0.3333	1
AE037	217	2	6	0.3333	0.3333
AE037	220	2	6	0.3333	0.3333
AE037	222	1	6	0.1667	0.1667
AE037	223	1	6	0.1667	0.1667
AE038	199	1	6	0.1667	1
AE039	228	1	6	0.1667	0.1667
AE039	229	1	6	0.1667	0.1667
AE039	244	2	6	0.3333	0.3333
AE039	253	1	6	0.1667	0.1667
AE039	528	1	6	0.1667	0.1667
AE040	222	1	6	0.1667	1
AE041	207	1	6	0.1667	1
AE042	146	1	6	0.1667	1
AE043	324	4	6	0.6667	0.6667
AE043	333	1	6	0.1667	0.1667
AE043	335	1	6	0.1667	0.1667
AE044	326	1	6	0.1667	0.5
AE044	2470	1	6	0.1667	0.5
AE045	202	1	6	0.1667	0.25
AE045	208	3	6	0.5	0.75
AE046	310	1	6	0.1667	0.2
AE046	312	1	6	0.1667	0.2
AE046	330	3	6	0.5	0.6
AE047	150	1	6	0.1667	1
AE048	224	1	6	0.1667	0.5
AE048	262	1	6	0.1667	0.5
AE049	264	1	6	0.1667	1
AE050	120	3	6	0.5	0.1579
AE050	125	6	6	1	0.3158
AE050	130	4	6	0.6667	0.2105
AE050	135	4	6	0.6667	0.2105
AE050	139	1	6	0.1667	0.0526
AE050	145	1	6	0.1667	0.0526
AE051	266	1	6	0.1667	0.1429
AE051	267	1	6	0.1667	0.1429
AE051	268	1	6	0.1667	0.1429
AE051	270	2	6	0.3333	0.2857
AE051	271	1	6	0.1667	0.1429
AE051	336	1	6	0.1667	0.1429
AE052	152	1	6	0.1667	0.3333
AE052	165	1	6	0.1667	0.3333
AE052	176	1	6	0.1667	0.3333
AE053	275	1	6	0.1667	0.1667
AE053	281	1	6	0.1667	0.1667
AE053	283	1	6	0.1667	0.1667
AE053	285	1	6	0.1667	0.1667
AE053	286	2	6	0.3333	0.3333
AE054	172	1	6	0.1667	1
AE055	336	1	6	0.1667	0.2
AE055	340	1	6	0.1667	0.2
AE055	349	3	6	0.5	0.6
AE056	132	1	6	0.1667	0.3333
AE056	147	2	6	0.3333	0.6667
AE057	200	3	6	0.5	0.75
AE057	241	1	6	0.1667	0.25
AE058	274	1	6	0.1667	0.25
AE058	284	3	6	0.5	0.75
AE059	193	1	6	0.1667	0.1667
AE059	194	2	6	0.3333	0.3333
AE059	207	1	6	0.1667	0.1667
AE059	209	1	6	0.1667	0.1667
AE059	223	1	6	0.1667	0.1667
AE060	317	1	6	0.1667	1
AE061	141	1	6	0.1667	0.5
AE061	143	1	6	0.1667	0.5
AE062	321	1	6	0.1667	0.2
AE062	323	1	6	0.1667	0.2
AE062	325	2	6	0.3333	0.4
AE062	333	1	6	0.1667	0.2
AE063	285	1	6	0.1667	0.5
AE063	367	1	6	0.1667	0.5
AE064	334	1	6	0.1667	0.5
AE064	360	1	6	0.1667	0.5
AE065	154	1	6	0.1667	1
AE066	187	1	6	0.1667	1
AE067	273	1	6	0.1667	1
AE068	292	1	6	0.1667	1
AE069	172	1	6	0.1667	1
AE070	269	1	6	0.1667	0.1667
AE070	275	1	6	0.1667	0.1667
AE070	282	1	6	0.1667	0.1667
AE070	285	2	6	0.3333	0.3333
AE070	287	1	6	0.1667	0.1667
AE071	90	1	6	0.1667	0.3333
AE071	100	1	6	0.1667	0.3333
AE071	105	1	6	0.1667	0.3333
AE072	387	1	6	0.1667	0.5
AE072	388	1	6	0.1667	0.5
AE073	262	3	6	0.5	0.75
AE073	265	1	6	0.1667	0.25
AE074	300	1	6	0.1667	1
AE075	190	1	6	0.1667	1
AE076	179	1	6	0.1667	1
AE077	274	2	6	0.3333	0.4
AE077	278	3	6	0.5	0.6
AE078	155	1	6	0.1667	0.2
AE078	157	1	6	0.1667	0.2
AE078	161	1	6	0.1667	0.2
AE078	171	2	6	0.3333	0.4
AE079	205	1	6	0.1667	0.5
AE079	207	1	6	0.1667	0.5
AE080	193	1	6	0.1667	1
AE081	266	2	6	0.3333	0.5
AE081	268	1	6	0.1667	0.25
AE081	274	1	6	0.1667	0.25
AE082	338	2	6	0.3333	0.3333
AE082	339	1	6	0.1667	0.1667
AE082	341	2	6	0.3333	0.3333
AE082	344	1	6	0.1667	0.1667
AE083	186	1	6	0.1667	0.2
AE083	187	4	6	0.6667	0.8
AE084	220	1	6	0.1667	0.3333
AE084	223	2	6	0.3333	0.6667
AE085	194	1	6	0.1667	0.1667
AE085	202	1	6	0.1667	0.1667
AE085	206	2	6	0.3333	0.3333
AE085	213	2	6	0.3333	0.3333
AE086	178	1	6	0.1667	0.5
AE086	186	1	6	0.1667	0.5
AE087	267	1	6	0.1667	1
AE088	181	3	6	0.5	0.75
AE088	185	1	6	0.1667	0.25
AE089	192	1	6	0.1667	1
AE090	166	1	6	0.1667	1
AE091	285	1	6	0.1667	1
AE092	158	1	6	0.1667	0.25
AE092	190	3	6	0.5	0.75
AE093	173	1	6	0.1667	0.5
AE093	175	1	6	0.1667	0.5
AE094	251	1	6	0.1667	1
AE095	338	1	6	0.1667	1
AE096	185	1	6	0.1667	0.0526
AE096	217	1	6	0.1667	0.0526
AE096	242	1	6	0.1667	0.0526
AE096	252	3	6	0.5	0.1579
AE096	260	1	6	0.1667	0.0526
AE096	788	3	6	0.5	0.1579
AE096	802	3	6	0.5	0.1579
AE096	805	1	6	0.1667	0.0526
AE096	812	3	6	0.5	0.1579
AE096	821	1	6	0.1667	0.0526
AE096	1069	1	6	0.1667	0.0526
AE097	240	1	6	0.1667	0.5
AE097	258	1	6	0.1667	0.5
AE098	163	1	6	0.1667	1
AE099	281	1	6	0.1667	0.3333
AE099	282	2	6	0.3333	0.6667
AE100	220	1	6	0.1667	0.3333
AE100	222	1	6	0.1667	0.3333
AE100	227	1	6	0.1667	0.3333
AE101	265	1	6	0.1667	0.2
AE101	271	1	6	0.1667	0.2
AE101	274	2	6	0.3333	0.4
AE101	283	1	6	0.1667	0.2
AE102	326	1	6	0.1667	0.1429
AE102	330	1	6	0.1667	0.1429
AE102	335	1	6	0.1667	0.1429
AE102	338	1	6	0.1667	0.1429
AE102	341	3	6	0.5	0.4286
AE103	215	1	6	0.1667	0.1429
AE103	219	1	6	0.1667	0.1429
AE103	221	5	6	0.8333	0.7143
AE104	97	3	6	0.5	0.6
AE104	99	1	6	0.1667	0.2
AE104	101	1	6	0.1667	0.2
AE105	187	1	6	0.1667	0.5
AE105	197	1	6	0.1667	0.5
AE106	225	2	6	0.3333	1
AE107	269	1	6	0.1667	1
AE108	178	1	6	0.1667	1
AE109	176	1	6	0.1667	1
AE110	199	1	6	0.1667	0.1667
AE110	326	1	6	0.1667	0.1667
AE110	331	1	6	0.1667	0.1667
AE110	512	3	6	0.5	0.5
AE111	168	1	6	0.1667	0.2
AE111	258	3	6	0.5	0.6
AE111	267	1	6	0.1667	0.2
AE112	212	1	6	0.1667	1
AE113	378	1	6	0.1667	0.3333
AE113	381	2	6	0.3333	0.6667
AE114	116	1	6	0.1667	1
AE115	329	4	6	0.6667	0.8
AE115	330	1	6	0.1667	0.2
AE116	213	1	6	0.1667	0.25
AE116	567	3	6	0.5	0.75
AE117	199	1	6	0.1667	1
AE118	229	1	6	0.1667	0.5
AE118	238	1	6	0.1667	0.5
AE119	322	5	6	0.8333	1
AE120	279	1	6	0.1667	0.0769
AE120	282	3	6	0.5	0.2308
AE120	285	1	6	0.1667	0.0769
AE120	288	3	6	0.5	0.2308
AE120	297	1	6	0.1667	0.0769
AE120	546	4	6	0.6667	0.3077
AE121	99	1	6	0.1667	0.1667
AE121	101	1	6	0.1667	0.1667
AE121	103	3	6	0.5	0.5
AE121	105	1	6	0.1667	0.1667
AE122	227	1	6	0.1667	1
AE123	281	1	6	0.1667	0.1429
AE123	284	1	6	0.1667	0.1429
AE123	376	1	6	0.1667	0.1429
AE123	518	4	6	0.6667	0.5714
AE124	306	3	6	0.5	0.5
AE124	324	1	6	0.1667	0.1667
AE124	333	1	6	0.1667	0.1667
AE124	383	1	6	0.1667	0.1667
AE125	288	1	6	0.1667	1
AE126	218	1	6	0.1667	1
AE127	107	1	6	0.1667	1
AE128	277	3	6	0.5	0.5
AE128	282	2	6	0.3333	0.3333
AE128	285	1	6	0.1667	0.1667
AE129	112	2	6	0.3333	1
AE130	221	3	6	0.5	0.5
AE130	223	2	6	0.3333	0.3333
AE130	429	1	6	0.1667	0.1667
AE131	105	3	6	0.5	0.75
AE131	311	1	6	0.1667	0.25
AE132	328	1	6	0.1667	0.25
AE132	330	3	6	0.5	0.75
AE133	271	3	6	0.5	0.6
AE133	274	1	6	0.1667	0.2
AE133	278	1	6	0.1667	0.2
AE134	234	1	6	0.1667	0.5
AE134	519	1	6	0.1667	0.5
AE135	115	3	6	0.5	0.75
AE135	130	1	6	0.1667	0.25
AE136	157	2	6	0.3333	0.3333
AE136	159	3	6	0.5	0.5
AE136	187	1	6	0.1667	0.1667
AE137	281	1	6	0.1667	1
AE138	330	3	6	0.5	0.3333
AE138	333	3	6	0.5	0.3333
AE138	334	2	6	0.3333	0.2222
AE138	337	1	6	0.1667	0.1111
AE139	263	1	6	0.1667	0.125
AE139	265	4	6	0.6667	0.5
AE139	275	3	6	0.5	0.375
AE140	258	1	6	0.1667	0.1111
AE140	272	2	6	0.3333	0.2222
AE140	273	1	6	0.1667	0.1111
AE140	274	2	6	0.3333	0.2222
AE140	279	1	6	0.1667	0.1111
AE140	281	2	6	0.3333	0.2222
AE141	104	1	6	0.1667	1
AE142	174	1	6	0.1667	1
AE143	149	1	6	0.1667	0.5
AE143	172	1	6	0.1667	0.5
AE144	211	1	6	0.1667	0.1667
AE144	213	1	6	0.1667	0.1667
AE144	217	3	6	0.5	0.5
AE144	223	1	6	0.1667	0.1667
AE145	256	1	6	0.1667	0.3333
AE145	260	1	6	0.1667	0.3333
AE145	301	1	6	0.1667	0.3333
AE146	263	1	6	0.1667	0.3333
AE146	273	1	6	0.1667	0.3333
AE146	283	1	6	0.1667	0.3333
AE147	164	1	6	0.1667	0.2
AE147	170	1	6	0.1667	0.2
AE147	172	1	6	0.1667	0.2
AE147	173	1	6	0.1667	0.2
AE147	180	1	6	0.1667	0.2
AE148	157	4	6	0.6667	0.6667
AE148	160	1	6	0.1667	0.1667
AE148	171	1	6	0.1667	0.1667
AE149	224	1	6	0.1667	0.1429
AE149	239	2	6	0.3333	0.2857
AE149	242	1	6	0.1667	0.1429
AE149	244	1	6	0.1667	0.1429
AE149	246	2	6	0.3333	0.2857
AE150	285	1	6	0.1667	0.2
AE150	287	3	6	0.5	0.6
AE150	360	1	6	0.1667	0.2
AE151	149	1	6	0.1667	0.2
AE151	151	3	6	0.5	0.6
AE151	224	1	6	0.1667	0.2
AE152	143	1	6	0.1667	0.5
AE152	153	1	6	0.1667	0.5
AE153	196	1	6	0.1667	0.1667
AE153	198	5	6	0.8333	0.8333
AE154	348	1	6	0.1667	0.5
AE154	1149	1	6	0.1667	0.5
AE155	200	2	6	0.3333	0.6667
AE155	244	1	6	0.1667	0.3333
AE156	337	1	6	0.1667	0.5
AE156	339	1	6	0.1667	0.5
AE157	248	1	6	0.1667	1
AE158	215	1	6	0.1667	0.3333
AE158	229	1	6	0.1667	0.3333
AE158	231	1	6	0.1667	0.3333
AE159	194	1	6	0.1667	0.5
AE159	199	1	6	0.1667	0.5
AE160	128	1	6	0.1667	0.1111
AE160	130	1	6	0.1667	0.1111
AE160	132	1	6	0.1667	0.1111
AE160	134	1	6	0.1667	0.1111
AE160	136	1	6	0.1667	0.1111
AE160	138	1	6	0.1667	0.1111
AE160	140	1	6	0.1667	0.1111
AE160	142	1	6	0.1667	0.1111
AE160	144	1	6	0.1667	0.1111
AE161	191	1	6	0.1667	0.2
AE161	212	3	6	0.5	0.6
AE161	228	1	6	0.1667	0.2
AE162	175	1	6	0.1667	0.5
AE162	183	1	6	0.1667	0.5
AE163	128	1	6	0.1667	0.1667
AE163	144	3	6	0.5	0.5
AE163	154	1	6	0.1667	0.1667
AE163	158	1	6	0.1667	0.1667
AE164	177	1	6	0.1667	0.1667
AE164	179	1	6	0.1667	0.1667
AE164	183	1	6	0.1667	0.1667
AE164	186	2	6	0.3333	0.3333
AE164	203	1	6	0.1667	0.1667
AE165	212	1	6	0.1667	1
AE166	221	2	6	0.3333	0.3333
AE166	232	1	6	0.1667	0.1667
AE166	240	3	6	0.5	0.5
AE167	158	1	6	0.1667	0.5
AE167	160	1	6	0.1667	0.5
AE168	368	1	6	0.1667	1
AE169	204	1	6	0.1667	0.25
AE169	209	3	6	0.5	0.75
AE170	233	3	6	0.5	0.5
AE170	238	1	6	0.1667	0.1667
AE170	242	1	6	0.1667	0.1667
AE170	245	1	6	0.1667	0.1667
AE171	121	1	6	0.1667	1
AE172	174	1	6	0.1667	1
AE173	243	1	6	0.1667	0.2
AE173	249	1	6	0.1667	0.2
AE173	251	3	6	0.5	0.6
AE174	186	1	6	0.1667	0.3333
AE174	194	1	6	0.1667	0.3333
AE174	236	1	6	0.1667	0.3333
AE175	148	2	6	0.3333	1
AE176	330	1	6	0.1667	1
AE177	207	5	6	0.8333	0.3571
AE177	209	4	6	0.6667	0.2857
AE177	211	3	6	0.5	0.2143
AE177	213	1	6	0.1667	0.0714
AE177	215	1	6	0.1667	0.0714
AE178	230	3	6	0.5	0.6
AE178	252	2	6	0.3333	0.4
AE179	124	1	6	0.1667	1
AE180	140	1	6	0.1667	1
AE181	224	1	6	0.1667	0.1667
AE181	225	1	6	0.1667	0.1667
AE181	230	2	6	0.3333	0.3333
AE181	231	2	6	0.3333	0.3333
AE182	268	1	6	0.1667	0.2
AE182	282	1	6	0.1667	0.2
AE182	283	3	6	0.5	0.6
AE183	142	1	6	0.1667	1
AE184	167	6	6	1	1
AE185	163	1	6	0.1667	1
AE186	231	1	6	0.1667	1
AE187	205	1	6	0.1667	1
AE188	356	1	6	0.1667	1
AE189	111	1	6	0.1667	0.3333
AE189	115	2	6	0.3333	0.6667
AE190	323	1	6	0.1667	0.3333
AE190	341	1	6	0.1667	0.3333
AE190	343	1	6	0.1667	0.3333
AE191	284	1	6	0.1667	0.2
AE191	302	1	6	0.1667	0.2
AE191	308	3	6	0.5	0.6
AE192	241	3	6	0.5	0.5
AE192	247	1	6	0.1667	0.1667
AE192	248	1	6	0.1667	0.1667
AE192	250	1	6	0.1667	0.1667
AE193	281	1	6	0.1667	0.1667
AE193	283	3	6	0.5	0.5
AE193	285	1	6	0.1667	0.1667
AE193	291	1	6	0.1667	0.1667
AE194	362	2	6	0.3333	0.4
AE194	378	2	6	0.3333	0.4
AE194	443	1	6	0.1667	0.2
AE195	220	3	6	0.5	0.75
AE195	229	1	6	0.1667	0.25
AE196	295	3	6	0.5	0.6
AE196	296	1	6	0.1667	0.2
AE196	300	1	6	0.1667	0.2
AE197	313	3	6	0.5	0.6
AE197	322	1	6	0.1667	0.2
AE197	325	1	6	0.1667	0.2
AE198	117	1	6	0.1667	1
AE199	302	1	6	0.1667	0.5
AE199	311	1	6	0.1667	0.5
AE200	247	1	6	0.1667	1
AE201	290	2	6	0.3333	1
AE202	201	1	6	0.1667	0.2
AE202	209	2	6	0.3333	0.4
AE202	217	1	6	0.1667	0.2
AE202	221	1	6	0.1667	0.2
AE203	287	1	6	0.1667	0.1667
AE203	292	1	6	0.1667	0.1667
AE203	295	1	6	0.1667	0.1667
AE203	300	3	6	0.5	0.5
AE204	307	1	6	0.1667	0.25
AE204	310	2	6	0.3333	0.5
AE204	314	1	6	0.1667	0.25
AE205	274	4	6	0.6667	0.8
AE205	276	1	6	0.1667	0.2
AE206	159	1	6	0.1667	1
AE207	203	2	6	0.3333	1
AE208	295	1	6	0.1667	0.1429
AE208	298	3	6	0.5	0.4286
AE208	310	1	6	0.1667	0.1429
AE208	311	1	6	0.1667	0.1429
AE208	313	1	6	0.1667	0.1429
AE209	328	1	6	0.1667	0.1429
AE209	331	3	6	0.5	0.4286
AE209	343	1	6	0.1667	0.1429
AE209	344	1	6	0.1667	0.1429
AE209	346	1	6	0.1667	0.1429
AE210	218	3	6	0.5	0.6
AE210	223	2	6	0.3333	0.4
AE211	274	1	6	0.1667	1
AE212	242	1	6	0.1667	0.1667
AE212	272	1	6	0.1667	0.1667
AE212	284	2	6	0.3333	0.3333
AE212	288	1	6	0.1667	0.1667
AE212	300	1	6	0.1667	0.1667
AE213	233	1	6	0.1667	1
AE214	334	3	6	0.5	0.75
AE214	340	1	6	0.1667	0.25
AE215	397	1	6	0.1667	1
AE216	247	1	6	0.1667	0.1667
AE216	249	3	6	0.5	0.5
AE216	250	1	6	0.1667	0.1667
AE216	253	1	6	0.1667	0.1667
AE217	105	2	6	0.3333	1
AE218	298	3	6	0.5	0.75
AE218	322	1	6	0.1667	0.25
AE219	242	1	6	0.1667	1
AE220	121	3	6	0.5	0.5
AE220	124	1	6	0.1667	0.1667
AE220	126	1	6	0.1667	0.1667
AE220	127	1	6	0.1667	0.1667
AE221	258	1	6	0.1667	0.5
AE221	263	1	6	0.1667	0.5
AE222	283	4	6	0.6667	0.6667
AE222	289	1	6	0.1667	0.1667
AE222	295	1	6	0.1667	0.1667
AE223	123	2	6	0.3333	0.6667
AE223	389	1	6	0.1667	0.3333
AE224	213	2	6	0.3333	1
AE225	160	1	6	0.1667	0.3333
AE225	162	1	6	0.1667	0.3333
AE225	890	1	6	0.1667	0.3333
AE226	321	1	6	0.1667	1
AE227	327	2	6	0.3333	1
AE228	259	1	6	0.1667	0.25
AE228	285	3	6	0.5	0.75
AE229	132	1	6	0.1667	0.1667
AE229	378	3	6	0.5	0.5
AE229	380	1	6	0.1667	0.1667
AE229	421	1	6	0.1667	0.1667
AE230	118	1	6	0.1667	1
AE231	299	3	6	0.5	0.75
AE231	300	1	6	0.1667	0.25
AE232	202	1	6	0.1667	0.1667
AE232	204	1	6	0.1667	0.1667
AE232	206	3	6	0.5	0.5
AE232	210	1	6	0.1667	0.1667
AE233	217	1	6	0.1667	0.125
AE233	224	1	6	0.1667	0.125
AE233	247	1	6	0.1667	0.125
AE233	451	4	6	0.6667	0.5
AE233	464	1	6	0.1667	0.125
AE234	119	1	6	0.1667	0.5
AE234	139	1	6	0.1667	0.5
AE235	155	1	6	0.1667	0.1429
AE235	157	4	6	0.6667	0.5714
AE235	159	1	6	0.1667	0.1429
AE235	213	1	6	0.1667	0.1429
AE236	141	1	6	0.1667	0.25
AE236	173	2	6	0.3333	0.5
AE236	220	1	6	0.1667	0.25
AE237	234	1	6	0.1667	1
AE238	323	1	6	0.1667	1
AE239	124	1	6	0.1667	0.1667
AE239	126	2	6	0.3333	0.3333
AE239	134	3	6	0.5	0.5
AE240	344	1	6	0.1667	0.1667
AE240	350	1	6	0.1667	0.1667
AE240	360	3	6	0.5	0.5
AE240	369	1	6	0.1667	0.1667
AE241	241	3	6	0.5	0.6
AE241	243	1	6	0.1667	0.2
AE241	319	1	6	0.1667	0.2
AE242	225	1	6	0.1667	1
AE243	112	2	6	0.3333	0.6667
AE243	113	1	6	0.1667	0.3333
AE244	282	1	6	0.1667	1
AE245	183	1	6	0.1667	0.5
AE245	191	1	6	0.1667	0.5
AE246	174	1	6	0.1667	0.25
AE246	176	3	6	0.5	0.75
AE247	218	1	6	0.1667	1
AE248	316	3	6	0.5	0.75
AE248	361	1	6	0.1667	0.25
AE249	213	3	6	0.5	0.75
AE249	214	1	6	0.1667	0.25
AE250	159	1	6	0.1667	1
AE251	350	1	6	0.1667	0.1
AE251	358	1	6	0.1667	0.1
AE251	362	1	6	0.1667	0.1
AE251	368	3	6	0.5	0.3
AE251	370	3	6	0.5	0.3
AE251	374	1	6	0.1667	0.1
AE252	295	1	6	0.1667	0.1
AE252	303	1	6	0.1667	0.1
AE252	307	1	6	0.1667	0.1
AE252	313	3	6	0.5	0.3
AE252	315	3	6	0.5	0.3
AE252	319	1	6	0.1667	0.1
AE253	196	1	6	0.1667	0.125
AE253	200	2	6	0.3333	0.25
AE253	201	3	6	0.5	0.375
AE253	203	1	6	0.1667	0.125
AE253	206	1	6	0.1667	0.125
AE254	323	1	6	0.1667	1
AE255	110	1	6	0.1667	1
AE256	290	1	6	0.1667	1
AE257	181	2	6	0.3333	0.6667
AE257	248	1	6	0.1667	0.3333
AE258	300	2	6	0.3333	0.6667
AE258	381	1	6	0.1667	0.3333
AE259	161	1	6	0.1667	0.125
AE259	164	4	6	0.6667	0.5
AE259	165	2	6	0.3333	0.25
AE259	250	1	6	0.1667	0.125
AE260	199	2	6	0.3333	0.6667
AE260	266	1	6	0.1667	0.3333
AE261	46	1	6	0.1667	0.0114
AE261	52	1	6	0.1667	0.0114
AE261	58	1	6	0.1667	0.0114
AE261	64	1	6	0.1667	0.0114
AE261	70	1	6	0.1667	0.0114
AE261	76	1	6	0.1667	0.0114
AE261	82	1	6	0.1667	0.0114
AE261	88	1	6	0.1667	0.0114
AE261	94	1	6	0.1667	0.0114
AE261	100	1	6	0.1667	0.0114
AE261	106	1	6	0.1667	0.0114
AE261	112	1	6	0.1667	0.0114
AE261	118	1	6	0.1667	0.0114
AE261	124	1	6	0.1667	0.0114
AE261	130	1	6	0.1667	0.0114
AE261	136	1	6	0.1667	0.0114
AE261	142	1	6	0.1667	0.0114
AE261	148	1	6	0.1667	0.0114
AE261	154	1	6	0.1667	0.0114
AE261	160	1	6	0.1667	0.0114
AE261	166	1	6	0.1667	0.0114
AE261	172	1	6	0.1667	0.0114
AE261	178	1	6	0.1667	0.0114
AE261	184	1	6	0.1667	0.0114
AE261	190	1	6	0.1667	0.0114
AE261	196	1	6	0.1667	0.0114
AE261	202	1	6	0.1667	0.0114
AE261	208	1	6	0.1667	0.0114
AE261	214	1	6	0.1667	0.0114
AE261	220	1	6	0.1667	0.0114
AE261	226	1	6	0.1667	0.0114
AE261	232	1	6	0.1667	0.0114
AE261	238	1	6	0.1667	0.0114
AE261	244	1	6	0.1667	0.0114
AE261	250	1	6	0.1667	0.0114
AE261	256	1	6	0.1667	0.0114
AE261	262	1	6	0.1667	0.0114
AE261	268	1	6	0.1667	0.0114
AE261	274	1	6	0.1667	0.0114
AE261	280	1	6	0.1667	0.0114
AE261	286	1	6	0.1667	0.0114
AE261	292	1	6	0.1667	0.0114
AE261	298	1	6	0.1667	0.0114
AE261	304	1	6	0.1667	0.0114
AE261	310	1	6	0.1667	0.0114
AE261	316	1	6	0.1667	0.0114
AE261	322	1	6	0.1667	0.0114
AE261	328	1	6	0.1667	0.0114
AE261	334	1	6	0.1667	0.0114
AE261	340	1	6	0.1667	0.0114
AE261	346	1	6	0.1667	0.0114
AE261	352	1	6	0.1667	0.0114
AE261	358	1	6	0.1667	0.0114
AE261	364	1	6	0.1667	0.0114
AE261	370	1	6	0.1667	0.0114
AE261	376	1	6	0.1667	0.0114
AE261	382	1	6	0.1667	0.0114
AE261	388	1	6	0.1667	0.0114
AE261	394	1	6	0.1667	0.0114
AE261	400	1	6	0.1667	0.0114
AE261	406	1	6	0.1667	0.0114
AE261	412	1	6	0.1667	0.0114
AE261	418	1	6	0.1667	0.0114
AE261	424	1	6	0.1667	0.0114
AE261	430	1	6	0.1667	0.0114
AE261	436	1	6	0.1667	0.0114
AE261	442	1	6	0.1667	0.0114
AE261	448	1	6	0.1667	0.0114
AE261	454	1	6	0.1667	0.0114
AE261	460	1	6	0.1667	0.0114
AE261	466	1	6	0.1667	0.0114
AE261	472	1	6	0.1667	0.0114
AE261	478	1	6	0.1667	0.0114
AE261	484	1	6	0.1667	0.0114
AE261	490	1	6	0.1667	0.0114
AE261	496	1	6	0.1667	0.0114
AE261	502	1	6	0.1667	0.0114
AE261	508	1	6	0.1667	0.0114
AE261	514	1	6	0.1667	0.0114
AE261	520	1	6	0.1667	0.0114
AE261	526	1	6	0.1667	0.0114
AE261	532	1	6	0.1667	0.0114
AE261	538	1	6	0.1667	0.0114
AE261	544	1	6	0.1667	0.0114
AE261	550	1	6	0.1667	0.0114
AE261	556	1	6	0.1667	0.0114
AE261	562	1	6	0.1667	0.0114
AE261	568	1	6	0.1667	0.0114
AE262	123	1	6	0.1667	1
AE263	289	1	6	0.1667	0.25
AE263	624	1	6	0.1667	0.25
AE263	626	1	6	0.1667	0.25
AE263	647	1	6	0.1667	0.25
AE264	253	1	6	0.1667	1
AE265	163	1	6	0.1667	1
AE266	330	1	6	0.1667	0.5
AE266	331	1	6	0.1667	0.5
AE267	203	1	6	0.1667	1
AE268	282	3	6	0.5	0.75
AE268	286	1	6	0.1667	0.25
AE269	384	1	6	0.1667	0.5
AE269	393	1	6	0.1667	0.5
AE270	304	1	6	0.1667	0.5
AE270	313	1	6	0.1667	0.5
AE271	146	1	6	0.1667	0.5
AE271	162	1	6	0.1667	0.5
AE272	227	1	6	0.1667	1
AE273	198	3	6	0.5	0.375
AE273	210	3	6	0.5	0.375
AE273	212	1	6	0.1667	0.125
AE273	259	1	6	0.1667	0.125
AE274	97	6	6	1	0.4286
AE274	103	5	6	0.8333	0.3571
AE274	109	3	6	0.5	0.2143
AE275	307	4	6	0.6667	0.8
AE275	324	1	6	0.1667	0.2
AE276	195	1	6	0.1667	0.25
AE276	234	3	6	0.5	0.75
AE277	167	3	6	0.5	0.75
AE277	173	1	6	0.1667	0.25
AE278	103	1	6	0.1667	0.0769
AE278	109	4	6	0.6667	0.3077
AE278	110	1	6	0.1667	0.0769
AE278	112	3	6	0.5	0.2308
AE278	115	1	6	0.1667	0.0769
AE278	119	3	6	0.5	0.2308
AE279	99	3	6	0.5	0.75
AE279	110	1	6	0.1667	0.25
AE280	223	3	6	0.5	0.75
AE280	234	1	6	0.1667	0.25
AE281	105	1	6	0.1667	0.25
AE281	106	3	6	0.5	0.75
AE282	316	1	6	0.1667	1
AE283	200	1	6	0.1667	0.5
AE283	206	1	6	0.1667	0.5
AE284	260	1	6	0.1667	0.5
AE284	269	1	6	0.1667	0.5
AE285	236	1	6	0.1667	1
AE286	103	1	6	0.1667	1
AE287	283	1	6	0.1667	1
AE288	329	3	6	0.5	0.6
AE288	330	1	6	0.1667	0.2
AE288	337	1	6	0.1667	0.2
AE289	237	1	6	0.1667	1
AE290	264	3	6	0.5	0.75
AE290	266	1	6	0.1667	0.25
AE291	129	3	6	0.5	0.4286
AE291	130	1	6	0.1667	0.1429
AE291	138	3	6	0.5	0.4286
AE292	319	1	6	0.1667	1
AE293	138	1	6	0.1667	0.2
AE293	139	4	6	0.6667	0.8
AE294	248	6	6	1	0.75
AE294	254	1	6	0.1667	0.125
AE294	326	1	6	0.1667	0.125
AE295	231	3	6	0.5	0.3333
AE295	233	5	6	0.8333	0.5556
AE295	236	1	6	0.1667	0.1111
AE296	291	1	6	0.1667	0.25
AE296	303	3	6	0.5	0.75
AE297	335	1	6	0.1667	1
AE298	350	1	6	0.1667	1
AE299	128	1	6	0.1667	1
AE300	174	5	6	0.8333	1
AE301	165	1	6	0.1667	0.5
AE301	170	1	6	0.1667	0.5
AE302	224	1	6	0.1667	0.5
AE302	227	1	6	0.1667	0.5
AE303	148	1	6	0.1667	1
AE304	199	1	6	0.1667	0.5
AE304	217	1	6	0.1667	0.5
AE305	200	1	6	0.1667	1
AE306	318	1	6	0.1667	0.3333
AE306	349	1	6	0.1667	0.3333
AE306	356	1	6	0.1667	0.3333
AE307	313	1	6	0.1667	1
AE308	317	1	6	0.1667	0.3333
AE308	348	1	6	0.1667	0.3333
AE308	355	1	6	0.1667	0.3333
AE309	360	1	6	0.1667	1
AE310	206	1	6	0.1667	1
AE311	328	1	6	0.1667	1
AE312	276	1	6	0.1667	0.5
AE312	653	1	6	0.1667	0.5
AE313	267	1	6	0.1667	1
AE314	99	1	6	0.1667	0.2
AE314	104	3	6	0.5	0.6
AE314	109	1	6	0.1667	0.2
AE315	145	1	6	0.1667	0.25
AE315	146	2	6	0.3333	0.5
AE315	152	1	6	0.1667	0.25
AE316	118	2	6	0.3333	1
AE317	109	1	6	0.1667	0.1667
AE317	139	3	6	0.5	0.5
AE317	171	1	6	0.1667	0.1667
AE317	264	1	6	0.1667	0.1667
AE318	236	1	6	0.1667	0.1667
AE318	256	3	6	0.5	0.5
AE318	298	1	6	0.1667	0.1667
AE318	391	1	6	0.1667	0.1667
AE319	235	1	6	0.1667	0.2
AE319	238	1	6	0.1667	0.2
AE319	243	1	6	0.1667	0.2
AE319	249	1	6	0.1667	0.2
AE319	487	1	6	0.1667	0.2
AE320	203	1	6	0.1667	0.25
AE320	207	3	6	0.5	0.75
AE321	187	1	6	0.1667	1
AE322	353	1	6	0.1667	0.25
AE322	354	1	6	0.1667	0.25
AE322	365	1	6	0.1667	0.25
AE322	366	1	6	0.1667	0.25
AE323	239	1	6	0.1667	1
AE324	339	1	6	0.1667	1
AE325	236	1	6	0.1667	0.0909
AE325	241	1	6	0.1667	0.0909
AE325	242	2	6	0.3333	0.1818
AE325	245	1	6	0.1667	0.0909
AE325	247	1	6	0.1667	0.0909
AE325	249	1	6	0.1667	0.0909
AE325	250	2	6	0.3333	0.1818
AE325	262	1	6	0.1667	0.0909
AE325	263	1	6	0.1667	0.0909
AE326	306	1	6	0.1667	1
AE327	287	3	6	0.5	0.75
AE327	291	1	6	0.1667	0.25
AE328	314	1	6	0.1667	1
AE329	104	1	6	0.1667	0.5
AE329	105	1	6	0.1667	0.5
AE330	161	1	6	0.1667	1
AE331	188	1	6	0.1667	0.25
AE331	192	3	6	0.5	0.75
AE332	127	3	6	0.5	0.3333
AE332	129	1	6	0.1667	0.1111
AE332	131	1	6	0.1667	0.1111
AE332	133	4	6	0.6667	0.4444
AE333	131	1	6	0.1667	0.25
AE333	133	3	6	0.5	0.75
AE334	278	1	6	0.1667	0.5
AE334	283	1	6	0.1667	0.5
AE335	309	1	6	0.1667	0.1667
AE335	314	3	6	0.5	0.5
AE335	315	1	6	0.1667	0.1667
AE335	317	1	6	0.1667	0.1667
AE336	230	1	6	0.1667	0.2
AE336	232	2	6	0.3333	0.4
AE336	233	1	6	0.1667	0.2
AE336	238	1	6	0.1667	0.2
AE337	241	2	6	0.3333	0.6667
AE337	247	1	6	0.1667	0.3333
AE338	310	2	6	0.3333	0.3333
AE338	311	2	6	0.3333	0.3333
AE338	312	1	6	0.1667	0.1667
AE338	980	1	6	0.1667	0.1667
AE339	337	4	6	0.6667	0.6667
AE339	339	2	6	0.3333	0.3333
AE340	267	1	6	0.1667	1
AE341	199	1	6	0.1667	1
AE342	252	1	6	0.1667	0.25
AE342	254	1	6	0.1667	0.25
AE342	258	1	6	0.1667	0.25
AE342	259	1	6	0.1667	0.25
AE343	231	1	6	0.1667	0.3333
AE343	405	2	6	0.3333	0.6667
AE344	272	1	6	0.1667	0.1
AE344	280	1	6	0.1667	0.1
AE344	282	3	6	0.5	0.3
AE344	290	3	6	0.5	0.3
AE344	296	1	6	0.1667	0.1
AE344	312	1	6	0.1667	0.1
AE345	223	1	6	0.1667	1
AE346	323	2	6	0.3333	0.5
AE346	325	1	6	0.1667	0.25
AE346	354	1	6	0.1667	0.25
AE347	201	2	6	0.3333	0.4
AE347	203	1	6	0.1667	0.2
AE347	204	2	6	0.3333	0.4
AE348	209	1	6	0.1667	0.1667
AE348	210	2	6	0.3333	0.3333
AE348	211	3	6	0.5	0.5
AE349	359	3	6	0.5	0.5
AE349	362	1	6	0.1667	0.1667
AE349	371	1	6	0.1667	0.1667
AE349	374	1	6	0.1667	0.1667
AE350	344	1	6	0.1667	0.3333
AE350	354	2	6	0.3333	0.6667
AE351	234	1	6	0.1667	0.3333
AE351	244	2	6	0.3333	0.6667
AE352	192	1	6	0.1667	1
AE353	187	1	6	0.1667	0.5
AE353	193	1	6	0.1667	0.5
AE354	379	1	6	0.1667	1
AE355	70	1	6	0.1667	0.5
AE355	273	1	6	0.1667	0.5
AE356	229	1	6	0.1667	1
AE357	181	3	6	0.5	0.75
AE357	208	1	6	0.1667	0.25
AE358	337	1	6	0.1667	0.1667
AE358	338	1	6	0.1667	0.1667
AE358	345	4	6	0.6667	0.6667
AE359	297	1	6	0.1667	0.2
AE359	305	1	6	0.1667	0.2
AE359	320	3	6	0.5	0.6
AE360	400	1	6	0.1667	1
AE361	144	1	6	0.1667	1
AE362	142	2	6	0.3333	0.6667
AE362	148	1	6	0.1667	0.3333
AE363	133	1	6	0.1667	0.1429
AE363	138	2	6	0.3333	0.2857
AE363	142	4	6	0.6667	0.5714
AE364	107	2	6	0.3333	0.4
AE364	113	3	6	0.5	0.6
AE365	299	1	6	0.1667	1
AE366	383	1	6	0.1667	1
AE367	337	2	6	0.3333	0.6667
AE367	342	1	6	0.1667	0.3333
AE368	221	1	6	0.1667	0.25
AE368	240	3	6	0.5	0.75
AE369	265	1	6	0.1667	0.2
AE369	284	3	6	0.5	0.6
AE369	651	1	6	0.1667	0.2
AE370	194	1	6	0.1667	1
AE371	216	3	6	0.5	0.75
AE371	222	1	6	0.1667	0.25
AE372	221	4	6	0.6667	1
AE373	342	1	6	0.1667	1
AE374	398	1	6	0.1667	1
AE375	164	3	6	0.5	0.75
AE375	170	1	6	0.1667	0.25
AE376	328	1	6	0.1667	1
AE377	208	3	6	0.5	0.1875
AE377	210	4	6	0.6667	0.25
AE377	212	4	6	0.6667	0.25
AE377	214	4	6	0.6667	0.25
AE377	216	1	6	0.1667	0.0625
AE378	174	1	6	0.1667	0.1667
AE378	176	1	6	0.1667	0.1667
AE378	177	3	6	0.5	0.5
AE378	181	1	6	0.1667	0.1667
AE379	385	1	6	0.1667	1
AE380	135	1	6	0.1667	0.2
AE380	137	4	6	0.6667	0.8
AE381	220	1	6	0.1667	1
AE382	172	1	6	0.1667	1
AE383	137	1	6	0.1667	1
AE384	167	1	6	0.1667	1
AE385	388	1	6	0.1667	1
AE386	322	1	6	0.1667	0.3333
AE386	334	2	6	0.3333	0.6667

## Sheet: Genome_Product_Counts
Primer_ID	Cultivar	Products_In_Genome_n
AE001	CS	2
AE001	Shuchazao	2
AE001	TES-34	1
AE001	Tieguanyin	1
AE001	UPASI-3	1
AE002	CS	2
AE002	Shuchazao	2
AE002	TES-34	2
AE002	Tieguanyin	2
AE002	UPASI-3	2
AE003	CS	1
AE003	Shuchazao	2
AE003	TES-34	2
AE003	Tieguanyin	2
AE003	UPASI-3	2
AE004	Shuchazao	1
AE004	TES-34	1
AE004	Tieguanyin	1
AE004	UPASI-3	1
AE005	Shuchazao	1
AE005	TES-34	1
AE005	Tieguanyin	1
AE005	UPASI-3	1
AE006	Shuchazao	1
AE007	CS	1
AE007	Shuchazao	1
AE008	Shuchazao	1
AE008	TES-34	1
AE008	TV1	2
AE008	Tieguanyin	1
AE008	UPASI-3	1
AE009	Shuchazao	2
AE010	CS	2
AE010	Shuchazao	1
AE010	TES-34	1
AE010	Tieguanyin	1
AE010	UPASI-3	1
AE011	CS	1
AE011	Shuchazao	2
AE011	TES-34	1
AE011	Tieguanyin	1
AE011	UPASI-3	1
AE012	CS	1
AE012	Shuchazao	1
AE012	TES-34	1
AE012	TV1	1
AE012	Tieguanyin	1
AE012	UPASI-3	1
AE013	CS	2
AE013	Shuchazao	2
AE013	TES-34	2
AE013	TV1	4
AE013	Tieguanyin	2
AE013	UPASI-3	2
AE014	Shuchazao	1
AE015	Shuchazao	1
AE016	Shuchazao	1
AE017	Shuchazao	1
AE018	Shuchazao	1
AE019	Shuchazao	1
AE020	Shuchazao	2
AE021	CS	1
AE021	Shuchazao	1
AE021	TES-34	1
AE021	TV1	1
AE021	Tieguanyin	1
AE021	UPASI-3	1
AE022	CS	1
AE022	Shuchazao	1
AE022	TES-34	1
AE022	TV1	1
AE022	Tieguanyin	1
AE022	UPASI-3	1
AE023	Shuchazao	1
AE024	Shuchazao	1
AE024	TES-34	1
AE024	TV1	1
AE024	Tieguanyin	1
AE024	UPASI-3	1
AE025	Shuchazao	1
AE025	TV1	1
AE026	Shuchazao	1
AE026	TV1	1
AE027	Shuchazao	1
AE027	TES-34	1
AE027	TV1	1
AE027	Tieguanyin	1
AE027	UPASI-3	1
AE028	Shuchazao	1
AE028	TES-34	1
AE028	Tieguanyin	1
AE028	UPASI-3	1
AE029	Shuchazao	1
AE030	Shuchazao	1
AE030	TES-34	1
AE030	TV1	1
AE030	Tieguanyin	1
AE030	UPASI-3	1
AE031	CS	1
AE031	Shuchazao	1
AE031	TV1	1
AE032	Shuchazao	2
AE032	TES-34	1
AE032	Tieguanyin	1
AE032	UPASI-3	1
AE033	Shuchazao	1
AE034	Shuchazao	1
AE034	TES-34	1
AE034	Tieguanyin	1
AE034	UPASI-3	1
AE035	Shuchazao	1
AE036	CS	1
AE036	Shuchazao	1
AE037	CS	1
AE037	Shuchazao	1
AE037	TES-34	1
AE037	TV1	1
AE037	Tieguanyin	1
AE037	UPASI-3	1
AE038	Shuchazao	1
AE039	CS	1
AE039	Shuchazao	3
AE039	Tieguanyin	1
AE039	UPASI-3	1
AE040	Shuchazao	1
AE041	Shuchazao	1
AE042	Shuchazao	1
AE043	CS	1
AE043	Shuchazao	1
AE043	TES-34	1
AE043	TV1	1
AE043	Tieguanyin	1
AE043	UPASI-3	1
AE044	Shuchazao	2
AE045	Shuchazao	1
AE045	TES-34	1
AE045	Tieguanyin	1
AE045	UPASI-3	1
AE046	Shuchazao	1
AE046	TES-34	1
AE046	TV1	1
AE046	Tieguanyin	1
AE046	UPASI-3	1
AE047	Shuchazao	1
AE048	Shuchazao	2
AE049	Shuchazao	1
AE050	CS	3
AE050	Shuchazao	6
AE050	TES-34	3
AE050	TV1	3
AE050	Tieguanyin	3
AE050	UPASI-3	3
AE051	CS	1
AE051	Shuchazao	2
AE051	TES-34	1
AE051	TV1	1
AE051	Tieguanyin	1
AE051	UPASI-3	1
AE052	CS	1
AE052	Shuchazao	1
AE052	TES-34	1
AE053	CS	1
AE053	Shuchazao	2
AE053	TV1	1
AE053	Tieguanyin	1
AE053	UPASI-3	1
AE054	Shuchazao	1
AE055	CS	1
AE055	Shuchazao	1
AE055	TES-34	1
AE055	Tieguanyin	1
AE055	UPASI-3	1
AE056	CS	1
AE056	Shuchazao	1
AE056	TV1	1
AE057	Shuchazao	1
AE057	TES-34	1
AE057	Tieguanyin	1
AE057	UPASI-3	1
AE058	Shuchazao	1
AE058	TES-34	1
AE058	Tieguanyin	1
AE058	UPASI-3	1
AE059	CS	1
AE059	Shuchazao	1
AE059	TES-34	1
AE059	TV1	1
AE059	Tieguanyin	1
AE059	UPASI-3	1
AE060	Shuchazao	1
AE061	CS	1
AE061	Shuchazao	1
AE062	CS	1
AE062	Shuchazao	1
AE062	TES-34	1
AE062	Tieguanyin	1
AE062	UPASI-3	1
AE063	CS	1
AE063	Shuchazao	1
AE064	Shuchazao	3
AE065	Shuchazao	1
AE066	Shuchazao	1
AE067	Shuchazao	1
AE068	Shuchazao	1
AE069	Shuchazao	1
AE070	CS	1
AE070	Shuchazao	1
AE070	TES-34	1
AE070	TV1	1
AE070	Tieguanyin	1
AE070	UPASI-3	1
AE071	CS	1
AE071	Shuchazao	1
AE071	TV1	1
AE072	Shuchazao	1
AE072	TV1	1
AE073	Shuchazao	1
AE073	TES-34	1
AE073	Tieguanyin	1
AE073	UPASI-3	1
AE074	Shuchazao	1
AE075	Shuchazao	1
AE076	Shuchazao	1
AE077	CS	1
AE077	Shuchazao	1
AE077	TES-34	1
AE077	TV1	1
AE077	Tieguanyin	1
AE078	CS	1
AE078	Shuchazao	1
AE078	TES-34	1
AE078	TV1	1
AE078	Tieguanyin	1
AE079	CS	1
AE079	Shuchazao	1
AE080	Shuchazao	1
AE081	CS	1
AE081	Shuchazao	1
AE081	Tieguanyin	1
AE081	UPASI-3	1
AE082	CS	2
AE082	Shuchazao	2
AE082	TES-34	2
AE082	TV1	2
AE082	Tieguanyin	2
AE082	UPASI-3	2
AE083	CS	1
AE083	Shuchazao	1
AE083	TES-34	1
AE083	Tieguanyin	1
AE083	UPASI-3	1
AE084	CS	1
AE084	Shuchazao	1
AE084	Tieguanyin	1
AE085	CS	2
AE085	Shuchazao	2
AE085	TES-34	1
AE085	Tieguanyin	1
AE086	CS	1
AE086	Shuchazao	1
AE087	Shuchazao	1
AE088	Shuchazao	1
AE088	TES-34	1
AE088	Tieguanyin	1
AE088	UPASI-3	1
AE089	Shuchazao	1
AE090	Shuchazao	1
AE091	Shuchazao	2
AE092	Shuchazao	1
AE092	TES-34	1
AE092	Tieguanyin	1
AE092	UPASI-3	1
AE093	Shuchazao	2
AE094	Shuchazao	1
AE095	Shuchazao	1
AE096	CS	2
AE096	Shuchazao	4
AE096	TES-34	4
AE096	TV1	1
AE096	Tieguanyin	4
AE096	UPASI-3	4
AE097	Shuchazao	2
AE097	TV1	1
AE098	Shuchazao	1
AE099	CS	1
AE099	Shuchazao	1
AE099	TV1	1
AE100	CS	1
AE100	Shuchazao	1
AE100	TV1	1
AE101	CS	1
AE101	Shuchazao	1
AE101	TV1	1
AE101	Tieguanyin	1
AE101	UPASI-3	1
AE102	CS	1
AE102	Shuchazao	1
AE102	TES-34	1
AE102	TV1	3
AE102	Tieguanyin	1
AE102	UPASI-3	1
AE103	CS	1
AE103	Shuchazao	1
AE103	TES-34	1
AE103	TV1	3
AE103	Tieguanyin	1
AE103	UPASI-3	1
AE104	CS	1
AE104	Shuchazao	1
AE104	TES-34	1
AE104	Tieguanyin	1
AE104	UPASI-3	1
AE105	CS	1
AE105	Shuchazao	1
AE106	Shuchazao	1
AE106	TV1	2
AE107	Shuchazao	1
AE108	Shuchazao	1
AE109	Shuchazao	1
AE110	CS	1
AE110	Shuchazao	2
AE110	TES-34	1
AE110	TV1	1
AE110	Tieguanyin	1
AE110	UPASI-3	1
AE111	CS	1
AE111	Shuchazao	1
AE111	TES-34	1
AE111	Tieguanyin	1
AE111	UPASI-3	1
AE112	Shuchazao	1
AE113	Shuchazao	1
AE113	Tieguanyin	1
AE113	UPASI-3	1
AE114	Shuchazao	1
AE115	CS	1
AE115	Shuchazao	1
AE115	TES-34	1
AE115	Tieguanyin	1
AE115	UPASI-3	1
AE116	Shuchazao	1
AE116	TES-34	1
AE116	Tieguanyin	1
AE116	UPASI-3	1
AE117	Shuchazao	1
AE118	Shuchazao	1
AE118	TV1	1
AE119	Shuchazao	1
AE119	TES-34	1
AE119	TV1	1
AE119	Tieguanyin	1
AE119	UPASI-3	1
AE120	CS	2
AE120	Shuchazao	2
AE120	TES-34	3
AE120	TV1	1
AE120	Tieguanyin	3
AE120	UPASI-3	3
AE121	CS	1
AE121	Shuchazao	1
AE121	TES-34	1
AE121	TV1	1
AE121	Tieguanyin	1
AE121	UPASI-3	1
AE122	Shuchazao	2
AE123	Shuchazao	2
AE123	TES-34	1
AE123	TV1	2
AE123	Tieguanyin	1
AE123	UPASI-3	1
AE124	CS	1
AE124	Shuchazao	1
AE124	TES-34	1
AE124	TV1	1
AE124	Tieguanyin	1
AE124	UPASI-3	1
AE125	Shuchazao	1
AE126	Shuchazao	1
AE127	Shuchazao	1
AE128	CS	1
AE128	Shuchazao	1
AE128	TES-34	1
AE128	TV1	1
AE128	Tieguanyin	1
AE128	UPASI-3	1
AE129	CS	1
AE129	Shuchazao	2
AE130	CS	1
AE130	Shuchazao	2
AE130	TV1	1
AE130	Tieguanyin	1
AE130	UPASI-3	1
AE131	CS	1
AE131	Shuchazao	1
AE131	TV1	1
AE131	UPASI-3	1
AE132	Shuchazao	2
AE132	TES-34	1
AE132	Tieguanyin	1
AE132	UPASI-3	1
AE133	CS	1
AE133	Shuchazao	1
AE133	TES-34	1
AE133	Tieguanyin	1
AE133	UPASI-3	1
AE134	Shuchazao	2
AE135	Shuchazao	1
AE135	TES-34	1
AE135	Tieguanyin	1
AE135	UPASI-3	1
AE136	CS	1
AE136	Shuchazao	1
AE136	TES-34	1
AE136	TV1	1
AE136	Tieguanyin	1
AE136	UPASI-3	1
AE137	Shuchazao	1
AE138	CS	1
AE138	Shuchazao	1
AE138	TES-34	2
AE138	TV1	1
AE138	Tieguanyin	2
AE138	UPASI-3	2
AE139	Shuchazao	1
AE139	TES-34	2
AE139	TV1	1
AE139	Tieguanyin	2
AE139	UPASI-3	2
AE140	CS	1
AE140	Shuchazao	1
AE140	TES-34	2
AE140	TV1	1
AE140	Tieguanyin	2
AE140	UPASI-3	2
AE141	Shuchazao	1
AE142	Shuchazao	1
AE143	Shuchazao	1
AE143	TV1	1
AE144	CS	1
AE144	Shuchazao	1
AE144	TES-34	1
AE144	TV1	1
AE144	Tieguanyin	1
AE144	UPASI-3	1
AE145	CS	1
AE145	Shuchazao	1
AE145	TV1	1
AE146	CS	1
AE146	Shuchazao	1
AE146	TV1	1
AE147	CS	1
AE147	Shuchazao	1
AE147	TV1	1
AE147	Tieguanyin	1
AE147	UPASI-3	1
AE148	CS	1
AE148	Shuchazao	1
AE148	TES-34	1
AE148	TV1	1
AE148	Tieguanyin	1
AE148	UPASI-3	1
AE149	CS	1
AE149	Shuchazao	1
AE149	TES-34	1
AE149	TV1	2
AE149	Tieguanyin	1
AE149	UPASI-3	1
AE150	CS	1
AE150	Shuchazao	1
AE150	TES-34	1
AE150	Tieguanyin	1
AE150	UPASI-3	1
AE151	CS	1
AE151	Shuchazao	1
AE151	TES-34	1
AE151	Tieguanyin	1
AE151	UPASI-3	1
AE152	Shuchazao	1
AE152	TV1	1
AE153	CS	1
AE153	Shuchazao	1
AE153	TES-34	1
AE153	TV1	1
AE153	Tieguanyin	1
AE153	UPASI-3	1
AE154	Shuchazao	2
AE155	CS	1
AE155	Shuchazao	1
AE155	TV1	1
AE156	Shuchazao	1
AE156	TV1	1
AE157	Shuchazao	1
AE158	CS	1
AE158	Shuchazao	1
AE158	TV1	1
AE159	CS	1
AE159	Shuchazao	1
AE160	Shuchazao	9
AE161	CS	1
AE161	Shuchazao	1
AE161	TES-34	1
AE161	Tieguanyin	1
AE161	UPASI-3	1
AE162	Shuchazao	1
AE162	Tieguanyin	1
AE163	CS	1
AE163	Shuchazao	1
AE163	TES-34	1
AE163	TV1	1
AE163	Tieguanyin	1
AE163	UPASI-3	1
AE164	CS	1
AE164	Shuchazao	1
AE164	TES-34	1
AE164	TV1	1
AE164	Tieguanyin	1
AE164	UPASI-3	1
AE165	Shuchazao	1
AE166	CS	1
AE166	Shuchazao	1
AE166	TES-34	1
AE166	TV1	1
AE166	Tieguanyin	1
AE166	UPASI-3	1
AE167	Shuchazao	2
AE168	Shuchazao	1
AE169	Shuchazao	1
AE169	TES-34	1
AE169	Tieguanyin	1
AE169	UPASI-3	1
AE170	CS	1
AE170	Shuchazao	1
AE170	TES-34	1
AE170	TV1	1
AE170	Tieguanyin	1
AE170	UPASI-3	1
AE171	Shuchazao	1
AE172	Shuchazao	1
AE173	Shuchazao	1
AE173	TES-34	1
AE173	TV1	1
AE173	Tieguanyin	1
AE173	UPASI-3	1
AE174	Shuchazao	3
AE175	Shuchazao	1
AE175	TV1	2
AE176	Shuchazao	1
AE177	CS	1
AE177	Shuchazao	2
AE177	TES-34	3
AE177	TV1	5
AE177	Tieguanyin	3
AE178	CS	1
AE178	Shuchazao	1
AE178	TES-34	1
AE178	Tieguanyin	1
AE178	UPASI-3	1
AE179	Shuchazao	1
AE180	Shuchazao	1
AE181	CS	1
AE181	Shuchazao	1
AE181	TES-34	1
AE181	TV1	1
AE181	Tieguanyin	1
AE181	UPASI-3	1
AE182	CS	1
AE182	Shuchazao	1
AE182	TES-34	1
AE182	Tieguanyin	1
AE182	UPASI-3	1
AE183	Shuchazao	1
AE184	CS	1
AE184	Shuchazao	1
AE184	TES-34	1
AE184	TV1	1
AE184	Tieguanyin	1
AE184	UPASI-3	1
AE185	Shuchazao	1
AE186	Shuchazao	1
AE187	Shuchazao	1
AE188	Shuchazao	1
AE189	Shuchazao	1
AE189	TV1	2
AE190	CS	1
AE190	Shuchazao	1
AE190	TV1	1
AE191	Shuchazao	1
AE191	TES-34	1
AE191	TV1	1
AE191	Tieguanyin	1
AE191	UPASI-3	1
AE192	CS	1
AE192	Shuchazao	1
AE192	TES-34	1
AE192	TV1	1
AE192	Tieguanyin	1
AE192	UPASI-3	1
AE193	CS	1
AE193	Shuchazao	1
AE193	TES-34	1
AE193	TV1	1
AE193	Tieguanyin	1
AE193	UPASI-3	1
AE194	CS	1
AE194	Shuchazao	1
AE194	TES-34	1
AE194	TV1	1
AE194	UPASI-3	1
AE195	Shuchazao	1
AE195	TES-34	1
AE195	Tieguanyin	1
AE195	UPASI-3	1
AE196	CS	1
AE196	Shuchazao	2
AE196	TES-34	1
AE196	TV1	1
AE196	Tieguanyin	1
AE197	Shuchazao	1
AE197	TES-34	1
AE197	TV1	1
AE197	Tieguanyin	1
AE197	UPASI-3	1
AE198	Shuchazao	1
AE199	Shuchazao	1
AE199	Tieguanyin	1
AE200	Shuchazao	1
AE201	Shuchazao	1
AE201	TV1	1
AE202	Shuchazao	1
AE202	TES-34	1
AE202	TV1	1
AE202	Tieguanyin	1
AE202	UPASI-3	1
AE203	CS	1
AE203	Shuchazao	1
AE203	TES-34	1
AE203	TV1	1
AE203	Tieguanyin	1
AE203	UPASI-3	1
AE204	Shuchazao	1
AE204	TES-34	1
AE204	Tieguanyin	1
AE204	UPASI-3	1
AE205	CS	1
AE205	Shuchazao	1
AE205	TES-34	1
AE205	Tieguanyin	1
AE205	UPASI-3	1
AE206	Shuchazao	1
AE207	Shuchazao	1
AE207	TV1	1
AE208	CS	1
AE208	Shuchazao	1
AE208	TES-34	1
AE208	Tieguanyin	2
AE208	UPASI-3	2
AE209	CS	1
AE209	Shuchazao	1
AE209	TES-34	1
AE209	Tieguanyin	2
AE209	UPASI-3	2
AE210	CS	1
AE210	Shuchazao	1
AE210	TES-34	1
AE210	Tieguanyin	1
AE210	UPASI-3	1
AE211	Shuchazao	1
AE212	CS	1
AE212	Shuchazao	1
AE212	TES-34	1
AE212	TV1	1
AE212	Tieguanyin	1
AE212	UPASI-3	1
AE213	Shuchazao	1
AE214	Shuchazao	1
AE214	TES-34	1
AE214	Tieguanyin	1
AE214	UPASI-3	1
AE215	Shuchazao	1
AE216	CS	1
AE216	Shuchazao	1
AE216	TES-34	1
AE216	TV1	1
AE216	Tieguanyin	1
AE216	UPASI-3	1
AE217	Shuchazao	1
AE217	Tieguanyin	1
AE218	Shuchazao	1
AE218	TES-34	1
AE218	Tieguanyin	1
AE218	UPASI-3	1
AE219	Shuchazao	1
AE220	CS	1
AE220	Shuchazao	2
AE220	TES-34	1
AE220	TV1	1
AE220	Tieguanyin	1
AE220	UPASI-3	1
AE221	CS	1
AE221	Shuchazao	1
AE222	CS	1
AE222	Shuchazao	1
AE222	TES-34	1
AE222	TV1	1
AE222	Tieguanyin	1
AE222	UPASI-3	1
AE223	CS	1
AE223	Shuchazao	2
AE224	Shuchazao	1
AE224	TV1	1
AE225	Shuchazao	1
AE225	TV1	2
AE226	Shuchazao	1
AE227	CS	1
AE227	Shuchazao	1
AE228	Shuchazao	1
AE228	TES-34	1
AE228	Tieguanyin	1
AE228	UPASI-3	1
AE229	CS	1
AE229	Shuchazao	2
AE229	TES-34	1
AE229	Tieguanyin	1
AE229	UPASI-3	1
AE230	Shuchazao	1
AE231	Shuchazao	1
AE231	TES-34	1
AE231	Tieguanyin	1
AE231	UPASI-3	1
AE232	CS	1
AE232	Shuchazao	1
AE232	TES-34	1
AE232	TV1	1
AE232	Tieguanyin	1
AE232	UPASI-3	1
AE233	CS	1
AE233	Shuchazao	1
AE233	TES-34	1
AE233	TV1	3
AE233	Tieguanyin	1
AE233	UPASI-3	1
AE234	Shuchazao	1
AE234	TES-34	1
AE235	CS	1
AE235	Shuchazao	2
AE235	TES-34	1
AE235	TV1	1
AE235	Tieguanyin	1
AE235	UPASI-3	1
AE236	CS	2
AE236	Shuchazao	2
AE237	Shuchazao	1
AE238	Shuchazao	1
AE239	CS	1
AE239	Shuchazao	1
AE239	TES-34	1
AE239	TV1	1
AE239	Tieguanyin	1
AE239	UPASI-3	1
AE240	CS	1
AE240	Shuchazao	1
AE240	TES-34	1
AE240	TV1	1
AE240	Tieguanyin	1
AE240	UPASI-3	1
AE241	CS	1
AE241	Shuchazao	1
AE241	TES-34	1
AE241	Tieguanyin	1
AE241	UPASI-3	1
AE242	Shuchazao	1
AE243	Shuchazao	1
AE243	TES-34	1
AE243	Tieguanyin	1
AE244	Shuchazao	1
AE245	CS	1
AE245	Shuchazao	1
AE246	Shuchazao	2
AE246	Tieguanyin	1
AE246	UPASI-3	1
AE247	Shuchazao	1
AE248	Shuchazao	1
AE248	TES-34	1
AE248	Tieguanyin	1
AE248	UPASI-3	1
AE249	Shuchazao	1
AE249	TES-34	1
AE249	Tieguanyin	1
AE249	UPASI-3	1
AE250	Shuchazao	1
AE251	CS	1
AE251	Shuchazao	2
AE251	TES-34	2
AE251	TV1	1
AE251	Tieguanyin	2
AE251	UPASI-3	2
AE252	CS	1
AE252	Shuchazao	2
AE252	TES-34	2
AE252	TV1	1
AE252	Tieguanyin	2
AE252	UPASI-3	2
AE253	CS	1
AE253	Shuchazao	1
AE253	TES-34	1
AE253	TV1	1
AE253	Tieguanyin	2
AE253	UPASI-3	2
AE254	Shuchazao	1
AE255	Shuchazao	1
AE256	Shuchazao	1
AE257	CS	1
AE257	Shuchazao	2
AE258	Shuchazao	2
AE258	TV1	1
AE259	Shuchazao	4
AE259	TV1	1
AE259	Tieguanyin	2
AE259	UPASI-3	2
AE260	CS	1
AE260	Shuchazao	2
AE261	Shuchazao	88
AE262	Shuchazao	1
AE263	CS	1
AE263	Shuchazao	2
AE263	TV1	1
AE264	Shuchazao	1
AE265	Shuchazao	1
AE266	Shuchazao	2
AE267	Shuchazao	1
AE268	CS	1
AE268	Shuchazao	1
AE268	Tieguanyin	1
AE268	UPASI-3	1
AE269	CS	1
AE269	Shuchazao	1
AE270	CS	1
AE270	Shuchazao	1
AE271	CS	1
AE271	Shuchazao	1
AE272	Shuchazao	1
AE273	CS	1
AE273	Shuchazao	1
AE273	TES-34	2
AE273	Tieguanyin	2
AE273	UPASI-3	2
AE274	CS	2
AE274	Shuchazao	4
AE274	TES-34	5
AE274	TV1	3
AE274	Tieguanyin	5
AE274	UPASI-3	5
AE275	CS	1
AE275	Shuchazao	1
AE275	TES-34	1
AE275	Tieguanyin	1
AE275	UPASI-3	1
AE276	Shuchazao	1
AE276	TES-34	1
AE276	Tieguanyin	1
AE276	UPASI-3	1
AE277	Shuchazao	1
AE277	TES-34	1
AE277	Tieguanyin	1
AE277	UPASI-3	1
AE278	CS	1
AE278	Shuchazao	2
AE278	TES-34	3
AE278	TV1	1
AE278	Tieguanyin	3
AE278	UPASI-3	3
AE279	Shuchazao	1
AE279	TES-34	1
AE279	Tieguanyin	1
AE279	UPASI-3	1
AE280	Shuchazao	1
AE280	TES-34	1
AE280	Tieguanyin	1
AE280	UPASI-3	1
AE281	Shuchazao	1
AE281	TES-34	1
AE281	Tieguanyin	1
AE281	UPASI-3	1
AE282	Shuchazao	1
AE283	CS	1
AE283	Shuchazao	1
AE284	CS	1
AE284	Shuchazao	1
AE285	Shuchazao	1
AE286	Shuchazao	1
AE287	Shuchazao	1
AE288	CS	2
AE288	Shuchazao	2
AE288	TES-34	2
AE288	Tieguanyin	2
AE288	UPASI-3	2
AE289	Shuchazao	2
AE290	CS	2
AE290	Shuchazao	2
AE290	Tieguanyin	2
AE290	UPASI-3	2
AE291	Shuchazao	4
AE291	TES-34	4
AE291	Tieguanyin	4
AE291	UPASI-3	4
AE292	Shuchazao	1
AE293	Shuchazao	4
AE293	TES-34	1
AE293	Tieguanyin	1
AE293	UPASI-3	1
AE294	CS	2
AE294	Shuchazao	3
AE294	TES-34	4
AE294	TV1	2
AE294	Tieguanyin	4
AE294	UPASI-3	4
AE295	CS	1
AE295	Shuchazao	1
AE295	TES-34	2
AE295	TV1	1
AE295	Tieguanyin	2
AE295	UPASI-3	2
AE296	Shuchazao	1
AE296	TES-34	1
AE296	Tieguanyin	1
AE296	UPASI-3	1
AE297	Shuchazao	1
AE298	Shuchazao	1
AE299	Shuchazao	1
AE300	Shuchazao	1
AE300	TES-34	1
AE300	TV1	1
AE300	Tieguanyin	1
AE300	UPASI-3	1
AE301	Shuchazao	1
AE301	TV1	1
AE302	CS	1
AE302	Shuchazao	1
AE303	Shuchazao	1
AE304	CS	1
AE304	Shuchazao	1
AE305	Shuchazao	1
AE306	CS	1
AE306	Shuchazao	1
AE306	TV1	1
AE307	Shuchazao	1
AE308	CS	1
AE308	Shuchazao	1
AE308	TV1	1
AE309	Shuchazao	1
AE310	Shuchazao	1
AE311	Shuchazao	1
AE312	Shuchazao	2
AE313	Shuchazao	1
AE314	CS	1
AE314	Shuchazao	1
AE314	TES-34	1
AE314	TV1	1
AE314	Tieguanyin	1
AE315	Shuchazao	1
AE315	TES-34	1
AE315	Tieguanyin	1
AE315	UPASI-3	1
AE316	CS	1
AE316	Shuchazao	1
AE317	Shuchazao	1
AE317	TES-34	1
AE317	TV1	2
AE317	Tieguanyin	1
AE317	UPASI-3	1
AE318	Shuchazao	1
AE318	TES-34	1
AE318	TV1	2
AE318	Tieguanyin	1
AE318	UPASI-3	1
AE319	CS	2
AE319	Shuchazao	1
AE319	TV1	1
AE319	Tieguanyin	1
AE320	Shuchazao	1
AE320	TES-34	1
AE320	Tieguanyin	1
AE320	UPASI-3	1
AE321	Shuchazao	1
AE322	CS	2
AE322	Shuchazao	1
AE322	Tieguanyin	1
AE323	Shuchazao	1
AE324	Shuchazao	1
AE325	CS	2
AE325	Shuchazao	4
AE325	TES-34	1
AE325	TV1	2
AE325	Tieguanyin	1
AE325	UPASI-3	1
AE326	Shuchazao	1
AE327	Shuchazao	1
AE327	TES-34	1
AE327	Tieguanyin	1
AE327	UPASI-3	1
AE328	Shuchazao	1
AE329	CS	1
AE329	Shuchazao	1
AE330	Shuchazao	1
AE331	Shuchazao	1
AE331	TES-34	1
AE331	Tieguanyin	1
AE331	UPASI-3	1
AE332	CS	1
AE332	Shuchazao	2
AE332	TES-34	2
AE332	Tieguanyin	2
AE332	UPASI-3	2
AE333	Shuchazao	1
AE333	TES-34	1
AE333	Tieguanyin	1
AE333	UPASI-3	1
AE334	CS	1
AE334	Shuchazao	2
AE335	CS	1
AE335	Shuchazao	1
AE335	TES-34	1
AE335	TV1	1
AE335	Tieguanyin	1
AE335	UPASI-3	1
AE336	CS	1
AE336	Shuchazao	1
AE336	TES-34	1
AE336	Tieguanyin	1
AE336	UPASI-3	1
AE337	Shuchazao	1
AE337	Tieguanyin	1
AE337	UPASI-3	1
AE338	CS	1
AE338	Shuchazao	2
AE338	TES-34	1
AE338	Tieguanyin	1
AE338	UPASI-3	1
AE339	Shuchazao	1
AE339	TES-34	1
AE339	Tieguanyin	2
AE339	UPASI-3	2
AE340	Shuchazao	1
AE341	Shuchazao	1
AE342	CS	1
AE342	Shuchazao	1
AE342	TES-34	1
AE342	UPASI-3	1
AE343	CS	1
AE343	Shuchazao	1
AE343	UPASI-3	1
AE344	Shuchazao	1
AE344	TES-34	2
AE344	TV1	3
AE344	Tieguanyin	3
AE344	UPASI-3	2
AE345	Shuchazao	1
AE346	Shuchazao	1
AE346	TES-34	1
AE346	Tieguanyin	1
AE346	UPASI-3	1
AE347	CS	1
AE347	Shuchazao	1
AE347	TES-34	1
AE347	Tieguanyin	1
AE347	UPASI-3	1
AE348	CS	1
AE348	Shuchazao	1
AE348	TES-34	1
AE348	TV1	1
AE348	Tieguanyin	1
AE348	UPASI-3	1
AE349	CS	1
AE349	Shuchazao	1
AE349	TES-34	1
AE349	TV1	1
AE349	Tieguanyin	1
AE349	UPASI-3	1
AE350	CS	1
AE350	Shuchazao	1
AE350	TV1	1
AE351	CS	1
AE351	Shuchazao	1
AE351	TV1	1
AE352	Shuchazao	2
AE353	Shuchazao	2
AE353	TV1	2
AE354	Shuchazao	1
AE355	Shuchazao	2
AE356	Shuchazao	1
AE357	Shuchazao	1
AE357	TES-34	1
AE357	Tieguanyin	1
AE357	UPASI-3	1
AE358	CS	1
AE358	Shuchazao	1
AE358	TES-34	1
AE358	TV1	1
AE358	Tieguanyin	1
AE358	UPASI-3	1
AE359	Shuchazao	1
AE359	TES-34	1
AE359	TV1	1
AE359	Tieguanyin	1
AE359	UPASI-3	1
AE360	Shuchazao	1
AE361	Shuchazao	1
AE362	CS	1
AE362	Shuchazao	1
AE362	TV1	1
AE363	CS	1
AE363	Shuchazao	1
AE363	TES-34	1
AE363	TV1	2
AE363	Tieguanyin	1
AE363	UPASI-3	1
AE364	CS	1
AE364	Shuchazao	1
AE364	TES-34	1
AE364	Tieguanyin	1
AE364	UPASI-3	1
AE365	Shuchazao	1
AE366	Shuchazao	1
AE367	Shuchazao	2
AE367	TV1	1
AE368	Shuchazao	1
AE368	TES-34	1
AE368	Tieguanyin	1
AE368	UPASI-3	1
AE369	CS	1
AE369	Shuchazao	1
AE369	TES-34	1
AE369	Tieguanyin	1
AE369	UPASI-3	1
AE370	Shuchazao	1
AE371	Shuchazao	1
AE371	TES-34	1
AE371	Tieguanyin	1
AE371	UPASI-3	1
AE372	Shuchazao	1
AE372	TES-34	1
AE372	Tieguanyin	1
AE372	UPASI-3	1
AE373	Shuchazao	2
AE374	Shuchazao	2
AE375	Shuchazao	1
AE375	TES-34	1
AE375	Tieguanyin	1
AE375	UPASI-3	1
AE376	Shuchazao	1
AE377	Shuchazao	4
AE377	TES-34	4
AE377	Tieguanyin	4
AE377	UPASI-3	4
AE378	CS	1
AE378	Shuchazao	1
AE378	TES-34	1
AE378	TV1	1
AE378	Tieguanyin	1
AE378	UPASI-3	1
AE379	Shuchazao	1
AE380	CS	1
AE380	Shuchazao	1
AE380	TES-34	1
AE380	Tieguanyin	1
AE380	UPASI-3	1
AE381	Shuchazao	1
AE382	Shuchazao	1
AE383	Shuchazao	1
AE384	Shuchazao	1
AE385	Shuchazao	1
AE386	CS	1
AE386	Shuchazao	1
AE386	Tieguanyin	1
