# Supplementary material for: Identification and Development of Pathogen- and Pest-Specific Defense–Resistance-Associated SSR Marker Candidates Assisted by Machine Learning and Discovery of Putative QTL Hotspots in Camellia sinensis
Source: Plants (Basel). 2026 Feb 2;15(3):454. doi: 10.3390/plants15030454 (PMC12899447; doi:10.3390/plants15030454)
Supplement: Supplementary file 1 [file plants-15-00454-s001.zip › Supplementary File S13.xlsx]

## Sheet: Primers with PIC 0.500 above
Primer_ID	Allele_Variant_Count	PIC	product_size
AE001	4	0.6122	142, 152, 162, 170
AE002	6	0.78	130, 135, 137, 141, 145, 158
AE003	4	0.7161	294, 295, 302, 304
AE010	4	0.6666	284, 362, 364, 374
AE011	4	0.6666	107, 112, 115, 119
AE012	3	0.6111	178, 184, 187
AE013	4	0.6628	259, 260, 261, 262
AE021	4	0.6666	249, 276, 278, 284
AE022	4	0.6666	184, 186, 198, 200
AE030	3	0.56	269, 272, 278
AE031	3	0.6667	202, 206, 237
AE037	4	0.7222	217, 220, 222, 223
AE039	5	0.7778	228, 229, 244, 253, 528
AE046	3	0.56	310, 312, 330
AE050	6	0.7812	120, 125, 130, 135, 139, 145
AE051	6	0.8163	266, 267, 268, 270, 271, 336
AE052	3	0.6667	152, 165, 176
AE053	5	0.7778	275, 281, 283, 285, 286
AE055	3	0.56	336, 340, 349
AE059	5	0.7778	193, 194, 207, 209, 223
AE062	4	0.72	321, 323, 325, 333
AE070	5	0.7778	269, 275, 282, 285, 287
AE071	3	0.6667	90, 100, 105
AE078	4	0.72	155, 157, 161, 171
AE081	3	0.625	266, 268, 274
AE082	4	0.7222	338, 339, 341, 344
AE085	4	0.7222	194, 202, 206, 213
AE096	11	0.8809	185, 217, 242, 252, 260, 788, 802, 805, 812, 821, 1069
AE100	3	0.6667	220, 222, 227
AE101	4	0.72	265, 271, 274, 283
AE102	5	0.7346	326, 330, 335, 338, 341
AE104	3	0.56	97, 99, 101
AE110	4	0.6666	199, 326, 331, 512
AE111	3	0.56	168, 258, 267
AE120	6	0.781	279, 282, 285, 288, 297, 546
AE121	4	0.6666	99, 101, 103, 105
AE123	4	0.6122	281, 284, 376, 518
AE124	4	0.6666	306, 324, 333, 383
AE128	3	0.6111	277, 282, 285
AE130	3	0.6111	221, 223, 429
AE133	3	0.56	271, 274, 278
AE136	3	0.6111	157, 159, 187
AE138	4	0.7161	330, 333, 334, 337
AE139	3	0.5938	263, 265, 275
AE140	6	0.8149	258, 272, 273, 274, 279, 281
AE144	4	0.6666	211, 213, 217, 223
AE145	3	0.6667	256, 260, 301
AE146	3	0.6667	263, 273, 283
AE147	5	0.8	164, 170, 172, 173, 180
AE149	5	0.7755	224, 239, 242, 244, 246
AE150	3	0.56	285, 287, 360
AE151	3	0.56	149, 151, 224
AE158	3	0.6667	215, 229, 231
AE160	9	0.8889	128, 130, 132, 134, 136, 138, 140, 142, 144
AE161	3	0.56	191, 212, 228
AE163	4	0.6666	128, 144, 154, 158
AE164	5	0.7778	177, 179, 183, 186, 203
AE166	3	0.6111	221, 232, 240
AE170	4	0.6666	233, 238, 242, 245
AE173	3	0.56	243, 249, 251
AE174	3	0.6667	186, 194, 236
AE177	5	0.7347	207, 209, 211, 213, 215
AE181	4	0.7222	224, 225, 230, 231
AE182	3	0.56	268, 282, 283
AE190	3	0.6667	323, 341, 343
AE191	3	0.56	284, 302, 308
AE192	4	0.6666	241, 247, 248, 250
AE193	4	0.6666	281, 283, 285, 291
AE194	3	0.64	362, 378, 443
AE196	3	0.56	295, 296, 300
AE197	3	0.56	313, 322, 325
AE202	4	0.72	201, 209, 217, 221
AE203	4	0.6666	287, 292, 295, 300
AE204	3	0.625	307, 310, 314
AE208	5	0.7346	295, 298, 310, 311, 313
AE209	5	0.7346	328, 331, 343, 344, 346
AE212	5	0.7778	242, 272, 284, 288, 300
AE216	4	0.6666	247, 249, 250, 253
AE220	4	0.6666	121, 124, 126, 127
AE225	3	0.6667	160, 162, 890
AE229	4	0.6666	132, 378, 380, 421
AE232	4	0.6666	202, 204, 206, 210
AE233	5	0.6875	217, 224, 247, 451, 464
AE235	4	0.6122	155, 157, 159, 213
AE236	3	0.625	141, 173, 220
AE239	3	0.6111	124, 126, 134
AE240	4	0.6666	344, 350, 360, 369
AE241	3	0.56	241, 243, 319
AE251	6	0.78	350, 358, 362, 368, 370, 374
AE252	6	0.78	295, 303, 307, 313, 315, 319
AE253	5	0.75	196, 200, 201, 203, 206
AE259	4	0.6562	161, 164, 165, 250
AE261	88	0.9886	46, 52, 58, 64, 70, 76, 82, 88, 94, 100, 106, 112, 118, 124, 130, 136, 142, 148, 154, 160, 166, 172, 178, 184, 190, 196, 202, 208, 214, 220, 226, 232, 238, 244, 250, 256, 262, 268, 274, 280, 286, 292, 298, 304, 310, 316, 322, 328, 334, 340, 346, 352, 358, 364, 370, 376, 382, 388, 394, 400, 406, 412, 418, 424, 430, 436, 442, 448, 454, 460, 466, 472, 478, 484, 490, 496, 502, 508, 514, 520, 526, 532…
AE263	4	0.75	289, 624, 626, 647
AE273	4	0.6875	198, 210, 212, 259
AE274	3	0.6429	97, 103, 109
AE278	6	0.781	103, 109, 110, 112, 115, 119
AE288	3	0.56	329, 330, 337
AE291	3	0.6122	129, 130, 138
AE295	3	0.5679	231, 233, 236
AE306	3	0.6667	318, 349, 356
AE308	3	0.6667	317, 348, 355
AE314	3	0.56	99, 104, 109
AE315	3	0.625	145, 146, 152
AE317	4	0.6666	109, 139, 171, 264
AE318	4	0.6666	236, 256, 298, 391
AE319	5	0.8	235, 238, 243, 249, 487
AE322	4	0.75	353, 354, 365, 366
AE325	9	0.8761	236, 241, 242, 245, 247, 249, 250, 262, 263
AE332	4	0.6667	127, 129, 131, 133
AE335	4	0.6666	309, 314, 315, 317
AE336	4	0.72	230, 232, 233, 238
AE338	4	0.7222	310, 311, 312, 980
AE342	4	0.75	252, 254, 258, 259
AE344	6	0.78	272, 280, 282, 290, 296, 312
AE346	3	0.625	323, 325, 354
AE347	3	0.64	201, 203, 204
AE348	3	0.6111	209, 210, 211
AE349	4	0.6666	359, 362, 371, 374
AE359	3	0.56	297, 305, 320
AE363	3	0.5715	133, 138, 142
AE369	3	0.56	265, 284, 651
AE377	5	0.7734	208, 210, 212, 214, 216
AE378	4	0.6666	174, 176, 177, 181
