# Supplementary material for: Identification and Development of Pathogen- and Pest-Specific Defense–Resistance-Associated SSR Marker Candidates Assisted by Machine Learning and Discovery of Putative QTL Hotspots in Camellia sinensis
Source: Plants (Basel). 2026 Feb 2;15(3):454. doi: 10.3390/plants15030454 (PMC12899447; doi:10.3390/plants15030454)
Supplement: Supplementary file 1 [file plants-15-00454-s001.zip › Supplementary File S14.txt]

Handling of σ = 0 (or undefined) cases:
z_ssr_count = ifelse(is.na(sd_g) | sd_g == 0, NA_real_, (ssr_count - mu_g) / sd_g)
