# Supplementary material for: Identification and Development of Pathogen- and Pest-Specific Defense–Resistance-Associated SSR Marker Candidates Assisted by Machine Learning and Discovery of Putative QTL Hotspots in Camellia sinensis
Source: Plants (Basel). 2026 Feb 2;15(3):454. doi: 10.3390/plants15030454 (PMC12899447; doi:10.3390/plants15030454)
Supplement: Supplementary file 1 [file plants-15-00454-s001.zip › Supplementary File S2.xlsx]

## Sheet: Chitinase_Motif_Scan
protein_id	motif1_pos	motif1_seq	motif2_pos	motif2_seq	loc_id	start	end	strand	product
XP_028054814.1	203	YGR	43	DLSI	LOC114259019	1075775	1076690	-	class V chitinase CHIT5b-like
XP_028054889.1	173	YGR	25	DSSV	LOC114259084	3986047	3986431	+	chitinase-like protein 1
XP_028054890.1	54	YGR	113	DIFV	LOC114259085	4011222	4011409	+	chitinase-like protein 1
XP_028057108.1	97	YTR	81	DGII	LOC114261097	720702	721113	-	endochitinase EP3-like
XP_028057116.1	97	YTR	81	DGII	LOC114261105	645772	646183	-	endochitinase EP3-like
XP_028057122.1	53	YTR	159	DPVV	LOC114261111	711192	711471	-	chitinase 4-like
XP_028061032.1	94	YTR	23	EIVV	LOC114264556	5054996	5055398	+	endochitinase EP3-like
XP_028069779.1	309	YGR	266	DTSI	LOC114272308	971706	972962	-	class V chitinase CHIT5a-like
XP_028070207.1	173	YGR	232	DVFV	LOC114272686	961324	961708	-	chitinase-like protein 2
XP_028074773.1	282	YER	47	EPNI	LOC114277130	102734	102803	-	chitinase 2-like
XP_028075045.1	192	YGR	112	DAFI	LOC114277355	179162	179609	+	basic endochitinase-like
XP_028075046.1	192	YGR	79	EGDI	LOC114277356	213275	213722	+	basic endochitinase-like
XP_028076454.1	191	YGR	109	DAFI	LOC114278570	1257425	1257863	+	basic endochitinase-like
XP_028077490.1	272	YGR	112	DLSI	LOC114279456	1022255	1023382	+	class V chitinase CHIT5b-like
XP_028079628.1	179	YGR	80	DPGI	LOC114281380	1150562	1150864	-	endochitinase EP3-like
XP_028079629.1	94	YTR	23	EIVV	LOC114281381	1132035	1132437	-	endochitinase EP3-like
XP_028081863.1	33	YNR	134	DPIV	LOC114283241	1071985	1072168	-	class V chitinase CHIT5a-like
XP_028085581.1	268	YGR	109	DPIV	LOC114286606	49305	50218	-	LOW QUALITY PROTEIN: class V chitinase CHIT5a-like
XP_028087039.1	324	YGR	24	EFLI	LOC114287797	143365	143453	-	class V chitinase CHIT5b-like isoform X1
XP_028087040.1	324	YGR	24	EFLI	LOC114287797	143365	143453	-	class V chitinase CHIT5b-like isoform X2
XP_028088339.1	53	YGR	87	DAAV	LOC114288889	1003055	1003090	+	endochitinase EP3-like
XP_028089225.1	111	YSR	123	DAFI	LOC114289655	77439	77919	+	endochitinase-like
XP_028099661.1	97	YTR	26	EIVV	LOC114299172	489241	489652	+	chitinase 4-like
XP_028099662.1	169	YGR	26	EIVV	LOC114299173	493178	493589	+	chitinase 4-like
XP_028099663.1	97	YTR	26	EIVV	LOC114299174	466627	467038	+	chitinase 4-like
XP_028099664.1	170	YGR	105	EALV	LOC114299175	421549	421963	+	endochitinase EP3-like
XP_028099666.1	116	YRR	26	EIAV	LOC114299178	368498	368793	+	chitinase 4-like
XP_028099667.1	36	YGR	70	DSVV	LOC114299180	422972	422992	+	endochitinase EP3-like
XP_028101939.1	6	YGR	55	EETV	LOC114301208	3399	3723	-	class V chitinase CHIT5-like
XP_028101995.1	98	YTR	82	DGII	LOC114301266	326483	326784	+	endochitinase EP3-like
XP_028102169.1	132	YGR	52	DAFV	LOC114301399	409653	409920	-	endochitinase-like
XP_028102171.1	132	YGR	52	DAFV	LOC114301402	264174	264441	-	endochitinase-like
XP_028109198.1	53	YTR	159	DPVV	LOC114307937	3519133	3519412	+	chitinase 5-like
XP_028111075.1	173	YGR	25	DSSV	LOC114309531	2216060	2216444	+	chitinase-like protein 1
XP_028125790.1	402	YLR	68	ELSI	LOC114322642	299284	300379	+	class V chitinase-like

## Sheet: LRR_Motif_Scan
protein_id	motif_pos	motif_seq	loc_id	start	end	strand	product
XP_028053012.1	549	LSSLRGIQFLDLSRNNLSGE	LOC114257446	384131	386786	-	probable LRR receptor-like serine/threonine-protein kinase At3g47570
XP_028054850.1	559	LSSLKGIEELGLSHNNLTGQ	LOC114259056	265899	268560	-	probable LRR receptor-like serine/threonine-protein kinase At3g47570
XP_028054895.1	478	LSSLKAIEELSLSHNNLSGE	LOC114259087	428144	429342	-	probable LRR receptor-like serine/threonine-protein kinase At3g47570
XP_028054901.1	581	LSSLKAIEELGLSHNNLSGE	LOC114259097	479917	481734	-	putative receptor-like protein kinase At3g47110
XP_028062985.1	554	LSSLKGIEELGLSHNNLTGE	LOC114266299	50780	53426	-	putative receptor-like protein kinase At3g47110
XP_028062998.1	568	LSSLKAIEELSLSHNNLSGE	LOC114266309	91938	94632	-	probable LRR receptor-like serine/threonine-protein kinase At3g47570
XP_028065891.1	429	LGNLSRIQFLDLSENSLSGS	LOC114268859	876678	877846	-	probable LRR receptor-like serine/threonine-protein kinase At1g12460
XP_028068599.1	363	LTGLFNIGTLNLSMNHLRGT	LOC114271188	2390699	2392339	+	receptor-like protein EIX2
XP_028080502.1	582	LSSLKGIEELGLSHNNLSGE	LOC114282065	981433	984166	-	probable LRR receptor-like serine/threonine-protein kinase At3g47570
XP_028082960.1	471	LSFLRGIRELDLANNNLSGE	LOC114284248	1036429	1036633	+	probable LRR receptor-like serine/threonine-protein kinase At3g47570
XP_028084213.1	117	LASLRGIQFLDLSRNNLSGQ	LOC114285367	1060488	1060513	+	putative receptor-like protein kinase At3g47110
XP_028084230.1	444	LSFLRGIRELDLANNNLSGE	LOC114285385	1099240	1100158	+	putative receptor-like protein kinase At3g47110
XP_028090178.1	175	LGNLSSITRLDLSFNKLSGE	LOC114290434	442957	443047	-	probable leucine-rich repeat receptor-like serine/threonine-protein kinase At3g14840 isoform X5
XP_028090215.1	175	LGNLSSITRLDLSFNKLSGE	LOC114290434	442957	443047	-	probable leucine-rich repeat receptor-like serine/threonine-protein kinase At3g14840 isoform X7
XP_028102996.1	130	LDFLRGIQLLDLSRNNLSGR	LOC114302204	106157	106768	-	putative receptor-like protein kinase At3g47110
XP_028109879.1	425	LGNLTKIQFLDLAENSLSGS	LOC114308486	1009816	1010972	-	probable LRR receptor-like serine/threonine-protein kinase At1g12460
XP_028117107.1	303	LDFLRGIQLLDLSRNNLSGR	LOC114314817	1201368	1201410	-	probable LRR receptor-like serine/threonine-protein kinase At3g47570
XP_028121460.1	505	LGQLQNIASLILNNNNLRGE	LOC114318715	532536	532644	+	LRR receptor-like serine/threonine-protein kinase ERL1 isoform X1
XP_028121469.1	505	LGQLQNIASLILNNNNLRGE	LOC114318715	532536	532644	+	LRR receptor-like serine/threonine-protein kinase ERL1 isoform X2
XP_028124357.1	527	LSSLKAIEELGLSHNNLSGE	LOC114321385	317381	317642	-	probable LRR receptor-like serine/threonine-protein kinase At3g47570
XP_028124358.1	359	LSSLKAIEELSLSHNNLSGE	LOC114321387	374329	375217	-	probable LRR receptor-like serine/threonine-protein kinase At3g47570
XP_028124364.1	286	LSSLKAIEELSLSHNNLSGE	LOC114321392	614668	615741	-	LRR receptor-like serine/threonine-protein kinase EFR

## Sheet: NAC_Motif_Scan
protein_id	motif_pos	motif_seq	loc_id	start	end	strand	product
XP_028053303.1	5	LPPGFRFHPTDEELITYY	LOC114257723	1113745	1116393	-	NAC domain-containing protein 87
XP_028053311.1	5	LPPGFRFHPTDEELITYY	LOC114257723	1113745	1116393	-	NAC domain-containing protein 87
XP_028055946.1	15	LPPGFRFHPTDEELVVHY	LOC114260089	182766	184644	-	NAC transcription factor 56-like
XP_028055948.1	14	LPPGFRFYPTDEELLVQY	LOC114260091	269843	274116	-	NAC domain-containing protein 72-like
XP_028056118.1	16	LPPGFRFHPTDEELITHY	LOC114260242	56486	57783	+	NAC domain-containing protein 100-like
XP_028056598.1	6	LPPGFRFHPTDEELVNYY	LOC114260646	1282112	1285186	-	NAC domain-containing protein 86
XP_028056788.1	14	LPPGFRFQPTDEEIVFHY	LOC114260802	1018010	1022795	+	NAC domain-containing protein 83-like
XP_028058237.1	16	LPPGFRFHPTDEELITHY	LOC114262090	652563	653898	-	NAC domain-containing protein 100-like
XP_028066842.1	6	LPPGFRFHPTDEELVAYY	LOC114269679	263968	270323	-	NAC domain-containing protein 45 isoform X1
XP_028066843.1	6	LPPGFRFHPTDEELVAYY	LOC114269679	263968	270323	-	NAC domain-containing protein 45 isoform X1
XP_028066844.1	6	LPPGFRFHPTDEELVAYY	LOC114269679	263968	270323	-	NAC domain-containing protein 45 isoform X2
XP_028070559.1	5	LPPGFRFHPTDEELITYY	LOC114273017	212858	215550	+	NAC domain-containing protein 100-like
XP_028074457.1	12	LPGGYRFRPTDEELINHY	LOC114276819	756954	757801	-	NAC domain-containing protein 91-like
XP_028076724.1	14	LPPGFRFHPTDEELVVQY	LOC114278792	462044	463237	+	NAC domain-containing protein 83-like
XP_028076827.1	14	LPPGFRFHPTDEELVLQY	LOC114278867	448598	449626	-	NAC domain-containing protein 83-like
XP_028077395.1	16	LPIGFRFHPTDEELVVHY	LOC114279370	2365224	2366100	+	NAC domain-containing protein 83-like
XP_028078560.1	14	LPPGFRFYPTDEELLVQY	LOC114280399	1589283	1590524	+	NAC domain-containing protein 72-like
XP_028082761.1	13	LPPGFRFHPTDEELVVHY	LOC114284091	961180	963176	-	NAC transcription factor 56-like
XP_028083522.1	6	LPPGFRFHPTDEELVGYY	LOC114284776	1450909	1452690	+	NAC domain-containing protein 71-like
XP_028086269.1	9	LPPGFRFHPTDEELIMFY	LOC114287191	1144652	1145814	-	NAC domain-containing protein 2-like
XP_028088451.1	11	LPPGFRFHPTDEELIAHY	LOC114289011	422866	426620	-	NAC transcription factor 29-like
XP_028092030.1	10	LPPGFRFHPTDEELVMHY	LOC114292311	117862	119355	-	NAC domain-containing protein 2-like isoform X1
XP_028092031.1	10	LPPGFRFHPTDEELVMHY	LOC114292311	113925	119355	-	NAC domain-containing protein 2-like isoform X2
XP_028092032.1	10	LPPGFRFHPTDEELVMHY	LOC114292311	113925	119355	-	NAC domain-containing protein 2-like isoform X3
XP_028093441.1	12	LPVGYRFRPTDEELINHY	LOC114293556	866134	869559	-	NAC domain-containing protein 91-like
XP_028106125.1	12	LPVGYRFRLTDEELINHY	LOC114305233	3146	3786	-	NAC domain-containing protein 14-like
XP_028106174.1	12	LPVGYRLRPTDEELINHY	LOC114305295	564763	572184	-	NAC domain-containing protein 2-like
XP_028106989.1	7	LPAGFRFHPTDEELVMHY	LOC114306036	91196	95289	-	NAC domain-containing protein 2-like
XP_028107463.1	15	LPPGFRFHPTDEELITHY	LOC114306433	516392	517002	-	NAC transcription factor 25-like
XP_028107486.1	39	LPPGFRFHPTDEELIVYY	LOC114306444	544442	546662	-	NAC domain-containing protein 72-like
XP_028109927.1	6	LPPGFRFHPTDEELVGYY	LOC114308515	2654493	2656724	+	NAC domain-containing protein 71-like
XP_028111639.1	9	LPPGFRFHPTDEELITHY	LOC114309954	1723139	1724773	-	NAC domain-containing protein 100-like
XP_028112214.1	23	LPIGYRFSPTQEELMTHY	LOC114310441	1676895	1680055	+	NAC transcription factor 25-like
XP_028118262.1	20	LPIGFRFHPTDEELVVHY	LOC114315851	411198	412578	+	NAC domain-containing protein 83-like
XP_028120869.1	15	LPPGFRFHPTDEELVVHY	LOC114318209	730421	731758	+	NAC transcription factor 25-like
XP_028120887.1	12	LPVGYRLRPTDEELINHY	LOC114318226	851791	852132	+	NAC transcription factor 29-like
XP_028124169.1	23	LAPGFRFHPTDEELVQYY	LOC114321208	2003660	2009409	+	NAC domain containing protein 50-like
XP_028124170.1	10	LAPGFRFHPTDEELVRYY	LOC114321209	2021232	2026990	+	NAC domain-containing protein 78-like
XP_028125229.1	9	LPPGFRFHPTDEELIIYY	LOC114322166	145009	146299	+	NAC domain-containing protein 2-like
XP_028125950.1	12	LAPGFRFHPTDEELVRYY	LOC114322742	1469670	1478598	-	NAC domain-containing protein 78-like
XP_028125951.1	12	LAPGFRFHPTDEELVQYY	LOC114322743	1510909	1518306	-	NAC domain containing protein 50-like isoform X1
XP_028125952.1	12	LAPGFRFHPTDEELVQYY	LOC114322743	1497571	1518306	-	NAC domain containing protein 50-like isoform X2

## Sheet: Peroxidase_Motif_Scan
gene_name	motif1_pos	motif1_seq	motif2_pos	motif2_seq		start	end	strand	loc_id	product
XP_028051315.1	65	LLRLHFHDCFVKGCDAS	194	LSGSHTIGNARC		163858	166647	+	LOC114255969	peroxidase 72-like
XP_028052156.1	75	LLRLLFHDCFVEGCDAS	200	LSGAHTIGSAHC		3351085	3354298	+	LOC114256683	peroxidase 18-like
XP_028056399.1	85	LIRLHFHDCFVNGCDAS	215	LSGAHTFGRAQC		373411	375216	+	LOC114260459	peroxidase 15-like
XP_028058415.1	60	LLRLHFHDCFVNGCDGS	190	LSGAHTIGQVRC		248719	250971	-	LOC114262260	peroxidase 4-like
XP_028058417.1	61	LLRLHFHDCFVNGCDGS	191	LSGSHTIGQARC		321351	323857	-	LOC114262261	peroxidase 4-like
XP_028058421.1	63	LLRLHFHDCFVQGCDGS	193	LSGSHTIGQARC		505464	508723	-	LOC114262263	peroxidase 4-like
XP_028059539.1	61	LLRLHFHDCFVNGCDGS	191	LSGGHTIGLARC		1536797	1538763	+	LOC114263231	peroxidase 4-like
XP_028068067.1	99	LLRLFFHDCFIQGCDAS	230	LLGGHNIGKIGC		1979834	1982339	+	LOC114270690	putative Peroxidase 48
XP_028069392.1	63	LLRLHFHDCFVQGCDGS	191	LSGSHTIGQARC		2218129	2220462	+	LOC114271930	peroxidase 4-like
XP_028073985.1	71	LIRLHFHDCFVQGCDAS	200	LSGSHTIGQAQC		1800751	1803595	+	LOC114276387	lignin-forming anionic peroxidase-like
XP_028075018.1	60	LTRLHFHDCFVNGCDGS	187	LSGAHTFGRAGC		2294414	2296058	-	LOC114277322	lignin-forming anionic peroxidase-like
XP_028075109.1	71	LIRLHFHDCFVQGCDAS	200	LSGSHTIGQAQC		298706	301240	-	LOC114277407	lignin-forming anionic peroxidase-like
XP_028076544.1	65	LLRLHFHDCFVNGCDAS	191	LSGSHTIGLARC		574839	581357	+	LOC114278651	peroxidase 59
XP_028076545.1	60	LTRLHFHDCFVNGCDGS	187	LSGAHTFGRAGC		698242	699826	+	LOC114278652	lignin-forming anionic peroxidase-like
XP_028076546.1	60	LTRLHFHDCFVNGCDGS	187	LSGAHTFGRAGC		726711	728295	+	LOC114278653	lignin-forming anionic peroxidase-like
XP_028078169.1	61	LLRLHFHDCFVNGCDGS	187	LSGAHTIGFAQC		787866	789873	+	LOC114280051	peroxidase 10-like
XP_028083536.1	63	LLRLQFHDCFVRGCDAS	187	LLGAHTVGVAHC		163263	163965	+	LOC114284786	peroxidase 60-like
XP_028089766.1	60	LLRLHFHDCFVQGCDAS	187	LSGGHSIGFAQC		45764	47042	-	LOC114290073	cationic peroxidase 1-like
XP_028092437.1	64	LLRLHFHDCFVNGCDGS	194	LSGAHTIGQARC		1065246	1067347	-	LOC114292633	peroxidase 4-like
XP_028092448.1	70	LLRLHFHDCFVNGCDAS	199	LSGSHTIGQAGC		1152722	1159649	-	LOC114292643	cationic peroxidase 1-like
XP_028100540.1	82	LLRLHFHDCFVNGCDGS	212	LSGSHTIGQARC		17377	19790	+	LOC114299915	peroxidase 4-like
XP_028102063.1	62	LLRLHFHDCFVNGCDGS	191	LSGAHTIGYAQC		702445	704160	+	LOC114301306	peroxidase 10
XP_028102154.1	60	LLRLHFHDCFVQGCDAS	187	LSGGHSIGFAQC		29586	30863	-	LOC114301386	cationic peroxidase 1-like
XP_028106034.1	57	LLRLHFHDCFVQGCDGS	182	LTAAHTIGTTAC		167032	171346	+	LOC114305112	peroxidase 43
XP_028108760.1	106	LLRLVFHDCFIEGCDAS	234	LLGAHSIGTIHC		5527375	5529440	+	LOC114307561	putative Peroxidase 48
XP_028109855.1	62	LLRLHFHDCFVMGCDAS	191	LSGSHTMGKAKC		2223545	2225661	+	LOC114308469	peroxidase 20
XP_028110769.1	57	LIRLHFHDCAIRGCDGS	181	LSGMHTIGRSTC		404187	407415	-	LOC114309258	LOW QUALITY PROTEIN: peroxidase 7
XP_028111257.1	77	LLRLHFHDCFVQGCDGS	208	LSGGHTIGISHC		226394	228191	+	LOC114309672	peroxidase 12-like
XP_028112198.1	77	LLRLHFHDCFVQGCDAS	206	LSGGHTIGVARC		867138	871136	-	LOC114310420	peroxidase 9
XP_028115185.1	75	LLRLHFHDCFVNGCDAS	204	LSGAHTMGKARC		1078653	1080668	-	LOC114313054	peroxidase 40
XP_028117664.1	60	LLRLHFHDCFVKGCDAS	189	LSGSHTIGNSRC		205760	208918	-	LOC114315272	peroxidase 72-like
XP_028117667.1	59	LLRLHFHDCFVKGCDAS	188	LLGGHTIGNSRC		324122	328313	-	LOC114315274	peroxidase 72-like
XP_028118565.1	60	LLRLHFHDCFVQGCDGS	185	LVGAHTIGQTDC		1647046	1648506	+	LOC114316100	peroxidase 25-like
XP_028119227.1	60	LTRLHFHDCFVNGCDGS	187	LSGAHTFGRAGC		384475	386027	+	LOC114316753	lignin-forming anionic peroxidase-like
XP_028119228.1	60	LTRLHFHDCFVNGCDGS	187	LSGAHTFGRVGC		499698	501313	+	LOC114316754	lignin-forming anionic peroxidase-like
XP_028119942.1	62	LLRLFFHDCFVNGCDGS	191	LSGSHTIGQARC		449721	453984	+	LOC114317442	peroxidase P7-like isoform X1
XP_028119943.1	5	LLRLFFHDCFVNGCDGS	134	LSGSHTIGQARC		450255	453984	+	LOC114317442	peroxidase 52-like isoform X2
XP_028120711.1	61	LLRLFFHDCFVNGCDGS	190	LSGAHTIGQARC		2729477	2732438	-	LOC114318050	peroxidase 4-like
XP_028120871.1	58	LLRLHFHDCFVNGCDAS	187	LSGSHTIGQARC		160985	163079	-	LOC114318212	cationic peroxidase 1-like
XP_028120872.1	58	LLRLHFHDCFVNGCDAS	187	LSGSHTVGQARC		175774	180870	-	LOC114318213	cationic peroxidase 1-like
XP_028121461.1	60	LLRLHFHDCFVQGCDAS	190	LSGGHSIGFAQC		1725558	1726923	-	LOC114318718	cationic peroxidase 1-like
XP_028121462.1	59	LLRLHFHDCFVQGCDAS	189	LSGGHSIGFAQC		1801872	1803106	-	LOC114318719	cationic peroxidase 1-like

## Sheet: WRKY_Motif_Scan
protein_id	motif_pos	motif_seq	loc_id	start	end	strand	product
XP_028051760.1	217	WRKYGQK	LOC114256331	776392	781485	-	probable WRKY transcription factor 61
XP_028051847.1	200	WRKYGQK	LOC114256400	1882323	1885976	-	WRKY transcription factor SUSIBA2-like isoform X2
XP_028051847.1	375	WRKYGQK	LOC114256400	1882323	1885976	-	WRKY transcription factor SUSIBA2-like isoform X2
XP_028051918.1	226	WRKYGQK	LOC114256467	300168	302756	+	WRKY transcription factor WRKY24-like
XP_028051918.1	395	WRKYGQK	LOC114256467	300168	302756	+	WRKY transcription factor WRKY24-like
XP_028051958.1	279	WRKYGQK	LOC114256487	1688743	1690576	+	probable WRKY transcription factor 15
XP_028052697.1	135	WRKYGQK	LOC114257132	818298	820782	+	WRKY DNA-binding transcription factor 70-like
XP_028053974.1	156	WRKYGQK	LOC114258262	686293	690246	-	probable WRKY transcription factor 57
XP_028055071.1	136	WRKYGQK	LOC114259259	307023	309236	+	probable WRKY transcription factor 70
XP_028057975.1	166	WRKYGQK	LOC114261861	1272608	1274342	+	WRKY transcription factor 22
XP_028059704.1	161	WRKYGQK	LOC114263382	605300	622727	-	probable WRKY transcription factor 40
XP_028059715.1	161	WRKYGQK	LOC114263393	732103	745499	-	probable WRKY transcription factor 40
XP_028059727.1	136	WRKYGQK	LOC114263398	823531	826145	-	WRKY transcription factor 18-like isoform X1
XP_028064109.1	357	WRKYGQK	LOC114267287	601835	605813	-	probable WRKY transcription factor 31
XP_028067460.1	327	WRKYGQK	LOC114270213	638294	642060	+	probable WRKY transcription factor 31
XP_028071264.1	235	WRKYGQK	LOC114273668	997322	1000207	-	probable WRKY transcription factor 14
XP_028072625.1	201	WRKYGQK	LOC114274841	1620792	1623852	+	WRKY transcription factor 44-like
XP_028072625.1	399	WRKYGQK	LOC114274841	1620792	1623852	+	WRKY transcription factor 44-like
XP_028072777.1	81	WRKYGQK	LOC114275007	262202	263401	+	probable WRKY transcription factor 65 isoform X1
XP_028075202.1	38	WRKYGQK	LOC114277507	588256	589294	+	probable WRKY transcription factor 31
XP_028077060.1	257	WRKYGQK	LOC114279080	311583	315884	-	probable WRKY transcription factor 15
XP_028077318.1	167	WRKYGQK	LOC114279300	404328	405790	+	WRKY transcription factor 22-like
XP_028077632.1	80	WRKYGQK	LOC114279571	811788	812900	+	probable WRKY transcription factor 65
XP_028077914.1	126	WRKYGQK	LOC114279830	64541	66364	+	probable WRKY transcription factor 30
XP_028078525.1	187	WRKYGQK	LOC114280361	2040229	2047631	+	WRKY transcription factor 55-like
XP_028079096.1	215	WRKYGQK	LOC114280887	242198	254828	-	probable WRKY transcription factor 32
XP_028079096.1	384	WRKYGQK	LOC114280887	242198	254828	-	probable WRKY transcription factor 32
XP_028079122.1	141	WRKYGQK	LOC114280913	1641047	1643714	+	WRKY DNA-binding transcription factor 70-like
XP_028079124.1	19	WRKYGQK	LOC114280915	1666955	1670044	-	probable WRKY transcription factor 2
XP_028080001.1	247	WRKYGQK	LOC114281649	783601	787328	-	probable WRKY transcription factor 33
XP_028080001.1	414	WRKYGQK	LOC114281649	783601	787328	-	probable WRKY transcription factor 33
XP_028081295.1	261	WRKYGQK	LOC114282751	96533	98318	+	probable WRKY transcription factor 21
XP_028081368.1	235	WRKYGQK	LOC114282815	1338565	1340946	-	probable WRKY transcription factor 9 isoform X1
XP_028081784.1	159	WRKYGQK	LOC114283150	1830700	1832478	-	probable WRKY transcription factor 40 isoform X1
XP_028082795.1	167	WRKYGQK	LOC114284113	1278086	1282241	-	probable WRKY transcription factor 57
XP_028083209.1	150	WRKYGQK	LOC114284484	314891	322381	+	WRKY transcription factor 55
XP_028083248.1	135	WRKYGQK	LOC114284512	430848	433334	-	WRKY DNA-binding transcription factor 70-like
XP_028084020.1	107	WRKYGQK	LOC114285191	795490	797639	+	probable WRKY transcription factor 75
XP_028085508.1	134	WRKYGQK	LOC114286517	766533	770719	+	probable WRKY transcription factor 53
XP_028087006.1	132	WRKYGQK	LOC114287755	72423	73747	+	probable WRKY transcription factor 41
XP_028089465.1	163	WRKYGQK	LOC114289849	255889	258533	-	WRKY transcription factor 23-like
XP_028089628.1	274	WRKYGQK	LOC114289980	273520	275687	-	probable WRKY transcription factor 74
XP_028091443.1	237	WRKYGQK	LOC114291771	676453	680728	+	probable WRKY transcription factor 3
XP_028091443.1	414	WRKYGQK	LOC114291771	676453	680728	+	probable WRKY transcription factor 3
XP_028091585.1	192	WRKYGQK	LOC114291900	355249	356906	-	WRKY transcription factor 71-like
XP_028091903.1	203	WRKYGQK	LOC114292193	714276	718356	+	WRKY transcription factor 44-like isoform X1
XP_028091903.1	402	WRKYGQK	LOC114292193	714276	718356	+	WRKY transcription factor 44-like isoform X1
XP_028092641.1	154	WRKYGQK	LOC114292823	1006727	1015552	+	probable WRKY transcription factor 12 isoform X1
XP_028093640.1	113	WRKYGQK	LOC114293712	769363	771488	+	probable WRKY transcription factor 75
XP_028094020.1	60	WRKYGQK	LOC114294106	94016	95783	+	probable WRKY transcription factor 35
XP_028094353.1	160	WRKYGQK	LOC114294418	180957	185253	+	probable WRKY transcription factor 20
XP_028094353.1	335	WRKYGQK	LOC114294418	180957	185253	+	probable WRKY transcription factor 20
XP_028094837.1	130	WRKYGQK	LOC114294862	635308	638781	-	probable WRKY transcription factor 70
XP_028100462.1	182	WRKYGQK	LOC114299830	249284	251202	-	WRKY transcription factor 71
XP_028100469.1	145	WRKYGQK	LOC114299833	124310	155299	-	probable WRKY transcription factor 12 isoform X1
XP_028100648.1	251	WRKYGQK	LOC114300009	1329877	1331672	+	probable WRKY transcription factor 7
XP_028101411.1	253	WRKYGQK	LOC114300748	195407	200822	-	WRKY transcription factor SUSIBA2-like
XP_028101411.1	458	WRKYGQK	LOC114300748	195407	200822	-	WRKY transcription factor SUSIBA2-like
XP_028103268.1	235	WRKYGQK	LOC114302443	155938	163183	+	probable WRKY transcription factor 20 isoform X1
XP_028103268.1	389	WRKYGQK	LOC114302443	155938	163183	+	probable WRKY transcription factor 20 isoform X1
XP_028106608.1	232	WRKYGQK	LOC114305679	408528	411725	+	WRKY transcription factor WRKY24-like
XP_028106608.1	398	WRKYGQK	LOC114305679	408528	411725	+	WRKY transcription factor WRKY24-like
XP_028106713.1	135	WRKYGQK	LOC114305755	650747	653443	+	probable WRKY transcription factor 41
XP_028107295.1	168	WRKYGQK	LOC114306279	1649386	1650694	+	probable WRKY transcription factor 27
XP_028107356.1	99	WRKYGQK	LOC114306338	59096	62001	+	probable WRKY transcription factor 43
XP_028107506.1	335	WRKYGQK	LOC114306465	1434099	1440574	+	probable WRKY transcription factor 31
XP_028109415.1	126	WRKYGQK	LOC114308125	892600	906216	-	probable WRKY transcription factor 43
XP_028109416.1	156	WRKYGQK	LOC114308127	916853	919668	-	WRKY transcription factor 22-like isoform X1
XP_028109764.1	162	WRKYGQK	LOC114308380	2772424	2773965	+	probable WRKY transcription factor 48
XP_028110002.1	272	WRKYGQK	LOC114308597	538218	540713	-	WRKY transcription factor 6-like
XP_028111113.1	241	WRKYGQK	LOC114309551	3039767	3046181	+	probable WRKY transcription factor 3 isoform X1
XP_028111113.1	417	WRKYGQK	LOC114309551	3039767	3046181	+	probable WRKY transcription factor 3 isoform X1
XP_028112541.1	164	WRKYGQK	LOC114310669	816877	826245	+	probable WRKY transcription factor 13
XP_028113091.1	256	WRKYGQK	LOC114311210	2844474	2845743	+	probable WRKY transcription factor 17
XP_028113356.1	219	WRKYGQK	LOC114311414	475177	490325	+	probable WRKY transcription factor 32
XP_028113356.1	388	WRKYGQK	LOC114311414	475177	490325	+	probable WRKY transcription factor 32
XP_028115186.1	165	WRKYGQK	LOC114313055	1085977	1087276	-	probable WRKY transcription factor 48
XP_028115466.1	135	WRKYGQK	LOC114313291	552276	554060	-	probable WRKY transcription factor 53
XP_028115574.1	124	WRKYGQK	LOC114313387	1025824	1027228	-	probable WRKY transcription factor 43
XP_028115579.1	164	WRKYGQK	LOC114313391	1057597	1059281	-	probable WRKY transcription factor 29
XP_028116770.1	121	WRKYGQK	LOC114314481	909605	911928	-	probable WRKY transcription factor 30
XP_028117015.1	314	WRKYGQK	LOC114314750	856995	860560	+	probable WRKY transcription factor 2
XP_028117015.1	527	WRKYGQK	LOC114314750	856995	860560	+	probable WRKY transcription factor 2
XP_028117815.1	58	WRKYGQK	LOC114315408	1315202	1316756	+	probable WRKY transcription factor 35
XP_028117834.1	154	WRKYGQK	LOC114315424	1777201	1779660	+	WRKY transcription factor 23-like isoform X1
XP_028118081.1	106	WRKYGQK	LOC114315667	1171624	1180172	-	probable WRKY transcription factor 40
XP_028119210.1	310	WRKYGQK	LOC114316726	366521	369321	+	probable WRKY transcription factor 31 isoform X1
XP_028119435.1	126	WRKYGQK	LOC114316930	625156	626983	-	probable WRKY transcription factor 30
XP_028120991.1	268	WRKYGQK	LOC114318329	1022993	1028385	-	probable WRKY transcription factor 72 isoform X1
XP_028121796.1	253	WRKYGQK	LOC114319022	1407616	1412123	+	probable WRKY transcription factor 72
XP_028122384.1	170	WRKYGQK	LOC114319560	748131	750066	+	probable WRKY transcription factor 40
XP_028124442.1	283	WRKYGQK	LOC114321485	997123	999010	-	probable WRKY transcription factor 21
XP_028124717.1	119	WRKYGQK	LOC114321717	746509	749310	-	probable WRKY transcription factor 49
XP_028124928.1	108	WRKYGQK	LOC114321896	168505	170415	+	probable WRKY transcription factor 75
XP_028127034.1	249	WRKYGQK	LOC114323594	539623	544254	-	probable WRKY transcription factor 20 isoform X1
XP_028127034.1	423	WRKYGQK	LOC114323594	539623	544254	-	probable WRKY transcription factor 20 isoform X1
XP_028127360.1	166	WRKYGQK	LOC114323887	2601588	2603788	+	probable WRKY transcription factor 40
