# Supplementary material for: Identification and Development of Pathogen- and Pest-Specific Defense–Resistance-Associated SSR Marker Candidates Assisted by Machine Learning and Discovery of Putative QTL Hotspots in Camellia sinensis
Source: Plants (Basel). 2026 Feb 2;15(3):454. doi: 10.3390/plants15030454 (PMC12899447; doi:10.3390/plants15030454)
Supplement: Supplementary file 1 [file plants-15-00454-s001.zip › Supplementary File S3.xlsx]

## Sheet: Chitinase_like_motif
protein_id	start	end	strand	motif1_pos	motif1_seq	motif2_pos	motif2_seq	product
XP_028051077.1	2021898	2022146	-	91	YER	3	EDGI	plastid division protein PDV2
XP_028051104.1	661088	661241	-	31	YHR	52	EVNV	uncharacterized protein LOC114255774
XP_028051105.1	693385	693626	+	624	YYR	94	DKRV	pre-mRNA-processing-splicing factor 8A
XP_028051110.1	820107	820748	+	134	YHR	9	EENV	14-3-3-like protein E
XP_028051113.1	371493	371690	+	309	YHR	3	EAIV	uncharacterized protein LOC114255782
XP_028051117.1	623706	623734	-	112	YNR	27	EYKV	uncharacterized protein LOC114255787 isoform X1
XP_028051118.1	623706	623734	-	106	YNR	27	EYKV	uncharacterized protein LOC114255787 isoform X2
XP_028051120.1	43221	43469	-	237	YLR	28	EAFV	citrate synthase%2C glyoxysomal
XP_028051128.1	2094006	2094180	-	39	YKR	80	DNLV	protein TIC 62%2C chloroplastic isoform X1
XP_028051136.1	310158	310190	+	135	YNR	61	DRAV	protein REDUCED WALL ACETYLATION 3-like isoform X1
XP_028051137.1	310158	310190	+	134	YNR	61	DRAV	protein REDUCED WALL ACETYLATION 3-like isoform X2
XP_028051138.1	2094006	2094180	-	39	YKR	80	DNLV	protein TIC 62%2C chloroplastic isoform X2
XP_028051139.1	310158	310190	+	133	YNR	60	DRAV	protein REDUCED WALL ACETYLATION 3-like isoform X3
XP_028051140.1	622490	622756	+	99	YVR	21	EEKV	protein ALP1-like
XP_028051144.1	1314192	1314206	-	276	YHR	3	EAHV	uncharacterized protein LOC114255802 isoform X1
XP_028051145.1	1314192	1314206	-	276	YHR	3	EAHV	uncharacterized protein LOC114255802 isoform X2
XP_028051147.1	1298847	1298849	-	298	YNR	99	DPKV	uncharacterized protein LOC114255802 isoform X3
XP_028051148.1	1314192	1314206	-	276	YHR	3	EAHV	uncharacterized protein LOC114255802 isoform X4
XP_028051149.1	1314192	1314206	-	276	YHR	3	EAHV	uncharacterized protein LOC114255802 isoform X5
XP_028051150.1	1227373	1227641	+	212	YVR	56	EASI	uncharacterized protein LOC114255803
XP_028051151.1	1227373	1227641	+	212	YVR	56	EASI	uncharacterized protein LOC114255803
XP_028051152.1	1227373	1227641	+	212	YVR	56	EASI	uncharacterized protein LOC114255803
XP_028051153.1	1227373	1227641	+	212	YVR	56	EASI	uncharacterized protein LOC114255803
XP_028051156.1	2071532	2071666	+	246	YQR	13	EESI	THO complex subunit 2 isoform X1
XP_028051157.1	2071532	2071666	+	246	YQR	13	EESI	THO complex subunit 2 isoform X2
XP_028051161.1	2324793	2326848	-	236	YDR	29	DAKI	phytochrome A1-like isoform X1
XP_028051162.1	2324793	2326848	-	236	YDR	29	DAKI	phytochrome A1-like isoform X2
XP_028051164.1	2477897	2478043	-	37	YQR	63	ESSI	transmembrane protein 184A-like
XP_028051165.1	2477897	2478043	-	37	YQR	63	ESSI	transmembrane protein 184A-like
XP_028051166.1	2477897	2478043	-	37	YQR	63	ESSI	transmembrane protein 184A-like
XP_028051167.1	151586	152905	+	107	YQR	54	EYDI	uncharacterized protein LOC114255812
XP_028051175.1	513379	514734	+	9	YTR	174	DDCI	uncharacterized protein LOC114255823
XP_028051179.1	1058505	1059614	-	338	YAR	11	EEDV	uncharacterized protein LOC114255829
XP_028051180.1	1394796	1394930	-	314	YCR	17	ENDI	serine/threonine-protein phosphatase 7 long form homolog
XP_028051188.1	2439158	2440078	+	20	YIR	18	DDYI	putative nuclease HARBI1
XP_028051189.1	2538634	2539314	-	413	YIR	22	EPGI	uncharacterized protein LOC114255842
XP_028051191.1	3152476	3152814	-	55	YLR	78	ERPI	uncharacterized protein LOC114255844
XP_028051195.1	691585	691680	+	7	YAR	10	ENKV	CTP synthase 2-like
XP_028051196.1	691585	691680	+	7	YAR	10	ENKV	CTP synthase 2-like
XP_028051202.1	3077534	3078271	-	81	YLR	111	DPKV	LOW QUALITY PROTEIN: E3 ubiquitin-protein ligase ATL6-like
XP_028051205.1	32426	32849	+	294	YFR	20	EPQI	uncharacterized protein LOC114255872
XP_028051213.1	578685	578960	-	11	YRR	16	DEIV	uncharacterized protein LOC114255878
XP_028051224.1	741708	742037	+	138	YSR	55	EGAV	probable adenylate kinase 7%2C mitochondrial
XP_028051231.1	1150946	1151579	-	42	YQR	64	EEEV	uncharacterized protein LOC114255885
XP_028051233.1	808586	808861	+	312	YGR	24	EAEV	ankyrin repeat domain-containing protein 50
XP_028051234.1	886168	887289	-	923	YFR	34	DISV	protein TPLATE
XP_028051235.1	864670	864866	+	303	YKR	9	ESLV	COP9 signalosome complex subunit 3 isoform X1
XP_028051236.1	864670	864866	+	303	YKR	9	ESLV	COP9 signalosome complex subunit 3 isoform X2
XP_028051237.1	864670	864866	+	303	YKR	9	ESLV	COP9 signalosome complex subunit 3 isoform X3
XP_028051238.1	1150716	1150901	+	131	YDR	9	DDLI	THO complex subunit 4B-like isoform X1
XP_028051239.1	1150716	1150901	+	131	YDR	9	DDLI	THO complex subunit 4B-like isoform X2
XP_028051246.1	1238710	1239259	+	134	YVR	29	ERRV	SMR domain-containing protein At5g58720-like
XP_028051247.1	1838463	1838647	+	194	YSR	12	ENKI	agamous-like MADS-box protein AGL9 homolog
XP_028051249.1	2052921	2052933	+	955	YRR	34	EDQI	calmodulin-binding transcription activator 4-like
XP_028051252.1	2092815	2093309	-	484	YVR	50	DGGV	histidine kinase 3-like isoform X1
XP_028051253.1	2092815	2092843	-	324	YVR	165	ESLV	histidine kinase 3-like isoform X2
XP_028051254.1	1257031	1257186	+	12	YLR	64	DSMV	LOB domain-containing protein 23-like
XP_028051256.1	505124	505198	+	58	YYR	48	EPNI	shaggy-related protein kinase theta-like
XP_028051258.1	1214895	1215033	+	277	YFR	135	EALI	uncharacterized protein LOC114255917
XP_028051262.1	1696170	1696179	+	171	YDR	39	EVEV	serine/threonine-protein kinase AFC2-like
XP_028051265.1	2027221	2028198	-	21	YVR	111	DATV	zinc finger BED domain-containing protein RICESLEEPER 1-like
XP_028051271.1	714830	715252	-	7	YER	19	DGKI	calcium-binding protein CML39-like
XP_028051285.1	527585	527684	-	126	YPR	100	EPVI	protein HEADING DATE REPRESSOR 1-like
XP_028051287.1	634166	634352	-	65	YLR	170	DYMV	LOW QUALITY PROTEIN: uncharacterized protein C1450.15-like
XP_028051288.1	695104	696384	+	141	YAR	6	EDEV	mitogen-activated protein kinase kinase kinase 17-like
XP_028051291.1	1717954	1718634	-	27	YNR	209	EEIV	replication protein A 70 kDa DNA-binding subunit A-like
XP_028051292.1	701956	702877	-	136	YTR	10	ELEI	mitogen-activated protein kinase kinase kinase 18-like
XP_028051294.1	738817	739890	-	136	YTR	10	ELEI	mitogen-activated protein kinase kinase kinase 18-like
XP_028051296.1	322484	322637	+	154	YLR	134	DSQI	NAC domain-containing protein 2-like
XP_028051298.1	109893	109958	+	176	YQR	61	EVLV	uncharacterized protein LOC114255965 isoform X1
XP_028051299.1	109893	109958	+	176	YQR	61	EVLV	uncharacterized protein LOC114255965 isoform X1
XP_028051300.1	1783623	1784049	-	112	YCR	13	DLIV	protein FAR-RED ELONGATED HYPOCOTYL 3-like
XP_028051301.1	109893	109958	+	176	YQR	61	EVLV	uncharacterized protein LOC114255965 isoform X1
XP_028051302.1	109893	109958	+	176	YQR	61	EVLV	uncharacterized protein LOC114255965 isoform X1
XP_028051303.1	109893	109958	+	176	YQR	61	EVLV	uncharacterized protein LOC114255965 isoform X1
XP_028051304.1	109893	109958	+	176	YQR	61	EVLV	uncharacterized protein LOC114255965 isoform X1
XP_028051305.1	109893	109958	+	176	YQR	61	EVLV	uncharacterized protein LOC114255965 isoform X1
XP_028051306.1	109893	109958	+	176	YQR	61	EVLV	uncharacterized protein LOC114255965 isoform X1
XP_028051307.1	109893	109958	+	176	YQR	61	EVLV	uncharacterized protein LOC114255965 isoform X1
XP_028051308.1	109893	109958	+	176	YQR	61	EVLV	uncharacterized protein LOC114255965 isoform X1
XP_028051309.1	109893	109958	+	176	YQR	61	EVLV	uncharacterized protein LOC114255965 isoform X1
XP_028051310.1	109893	109958	+	176	YQR	61	EVLV	uncharacterized protein LOC114255965 isoform X1
XP_028051311.1	109893	109958	+	176	YQR	61	EVLV	uncharacterized protein LOC114255965 isoform X1
XP_028051312.1	109893	109958	+	176	YQR	61	EVLV	uncharacterized protein LOC114255965 isoform X1
XP_028051313.1	109893	109958	+	176	YQR	61	EVLV	uncharacterized protein LOC114255965 isoform X2
XP_028051315.1	163858	164085	+	36	YGR	72	DCFV	peroxidase 72-like
XP_028051316.1	175395	176030	+	3	YSR	106	EMPV	uncharacterized protein LOC114255970
XP_028051317.1	236394	236496	-	14	YSR	111	DKDI	D-2-hydroxyglutarate dehydrogenase%2C mitochondrial isoform X1
XP_028051318.1	236394	236496	-	14	YSR	111	DKDI	D-2-hydroxyglutarate dehydrogenase%2C mitochondrial isoform X1
XP_028051319.1	236394	236496	-	14	YSR	111	DKDI	D-2-hydroxyglutarate dehydrogenase%2C mitochondrial isoform X1
XP_028051320.1	236394	236496	-	14	YSR	111	DKDI	D-2-hydroxyglutarate dehydrogenase%2C mitochondrial isoform X1
XP_028051321.1	236394	236496	-	14	YSR	111	DKDI	D-2-hydroxyglutarate dehydrogenase%2C mitochondrial isoform X1
XP_028051322.1	236394	236496	-	14	YSR	109	DKDI	D-2-hydroxyglutarate dehydrogenase%2C mitochondrial isoform X2
XP_028051332.1	152025	152387	-	341	YFR	20	ELDV	protein MAIN-LIKE 1-like
XP_028051336.1	86551	86566	+	7	YSR	84	DGKV	protein FAR1-RELATED SEQUENCE 4-like
XP_028051337.1	412404	413192	-	113	YKR	28	EELV	putative receptor-like protein kinase At5g39000
XP_028051341.1	107427	107930	+	66	YGR	102	DLLV	glutamate receptor 3.4-like
XP_028051345.1	16174	16962	-	218	YCR	39	DPEI	putative RING-H2 finger protein ATL21A
XP_028051347.1	269769	271580	-	588	YAR	145	ELDI	pentatricopeptide repeat-containing protein At3g14730-like
XP_028051363.1	706832	706924	+	86	YVR	26	DDFV	uncharacterized protein LOC114256007
XP_028051365.1	732724	734313	-	24	YTR	172	DKKV	transcription factor GTE4-like
XP_028051366.1	732724	734313	-	24	YTR	172	DKKV	transcription factor GTE4-like
XP_028051373.1	282949	283011	-	456	YLR	4	ETEV	ATP-dependent DNA helicase DDM1 isoform X1
XP_028051374.1	282949	283011	-	456	YLR	4	ETEV	ATP-dependent DNA helicase DDM1 isoform X2
XP_028051384.1	365292	365537	-	421	YDR	190	DWMV	sulfite exporter TauE/SafE family protein 3-like isoform X4
XP_028051385.1	376678	376788	-	350	YER	93	EPPV	U1 small nuclear ribonucleoprotein 70 kDa-like
XP_028051400.1	1383664	1384260	+	71	YAR	18	DNQV	protein FAR1-RELATED SEQUENCE 5-like
XP_028051412.1	817726	818946	-	296	YAR	67	DLTV	pentatricopeptide repeat-containing protein At4g36680%2C mitochondrial-like
XP_028051413.1	858302	858406	-	40	YER	238	EQSV	splicing factor U2af large subunit B isoform X1
XP_028051414.1	858302	858406	-	40	YER	237	EQSV	splicing factor U2af large subunit B isoform X2
XP_028051415.1	858302	858406	-	40	YER	235	EQSV	splicing factor U2af large subunit B isoform X3
XP_028051416.1	858302	858406	-	40	YER	234	EQSV	splicing factor U2af large subunit B isoform X4
XP_028051417.1	858302	858327	-	21	YGR	127	EQSV	splicing factor U2af large subunit B isoform X5
XP_028051424.1	921588	921999	+	93	YTR	152	DNLI	receptor-like protein 56
XP_028051440.1	1306827	1307276	-	447	YLR	9	EGLI	uncharacterized protein LOC114256051
XP_028051441.1	1367992	1368008	+	230	YTR	85	DILV	short-chain dehydrogenase/reductase 2b-like isoform X1
XP_028051442.1	1384193	1384209	+	230	YTR	85	DILV	short-chain dehydrogenase/reductase 2b-like isoform X2
XP_028051443.1	1367992	1368008	+	228	YTR	85	DILV	short-chain dehydrogenase/reductase 2b-like isoform X3
XP_028051444.1	1417111	1417275	-	359	YAR	16	DETV	CCR4-NOT transcription complex subunit 10-like
XP_028051448.1	739765	740217	+	337	YHR	20	DDLI	glutathione S-transferase T3-like
XP_028051456.1	144175	144223	+	106	YDR	18	DSEV	2-hydroxyisoflavanone dehydratase-like
XP_028051457.1	253745	254215	+	291	YKR	88	DEEV	uncharacterized protein LOC114256071
XP_028051458.1	464243	464991	+	114	YDR	16	ENGV	uncharacterized protein LOC114256072
XP_028051459.1	486108	486713	-	140	YVR	69	ETAI	uncharacterized protein LOC114256073
XP_028051461.1	983270	983385	+	214	YPR	21	EGKI	uncharacterized protein LOC114256075
XP_028051463.1	1243984	1244877	+	261	YGR	31	EMGI	uncharacterized protein LOC114256078
XP_028051464.1	1512984	1513017	-	126	YRR	87	DNPI	uncharacterized protein LOC114256079
XP_028051465.1	1779126	1779770	-	131	YIR	3	DVEV	uncharacterized protein LOC114256081
XP_028051467.1	82769	83353	-	315	YKR	14	EGDI	uncharacterized protein LOC114256083 isoform X1
XP_028051468.1	82769	83353	-	315	YKR	14	EGDI	ankyrin repeat-containing protein BDA1-like isoform X2
XP_028051474.1	1384474	1385244	+	163	YLR	8	DVLV	protein FAR1-RELATED SEQUENCE 5-like
XP_028051475.1	1510866	1511218	+	203	YNR	105	DHEV	uncharacterized protein LOC114256094
XP_028051477.1	1678663	1678718	-	342	YIR	13	DLRI	uncharacterized protein LOC114256096
XP_028051480.1	1401215	1401520	+	285	YIR	60	DAAI	U-box domain-containing protein 34-like
XP_028051481.1	2690500	2691060	-	51	YSR	35	DDEI	uncharacterized protein LOC114256101
XP_028051487.1	4197211	4198634	-	109	YLR	14	DKRV	uncharacterized protein LOC114256109
XP_028051489.1	4426295	4427893	+	224	YSR	41	ENPI	pentatricopeptide repeat-containing protein At5g66520-like
XP_028051490.1	42367	42479	+	262	YPR	27	EHEI	tubulin alpha-3 chain-like
XP_028051491.1	52869	53134	+	226	YGR	69	DPVI	uncharacterized protein LOC114256113
XP_028051493.1	91169	92833	-	255	YSR	95	ESII	uncharacterized protein LOC114256114
XP_028051494.1	154603	154949	-	481	YAR	5	DKTI	uncharacterized protein LOC114256115 isoform X1
XP_028051495.1	154603	154949	-	481	YAR	5	DKTI	uncharacterized protein LOC114256115 isoform X1
XP_028051496.1	154603	154949	-	481	YAR	5	DKTI	uncharacterized protein LOC114256115 isoform X1
XP_028051497.1	154603	154949	-	481	YAR	5	DKTI	uncharacterized protein LOC114256115 isoform X2
XP_028051498.1	244838	245175	-	475	YAR	17	ENVI	uncharacterized protein LOC114256116
XP_028051499.1	244838	245175	-	475	YAR	17	ENVI	uncharacterized protein LOC114256116
XP_028051500.1	244838	245175	-	475	YAR	17	ENVI	uncharacterized protein LOC114256116
XP_028051501.1	244838	245175	-	475	YAR	17	ENVI	uncharacterized protein LOC114256116
XP_028051502.1	244838	245175	-	475	YAR	17	ENVI	uncharacterized protein LOC114256116
XP_028051508.1	473416	473690	+	187	YPR	7	EVGV	probable acyl-activating enzyme 18%2C peroxisomal isoform X1
XP_028051509.1	473416	473690	+	187	YPR	7	EVGV	probable acyl-activating enzyme 18%2C peroxisomal isoform X2
XP_028051510.1	473416	473690	+	187	YPR	7	EVGV	probable acyl-activating enzyme 18%2C peroxisomal isoform X3
XP_028051511.1	484090	484106	+	101	YPR	58	ELSI	probable acyl-activating enzyme 18%2C peroxisomal isoform X4
XP_028051512.1	473416	473690	+	187	YPR	7	EVGV	probable acyl-activating enzyme 18%2C peroxisomal isoform X5
XP_028051513.1	473416	473690	+	257	YSR	7	EVGV	probable acyl-activating enzyme 18%2C peroxisomal isoform X6
XP_028051514.1	565199	565419	+	82	YYR	21	DSAV	ras-related protein RABA6a-like
XP_028051515.1	583554	583604	-	185	YSR	213	DWLV	uncharacterized protein LOC114256122 isoform X1
XP_028051516.1	583554	583604	-	180	YSR	208	DWLV	uncharacterized protein LOC114256122 isoform X2
XP_028051517.1	583554	583604	-	185	YSR	213	DWLV	uncharacterized protein LOC114256122 isoform X3
XP_028051518.1	580180	580184	-	98	YSR	126	DWLV	uncharacterized protein LOC114256122 isoform X4
XP_028051524.1	723829	724059	+	437	YLR	170	DIYV	mitogen-activated protein kinase 9-like
XP_028051525.1	777338	777813	-	372	YCR	20	EEGV	UPF0481 protein At3g47200-like isoform X1
XP_028051526.1	779424	779487	-	372	YCR	20	EEGV	UPF0481 protein At3g47200-like isoform X2
XP_028051533.1	369099	369224	-	124	YKR	90	EEDI	NAD(P)H-quinone oxidoreductase subunit L%2C chloroplastic isoform X1
XP_028051536.1	369099	369224	-	121	YKR	87	EEDI	NAD(P)H-quinone oxidoreductase subunit L%2C chloroplastic isoform X2
XP_028051539.1	1641267	1642256	+	238	YHR	67	DSFV	peroxidase 31-like
XP_028051560.1	3167792	3167875	+	191	YNR	77	DTDI	guanine nucleotide exchange factor SPIKE 1
XP_028051561.1	3167792	3167875	+	191	YNR	77	DTDI	guanine nucleotide exchange factor SPIKE 1
XP_028051565.1	3441171	3441500	+	148	YGR	189	DTHV	LOW QUALITY PROTEIN: nuclear pore complex protein NUP88
XP_028051569.1	3674393	3674540	-	38	YCR	23	ESSV	arginyl-tRNA--protein transferase 2 isoform X1
XP_028051570.1	3674405	3674540	-	38	YCR	23	ESSV	arginyl-tRNA--protein transferase 2 isoform X2
XP_028051571.1	3674393	3674540	-	38	YCR	23	ESSV	arginyl-tRNA--protein transferase 1 isoform X3
XP_028051572.1	3794429	3794508	-	23	YRR	36	DNSV	nuclear pore complex protein NUP107-like
XP_028051576.1	1509829	1510414	+	22	YRR	17	ESVV	uncharacterized protein LOC114256169
XP_028051582.1	2598	2975	-	45	YQR	18	EKTV	uncharacterized protein LOC114256179
XP_028051595.1	451773	452800	-	376	YGR	22	DVDI	Fanconi anemia group I protein isoform X1
XP_028051596.1	639225	639251	-	410	YRR	18	EEEV	protein NRT1/ PTR FAMILY 7.3-like
XP_028051601.1	131180	131337	+	261	YWR	223	DKTI	threonine--tRNA ligase%2C mitochondrial 1-like
XP_028051607.1	178257	178402	-	66	YDR	2	EEQV	protein RICE SALT SENSITIVE 3-like isoform X1
XP_028051608.1	178257	178402	-	57	YDR	2	EEQV	protein RICE SALT SENSITIVE 3-like isoform X2
XP_028051613.1	1255959	1256462	-	8	YGR	65	ELNV	uncharacterized protein LOC114256209
XP_028051616.1	107190	107309	+	151	YHR	122	DPDI	2-oxoglutarate-dependent dioxygenase mpl2-like isoform X1
XP_028051617.1	107190	107309	+	151	YHR	122	DPDI	2-oxoglutarate-dependent dioxygenase mpl2-like isoform X2
XP_028051618.1	107190	107309	+	151	YHR	122	DPDI	2-oxoglutarate-Fe(II) type oxidoreductase hxnY-like isoform X3
XP_028051619.1	59205	59324	+	113	YIR	72	DLPV	2-oxoglutarate-Fe(II) type oxidoreductase hxnY-like isoform X1
XP_028051620.1	59205	59324	+	113	YIR	72	DLPV	2-oxoglutarate-Fe(II) type oxidoreductase hxnY-like isoform X2
XP_028051624.1	374220	374758	-	358	YSR	228	DGSV	pathogenesis-related homeodomain protein isoform X1
XP_028051625.1	374220	374758	-	358	YSR	228	DGSV	pathogenesis-related homeodomain protein isoform X1
XP_028051626.1	374220	374758	-	358	YSR	228	DGSV	pathogenesis-related homeodomain protein isoform X2
XP_028051628.1	643221	643422	-	517	YAR	213	DAFI	uncharacterized protein LOC114256220
XP_028051629.1	887068	888902	-	186	YGR	77	ETLI	pentatricopeptide repeat-containing protein At1g74850%2C chloroplastic-like
XP_028051630.1	930848	930862	+	380	YTR	88	EDRI	uncharacterized protein LOC114256222
XP_028051631.1	950803	951603	-	170	YLR	106	DSSV	TORTIFOLIA1-like protein 3
XP_028051632.1	950803	951603	-	170	YLR	106	DSSV	TORTIFOLIA1-like protein 3
XP_028051633.1	1092037	1092381	-	485	YRR	14	EELI	protein EDS1L-like isoform X1
XP_028051634.1	1105850	1106194	-	485	YRR	14	EELI	protein EDS1B-like isoform X2
XP_028051642.1	1042767	1043774	-	391	YLR	264	DVEV	cytochrome P450 71A8-like
XP_028051645.1	1273764	1273900	+	308	YFR	73	DSLV	alpha-mannosidase I MNS5-like isoform X1
XP_028051646.1	1275812	1275829	+	254	YFR	19	DSLV	alpha-mannosidase I MNS5-like isoform X2
XP_028051647.1	1276277	1276366	+	202	YFR	8	ERAV	alpha-mannosidase I MNS5-like isoform X3
XP_028051648.1	1276277	1276366	+	202	YFR	8	ERAV	alpha-mannosidase I MNS5-like isoform X3
XP_028051649.1	1276277	1276366	+	202	YFR	8	ERAV	alpha-mannosidase I MNS5-like isoform X3
XP_028051650.1	1276277	1276366	+	202	YFR	8	ERAV	alpha-mannosidase I MNS5-like isoform X3
XP_028051651.1	451773	452800	-	376	YGR	22	DVDI	Fanconi anemia group I protein isoform X2
XP_028051653.1	1340401	1341270	+	95	YKR	104	DVSV	cytochrome P450 71A8-like
XP_028051656.1	1114184	1114718	-	108	YHR	56	DLPI	formin-like protein 4
XP_028051657.1	1213173	1213264	+	18	YCR	74	DNFI	E2F transcription factor-like E2FE isoform X1
XP_028051658.1	1213173	1213264	+	18	YCR	74	DNFI	E2F transcription factor-like E2FE isoform X2
XP_028051659.1	1213173	1213264	+	18	YCR	122	DEKI	E2F transcription factor-like E2FE isoform X3
XP_028051660.1	1213173	1213264	+	18	YCR	122	DEKI	E2F transcription factor-like E2FE isoform X4
XP_028051661.1	1213173	1213264	+	18	YCR	74	DNFI	E2F transcription factor-like E2FE isoform X5
XP_028051662.1	1213173	1213264	+	18	YCR	104	DEKI	E2F transcription factor-like E2FE isoform X6
XP_028051663.1	1346387	1347496	+	394	YPR	48	ETQI	cytochrome P450 71A8-like
XP_028051665.1	8179	10020	-	589	YHR	6	ETEI	COP1-interactive protein 1-like
XP_028051666.1	252535	252873	+	218	YAR	111	ECVV	ADP%2CATP carrier protein 3%2C mitochondrial-like
XP_028051670.1	1351376	1351501	+	135	YSR	149	DGTI	subtilisin-like protease SBT3.4 isoform X1
XP_028051673.1	1351376	1351474	+	126	YSR	140	DGTI	subtilisin-like protease SBT3.4 isoform X2
XP_028051676.1	1035455	1035671	+	259	YKR	200	ERLV	uncharacterized protein LOC114256261
XP_028051678.1	1351500	1351501	+	92	YSR	106	DGTI	subtilisin-like protease SBT3.6 isoform X3
XP_028051685.1	1351615	1351675	+	81	YSR	95	DGTI	subtilisin-like protease SBT3.6 isoform X4
XP_028051691.1	412262	412305	+	133	YRR	45	EGCV	uncharacterized protein LOC114256268 isoform X1
XP_028051692.1	414046	414108	+	115	YRR	27	EGCV	uncharacterized protein LOC114256268 isoform X2
XP_028051693.1	412262	412305	+	133	YRR	45	EGCV	uncharacterized protein LOC114256268 isoform X3
XP_028051698.1	1405470	1405595	+	135	YSR	149	DGTI	LOW QUALITY PROTEIN: subtilisin-like protease SBT3.4
XP_028051708.1	1825513	1825693	-	253	YGR	4	EKRV	protein RCC2-like isoform X1
XP_028051709.1	1825513	1825693	-	253	YGR	4	EKRV	protein RCC2-like isoform X2
XP_028051710.1	1825513	1825693	-	253	YGR	4	EKRV	protein RCC2-like isoform X3
XP_028051714.1	451773	452800	-	376	YGR	22	DVDI	Fanconi anemia group I protein homolog isoform X3
XP_028051725.1	1988025	1989683	-	361	YGR	56	DRVV	aldehyde oxidase GLOX-like
XP_028051726.1	35881	36427	-	186	YGR	171	DYYI	proline-rich receptor-like protein kinase PERK1
XP_028051729.1	397311	397339	-	8	YCR	68	DNRV	uncharacterized protein LOC114256303
XP_028051733.1	189915	189926	+	287	YIR	10	DELI	uncharacterized protein LOC114256313
XP_028051738.1	1179247	1179463	-	177	YRR	220	DEKV	expansin-A9-like
XP_028051744.1	43219	43388	-	134	YLR	77	DKNI	uncharacterized protein LOC114256326
XP_028051745.1	43219	43388	-	134	YLR	77	DKNI	uncharacterized protein LOC114256326
XP_028051747.1	295276	295399	+	399	YTR	48	EVPI	sister chromatid cohesion 1 protein 3 isoform X1
XP_028051748.1	295276	295399	+	395	YTR	48	EVPI	sister chromatid cohesion 1 protein 3 isoform X2
XP_028051749.1	297085	297338	+	355	YTR	4	EVPI	sister chromatid cohesion 1 protein 3 isoform X3
XP_028051755.1	757196	757232	+	184	YAR	2	EDSV	uncharacterized protein LOC114256329
XP_028051756.1	767329	767453	-	137	YNR	30	DNNI	ubiquitin-conjugating enzyme E2 2 isoform X1
XP_028051757.1	767329	767453	-	137	YNR	30	DNNI	ubiquitin-conjugating enzyme E2 2 isoform X1
XP_028051760.1	781384	781485	-	234	YYR	9	DDGV	probable WRKY transcription factor 61
XP_028051761.1	930481	930562	+	122	YLR	67	DQTV	LRR receptor-like serine/threonine-protein kinase FEI 2
XP_028051766.1	1004569	1007697	-	268	YKR	71	EFEV	protein QUIRKY
XP_028051767.1	451773	452800	-	376	YGR	22	DVDI	Fanconi anemia group I protein homolog isoform X3
XP_028051770.1	1039926	1039993	-	152	YMR	15	EVNV	uncharacterized protein LOC114256338
XP_028051772.1	1200491	1200655	-	699	YDR	102	DDGI	protein fluG
XP_028051777.1	100259	100333	+	49	YKR	184	EADV	sulfite oxidase isoform X1
XP_028051778.1	1971412	1971477	+	149	YER	109	EGKI	UMP-CMP kinase-like isoform X1
XP_028051779.1	1971412	1971477	+	149	YER	109	EGKI	UMP-CMP kinase-like isoform X2
XP_028051780.1	1971412	1971477	+	147	YER	107	EGKI	UMP-CMP kinase-like isoform X3
XP_028051781.1	1971412	1971477	+	147	YER	107	EGKI	UMP-CMP kinase-like isoform X4
XP_028051782.1	1979936	1980132	-	65	YKR	143	DWDI	ycf20-like protein
XP_028051783.1	1979936	1980132	-	65	YKR	143	DWDI	ycf20-like protein
XP_028051786.1	100259	100333	+	49	YKR	184	EADV	sulfite oxidase isoform X2
XP_028051791.1	100259	100333	+	49	YKR	184	EADV	sulfite oxidase isoform X3
XP_028051792.1	83265	83444	+	149	YVR	63	DVKV	heavy metal-associated isoprenylated plant protein 20-like
XP_028051793.1	244518	244790	+	589	YAR	51	EALI	long-chain-alcohol oxidase FAO2-like
XP_028051796.1	100259	100333	+	49	YKR	184	EADV	sulfite oxidase isoform X4
XP_028051802.1	189195	189330	+	43	YLR	150	EEQI	LOW QUALITY PROTEIN: xanthine dehydrogenase 1-like
XP_028051803.1	81444	81671	+	141	YVR	16	ESTV	uncharacterized protein LOC114256369
XP_028051809.1	716475	716816	+	729	YTR	82	EQSV	auxin response factor 4-like
XP_028051811.1	1121746	1121930	-	108	YQR	12	ENKI	developmental protein SEPALLATA 1-like
XP_028051812.1	1331259	1331408	+	160	YAR	25	DFTI	probable tRNA (guanine(26)-N(2))-dimethyltransferase 2
XP_028051813.1	1398867	1399057	-	216	YHR	264	DDEI	cytochrome P450 85A1-like
XP_028051814.1	1375769	1376080	-	60	YNR	11	ELDI	probable UDP-arabinopyranose mutase 2
XP_028051816.1	1377871	1378182	-	60	YNR	11	ELDI	probable UDP-arabinopyranose mutase 1
XP_028051817.1	1457293	1457383	-	307	YWR	116	DPTV	protein COBRA-like
XP_028051818.1	1449470	1449521	+	290	YWR	41	DGYV	COBRA-like protein 4
XP_028051819.1	1523233	1524367	-	210	YKR	92	EQPV	OBERON-like protein isoform X1
XP_028051820.1	1523233	1524367	-	210	YKR	92	EQPV	OBERON-like protein isoform X1
XP_028051821.1	1523233	1524319	-	194	YKR	76	EQPV	OBERON-like protein isoform X2
XP_028051822.1	1565912	1566112	+	145	YYR	86	DEII	DNA (cytosine-5)-methyltransferase CMT3 isoform X1
XP_028051823.1	1565912	1566112	+	145	YYR	86	DEII	DNA (cytosine-5)-methyltransferase CMT3 isoform X2
XP_028051826.1	1655754	1657871	+	89	YAR	12	DYRV	pentatricopeptide repeat-containing protein At2g29760%2C chloroplastic-like
XP_028051831.1	1685440	1685661	-	219	YSR	44	DGTV	vacuolar protein-sorting-associated protein 11 homolog
XP_028051832.1	451773	452800	-	376	YGR	22	DVDI	Fanconi anemia group I protein homolog isoform X4
XP_028051833.1	1733435	1734370	-	285	YSR	30	DGGI	zinc finger BED domain-containing protein RICESLEEPER 1-like
XP_028051834.1	1733435	1734370	-	285	YSR	30	DGGI	zinc finger BED domain-containing protein RICESLEEPER 1-like
XP_028051835.1	1743162	1743967	+	11	YDR	147	EFPV	zinc finger CCCH domain-containing protein 18-like isoform X1
XP_028051836.1	1743162	1743967	+	11	YDR	147	EFPV	zinc finger CCCH domain-containing protein 18-like isoform X1
XP_028051837.1	1743162	1743967	+	11	YDR	147	EFPV	zinc finger CCCH domain-containing protein 18-like isoform X1
XP_028051838.1	1743162	1743967	+	11	YDR	147	EFPV	zinc finger CCCH domain-containing protein 18-like isoform X1
XP_028051839.1	1743162	1743967	+	11	YDR	147	EFPV	zinc finger CCCH domain-containing protein 18-like isoform X1
XP_028051841.1	1743162	1743967	+	11	YDR	147	EFPV	zinc finger CCCH domain-containing protein 18-like isoform X2
XP_028051842.1	1743162	1743967	+	11	YDR	147	EFPV	zinc finger CCCH domain-containing protein 18-like isoform X3
XP_028051843.1	1743162	1743967	+	11	YDR	147	EFPV	zinc finger CCCH domain-containing protein 18-like isoform X4
XP_028051844.1	1878136	1879692	+	298	YAR	92	DDFI	scarecrow-like transcription factor PAT1
XP_028051845.1	1878136	1879692	+	298	YAR	92	DDFI	scarecrow-like transcription factor PAT1
XP_028051846.1	1885133	1885976	-	217	YYR	138	ETVV	WRKY transcription factor 1-like isoform X1
XP_028051847.1	1885133	1885976	-	217	YYR	138	ETVV	WRKY transcription factor SUSIBA2-like isoform X2
XP_028051848.1	1885529	1885976	-	184	YYR	138	ETVV	WRKY transcription factor SUSIBA2-like isoform X3
XP_028051852.1	1963283	1963458	-	146	YLR	31	EIHV	thymidine kinase a-like
XP_028051853.1	2007093	2007314	+	276	YGR	34	EAVI	heterogeneous nuclear ribonucleoprotein 1-like
XP_028051855.1	2083758	2084769	+	247	YNR	271	EPRV	uncharacterized protein LOC114256405 isoform X1
XP_028051856.1	2083758	2084769	+	247	YNR	271	EPRV	uncharacterized protein LOC114256405 isoform X1
XP_028051857.1	2083758	2084769	+	247	YNR	271	EPRV	uncharacterized protein LOC114256405 isoform X1
XP_028051859.1	2083758	2084769	+	247	YNR	271	EPRV	uncharacterized protein LOC114256405 isoform X1
XP_028051860.1	2083758	2084769	+	247	YNR	271	EPRV	uncharacterized protein LOC114256405 isoform X2
XP_028051867.1	1651148	1652887	+	89	YAR	12	DYRV	pentatricopeptide repeat-containing protein At2g45350%2C chloroplastic-like
XP_028051873.1	2154147	2155076	-	182	YLR	7	ERSI	protein FAR1-RELATED SEQUENCE 5-like
XP_028051874.1	2169983	2170192	-	136	YAR	116	ERVI	uncharacterized protein LOC114256423
XP_028051875.1	2341416	2341499	+	215	YQR	69	EESV	uncharacterized protein LOC114256424
XP_028051881.1	1053329	1054195	-	91	YRR	48	EEVI	uncharacterized protein LOC114256431
XP_028051882.1	1203228	1203372	-	111	YWR	78	EEGI	myb-related protein 340-like
XP_028051884.1	2141931	2143043	-	163	YNR	92	EFRI	F-box protein At3g07870-like
XP_028051889.1	2268548	2269634	+	292	YFR	229	DVAV	uncharacterized protein LOC114256440
XP_028051892.1	65595	65921	+	539	YNR	6	DRII	uncharacterized protein LOC114256448 isoform X1
XP_028051893.1	197210	197347	-	115	YCR	64	DRTV	uncharacterized protein At4g15970-like
XP_028051894.1	65622	65921	+	530	YNR	155	EGNV	uncharacterized protein LOC114256448 isoform X2
XP_028051895.1	127900	129278	-	146	YDR	98	DHPI	U1 small nuclear ribonucleoprotein 70 kDa-like
XP_028051896.1	127900	129278	-	146	YDR	98	DHPI	U1 small nuclear ribonucleoprotein 70 kDa-like
XP_028051898.1	231152	231511	+	23	YHR	4	DHWI	extradiol ring-cleavage dioxygenase
XP_028051901.1	314441	314749	-	194	YKR	7	DHPV	uncharacterized protein LOC114256458
XP_028051902.1	337369	338812	+	193	YDR	25	EPVI	uncharacterized protein LOC114256459
XP_028051904.1	42251	42309	-	170	YRR	173	DVFV	probable LRR receptor-like serine/threonine-protein kinase At5g10290 isoform X1
XP_028051905.1	42251	42309	-	218	YRR	221	DVFV	probable LRR receptor-like serine/threonine-protein kinase At5g10290 isoform X2
XP_028051907.1	126230	126285	+	107	YKR	50	DDSV	E3 ubiquitin-protein ligase listerin isoform X1
XP_028051908.1	126230	126285	+	107	YKR	50	DDSV	E3 ubiquitin-protein ligase listerin isoform X1
XP_028051909.1	126249	126285	+	89	YKR	32	DDSV	E3 ubiquitin-protein ligase listerin isoform X2
XP_028051910.1	130735	130760	+	403	YSR	54	DALI	E3 ubiquitin-protein ligase listerin isoform X3
XP_028051911.1	132177	132209	+	371	YSR	22	DALI	E3 ubiquitin-protein ligase listerin isoform X4
XP_028051912.1	272870	272945	+	38	YGR	203	EDDV	U2 small nuclear ribonucleoprotein B''-like isoform X1
XP_028051913.1	272870	272945	+	38	YGR	203	EDDV	U2 small nuclear ribonucleoprotein B''-like isoform X2
XP_028051914.1	272870	272945	+	38	YGR	203	EDDV	U2 small nuclear ribonucleoprotein B''-like isoform X3
XP_028051915.1	201269	201462	+	518	YGR	21	ENEV	chloride channel protein CLC-b isoform X1
XP_028051916.1	291153	291809	+	664	YFR	24	EEII	F-box/LRR-repeat protein 3-like isoform X1
XP_028051919.1	331556	331819	+	461	YKR	177	DHEI	cation/H(+) antiporter 15-like
XP_028051921.1	550180	551046	+	91	YIR	101	DNQI	fasciclin-like arabinogalactan protein 11
XP_028051922.1	201269	201462	+	158	YPR	21	ENEV	chloride channel protein CLC-b isoform X2
XP_028051923.1	732778	732831	+	32	YGR	13	ERDV	PH%2C RCC1 and FYVE domains-containing protein 1-like isoform X1
XP_028051924.1	732778	732831	+	32	YGR	13	ERDV	PH%2C RCC1 and FYVE domains-containing protein 1-like isoform X1
XP_028051925.1	748363	748395	+	47	YPR	12	DESV	PH%2C RCC1 and FYVE domains-containing protein 1-like isoform X2
XP_028051933.1	201269	201462	+	496	YGR	21	ENEV	chloride channel protein CLC-b isoform X3
XP_028051934.1	878699	878791	-	100	YYR	2	EAAI	mitochondrial fission 1 protein A-like
XP_028051936.1	998870	999049	+	99	YHR	105	DVAI	beta-glucosidase 12-like
XP_028051938.1	201269	201462	+	136	YPR	21	ENEV	chloride channel protein CLC-b isoform X4
XP_028051941.1	1400433	1402715	+	90	YGR	93	DGFV	pentatricopeptide repeat-containing protein At1g32415%2C mitochondrial
XP_028051942.1	1400433	1402715	+	90	YGR	93	DGFV	pentatricopeptide repeat-containing protein At1g32415%2C mitochondrial
XP_028051946.1	201269	201462	+	158	YPR	21	ENEV	chloride channel protein CLC-b isoform X5
XP_028051949.1	1586770	1588278	-	496	YRR	74	EKLV	transcription termination factor MTERF4%2C chloroplastic-like
XP_028051950.1	1586770	1588278	-	496	YRR	74	EKLV	transcription termination factor MTERF4%2C chloroplastic-like
XP_028051951.1	1586770	1588278	-	496	YRR	74	EKLV	transcription termination factor MTERF4%2C chloroplastic-like
XP_028051952.1	1586770	1588278	-	496	YRR	74	EKLV	transcription termination factor MTERF4%2C chloroplastic-like
XP_028051953.1	1586770	1588278	-	496	YRR	74	EKLV	transcription termination factor MTERF4%2C chloroplastic-like
XP_028051954.1	1586770	1588278	-	496	YRR	74	EKLV	transcription termination factor MTERF4%2C chloroplastic-like
XP_028051956.1	201269	201462	+	136	YPR	21	ENEV	chloride channel protein CLC-a isoform X6
XP_028051957.1	1626143	1626419	-	107	YRR	65	EPWV	protein tumorous imaginal discs%2C mitochondrial-like
XP_028051959.1	1698802	1699155	+	207	YAR	37	ESVV	tRNA-dihydrouridine(16/17) synthase [NAD(P)(+)]-like
XP_028051961.1	1807160	1808131	-	47	YTR	222	EWDV	protein IRX15-LIKE-like
XP_028051962.1	2027168	2027584	+	360	YER	52	ENPV	uncharacterized protein LOC114256492
XP_028051963.1	2144245	2144531	-	75	YRR	154	DYGV	protein trichome birefringence-like 39
XP_028051968.1	405676	405984	+	17	YIR	81	EWII	uncharacterized protein LOC114256498
XP_028051969.1	430364	431011	+	150	YLR	116	EDIV	GDSL esterase/lipase At2g31550-like
XP_028051971.1	673104	673347	-	294	YIR	48	ELAV	uncharacterized protein LOC114256501
XP_028051977.1	1628151	1628683	+	36	YKR	54	DGFV	PKS-NRPS hybrid synthetase CHGG_01239-like
XP_028051978.1	223053	223201	-	478	YPR	105	DPLI	uncharacterized protein LOC114256493 isoform X2
XP_028051979.1	1720599	1721015	+	90	YGR	10	EETV	uncharacterized protein LOC114256507
XP_028051980.1	2110273	2110734	-	44	YSR	116	DILV	phospholipase A1-IIgamma-like
XP_028051983.1	317873	319342	+	249	YKR	2	EPPV	uncharacterized protein LOC114256512
XP_028051985.1	526562	527443	+	97	YIR	107	DNQI	fasciclin-like arabinogalactan protein 11
XP_028051986.1	556894	557937	+	151	YIR	161	DNQI	fasciclin-like arabinogalactan protein 11
XP_028051993.1	289650	290376	+	250	YER	18	DDDV	uncharacterized protein LOC114256524
XP_028051994.1	289650	290376	+	250	YER	18	DDDV	uncharacterized protein LOC114256524
XP_028051995.1	766787	766943	+	167	YER	208	EKNV	RGG repeats nuclear RNA binding protein A
XP_028052000.1	381043	381657	-	202	YTR	114	DAAV	classical arabinogalactan protein 5-like
XP_028052005.1	802489	803073	-	166	YSR	88	ESKV	G-type lectin S-receptor-like serine/threonine-protein kinase LECRK3
XP_028052006.1	814499	815284	+	107	YAR	119	EENV	uncharacterized protein LOC114256541
XP_028052007.1	243491	246460	-	567	YLR	176	DSNV	receptor-like protein EIX2 isoform X1
XP_028052012.1	243959	246460	-	567	YLR	176	DSNV	receptor-like protein EIX1 isoform X2
XP_028052018.1	564676	565353	+	534	YPR	120	DRLI	probable methyltransferase PMT15
XP_028052019.1	574505	574894	+	162	YVR	374	EALI	COP9 signalosome complex subunit 1-like
XP_028052020.1	583732	583882	+	481	YDR	180	DGAI	LOW QUALITY PROTEIN: probable methyltransferase PMT13
XP_028052021.1	711223	711624	-	96	YER	2	ENEI	uncharacterized protein LOC114256558
XP_028052032.1	1100155	1102899	-	41	YIR	191	EFVV	putative disease resistance protein At3g14460
XP_028052033.1	1103008	1104375	-	170	YGR	122	ESKI	putative disease resistance RPP13-like protein 1
XP_028052034.1	1116616	1118598	+	568	YGR	125	DFHI	L-type lectin-domain containing receptor kinase IX.1-like
XP_028052038.1	253833	254036	-	97	YLR	176	EAQV	uncharacterized protein LOC114256581
XP_028052042.1	239713	240068	+	390	YFR	61	DRAV	putative disease resistance RPP13-like protein 1
XP_028052049.1	182383	183216	-	341	YRR	50	DNSV	O-fucosyltransferase 23-like isoform X1
XP_028052050.1	182374	183216	-	341	YRR	50	DNSV	O-fucosyltransferase 23-like isoform X2
XP_028052051.1	181157	182305	-	287	YRR	176	DKVV	O-fucosyltransferase 23-like isoform X3
XP_028052052.1	219233	219352	+	207	YER	6	DSIV	zinc finger protein ZPR1-like isoform X1
XP_028052053.1	219233	219352	+	207	YER	6	DSIV	zinc finger protein ZPR1-like isoform X1
XP_028052054.1	219233	219352	+	207	YER	6	DSIV	zinc finger protein ZPR1-like isoform X1
XP_028052055.1	219233	219352	+	207	YER	6	DSIV	zinc finger protein ZPR1-like isoform X1
XP_028052056.1	222303	222347	+	111	YER	20	DFEI	zinc finger protein ZPR1 homolog isoform X2
XP_028052058.1	222303	222347	+	111	YER	20	DFEI	zinc finger protein ZPR1 homolog isoform X2
XP_028052059.1	222303	222347	+	111	YER	20	DFEI	zinc finger protein ZPR1 homolog isoform X2
XP_028052060.1	222303	222347	+	111	YER	20	DFEI	zinc finger protein ZPR1 homolog isoform X2
XP_028052061.1	291464	291559	+	553	YSR	67	EEVV	exocyst complex component EXO84C-like
XP_028052070.1	557258	557347	-	218	YFR	9	EVVI	GDP-D-glucose phosphorylase 1-like
XP_028052080.1	1940673	1941794	-	59	YIR	30	DTKI	E3 ubiquitin-protein ligase ATL15-like
XP_028052088.1	2340872	2341009	-	226	YLR	45	DEVI	protein FAR1-RELATED SEQUENCE 5-like
XP_028052090.1	2450834	2450845	-	4	YVR	61	DPKI	pyruvate dehydrogenase (acetyl-transferring) kinase%2C mitochondrial-like
XP_028052091.1	2470737	2470766	+	3	YER	60	EYAV	uncharacterized protein LOC114256635
XP_028052097.1	3021402	3021410	+	426	YGR	326	DVTV	pentatricopeptide repeat-containing protein At5g24830-like
XP_028052100.1	3734712	3734813	+	214	YGR	119	DECV	putative disease resistance protein RGA4
XP_028052102.1	3748692	3748929	+	125	YGR	56	DKAI	putative disease resistance protein RGA1
XP_028052105.1	54205	57365	+	168	YDR	67	DYFV	probable pre-mRNA-splicing factor ATP-dependent RNA helicase DEAH5
XP_028052108.1	724140	724561	-	84	YCR	91	EEVI	rho GTPase-activating protein 2-like
XP_028052110.1	1472517	1473663	-	100	YIR	9	DLMI	uncharacterized protein LOC114256654
XP_028052111.1	1474337	1475483	+	100	YIR	9	DLMI	uncharacterized protein LOC114256655
XP_028052112.1	1831843	1831956	+	132	YVR	24	DQEI	uncharacterized protein LOC114256656
XP_028052113.1	1912021	1912556	+	184	YYR	119	DFGV	protein DETOXIFICATION 27-like
XP_028052115.1	1934347	1935480	-	75	YIR	46	DTKI	E3 ubiquitin-protein ligase ATL15-like
XP_028052126.1	760820	760864	+	905	YHR	9	EPSI	sister-chromatid cohesion protein 3
XP_028052139.1	783921	783965	+	598	YVR	42	ENNI	nodulin homeobox-like isoform X1
XP_028052140.1	3107212	3107291	-	264	YQR	18	DAPV	probable protein phosphatase 2C 59
XP_028052143.1	3135637	3136590	+	39	YWR	42	DEAI	protein ENHANCED DISEASE RESISTANCE 2-like
XP_028052145.1	3179485	3179751	-	114	YHR	160	DVTI	LOW QUALITY PROTEIN: probable folate-biopterin transporter 2
XP_028052146.1	783921	783965	+	598	YVR	42	ENNI	nodulin homeobox-like isoform X1
XP_028052153.1	3332118	3332126	+	51	YYR	69	ENGI	cytochrome c oxidase subunit 6b-2
XP_028052154.1	783921	783965	+	598	YVR	42	ENNI	nodulin homeobox-like isoform X1
XP_028052155.1	3345345	3345799	-	479	YFR	80	EQSV	protein TIC 55%2C chloroplastic
XP_028052159.1	783921	783965	+	568	YVR	42	ENNI	nodulin homeobox-like isoform X2
XP_028052160.1	3429951	3430143	+	374	YKR	452	ESAI	aspartyl protease family protein At5g10770-like isoform X1
XP_028052161.1	3429951	3430098	+	359	YKR	437	ESAI	aspartyl protease family protein At5g10770-like isoform X2
XP_028052162.1	3566035	3566165	-	427	YTR	70	DPLI	serine carboxypeptidase-like 7 isoform X1
XP_028052163.1	3566035	3566165	-	422	YTR	70	DPLI	serine carboxypeptidase-like 7 isoform X2
XP_028052164.1	3566035	3566165	-	427	YTR	70	DPLI	serine carboxypeptidase-like 18 isoform X3
XP_028052165.1	3566035	3566165	-	398	YTR	70	DPLI	serine carboxypeptidase-like 7 isoform X4
XP_028052166.1	3566035	3566165	-	389	YTR	70	DPLI	serine carboxypeptidase-like 18 isoform X5
XP_028052167.1	3566035	3566165	-	389	YTR	70	DPLI	serine carboxypeptidase-like 18 isoform X6
XP_028052168.1	3566035	3566165	-	365	YTR	70	DPLI	serine carboxypeptidase-like 7 isoform X7
XP_028052169.1	783921	783965	+	554	YVR	42	ENNI	nodulin homeobox-like isoform X3
XP_028052170.1	3566035	3566165	-	360	YTR	70	DPLI	serine carboxypeptidase-like 18 isoform X8
XP_028052172.1	3932015	3932233	+	100	YCR	125	ECTV	NAD kinase 2%2C chloroplastic-like isoform X1
XP_028052173.1	3932015	3932233	+	99	YCR	124	ECTV	NAD kinase 2%2C chloroplastic-like isoform X2
XP_028052178.1	921844	921935	-	3	YLR	18	DDLI	transcription factor MYB15-like
XP_028052181.1	1626291	1627415	-	237	YCR	165	DSHI	cytosolic sulfotransferase 15-like
XP_028052192.1	43463	43647	+	70	YQR	12	ENKI	MADS-box protein EJ2-like
XP_028052194.1	415797	415898	-	31	YQR	15	DKAI	vacuolar protein sorting-associated protein 20 homolog 2-like
XP_028052201.1	755254	755529	+	261	YER	53	DADI	U-box domain-containing protein 4-like
XP_028052202.1	755254	755529	+	261	YER	53	DADI	U-box domain-containing protein 4-like
XP_028052204.1	1054695	1055757	+	659	YTR	49	DESI	LRR receptor-like serine/threonine-protein kinase GHR1
XP_028052205.1	1054695	1055757	+	659	YTR	49	DESI	LRR receptor-like serine/threonine-protein kinase GHR1
XP_028052206.1	1071743	1072009	+	21	YQR	64	EFSV	small RNA 2'-O-methyltransferase isoform X1
XP_028052207.1	1071743	1072009	+	21	YQR	64	EFSV	small RNA 2'-O-methyltransferase isoform X2
XP_028052208.1	1086620	1086832	+	64	YVR	37	EKKV	protein POLLENLESS 3-like
XP_028052210.1	1094170	1094173	+	384	YAR	55	DAAV	histidinol dehydrogenase%2C chloroplastic isoform X1
XP_028052211.1	1094390	1094482	+	373	YAR	44	DAAV	histidinol dehydrogenase%2C chloroplastic isoform X2
XP_028052212.1	1094170	1094173	+	350	YAR	55	DAAV	histidinol dehydrogenase%2C chloroplastic isoform X3
XP_028052215.1	1017203	1017787	-	180	YFR	103	DIFI	cellulose synthase-like protein G3 isoform X2
XP_028052219.1	2267839	2268297	+	724	YGR	41	ESYI	conserved oligomeric Golgi complex subunit 2-like
XP_028052222.1	2681058	2683340	+	677	YRR	29	DLII	uncharacterized protein LOC114256744 isoform X1
XP_028052223.1	2681058	2683340	+	677	YRR	29	DLII	uncharacterized protein LOC114256744 isoform X1
XP_028052224.1	2681058	2683340	+	677	YRR	29	DLII	uncharacterized protein LOC114256744 isoform X1
XP_028052225.1	2681058	2683340	+	677	YRR	29	DLII	uncharacterized protein LOC114256744 isoform X1
XP_028052226.1	2681058	2683340	+	677	YRR	29	DLII	uncharacterized protein LOC114256744 isoform X1
XP_028052227.1	2681058	2683340	+	677	YRR	29	DLII	uncharacterized protein LOC114256744 isoform X1
XP_028052228.1	2681058	2683340	+	677	YRR	29	DLII	uncharacterized protein LOC114256744 isoform X1
XP_028052229.1	2681058	2683340	+	677	YRR	29	DLII	uncharacterized protein LOC114256744 isoform X1
XP_028052230.1	2681262	2683340	+	609	YRR	22	DDRI	uncharacterized protein LOC114256744 isoform X2
XP_028052233.1	3087577	3089293	-	428	YTR	2	DSSI	disease resistance RPP13-like protein 4
XP_028052237.1	764015	764104	+	269	YTR	137	DQQV	importin beta-like SAD2
XP_028052238.1	241238	241579	-	106	YVR	3	DGDV	nucleosome-remodeling factor subunit BPTF-like
XP_028052240.1	729665	729774	+	109	YER	125	EDII	aspartic proteinase nepenthesin-2-like
XP_028052241.1	795404	795683	-	732	YYR	105	EAPV	LOW QUALITY PROTEIN: uncharacterized protein LOC114256758
XP_028052243.1	828621	828725	-	117	YIR	23	ENCV	probable serine/threonine-protein phosphatase 2A regulatory subunit B'' subunit TON2
XP_028052244.1	978181	978675	-	99	YKR	32	EGSI	uncharacterized protein LOC114256762
XP_028052250.1	1416632	1416893	+	23	YSR	119	DMMV	uncharacterized protein LOC114256765
XP_028052254.1	1988305	1989420	-	13	YGR	106	DSAI	uncharacterized protein LOC114256772
XP_028052256.1	2054711	2054791	-	94	YNR	70	EFGV	protein REDUCED WALL ACETYLATION 2-like
XP_028052261.1	3174766	3175611	+	92	YVR	34	DKEV	protein FAR1-RELATED SEQUENCE 5-like
XP_028052262.1	3266692	3267270	-	18	YAR	34	ELFV	ankyrin repeat-containing protein BDA1-like
XP_028052274.1	3285362	3285454	-	104	YFR	61	DPEI	serine hydroxymethyltransferase%2C mitochondrial-like
XP_028052275.1	100828	102678	+	183	YFR	15	EKII	exocyst complex component EXO70A1-like
XP_028052276.1	124615	124838	-	73	YIR	27	EASV	transmembrane protein 87A
XP_028052288.1	764015	764104	+	269	YTR	137	DQQV	importin beta-like SAD2
XP_028052303.1	358021	360993	-	448	YNR	176	DSNV	receptor-like protein EIX2
XP_028052307.1	1040145	1040358	+	164	YGR	77	DHSV	probable boron transporter 6
XP_028052312.1	750890	751279	-	380	YKR	46	DNNV	COP1-interacting protein 7-like
XP_028052314.1	817235	818347	+	549	YRR	54	EGII	uncharacterized protein LOC114256834
XP_028052317.1	902141	902200	-	15	YWR	20	ELWV	uncharacterized protein LOC114256838
XP_028052318.1	907397	907831	-	74	YAR	5	DFAV	uncharacterized protein LOC114256839
XP_028052319.1	510719	511279	+	92	YER	39	EYSI	uncharacterized protein LOC114256837
XP_028052320.1	1222608	1222693	-	473	YTR	14	EYFI	uncharacterized protein LOC114256842
XP_028052336.1	320658	320887	+	146	YFR	15	ETAI	high mobility group B protein 10-like
XP_028052338.1	909442	910287	-	167	YAR	101	DRYV	uncharacterized protein LOC114256851
XP_028052341.1	406924	407108	-	104	YVR	24	DGRV	uncharacterized protein LOC114256857
XP_028052342.1	406924	407108	-	104	YVR	24	DGRV	uncharacterized protein LOC114256857
XP_028052343.1	406924	407108	-	104	YVR	24	DGRV	uncharacterized protein LOC114256857
XP_028052344.1	1164005	1165477	+	94	YVR	63	EISI	CBL-interacting serine/threonine-protein kinase 12-like
XP_028052346.1	1704953	1707283	-	69	YLR	105	EWSV	putative disease resistance protein At3g14460 isoform X1
XP_028052347.1	1704953	1707283	-	69	YLR	105	EWSV	putative disease resistance protein At3g14460 isoform X1
XP_028052348.1	1704953	1707283	-	69	YLR	105	EWSV	putative disease resistance protein At3g14460 isoform X1
XP_028052349.1	1704953	1707283	-	69	YLR	105	EWSV	putative disease resistance protein At3g14460 isoform X1
XP_028052351.1	1704953	1707283	-	69	YLR	105	EWSV	putative disease resistance protein At3g14460 isoform X1
XP_028052352.1	1704953	1707283	-	69	YLR	105	EWSV	putative disease resistance protein At3g14460 isoform X1
XP_028052353.1	1704953	1707283	-	69	YLR	105	EWSV	putative disease resistance protein At3g14460 isoform X1
XP_028052354.1	1704953	1707283	-	69	YLR	105	EWSV	putative disease resistance protein At3g14460 isoform X1
XP_028052355.1	1704953	1707283	-	69	YLR	105	EWSV	putative disease resistance protein At3g14460 isoform X1
XP_028052356.1	1704953	1707283	-	69	YLR	105	EWSV	putative disease resistance protein At3g14460 isoform X1
XP_028052357.1	1704953	1707283	-	69	YLR	105	EWSV	putative disease resistance protein At3g14460 isoform X1
XP_028052358.1	1704953	1707283	-	69	YLR	105	EWSV	putative disease resistance protein At3g14460 isoform X1
XP_028052359.1	1704953	1707283	-	69	YLR	105	EWSV	putative disease resistance protein At3g14460 isoform X1
XP_028052367.1	1923297	1924843	-	177	YGR	61	DRAV	putative disease resistance RPP13-like protein 1
XP_028052376.1	732595	732612	+	18	YSR	37	EGPV	uncharacterized protein LOC114256875
XP_028052381.1	431783	432719	-	48	YNR	32	ESSI	uncharacterized protein At4g26450-like
XP_028052385.1	1288461	1288683	-	463	YMR	9	EGRV	(-)-germacrene D synthase-like
XP_028052386.1	1708201	1708908	-	177	YGR	61	DRAV	putative disease resistance RPP13-like protein 1
XP_028052388.1	1542965	1543505	+	66	YIR	79	DFTV	zinc finger MYM-type protein 1-like
XP_028052390.1	341641	341799	-	87	YHR	129	EDEI	putative UPF0481 protein At3g02645 isoform X1
XP_028052391.1	340705	340722	-	40	YHR	82	EDEI	putative UPF0481 protein At3g02645 isoform X2
XP_028052393.1	878035	878224	-	296	YHR	18	DDMI	protein NLP7-like
XP_028052394.1	88391	89539	-	51	YSR	35	EDEI	uncharacterized protein LOC114256898
XP_028052395.1	210039	210282	-	320	YSR	34	DNPI	uncharacterized protein LOC114256899
XP_028052398.1	360802	360902	-	15	YAR	6	EEEV	zinc finger MYM-type protein 1-like
XP_028052399.1	1560302	1560373	+	165	YLR	22	DIEV	protein FAR1-RELATED SEQUENCE 5-like
XP_028052401.1	510126	510647	-	169	YLR	174	ELWV	protein MAIN-LIKE 2-like
XP_028052403.1	1148164	1148317	-	157	YFR	113	DDIV	uncharacterized protein LOC114256910
XP_028052404.1	1184597	1185181	-	38	YNR	113	ERKI	receptor-like protein 45
XP_028052406.1	1625935	1626154	+	18	YIR	101	ENII	protein NYNRIN-like
XP_028052411.1	15418	16617	-	311	YKR	23	EADV	protein SENSITIVE TO PROTON RHIZOTOXICITY 2-like
XP_028052413.1	72024	72046	+	18	YKR	34	EENI	40S ribosomal protein S13-like
XP_028052414.1	126897	127385	-	520	YMR	23	DRLV	transketolase%2C chloroplastic-like
XP_028052415.1	146666	146903	-	310	YLR	49	DLRI	uncharacterized protein LOC114256927
XP_028052423.1	941859	941996	+	429	YHR	119	EEYI	uncharacterized protein LOC114256933 isoform X4
XP_028052424.1	311643	312263	-	56	YSR	3	EGEI	uncharacterized protein LOC114256932
XP_028052431.1	1118548	1118646	-	353	YLR	40	EGSI	LOW QUALITY PROTEIN: CCR4-NOT transcription complex subunit 1-like
XP_028052433.1	650234	650566	-	100	YVR	5	EENV	protein ALP1-like
XP_028052442.1	189419	190099	+	372	YRR	138	ETIV	L-galactono-1%2C4-lactone dehydrogenase%2C mitochondrial
XP_028052443.1	189419	190099	+	372	YRR	138	ETIV	L-galactono-1%2C4-lactone dehydrogenase%2C mitochondrial
XP_028052450.1	812371	812820	+	79	YAR	150	ELWV	protein MAIN-LIKE 2-like isoform X4
XP_028052451.1	812371	812820	+	79	YAR	150	ELWV	protein MAIN-LIKE 2-like isoform X4
XP_028052452.1	812371	812820	+	79	YAR	150	ELWV	protein MAIN-LIKE 2-like isoform X4
XP_028052453.1	812371	812820	+	79	YAR	150	ELWV	protein MAIN-LIKE 2-like isoform X4
XP_028052457.1	866343	867776	+	144	YFR	86	ESTI	UDP-glycosyltransferase 91A1-like
XP_028052459.1	14262	15806	+	125	YNR	12	EIKV	UPF0481 protein At3g47200-like
XP_028052464.1	306046	306774	-	493	YYR	98	EEPV	lipase-like PAD4
XP_028052473.1	300659	300742	+	322	YGR	363	DNGI	amino-acid permease BAT1 homolog
XP_028052474.1	289558	289707	+	243	YER	258	DFDI	paladin isoform X1
XP_028052475.1	289558	289707	+	242	YER	257	DFDI	paladin isoform X2
XP_028052476.1	289558	289707	+	243	YER	258	DFDI	paladin isoform X3
XP_028052477.1	289558	289707	+	243	YER	258	DFDI	paladin isoform X4
XP_028052478.1	289558	289707	+	243	YER	258	DFDI	paladin isoform X5
XP_028052479.1	289558	289707	+	190	YER	93	EPQV	paladin isoform X6
XP_028052480.1	289558	289707	+	189	YER	92	EEPV	paladin isoform X7
XP_028052481.1	289558	289707	+	189	YER	92	EEPV	paladin isoform X8
XP_028052482.1	289558	289707	+	165	YER	93	EPGI	paladin isoform X9
XP_028052483.1	289685	289707	+	144	YER	159	DFDI	paladin isoform X10
XP_028052484.1	289964	289969	+	142	YER	45	EPQV	paladin isoform X11
XP_028052485.1	302109	302162	+	32	YER	47	DFDI	paladin isoform X12
XP_028052486.1	313978	314008	+	374	YAR	36	EEAI	paladin isoform X13
XP_028052487.1	350853	351347	-	138	YER	105	EIEI	uncharacterized protein LOC114256976 isoform X1
XP_028052488.1	446278	446404	+	399	YER	286	DAGI	protein NRT1/ PTR FAMILY 3.1-like
XP_028052489.1	350853	351347	-	138	YER	105	EIEI	uncharacterized protein LOC114256976 isoform X2
XP_028052490.1	350853	351347	-	138	YER	105	EIEI	uncharacterized protein LOC114256976 isoform X2
XP_028052491.1	350853	351347	-	138	YER	105	EIEI	uncharacterized protein LOC114256976 isoform X3
XP_028052492.1	350853	351347	-	138	YER	105	EIEI	uncharacterized protein LOC114256976 isoform X4
XP_028052495.1	858756	859265	-	744	YGR	84	DQKI	casein kinase 1-like protein HD16
XP_028052504.1	769878	770162	+	232	YAR	62	ENGI	LOW QUALITY PROTEIN: probable LRR receptor-like serine/threonine-protein kinase At3g47570
XP_028052508.1	821293	821952	-	328	YLR	19	DCLV	probable LRR receptor-like serine/threonine-protein kinase At3g47570
XP_028052509.1	909319	910647	+	105	YLR	27	DEYI	putative nuclease HARBI1
XP_028052511.1	918620	919001	+	57	YLR	62	ESTV	uncharacterized protein LOC114256997
XP_028052512.1	935411	936329	-	38	YYR	20	DVLI	uncharacterized protein LOC114256998
XP_028052517.1	1089772	1089858	+	27	YVR	47	DWFI	uncharacterized protein LOC114257008
XP_028052519.1	877362	880149	+	164	YTR	3	EVAV	disease resistance protein RPM1-like isoform X1
XP_028052530.1	178166	179539	+	52	YTR	27	EAII	putative pentatricopeptide repeat-containing protein At4g17915
XP_028052531.1	178166	179539	+	52	YTR	27	EAII	putative pentatricopeptide repeat-containing protein At4g17915
XP_028052532.1	303976	304266	-	171	YWR	143	DWEI	integrin-linked protein kinase 1-like
XP_028052534.1	423898	424139	-	927	YWR	80	DVDV	ABC transporter G family member 28
XP_028052538.1	624885	625011	+	399	YER	286	DAGI	protein NRT1/ PTR FAMILY 3.1-like
XP_028052545.1	655956	656302	+	76	YKR	20	DVWV	P-loop NTPase domain-containing protein LPA1 homolog 1-like
XP_028052546.1	588294	588521	+	360	YER	247	DAGI	protein NRT1/ PTR FAMILY 3.1-like
XP_028052553.1	837986	838173	+	65	YIR	42	EGLV	beta-amyrin 28-monooxygenase-like
XP_028052555.1	164606	164665	-	183	YFR	299	DVTV	uncharacterized protein LOC114257038
XP_028052558.1	668812	668980	+	414	YER	600	DGDV	protein NRT1/ PTR FAMILY 3.1-like
XP_028052565.1	672177	672722	-	173	YMR	143	EPKI	pentatricopeptide repeat-containing protein At2g28050-like
XP_028052566.1	716758	716863	+	392	YER	90	DAFV	protein NRT1/ PTR FAMILY 3.1-like
XP_028052567.1	866539	866996	+	343	YAR	79	ESRI	TMV resistance protein N-like
XP_028052571.1	324395	325960	+	66	YFR	30	DAFV	berberine bridge enzyme-like 8
XP_028052572.1	877362	880149	+	164	YTR	3	EVAV	disease resistance protein RPM1-like isoform X2
XP_028052573.1	785678	785709	+	382	YTR	26	ERAV	AP-1 complex subunit gamma-2-like isoform X1
XP_028052575.1	604373	604739	+	93	YMR	294	DHSI	uncharacterized protein LOC114257059
XP_028052579.1	785678	785709	+	378	YTR	26	ERAV	AP-1 complex subunit gamma-2-like isoform X2
XP_028052580.1	1207297	1207441	-	109	YPR	13	DSYI	protein decapping 5-like
XP_028052583.1	1961081	1961164	+	9	YER	10	ERLI	uncharacterized protein LOC114257067
XP_028052584.1	785678	785709	+	362	YTR	26	ERAV	AP-1 complex subunit gamma-2-like isoform X3
XP_028052586.1	2023396	2023764	-	298	YQR	27	DNNV	transcription activator GLK1-like
XP_028052590.1	105018	105762	-	330	YAR	134	EALV	pentatricopeptide repeat-containing protein At3g20730-like
XP_028052592.1	123365	123738	-	122	YSR	47	DEVV	uncharacterized protein LOC114257076 isoform X1
XP_028052593.1	123595	123738	-	122	YSR	47	DEVV	uncharacterized protein LOC114257076 isoform X2
XP_028052596.1	168215	168467	+	168	YMR	228	DRFI	histone-lysine N-methyltransferase ATXR6
XP_028052605.1	790514	790734	+	61	YHR	204	DLGV	homeobox-leucine zipper protein PROTODERMAL FACTOR 2-like
XP_028052606.1	790514	790734	+	61	YHR	204	DLGV	homeobox-leucine zipper protein PROTODERMAL FACTOR 2-like
XP_028052607.1	790514	790734	+	61	YHR	204	DLGV	homeobox-leucine zipper protein PROTODERMAL FACTOR 2-like
XP_028052608.1	790514	790734	+	61	YHR	204	DLGV	homeobox-leucine zipper protein PROTODERMAL FACTOR 2-like
XP_028052609.1	790514	790734	+	61	YHR	204	DLGV	homeobox-leucine zipper protein PROTODERMAL FACTOR 2-like
XP_028052610.1	790514	790734	+	61	YHR	204	DLGV	homeobox-leucine zipper protein PROTODERMAL FACTOR 2-like
XP_028052612.1	948375	948737	+	418	YRR	79	ERKV	tryptophan synthase beta chain 1-like
XP_028052613.1	948375	948737	+	418	YRR	79	ERKV	tryptophan synthase beta chain 1-like
XP_028052616.1	1412841	1412996	+	236	YLR	146	EVEI	phosphoenolpyruvate carboxylase 4-like isoform X1
XP_028052617.1	1412841	1412996	+	236	YLR	146	EVEI	phosphoenolpyruvate carboxylase 4-like isoform X2
XP_028052618.1	1412841	1412996	+	236	YLR	146	EVEI	phosphoenolpyruvate carboxylase 4-like isoform X3
XP_028052621.1	1786049	1786337	-	144	YLR	80	ELHV	glutamate receptor 2.7-like
XP_028052623.1	1759723	1759819	+	15	YLR	25	EFYI	glutamate receptor 2.2-like isoform X1
XP_028052624.1	1759723	1759819	+	15	YLR	25	EFYI	glutamate receptor 2.2-like isoform X1
XP_028052625.1	1759723	1759819	+	15	YLR	25	EFYI	glutamate receptor 2.2-like isoform X1
XP_028052626.1	1759723	1759780	+	15	YLR	50	EAHV	glutamate receptor 2.2-like isoform X2
XP_028052635.1	877362	880149	+	164	YTR	3	EVAV	disease resistance protein RPM1-like isoform X3
XP_028052636.1	1353048	1353470	-	113	YRR	50	ELKV	protein MIZU-KUSSEI 1-like isoform X1
XP_028052637.1	1352973	1353470	-	113	YRR	50	ELKV	protein MIZU-KUSSEI 1-like isoform X2
XP_028052638.1	1352910	1353470	-	113	YRR	50	ELKV	protein MIZU-KUSSEI 1-like isoform X3
XP_028052641.1	95903	96038	+	341	YGR	3	EGGV	inositol transporter 4-like
XP_028052642.1	516445	516733	+	290	YAR	3	DGEI	protein MAIN-LIKE 1-like
XP_028052644.1	164602	164649	+	304	YGR	44	EFIV	YTH domain-containing protein ECT4-like
XP_028052645.1	164602	164649	+	304	YGR	44	EFIV	YTH domain-containing protein ECT4-like
XP_028052646.1	164602	164649	+	304	YGR	44	EFIV	YTH domain-containing protein ECT4-like
XP_028052647.1	195222	195618	-	168	YGR	67	DGII	ABC transporter B family member 10-like
XP_028052654.1	706934	707171	-	21	YLR	111	ERPI	uncharacterized protein LOC114257115
XP_028052659.1	251561	251708	-	175	YIR	137	DEVI	uncharacterized protein LOC114257117
XP_028052663.1	352601	353057	+	78	YSR	102	DKYI	actin cytoskeleton-regulatory complex protein pan1
XP_028052664.1	352601	353057	+	78	YSR	102	DKYI	actin cytoskeleton-regulatory complex protein pan1
XP_028052665.1	349233	349712	+	219	YTR	158	DVMV	uncharacterized protein LOC114257121
XP_028052666.1	377778	377805	+	126	YWR	58	EDEI	probable disease resistance protein At4g27220 isoform X1
XP_028052667.1	377843	377870	+	126	YWR	58	EDEI	probable disease resistance protein At4g27220 isoform X2
XP_028052668.1	380883	383279	+	124	YWR	56	EDEI	probable disease resistance protein At4g27220 isoform X3
XP_028052669.1	380883	383279	+	124	YWR	56	EDEI	probable disease resistance protein At4g27220 isoform X3
XP_028052670.1	380883	383279	+	124	YWR	56	EDEI	probable disease resistance protein At4g27220 isoform X3
XP_028052671.1	380883	383279	+	124	YWR	56	EDEI	probable disease resistance protein At4g27220 isoform X3
XP_028052672.1	380928	383279	+	109	YWR	41	EDEI	probable disease resistance protein At4g27220 isoform X4
XP_028052673.1	380928	383279	+	109	YWR	41	EDEI	probable disease resistance protein At4g27220 isoform X4
XP_028052674.1	380928	383279	+	109	YWR	41	EDEI	probable disease resistance protein At4g27220 isoform X4
XP_028052675.1	380928	383279	+	109	YWR	41	EDEI	probable disease resistance protein At4g27220 isoform X4
XP_028052676.1	486071	486686	-	173	YQR	91	DGEV	RING finger and transmembrane domain-containing protein 2-like
XP_028052677.1	486071	486686	-	173	YQR	91	DGEV	RING finger and transmembrane domain-containing protein 2-like
XP_028052678.1	486071	486686	-	173	YQR	91	DGEV	RING finger and transmembrane domain-containing protein 2-like
XP_028052679.1	486071	486686	-	173	YQR	91	DGEV	RING finger and transmembrane domain-containing protein 2-like
XP_028052683.1	431807	432583	-	407	YVR	30	ESGV	autophagy-related protein 18c isoform X2
XP_028052686.1	431807	432583	-	381	YVR	30	ESGV	autophagy-related protein 18c isoform X5
XP_028052691.1	683348	683350	+	647	YSR	147	ETDV	uncharacterized protein LOC114257129 isoform X1
XP_028052692.1	685834	685975	+	646	YSR	146	ETDV	uncharacterized protein LOC114257129 isoform X2
XP_028052693.1	733386	733457	-	131	YLR	73	EDIV	uncharacterized aarF domain-containing protein kinase At5g05200%2C chloroplastic isoform X1
XP_028052694.1	733386	733457	-	131	YLR	73	EDIV	uncharacterized aarF domain-containing protein kinase At5g05200%2C chloroplastic isoform X1
XP_028052695.1	733386	733457	-	473	YTR	73	EDIV	uncharacterized aarF domain-containing protein kinase At5g05200%2C chloroplastic isoform X2
XP_028052697.1	818298	818644	+	113	YKR	23	EELI	WRKY DNA-binding transcription factor 70-like
XP_028052698.1	839568	839853	+	111	YLR	12	EGVV	uncharacterized protein LOC114257133
XP_028052699.1	855207	855214	+	99	YLR	153	EHFI	O-fucosyltransferase 1-like
XP_028052701.1	882917	883156	-	100	YER	47	DRKV	GPI transamidase component PIG-T isoform X1
XP_028052702.1	880608	881843	-	12	YER	243	ELSV	GPI transamidase component PIG-T isoform X2
XP_028052705.1	872259	872687	+	343	YVR	8	EKIV	omega-hydroxypalmitate O-feruloyl transferase-like
XP_028052713.1	1071287	1071360	-	10	YRR	99	ESNV	separase isoform X1
XP_028052718.1	1276649	1277153	-	184	YGR	75	ETLI	pentatricopeptide repeat-containing protein At1g74850%2C chloroplastic-like
XP_028052719.1	1276649	1277153	-	184	YGR	75	ETLI	pentatricopeptide repeat-containing protein At1g74850%2C chloroplastic-like
XP_028052726.1	1058395	1058679	+	255	YYR	19	ESSI	putative UPF0481 protein At3g02645
XP_028052727.1	85074	85320	+	546	YQR	165	EGNI	uncharacterized protein LOC114257154
XP_028052734.1	773785	774682	-	291	YVR	46	ETRV	putative G-type lectin S-receptor-like serine/threonine-protein kinase At1g61610
XP_028052735.1	120119	120237	+	15	YPR	6	EIDV	uncharacterized protein LOC114257160
XP_028052741.1	316376	316512	-	37	YRR	26	DLRV	exosome complex component RRP45A-like isoform X1
XP_028052742.1	316376	316512	-	37	YRR	26	DLRV	exosome complex component RRP45A-like isoform X1
XP_028052743.1	316376	316512	-	37	YRR	26	DLRV	exosome complex component RRP45A-like isoform X2
XP_028052744.1	316376	316512	-	37	YRR	26	DLRV	exosome complex component RRP45A-like isoform X3
XP_028052745.1	316376	316512	-	37	YRR	26	DLRV	exosome complex component RRP45A-like isoform X4
XP_028052747.1	524993	525658	+	219	YNR	56	DNFI	F-box protein At2g32560-like
XP_028052748.1	534154	535365	-	248	YAR	52	ESDV	uncharacterized protein LOC114257173
XP_028052751.1	1905477	1905888	-	143	YLR	60	ELEV	cationic amino acid transporter 1-like
XP_028052752.1	1905477	1905888	-	143	YLR	60	ELEV	cationic amino acid transporter 1-like
XP_028052756.1	2270542	2270674	+	390	YTR	40	EEFV	LOW QUALITY PROTEIN: condensin complex subunit 1
XP_028052757.1	2288757	2288804	-	68	YLR	213	EGNV	uncharacterized protein LOC114257183 isoform X1
XP_028052758.1	2288757	2288804	-	68	YLR	213	EGNV	uncharacterized protein LOC114257183 isoform X1
XP_028052759.1	2288757	2288804	-	68	YLR	213	EGNV	uncharacterized protein LOC114257183 isoform X2
XP_028052766.1	331943	332720	+	25	YAR	96	DVGI	rust resistance kinase Lr10-like
XP_028052767.1	2595338	2598922	+	70	YFR	63	DTLI	disease resistance protein At4g27190-like
XP_028052770.1	2854532	2854540	+	110	YKR	128	ELEI	AP-1 complex subunit sigma-1-like isoform X1
XP_028052771.1	2849485	2849487	+	108	YKR	126	ELEI	AP-1 complex subunit sigma-1-like isoform X2
XP_028052772.1	2854532	2854540	+	61	YKR	79	ELEI	AP-1 complex subunit sigma-1-like isoform X3
XP_028052773.1	2849485	2849487	+	59	YKR	77	ELEI	AP-1 complex subunit sigma-1-like isoform X4
XP_028052776.1	395812	397623	-	101	YWR	145	ELDI	pentatricopeptide repeat-containing protein At3g14730-like isoform X1
XP_028052781.1	396735	397623	-	101	YWR	145	ELDI	pentatricopeptide repeat-containing protein At3g14730-like isoform X2
XP_028052783.1	396722	397623	-	101	YWR	145	ELDI	pentatricopeptide repeat-containing protein At3g14730-like isoform X3
XP_028052784.1	284007	284570	-	152	YVR	136	DSSI	uncharacterized protein LOC114257211
XP_028052788.1	1574021	1574827	+	253	YGR	16	EQNV	protein FAR1-RELATED SEQUENCE 5-like
XP_028052789.1	2228607	2229308	-	147	YIR	19	DFTI	pentatricopeptide repeat-containing protein At2g35030%2C mitochondrial-like
XP_028052791.1	382451	383691	-	404	YAR	23	EEGV	pentatricopeptide repeat-containing protein At3g14730-like
XP_028052793.1	3067799	3068743	-	22	YER	23	ERKV	uncharacterized protein LOC114257220
XP_028052796.1	253594	254033	-	219	YYR	259	DVLV	protein trichome birefringence-like 8 isoform X1
XP_028052797.1	253594	254033	-	210	YYR	250	DVLV	protein trichome birefringence-like 8 isoform X2
XP_028052801.1	337889	338006	+	153	YCR	94	DPEV	cinnamoyl-CoA reductase 2-like
XP_028052803.1	205207	205264	-	91	YGR	5	DDDV	probable LRR receptor-like serine/threonine-protein kinase At3g47570
XP_028052804.1	231694	231722	-	82	YYR	122	DVLV	protein trichome birefringence-like 8
XP_028052810.1	694007	694768	-	67	YDR	3	EGFI	putative disease resistance RPP13-like protein 3
XP_028052812.1	893607	893910	+	73	YAR	31	DTSV	uncharacterized protein LOC114257247
XP_028052813.1	930123	930210	+	112	YVR	110	DEYV	uncharacterized protein LOC114257248
XP_028052814.1	956136	956424	+	66	YCR	40	EFDI	uncharacterized protein LOC114257249
XP_028052820.1	777940	778056	+	11	YRR	105	ENPI	probable RNA-dependent RNA polymerase 3
XP_028052822.1	997126	997202	+	157	YLR	90	EPKI	uncharacterized protein LOC114257231 isoform X1
XP_028052823.1	1624162	1624722	+	6	YLR	30	EANV	ethylene-responsive transcription factor ERF096-like
XP_028052824.1	2070416	2070961	+	9	YLR	30	DENV	ethylene-responsive transcription factor ERF096-like
XP_028052825.1	2122919	2123656	+	6	YIR	30	EASV	ethylene-responsive transcription factor ERF094-like
XP_028052828.1	367045	368403	-	93	YER	20	DGHV	U-box domain-containing protein 30-like
XP_028052846.1	268881	269610	-	228	YAR	31	DSFV	plasmodesmata-located protein 7
XP_028052848.1	60693	61101	+	345	YER	18	ERIV	choline monooxygenase%2C chloroplastic
XP_028052851.1	332307	332330	-	148	YHR	101	DIYV	mitogen-activated protein kinase 19-like isoform X1
XP_028052852.1	332307	332330	-	148	YHR	101	DIYV	mitogen-activated protein kinase 19-like isoform X2
XP_028052853.1	332307	332330	-	148	YHR	101	DIYV	mitogen-activated protein kinase 19-like isoform X3
XP_028052854.1	332307	332330	-	148	YHR	101	DIYV	mitogen-activated protein kinase 19-like isoform X4
XP_028052855.1	332307	332330	-	148	YHR	101	DIYV	mitogen-activated protein kinase 19-like isoform X5
XP_028052856.1	575924	576173	-	398	YKR	184	EDAI	uncharacterized protein LOC114257293 isoform X1
XP_028052857.1	576685	576883	-	381	YKR	167	EDAI	uncharacterized protein LOC114257293 isoform X2
XP_028052858.1	731911	731990	+	23	YFR	161	DKPI	uncharacterized protein LOC114257294
XP_028052862.1	1131460	1132062	+	160	YNR	6	ETEI	ankyrin repeat-containing protein BDA1-like
XP_028052866.1	1410991	1412970	-	135	YSR	93	DSYI	pentatricopeptide repeat-containing protein At4g04370-like
XP_028052867.1	232915	233040	+	117	YDR	66	EPEI	uncharacterized protein LOC114257304
XP_028052868.1	333658	333732	+	497	YMR	6	EPEI	uncharacterized protein LOC114257305
XP_028052869.1	337845	337943	-	245	YTR	116	DNHV	serine/threonine-protein phosphatase 7 long form homolog
XP_028052871.1	341404	341828	+	250	YIR	48	DEWI	uncharacterized protein LOC114257308
XP_028052872.1	508603	508699	-	329	YLR	18	DKEV	F-box protein At3g07870-like
XP_028052873.1	707593	707688	-	350	YFR	151	DAVI	uncharacterized protein LOC114257311
XP_028052876.1	308051	308620	+	37	YYR	51	DKPI	cellulose synthase-like protein G3
XP_028052880.1	522594	522626	+	121	YAR	145	EILV	uncharacterized protein LOC114257323
XP_028052882.1	1101912	1103091	-	118	YTR	61	DSDI	uncharacterized protein LOC114257326
XP_028052888.1	782185	782331	-	57	YKR	22	ERII	RAB6A-GEF complex partner protein 1-like
XP_028052889.1	1041398	1041542	-	255	YPR	106	EFNI	ENHANCER OF AG-4 protein 2-like
XP_028052893.1	311785	314449	-	109	YTR	9	DTFI	putative disease resistance RPP13-like protein 1
XP_028052908.1	239593	239708	+	128	YLR	60	DTPI	uncharacterized protein LOC114257351
XP_028052909.1	400419	400463	-	103	YAR	10	ETGI	protein FAR1-RELATED SEQUENCE 5-like
XP_028052910.1	263802	263924	-	125	YPR	147	EEEV	B3 domain-containing transcription factor VRN1-like
XP_028052911.1	263802	263924	-	125	YPR	147	EEEV	B3 domain-containing transcription factor VRN1-like
XP_028052912.1	335671	335770	+	1011	YRR	104	DSPI	uncharacterized protein LOC114257356
XP_028052915.1	1107328	1108761	+	85	YLR	186	DETI	protein FAR1-RELATED SEQUENCE 5-like
XP_028052922.1	1094696	1094845	-	66	YFR	167	EENV	uncharacterized protein LOC114257364
XP_028052923.1	1107791	1107985	-	344	YCR	6	ELEV	kinesin-like protein KIN-14J isoform X1
XP_028052924.1	1107791	1107985	-	339	YCR	6	ELEV	kinesin-like protein KIN-14J isoform X2
XP_028052925.1	1107791	1107985	-	344	YCR	6	ELEV	kinesin-like protein KIN-14J isoform X3
XP_028052926.1	1107791	1107985	-	339	YCR	6	ELEV	kinesin-like protein KIN-14J isoform X4
XP_028052941.1	1476199	1476261	-	42	YSR	31	EKTI	puromycin-sensitive aminopeptidase
XP_028052943.1	2302659	2302824	-	47	YRR	109	DSRI	uncharacterized protein LOC114257383
XP_028052950.1	849508	849600	+	95	YGR	91	EFAV	uncharacterized protein LOC114257390
XP_028052953.1	276490	276773	-	256	YTR	25	ENEV	cell division cycle-associated protein 7-like
XP_028052961.1	1265796	1266998	+	393	YNR	115	DIYV	uncharacterized protein LOC114257406
XP_028052963.1	1352388	1353983	+	203	YMR	47	DQRV	uncharacterized protein LOC114257408
XP_028052967.1	701441	701642	-	417	YIR	308	EMVI	alpha-glucosidase-like
XP_028052968.1	662626	662852	+	815	YGR	143	DFTV	subtilisin-like protease SBT2.2
XP_028052969.1	811022	811220	-	339	YTR	132	EFDV	protein NLP6-like isoform X1
XP_028052970.1	811022	811220	-	339	YTR	132	EFDV	protein NLP6-like isoform X1
XP_028052971.1	811022	811220	-	339	YTR	132	EFDV	protein NLP6-like isoform X1
XP_028052972.1	811022	811220	-	339	YTR	132	EFDV	protein NLP6-like isoform X1
XP_028052973.1	811022	811220	-	339	YTR	132	EFDV	protein NLP6-like isoform X1
XP_028052974.1	811022	811220	-	339	YTR	132	EFDV	protein NLP6-like isoform X1
XP_028052975.1	811022	811220	-	339	YTR	132	EFDV	protein NLP6-like isoform X1
XP_028052977.1	811022	811220	-	339	YTR	132	EFDV	protein NLP6-like isoform X1
XP_028052978.1	811022	811220	-	339	YTR	132	EFDV	protein NLP6-like isoform X1
XP_028052979.1	811022	811220	-	339	YTR	132	EFDV	protein NLP6-like isoform X1
XP_028052980.1	811022	811220	-	339	YTR	132	EFDV	protein NLP6-like isoform X1
XP_028052981.1	811022	811220	-	335	YTR	132	EFDV	protein NLP6-like isoform X2
XP_028052985.1	947862	948647	+	171	YKR	39	EKFV	putative pentatricopeptide repeat-containing protein At5g59900
XP_028052990.1	1119017	1119032	-	180	YER	23	DPTV	uncharacterized protein LOC114257432 isoform X1
XP_028052991.1	1118662	1118774	-	180	YER	23	DPTV	uncharacterized protein LOC114257432 isoform X2
XP_028052992.1	1118223	1118394	-	91	YER	22	DVRV	uncharacterized protein LOC114257432 isoform X3
XP_028052993.1	1119017	1119032	-	180	YER	23	DPTV	uncharacterized protein LOC114257432 isoform X4
XP_028053004.1	642039	643040	+	149	YPR	101	DKLV	uncharacterized protein LOC114257440
XP_028053007.1	785872	787473	+	414	YVR	63	DFVV	uncharacterized protein LOC114257443
XP_028053008.1	842848	843300	+	52	YCR	8	DMDI	protein FAR1-RELATED SEQUENCE 5-like
XP_028053009.1	843566	844630	+	167	YVR	26	ESFV	protein FAR1-RELATED SEQUENCE 5-like
XP_028053010.1	986377	986691	+	60	YRR	35	EHVI	uncharacterized protein LOC114257448
XP_028053013.1	1213271	1213291	+	158	YLR	163	EKVI	uncharacterized protein LOC114257451
XP_028053022.1	367036	367237	-	53	YLR	105	ETVI	uncharacterized protein LOC114257464
XP_028053024.1	375295	376158	-	178	YLR	26	EQKV	protein FAR1-RELATED SEQUENCE 5-like
XP_028053028.1	997126	997202	+	157	YLR	90	EPKI	DExH-box ATP-dependent RNA helicase DExH3-like isoform X2
XP_028053030.1	825740	827617	-	168	YRR	102	DNIV	uncharacterized protein LOC114257470
XP_028053033.1	374718	375272	-	347	YAR	3	EQAV	protein FAR1-RELATED SEQUENCE 2-like
XP_028053036.1	95292	95589	-	117	YSR	93	DDEI	uncharacterized protein LOC114257478
XP_028053039.1	454708	455291	+	2	YAR	103	DKHV	LOW QUALITY PROTEIN: uncharacterized protein LOC114257480
XP_028053041.1	514141	514184	+	57	YTR	50	DSPI	4-hydroxybenzoate geranyltransferase 2 isoform X1
XP_028053042.1	514141	514184	+	57	YTR	50	DSPI	4-hydroxybenzoate polyprenyltransferase%2C mitochondrial isoform X2
XP_028053044.1	243418	243793	-	138	YQR	74	DDII	uncharacterized protein LOC114257484
XP_028053046.1	259793	260104	+	69	YVR	86	DPYI	heavy metal-associated isoprenylated plant protein 23-like
XP_028053060.1	1008779	1009248	-	23	YIR	42	EVPV	flavonol synthase/flavanone 3-hydroxylase-like isoform X1
XP_028053061.1	1008779	1009248	-	23	YIR	42	EVPV	flavonol synthase/flavanone 3-hydroxylase-like isoform X2
XP_028053064.1	1110918	1111820	-	264	YER	13	DEDI	protein kri1-like
XP_028053065.1	1110918	1111820	-	264	YER	13	DEDI	protein kri1-like
XP_028053066.1	1110918	1111820	-	264	YER	13	DEDI	protein kri1-like
XP_028053067.1	1110918	1111820	-	264	YER	13	DEDI	protein kri1-like
XP_028053068.1	1110918	1111820	-	264	YER	13	DEDI	protein kri1-like
XP_028053069.1	1110918	1111820	-	264	YER	13	DEDI	protein kri1-like
XP_028053070.1	1110918	1111820	-	264	YER	13	DEDI	protein kri1-like
XP_028053071.1	1110918	1111820	-	264	YER	13	DEDI	protein kri1-like
XP_028053072.1	1110918	1111820	-	264	YER	13	DEDI	protein kri1-like
XP_028053073.1	1141770	1141884	+	866	YKR	186	DVLI	DIS3-like exonuclease 2
XP_028053076.1	102410	102418	-	30	YSR	85	EVVV	uncharacterized protein LOC114257506
XP_028053077.1	426391	426399	-	426	YGR	326	DMTV	pentatricopeptide repeat-containing protein At5g24830-like
XP_028053081.1	395377	398265	-	549	YNR	212	DVSI	receptor-like protein 7
XP_028053086.1	476693	476722	+	220	YFR	15	EMLV	ubiquitin carboxyl-terminal hydrolase 12-like isoform X1
XP_028053091.1	625410	626582	-	108	YSR	186	DVSI	receptor-like protein 7
XP_028053093.1	999692	999877	+	85	YLR	18	EPKI	DExH-box ATP-dependent RNA helicase DExH3-like isoform X3
XP_028053094.1	476693	476722	+	220	YFR	15	EMLV	ubiquitin carboxyl-terminal hydrolase 12-like isoform X2
XP_028053095.1	1092262	1093161	+	246	YPR	27	EFLV	uncharacterized protein LOC114257523
XP_028053100.1	476693	476722	+	220	YFR	15	EMLV	ubiquitin carboxyl-terminal hydrolase 12-like isoform X3
XP_028053102.1	307612	307614	-	84	YSR	10	DKGV	uncharacterized protein LOC114257535
XP_028053104.1	476693	476722	+	220	YFR	15	EMLV	ubiquitin carboxyl-terminal hydrolase 12-like isoform X4
XP_028053106.1	374869	376269	+	3	YFR	65	ELYV	U-box domain-containing protein 28-like
XP_028053107.1	476693	476722	+	220	YFR	15	EMLV	ubiquitin carboxyl-terminal hydrolase 12-like isoform X5
XP_028053111.1	124173	124565	+	44	YPR	391	ETDI	ion channel CASTOR-like isoform X1
XP_028053112.1	124173	124565	+	44	YPR	391	ETDI	ion channel CASTOR-like isoform X2
XP_028053113.1	124173	124565	+	44	YPR	153	DLQV	ion channel CASTOR-like isoform X3
XP_028053114.1	186709	186721	+	81	YAR	10	DTSV	probable phosphoinositide phosphatase SAC9
XP_028053116.1	476693	476722	+	220	YFR	15	EMLV	ubiquitin carboxyl-terminal hydrolase 12-like isoform X6
XP_028053117.1	396896	397669	-	103	YCR	13	ESEV	zinc finger protein 4-like
XP_028053118.1	396896	397669	-	103	YCR	13	ESEV	zinc finger protein 4-like
XP_028053119.1	396896	397669	-	103	YCR	13	ESEV	zinc finger protein 4-like
XP_028053120.1	396896	397669	-	103	YCR	13	ESEV	zinc finger protein 4-like
XP_028053121.1	396896	397669	-	103	YCR	13	ESEV	zinc finger protein 4-like
XP_028053122.1	396896	397669	-	103	YCR	13	ESEV	zinc finger protein 4-like
XP_028053123.1	180093	181334	+	378	YTR	2	DVLI	protein MAIN-LIKE 1-like
XP_028053124.1	477034	477085	+	205	YFR	154	DTIV	ubiquitin carboxyl-terminal hydrolase 12-like isoform X7
XP_028053125.1	185833	185901	-	470	YTR	16	DNKI	uncharacterized protein LOC114257553
XP_028053131.1	476693	476722	+	220	YFR	15	EMLV	ubiquitin carboxyl-terminal hydrolase 12-like isoform X8
XP_028053136.1	476693	476722	+	220	YFR	15	EMLV	ubiquitin carboxyl-terminal hydrolase 12-like isoform X9
XP_028053137.1	81561	81737	+	136	YFR	101	DDDI	ubiquitin-like-conjugating enzyme ATG10 isoform X1
XP_028053138.1	81561	81737	+	131	YFR	96	DDDI	ubiquitin-like-conjugating enzyme ATG10 isoform X2
XP_028053141.1	81561	81737	+	114	YFR	79	DDDI	ubiquitin-like-conjugating enzyme ATG10 isoform X5
XP_028053143.1	81601	81664	+	83	YFR	48	DDDI	ubiquitin-like-conjugating enzyme ATG10 isoform X7
XP_028053145.1	95257	95398	-	91	YSR	121	DEAV	uncharacterized protein LOC114257566 isoform X1
XP_028053146.1	476693	476722	+	220	YFR	15	EMLV	ubiquitin carboxyl-terminal hydrolase 12-like isoform X10
XP_028053147.1	95311	95398	-	73	YSR	103	DEAV	uncharacterized protein LOC114257566 isoform X2
XP_028053149.1	505738	506599	+	371	YAR	103	EYTI	pectinesterase 2-like
XP_028053153.1	476693	476722	+	220	YFR	15	EMLV	ubiquitin carboxyl-terminal hydrolase 12-like isoform X11
XP_028053154.1	689197	689363	+	62	YAR	145	EKNV	hydroxymethylglutaryl-CoA lyase%2C mitochondrial
XP_028053155.1	749951	750079	+	104	YRR	7	EREV	transcription factor IIIA
XP_028053156.1	749951	750079	+	104	YRR	7	EREV	transcription factor IIIA
XP_028053157.1	139437	139605	-	78	YGR	9	DHRV	putative disease resistance protein RGA3
XP_028053159.1	320310	320561	+	410	YGR	28	DIKI	cation/H(+) antiporter 15-like
XP_028053161.1	476693	476722	+	220	YFR	15	EMLV	ubiquitin carboxyl-terminal hydrolase 12-like isoform X12
XP_028053163.1	508679	508685	+	86	YAR	7	DGFI	pectinesterase 2-like
XP_028053164.1	525534	525667	+	5	YAR	75	DFIV	uncharacterized protein LOC114257582
XP_028053165.1	607121	607408	+	202	YER	36	EGAV	uncharacterized protein LOC114257583
XP_028053167.1	476693	476722	+	220	YFR	15	EMLV	ubiquitin carboxyl-terminal hydrolase 12-like isoform X13
XP_028053168.1	744921	745652	-	53	YLR	93	EKHI	protein FAR1-RELATED SEQUENCE 5-like
XP_028053169.1	781648	781700	+	366	YKR	33	EKKI	long chain acyl-CoA synthetase 4-like
XP_028053174.1	476693	476722	+	220	YFR	15	EMLV	ubiquitin carboxyl-terminal hydrolase 12-like isoform X14
XP_028053178.1	476693	476722	+	220	YFR	15	EMLV	ubiquitin carboxyl-terminal hydrolase 12-like isoform X15
XP_028053182.1	379922	380077	-	924	YPR	11	DLKV	nucleolar protein 6 isoform X1
XP_028053184.1	536945	538086	+	184	YTR	194	ENLV	probable DNA-3-methyladenine glycosylase 2
XP_028053196.1	99888	101597	-	288	YLR	20	DTIV	uncharacterized protein LOC114257615
XP_028053200.1	728062	728582	+	26	YPR	74	DGLV	LOW QUALITY PROTEIN: basic leucine zipper 34
XP_028053205.1	747619	747697	-	19	YYR	108	DHLV	uncharacterized protein LOC114257626
XP_028053211.1	492612	493397	+	237	YLR	113	EAVV	cysteine-rich receptor-like protein kinase 25
XP_028053214.1	649244	650707	+	45	YCR	84	ERAI	uncharacterized protein LOC114257637
XP_028053217.1	691562	691625	+	643	YDR	66	DKVV	nicastrin isoform X1
XP_028053218.1	691562	691625	+	643	YDR	66	DKVV	nicastrin isoform X2
XP_028053219.1	691562	691625	+	643	YDR	66	DKVV	nicastrin isoform X3
XP_028053220.1	691562	691625	+	637	YDR	66	DKVV	nicastrin isoform X4
XP_028053221.1	691562	691625	+	637	YDR	66	DKVV	nicastrin isoform X5
XP_028053222.1	691562	691625	+	603	YDR	66	DKVV	nicastrin isoform X6
XP_028053240.1	477836	478610	+	919	YLR	153	EKSI	cysteine-rich receptor-like protein kinase 8
XP_028053246.1	68685	68686	+	17	YSR	168	DCFV	zinc finger protein JAGGED-like
XP_028053247.1	291361	292460	+	222	YLR	291	EEAV	adenylate isopentenyltransferase-like isoform X1
XP_028053248.1	291361	292464	+	222	YLR	291	EEAV	adenylate isopentenyltransferase-like isoform X2
XP_028053250.1	919452	919517	-	8	YRR	49	DAAV	nudix hydrolase 26%2C chloroplastic-like isoform X1
XP_028053251.1	60786	60936	+	330	YVR	38	EEKV	methionine aminopeptidase 2B-like
XP_028053252.1	60786	60936	+	330	YVR	38	EEKV	methionine aminopeptidase 2B-like
XP_028053253.1	60786	60936	+	330	YVR	38	EEKV	methionine aminopeptidase 2B-like
XP_028053254.1	919452	919517	-	8	YRR	49	DAAV	nudix hydrolase 26%2C chloroplastic-like isoform X2
XP_028053255.1	505304	505452	-	307	YIR	29	EHAI	cullin-3A-like
XP_028053256.1	539812	539871	-	773	YCR	40	EEMV	protein PHOTOPERIOD-INDEPENDENT EARLY FLOWERING 1 isoform X1
XP_028053257.1	539812	539871	-	773	YCR	40	EEMV	protein PHOTOPERIOD-INDEPENDENT EARLY FLOWERING 1 isoform X1
XP_028053258.1	531488	531514	-	432	YCR	44	DEVV	protein PHOTOPERIOD-INDEPENDENT EARLY FLOWERING 1 isoform X2
XP_028053259.1	685619	686185	+	343	YMR	19	DRHI	O-acyltransferase WSD1-like
XP_028053263.1	740004	740324	+	220	YFR	59	EEDV	probable E3 ubiquitin ligase SUD1
XP_028053264.1	774724	774886	-	176	YVR	9	DTSV	polyadenylate-binding protein 2-like
XP_028053266.1	1038277	1038465	+	67	YQR	42	DKWV	synaptotagmin-4-like isoform X1
XP_028053267.1	870066	870078	+	188	YHR	74	DLHV	CBS domain-containing protein CBSX1%2C chloroplastic-like
XP_028053271.1	1041398	1041425	+	566	YVR	92	DQGI	synaptotagmin-4-like isoform X2
XP_028053272.1	260792	260848	+	73	YRR	111	EKQI	uncharacterized protein LOC114257693
XP_028053275.1	1065702	1066565	+	715	YYR	76	DPTV	CRM-domain containing factor CFM3%2C chloroplastic/mitochondrial
XP_028053276.1	127136	127334	+	420	YQR	37	EREI	70 kDa peptidyl-prolyl isomerase-like isoform X1
XP_028053277.1	127136	127334	+	420	YQR	37	EREI	70 kDa peptidyl-prolyl isomerase-like isoform X1
XP_028053278.1	127136	127334	+	420	YQR	37	EREI	70 kDa peptidyl-prolyl isomerase-like isoform X2
XP_028053279.1	139368	139529	+	348	YVR	26	DSQV	WD repeat-containing protein PCN-like
XP_028053281.1	97913	98920	+	2	YQR	110	DNIV	uncharacterized protein LOC114257702
XP_028053282.1	192027	193550	-	255	YLR	6	ESCI	receptor-like protein Cf-9 homolog
XP_028053283.1	118419	118907	+	29	YVR	27	DFYV	uncharacterized protein LOC114257705
XP_028053286.1	179826	179988	-	145	YER	56	EALV	nucleobase-ascorbate transporter 7-like
XP_028053288.1	120498	120539	-	141	YMR	93	EPTI	uncharacterized protein LOC114257709
XP_028053290.1	415564	415983	+	48	YNR	6	EFKV	shikimate O-hydroxycinnamoyltransferase-like
XP_028053291.1	26349	26390	+	141	YMR	147	EQFV	uncharacterized protein LOC114257714
XP_028053296.1	813209	814030	-	56	YHR	75	EDLV	uncharacterized protein LOC114257719
XP_028053298.1	840021	840354	+	149	YQR	80	DIIV	uncharacterized protein LOC114257721
XP_028053301.1	1212950	1214112	-	308	YNR	235	ENSI	DNA damage-repair/toleration protein DRT100-like
XP_028053302.1	1490019	1490149	-	262	YFR	86	DNAV	cytosolic sulfotransferase 14-like
XP_028053304.1	1617274	1617481	+	20	YVR	18	DDYV	uncharacterized protein LOC114257727
XP_028053320.1	429138	430031	+	374	YIR	83	ESRI	ATP-dependent zinc metalloprotease FTSH 9%2C chloroplastic-like isoform X1
XP_028053321.1	429138	430031	+	369	YIR	83	ESRI	ATP-dependent zinc metalloprotease FTSH 9%2C chloroplastic-like isoform X2
XP_028053331.1	720067	721466	-	354	YHR	107	ENTI	uncharacterized protein LOC114257741
XP_028053337.1	1066559	1068001	+	233	YYR	118	DCLV	scopoletin glucosyltransferase-like
XP_028053338.1	1240893	1240995	-	473	YQR	7	EDGI	kinesin-like protein KIN-14C isoform X1
XP_028053339.1	1072911	1073385	+	328	YIR	29	DMSI	cysteine proteinase RD21A-like
XP_028053345.1	1173380	1173828	-	6	YQR	54	EIEV	DNA-directed RNA polymerases II%2C IV and V subunit 3
XP_028053346.1	1240893	1240995	-	473	YQR	7	EDGI	kinesin-like protein KIN-14C isoform X1
XP_028053349.1	1240905	1240995	-	469	YQR	7	EDGI	kinesin-like protein KIN-14C isoform X2
XP_028053351.1	958141	958418	-	92	YRR	54	EDSV	uncharacterized protein LOC114257760
XP_028053356.1	1240433	1240480	-	368	YQR	139	DEKI	kinesin-like protein KIN-14C isoform X3
XP_028053357.1	134514	134732	+	78	YSR	106	DIAI	uncharacterized protein LOC114257764 isoform X1
XP_028053358.1	134514	134732	+	78	YSR	106	DIAI	uncharacterized protein LOC114257764 isoform X1
XP_028053359.1	134551	134732	+	371	YIR	87	DIAI	uncharacterized protein LOC114257764 isoform X2
XP_028053360.1	134514	134732	+	78	YSR	106	DIAI	uncharacterized protein LOC114257764 isoform X3
XP_028053361.1	134514	134732	+	78	YSR	106	DIAI	uncharacterized protein LOC114257764 isoform X4
XP_028053362.1	1115986	1116090	+	693	YGR	36	DSAI	uncharacterized protein LOC114257738 isoform X1
XP_028053363.1	134514	134732	+	78	YSR	106	DIAI	uncharacterized protein LOC114257764 isoform X5
XP_028053365.1	395770	395829	+	608	YIR	109	DWLV	PKS-NRPS hybrid synthetase CHGG_01239-like
XP_028053371.1	83626	84717	-	21	YFR	3	EGFI	putative disease resistance RPP13-like protein 1
XP_028053372.1	172284	173419	+	302	YMR	111	DTLV	F-box protein CPR1-like
XP_028053376.1	857601	857983	-	63	YKR	48	EGNV	protein CHAPERONE-LIKE PROTEIN OF POR1%2C chloroplastic
XP_028053377.1	1119123	1120661	+	10	YFR	2	DLGV	histone-lysine N-methyltransferase family member SUVH9-like
XP_028053378.1	1119123	1120661	+	10	YFR	2	DLGV	histone-lysine N-methyltransferase family member SUVH9-like
XP_028053379.1	1119123	1120661	+	10	YFR	2	DLGV	histone-lysine N-methyltransferase family member SUVH9-like
XP_028053380.1	1119123	1120661	+	10	YFR	2	DLGV	histone-lysine N-methyltransferase family member SUVH9-like
XP_028053382.1	1166977	1167092	-	405	YIR	153	DACI	DNA mismatch repair protein MSH1%2C mitochondrial isoform X1
XP_028053383.1	1166977	1167092	-	402	YIR	153	DACI	DNA mismatch repair protein MSH1%2C mitochondrial isoform X2
XP_028053384.1	1283880	1284184	-	283	YER	71	DAMV	lysM domain-containing GPI-anchored protein 3-like isoform X1
XP_028053387.1	1683049	1683174	-	241	YIR	132	DEKV	F-box protein At5g07610-like isoform X1
XP_028053388.1	1678935	1679039	-	234	YIR	125	DEKV	F-box protein At5g07610-like isoform X2
XP_028053389.1	1678980	1679039	-	219	YIR	110	DEKV	F-box protein At5g07610-like isoform X3
XP_028053390.1	1678935	1679039	-	193	YIR	84	DEKV	F-box protein At5g07610-like isoform X4
XP_028053391.1	1678980	1679039	-	178	YIR	69	DEKV	F-box protein At5g07610-like isoform X5
XP_028053395.1	1093506	1094134	+	48	YIR	67	EPPV	uncharacterized protein LOC114257789
XP_028053398.1	1283880	1284184	-	283	YER	71	DAMV	lysM domain-containing GPI-anchored protein 3-like isoform X3
XP_028053399.1	1674611	1674959	-	166	YIR	88	DEKV	F-box protein At5g07610-like
XP_028053401.1	1013523	1013679	-	68	YLR	82	EETI	transcription factor MYB2-like
XP_028053405.1	61619	61829	-	499	YRR	78	DSFI	probable leucine-rich repeat receptor-like serine/threonine-protein kinase At3g14840
XP_028053407.1	154583	157456	-	33	YFR	3	ESAV	disease resistance protein RPM1-like
XP_028053408.1	557140	557590	+	349	YVR	92	DQGV	vinorine synthase-like
XP_028053410.1	323914	323972	-	71	YNR	10	DPPV	uncharacterized protein LOC114257806
XP_028053411.1	3583	3888	+	168	YLR	12	DYDI	protein FAR1-RELATED SEQUENCE 5-like
XP_028053414.1	545145	545482	-	425	YHR	65	DNYV	uncharacterized protein LOC114257809
XP_028053415.1	1115986	1116090	+	693	YGR	36	DSAI	uncharacterized protein LOC114257738 isoform X1
XP_028053418.1	60011	60158	+	677	YVR	91	DDLV	polygalacturonate 4-alpha-galacturonosyltransferase-like
XP_028053422.1	495072	495228	+	220	YMR	15	DYMV	protein FAR1-RELATED SEQUENCE 5-like
XP_028053424.1	705625	705741	+	427	YIR	238	DDDI	uncharacterized protein LOC114257818
XP_028053425.1	937249	937771	-	79	YVR	16	EAWV	uncharacterized protein LOC114257819
XP_028053427.1	1696845	1696903	-	311	YDR	331	DKSI	uncharacterized protein LOC114257823
XP_028053435.1	3078254	3079429	-	58	YYR	27	DPSI	LOW QUALITY PROTEIN: protein DOS2-like
XP_028053438.1	23131	23347	+	731	YNR	123	DYQV	homeobox-DDT domain protein RLT3
XP_028053439.1	65800	65802	-	405	YSR	16	EDPV	myosin-11-like isoform X1
XP_028053440.1	65800	65802	-	405	YSR	16	EDPV	myosin-11-like isoform X2
XP_028053441.1	65800	65802	-	405	YSR	16	EDPV	myosin-11-like isoform X3
XP_028053443.1	127282	127372	-	285	YER	216	ETKV	uncharacterized protein LOC114257840
XP_028053447.1	295095	295193	+	4	YER	51	ELFV	uncharacterized protein LOC114257842 isoform X3
XP_028053448.1	363194	363286	+	314	YER	101	DSDI	putative FBD-associated F-box protein At1g61330
XP_028053449.1	581284	581629	+	870	YGR	42	DQKV	protein MEI2-like 4 isoform X1
XP_028053450.1	581284	581629	+	870	YGR	42	DQKV	protein MEI2-like 4 isoform X1
XP_028053451.1	581284	581629	+	870	YGR	42	DQKV	protein MEI2-like 4 isoform X1
XP_028053452.1	581284	581629	+	863	YGR	42	DQKV	protein MEI2-like 4 isoform X2
XP_028053453.1	236844	237836	-	238	YKR	8	DCKI	uncharacterized protein LOC114257844
XP_028053456.1	657482	657731	+	78	YSR	253	EAGI	uncharacterized protein LOC114257848
XP_028053465.1	824726	824984	+	30	YDR	323	DSSV	protein NRT1/ PTR FAMILY 6.1-like
XP_028053466.1	884575	884864	+	553	YRR	187	DQTI	indole-3-acetic acid-amido synthetase GH3.17 isoform X1
XP_028053467.1	885034	885107	+	447	YRR	81	DQTI	indole-3-acetic acid-amido synthetase GH3.17 isoform X2
XP_028053468.1	900697	900825	-	176	YKR	188	DAKV	retinoblastoma-related protein
XP_028053469.1	992712	994811	-	85	YER	39	EEEI	DEAD-box ATP-dependent RNA helicase 21-like
XP_028053470.1	992712	994811	-	85	YER	39	EEEI	DEAD-box ATP-dependent RNA helicase 21-like
XP_028053471.1	992712	994811	-	85	YER	39	EEEI	DEAD-box ATP-dependent RNA helicase 21-like
XP_028053472.1	992712	994811	-	85	YER	39	EEEI	DEAD-box ATP-dependent RNA helicase 21-like
XP_028053473.1	992712	994811	-	85	YER	39	EEEI	DEAD-box ATP-dependent RNA helicase 21-like
XP_028053474.1	992712	994811	-	85	YER	39	EEEI	DEAD-box ATP-dependent RNA helicase 21-like
XP_028053475.1	992712	994811	-	85	YER	39	EEEI	DEAD-box ATP-dependent RNA helicase 21-like
XP_028053476.1	992712	994811	-	85	YER	39	EEEI	DEAD-box ATP-dependent RNA helicase 21-like
XP_028053477.1	992712	994811	-	85	YER	39	EEEI	DEAD-box ATP-dependent RNA helicase 21-like
XP_028053478.1	1115986	1116090	+	693	YGR	36	DSAI	uncharacterized protein LOC114257738 isoform X1
XP_028053479.1	425518	426300	+	330	YLR	230	DDCI	uncharacterized protein LOC114257860
XP_028053480.1	992712	994811	-	85	YER	39	EEEI	DEAD-box ATP-dependent RNA helicase 21-like
XP_028053481.1	992712	994811	-	85	YER	39	EEEI	DEAD-box ATP-dependent RNA helicase 21-like
XP_028053485.1	1413357	1414040	+	153	YPR	99	DLLI	ethylene-responsive transcription factor 3-like
XP_028053489.1	453275	454252	+	61	YKR	201	DGWI	uncharacterized protein LOC114257864
XP_028053490.1	1445086	1445388	+	117	YKR	89	DIEV	trigger factor-like protein TIG%2C Chloroplastic
XP_028053491.1	1541968	1542380	+	44	YSR	63	EFVI	uncharacterized protein LOC114257869
XP_028053493.1	1600854	1600926	+	84	YTR	118	DAGI	uncharacterized protein LOC114257871 isoform X1
XP_028053494.1	1603304	1603485	+	56	YTR	90	DAGI	uncharacterized protein LOC114257871 isoform X2
XP_028053495.1	1629169	1629379	-	260	YPR	85	DPEV	serine hydroxymethyltransferase 3%2C chloroplastic-like
XP_028053496.1	1681019	1681282	+	145	YCR	40	EMKV	uncharacterized protein LOC114257875
XP_028053506.1	2130560	2131639	-	126	YDR	135	EKLV	transcription factor AS1-like
XP_028053508.1	2319896	2319958	+	411	YDR	83	EGNV	protein NRT1/ PTR FAMILY 8.3-like isoform X1
XP_028053509.1	2319896	2319958	+	384	YDR	320	ELKI	protein NRT1/ PTR FAMILY 8.3-like isoform X2
XP_028053511.1	2454526	2454611	+	121	YDR	30	EELV	ribosome biogenesis regulatory protein homolog
XP_028053514.1	2747083	2747412	+	58	YLR	15	EAKI	uncharacterized protein LOC114257893
XP_028053517.1	174828	175002	+	317	YLR	136	DAVI	uncharacterized protein LOC114257897 isoform X1
XP_028053518.1	174828	175002	+	316	YLR	135	DAVI	uncharacterized protein LOC114257897 isoform X2
XP_028053531.1	47425	47571	-	2	YHR	164	DKVI	zinc finger BED domain-containing protein RICESLEEPER 2-like
XP_028053533.1	1812823	1813361	+	66	YAR	56	DPEI	protein DETOXIFICATION 16-like
XP_028053537.1	3171325	3172419	-	117	YLR	21	EMLV	putative F-box protein At1g32420
XP_028053539.1	1115986	1116090	+	690	YGR	36	DSAI	uncharacterized protein LOC114257738 isoform X2
XP_028053545.1	225669	226023	-	538	YGR	74	DEAV	activating signal cointegrator 1 complex subunit 2
XP_028053546.1	442381	442594	-	45	YKR	17	EPPV	uncharacterized protein LOC114257929
XP_028053549.1	485481	485519	-	712	YAR	34	DLSI	potassium transporter 2-like
XP_028053550.1	485481	485519	-	712	YAR	34	DLSI	potassium transporter 2-like
XP_028053555.1	832178	832821	+	128	YRR	61	EFEI	tRNA (guanine(26)-N(2))-dimethyltransferase isoform X1
XP_028053556.1	832178	832821	+	128	YRR	61	EFEI	uncharacterized protein LOC114257935 isoform X2
XP_028053557.1	169540	169668	-	7	YRR	21	DEMV	transcription initiation factor IIA subunit 2-like
XP_028053561.1	1106917	1107898	+	323	YIR	255	EMNV	putative glycerol-3-phosphate transporter 5
XP_028053565.1	169540	169668	-	7	YRR	21	DEMV	transcription initiation factor IIA subunit 2-like
XP_028053566.1	1571428	1573906	+	413	YNR	45	DWDV	receptor protein-tyrosine kinase CEPR1-like
XP_028053577.1	1934768	1935400	+	173	YVR	29	DIRV	uncharacterized protein LOC114257947
XP_028053578.1	2233575	2234382	-	174	YIR	164	EWDV	G-type lectin S-receptor-like serine/threonine-protein kinase At4g27290
XP_028053584.1	2728320	2728355	-	1108	YLR	79	EQQV	cullin-associated NEDD8-dissociated protein 1
XP_028053585.1	2825918	2826631	-	124	YFR	106	ETGV	CLP protease regulatory subunit CLPX2%2C mitochondrial-like isoform X1
XP_028053586.1	2825918	2826631	-	124	YFR	106	ETGV	CLP protease regulatory subunit CLPX2%2C mitochondrial-like isoform X2
XP_028053587.1	2825918	2826631	-	124	YFR	106	ETGV	CLP protease regulatory subunit CLPX2%2C mitochondrial-like isoform X3
XP_028053588.1	2825918	2826631	-	124	YFR	106	ETGV	CLP protease regulatory subunit CLPX2%2C mitochondrial-like isoform X4
XP_028053589.1	2862659	2862979	+	171	YCR	45	DTII	ribosomal RNA small subunit methyltransferase
XP_028053590.1	2862659	2862979	+	171	YCR	45	DTII	ribosomal RNA small subunit methyltransferase
XP_028053591.1	2862659	2862979	+	171	YCR	45	DTII	ribosomal RNA small subunit methyltransferase
XP_028053594.1	3086099	3086331	+	46	YSR	41	EPFV	U6 small nuclear RNA (adenine-(43)-N(6))-methyltransferase-like
XP_028053595.1	3065554	3065569	+	32	YIR	30	DIYI	G-type lectin S-receptor-like serine/threonine-protein kinase SD1-1 isoform X1
XP_028053596.1	3065808	3065868	+	12	YIR	10	DIYI	G-type lectin S-receptor-like serine/threonine-protein kinase SD1-1 isoform X2
XP_028053597.1	3065554	3065569	+	32	YIR	30	DIYI	G-type lectin S-receptor-like serine/threonine-protein kinase SD1-1 isoform X3
XP_028053598.1	3065554	3065569	+	32	YIR	30	DIYI	G-type lectin S-receptor-like serine/threonine-protein kinase At4g27290 isoform X4
XP_028053599.1	3065808	3065868	+	12	YIR	10	DIYI	G-type lectin S-receptor-like serine/threonine-protein kinase At4g27290 isoform X5
XP_028053602.1	231617	231649	+	95	YPR	22	DITI	probable pectinesterase/pectinesterase inhibitor 20
XP_028053605.1	938895	938907	-	66	YER	50	EPPI	uncharacterized protein LOC114257969
XP_028053606.1	949766	951259	-	58	YIR	31	EDKV	uncharacterized protein LOC114257970
XP_028053607.1	1115986	1116090	+	660	YGR	36	DSAI	uncharacterized protein LOC114257738 isoform X3
XP_028053611.1	2010019	2010768	-	396	YIR	104	DPGI	G-type lectin S-receptor-like serine/threonine-protein kinase At4g27290
XP_028053613.1	2242478	2243666	-	281	YIR	67	ERAV	uncharacterized protein LOC114257976
XP_028053614.1	2261272	2261278	-	332	YSR	53	DFPV	G-type lectin S-receptor-like serine/threonine-protein kinase At1g11300
XP_028053621.1	3054834	3055493	+	47	YTR	2	EENV	uncharacterized protein LOC114257987
XP_028053625.1	1955545	1955895	-	97	YHR	54	ELKI	probable ATP synthase 24 kDa subunit%2C mitochondrial
XP_028053635.1	212758	214926	+	391	YGR	43	DVNV	filaggrin-2
XP_028053636.1	212758	214926	+	391	YGR	43	DVNV	filaggrin-2
XP_028053639.1	263776	264471	-	456	YKR	4	EEAV	DNA ligase 1 isoform X1
XP_028053640.1	263776	264471	-	450	YKR	4	EEAV	DNA ligase 1 isoform X2
XP_028053641.1	318712	319080	+	325	YHR	16	EEEV	probable protein phosphatase 2C 6
XP_028053642.1	341307	341617	+	110	YAR	95	DSAV	IQ domain-containing protein IQM3-like isoform X1
XP_028053644.1	341307	341617	+	110	YAR	95	DSAV	IQ domain-containing protein IQM3-like isoform X2
XP_028053660.1	631897	632463	-	1040	YPR	23	DNVV	uncharacterized protein LOC114258020
XP_028053665.1	841104	841136	+	82	YLR	50	EDYV	probable protein phosphatase 2C 39 isoform X1
XP_028053666.1	841104	841136	+	82	YLR	50	EDYV	probable protein phosphatase 2C 39 isoform X2
XP_028053667.1	856133	856518	-	98	YYR	25	DDSV	squamosa promoter-binding-like protein 3
XP_028053668.1	1115986	1116090	+	659	YGR	36	DSAI	uncharacterized protein LOC114257738 isoform X4
XP_028053678.1	396607	396660	-	64	YGR	52	DEKI	LOW QUALITY PROTEIN: subtilisin-like protease SBT4.15
XP_028053681.1	175200	175574	-	107	YNR	11	ENSV	uncharacterized protein LOC114258030
XP_028053686.1	368102	369374	-	555	YFR	58	DGGI	uncharacterized protein LOC114258042 isoform X1
XP_028053687.1	368102	369206	-	499	YFR	2	DGGI	uncharacterized protein LOC114258042 isoform X2
XP_028053696.1	395823	395831	+	75	YLR	87	DAEI	uncharacterized protein LOC114258045
XP_028053697.1	449783	450179	+	143	YVR	111	EGFI	lipoxygenase 6%2C chloroplastic
XP_028053699.1	487760	488233	+	153	YIR	106	ELEI	uncharacterized protein LOC114258047 isoform X1
XP_028053700.1	487760	488233	+	153	YIR	106	ELEI	uncharacterized protein LOC114258047 isoform X2
XP_028053701.1	512608	514292	-	28	YDR	53	EREV	cyclin-dependent kinase G-2-like
XP_028053702.1	512608	514292	-	28	YDR	53	EREV	cyclin-dependent kinase G-2-like
XP_028053703.1	539565	539760	-	279	YVR	27	EAGI	mucin-17
XP_028053704.1	539565	539760	-	279	YVR	27	EAGI	mucin-17
XP_028053706.1	1032368	1032483	-	155	YQR	163	EAHV	cullin-4-like
XP_028053707.1	1126975	1129506	-	267	YSR	96	DSEV	putative pentatricopeptide repeat-containing protein At5g08490
XP_028053708.1	1126975	1129506	-	267	YSR	96	DSEV	putative pentatricopeptide repeat-containing protein At5g08490
XP_028053709.1	1126975	1129506	-	267	YSR	96	DSEV	putative pentatricopeptide repeat-containing protein At5g08490
XP_028053710.1	1126975	1129506	-	267	YSR	96	DSEV	putative pentatricopeptide repeat-containing protein At5g08490
XP_028053711.1	1126975	1129506	-	267	YSR	96	DSEV	putative pentatricopeptide repeat-containing protein At5g08490
XP_028053715.1	873283	873319	+	34	YTR	96	EEDV	uncharacterized protein LOC114258059
XP_028053722.1	508037	508134	+	310	YRR	21	DYCV	transcription factor ABORTED MICROSPORES-like
XP_028053723.1	508037	508134	+	310	YRR	21	DYCV	transcription factor ABORTED MICROSPORES-like
XP_028053737.1	246163	246232	-	233	YHR	90	DGSV	wall-associated receptor kinase-like 1
XP_028053739.1	434951	435048	+	306	YRR	21	DYCV	transcription factor ABORTED MICROSPORES-like
XP_028053744.1	54627	54718	+	3	YLR	17	EEEI	transcription factor MYB4-like
XP_028053746.1	276805	276988	-	172	YHR	52	EDRI	wall-associated receptor kinase-like 2
XP_028053750.1	451909	452259	-	204	YWR	82	ENPV	probable phytol kinase 2%2C chloroplastic
XP_028053752.1	570017	570125	-	13	YQR	19	EDGI	uncharacterized protein LOC114258094
XP_028053754.1	284706	284718	-	806	YER	7	DMTV	receptor-like protein 7
XP_028053756.1	689338	689728	-	175	YTR	108	DLSV	protein DMP2-like
XP_028053757.1	692290	692385	+	102	YMR	3	EMEV	putative receptor-like protein kinase At3g47110
XP_028053766.1	58464	58498	-	170	YGR	8	DQSV	disease resistance protein RGA2-like
XP_028053777.1	466325	467695	+	283	YNR	252	DECI	carbamoyl-phosphate synthase large chain%2C chloroplastic-like isoform X1
XP_028053778.1	466325	467695	+	283	YNR	252	DECI	carbamoyl-phosphate synthase large chain%2C chloroplastic-like isoform X2
XP_028053780.1	834147	834218	+	120	YGR	244	EGFI	phosphatidate cytidylyltransferase 1-like isoform X1
XP_028053781.1	834147	834218	+	120	YGR	244	EGFI	phosphatidate cytidylyltransferase 1-like isoform X1
XP_028053782.1	834147	834218	+	120	YGR	244	EGFI	phosphatidate cytidylyltransferase 1-like isoform X1
XP_028053783.1	834147	834218	+	120	YGR	244	EGFI	phosphatidate cytidylyltransferase 1-like isoform X1
XP_028053784.1	834147	834218	+	120	YGR	244	EGFI	phosphatidate cytidylyltransferase 1-like isoform X1
XP_028053785.1	834147	834218	+	120	YGR	244	EGFI	phosphatidate cytidylyltransferase 1-like isoform X1
XP_028053786.1	834147	834218	+	120	YGR	244	EGFI	phosphatidate cytidylyltransferase 1-like isoform X1
XP_028053787.1	834147	834218	+	120	YGR	244	EGFI	phosphatidate cytidylyltransferase 1-like isoform X2
XP_028053790.1	1048982	1049273	+	167	YPR	110	EIPV	carboxylesterase SOBER1-like isoform X1
XP_028053791.1	1048982	1049273	+	158	YPR	110	EIPV	probable carboxylesterase SOBER1-like isoform X2
XP_028053797.1	4977	5189	-	104	YVR	37	EDMI	IN2-2 protein-like
XP_028053799.1	635288	635863	-	179	YTR	112	DLSV	protein DMP2-like
XP_028053801.1	907572	908264	-	153	YRR	87	DNIV	uncharacterized protein LOC114258129
XP_028053825.1	780274	780348	+	336	YER	125	EHPV	importin-9 isoform X1
XP_028053826.1	780274	780348	+	336	YER	125	EHPV	importin-9 isoform X2
XP_028053827.1	791781	791900	+	13	YKR	103	EHPV	importin-9 isoform X3
XP_028053828.1	782139	782222	+	302	YER	91	EHPV	importin-9 isoform X4
XP_028053830.1	780274	780348	+	299	YER	88	EHPV	importin-9 isoform X5
XP_028053831.1	780225	780348	+	295	YER	84	EHPV	importin-9 isoform X6
XP_028053832.1	789736	789835	+	287	YER	76	EHPV	importin-9 isoform X7
XP_028053833.1	798040	798052	+	235	YER	3	EISV	importin-9 isoform X8
XP_028053834.1	796642	796747	+	31	YQR	97	EFRV	uncharacterized protein LOC114258152
XP_028053844.1	1076388	1076495	-	122	YPR	135	ELEI	uncharacterized protein LOC114258155
XP_028053846.1	297329	297577	+	152	YER	239	DMHV	uncharacterized protein LOC114258157
XP_028053848.1	633622	634030	-	39	YQR	83	EFDV	uncharacterized protein LOC114258159
XP_028053850.1	678422	678667	+	57	YIR	18	EYFI	uncharacterized protein LOC114258161
XP_028053854.1	1239348	1239636	-	51	YSR	35	DDEI	uncharacterized protein LOC114258165
XP_028053855.1	1297470	1299290	-	425	YTR	15	DLMV	uncharacterized protein LOC114258166
XP_028053861.1	157992	158050	-	200	YLR	16	EKFV	probable cyclic nucleotide-gated ion channel 5 isoform X1
XP_028053863.1	1248400	1249267	-	373	YAR	106	EYTI	pectinesterase 2-like
XP_028053868.1	157992	158050	-	200	YLR	16	EKFV	probable cyclic nucleotide-gated ion channel 5 isoform X1
XP_028053878.1	156206	156748	-	164	YLR	55	DLKV	probable cyclic nucleotide-gated ion channel 5 isoform X2
XP_028053884.1	206597	206785	+	34	YRR	12	DTIV	uncharacterized protein LOC114258186
XP_028053886.1	415291	415416	+	142	YLR	6	DKLV	uncharacterized protein LOC114258188
XP_028053887.1	186883	187077	-	163	YRR	343	DPEV	1-acyl-sn-glycerol-3-phosphate acyltransferase 1%2C chloroplastic-like
XP_028053888.1	593639	593762	-	174	YDR	175	DRRV	uncharacterized protein LOC114258189
XP_028053896.1	968820	969373	+	735	YPR	19	ESFI	mitogen-activated protein kinase kinase kinase YODA-like
XP_028053897.1	968820	969373	+	735	YPR	19	ESFI	mitogen-activated protein kinase kinase kinase YODA-like
XP_028053898.1	968820	969373	+	735	YPR	19	ESFI	mitogen-activated protein kinase kinase kinase YODA-like
XP_028053905.1	1142049	1142303	+	19	YTR	108	EDVV	ATP-dependent 6-phosphofructokinase 4%2C chloroplastic isoform X1
XP_028053906.1	1142049	1142303	+	19	YTR	108	EDVV	ATP-dependent 6-phosphofructokinase 4%2C chloroplastic isoform X2
XP_028053908.1	1348436	1348626	-	131	YAR	113	EYDI	serine carboxypeptidase-like 18 isoform X1
XP_028053909.1	1348436	1348626	-	131	YAR	113	EYDI	serine carboxypeptidase-like 18 isoform X2
XP_028053913.1	1560678	1560780	-	177	YER	23	ERPI	reticulon-like protein B9
XP_028053915.1	1648022	1648259	-	699	YRR	28	EEKI	kinesin-like protein NACK1 isoform X1
XP_028053916.1	1648022	1648259	-	699	YRR	28	EEKI	kinesin-like protein NACK1 isoform X1
XP_028053917.1	1648022	1648259	-	698	YRR	28	EEKI	kinesin-like protein NACK1 isoform X2
XP_028053918.1	1670420	1671257	+	320	YHR	88	EFRV	LEAF RUST 10 DISEASE-RESISTANCE LOCUS RECEPTOR-LIKE PROTEIN KINASE-like 1.4
XP_028053921.1	40046	40247	+	96	YLR	15	ERAI	protein FAR1-RELATED SEQUENCE 5-like
XP_028053924.1	1033090	1033485	+	31	YQR	12	DPNV	uncharacterized protein LOC114258216
XP_028053927.1	1725006	1725768	-	23	YSR	3	DDNV	PR5-like receptor kinase
XP_028053928.1	1632452	1632829	-	51	YVR	59	DQTV	uncharacterized protein LOC114258222 isoform X1
XP_028053929.1	1632601	1632829	-	51	YVR	59	DQTV	uncharacterized protein LOC114258222 isoform X2
XP_028053930.1	49688	49866	+	85	YIR	116	DPAV	E3 ubiquitin-protein ligase ATL31-like
XP_028053933.1	354282	354526	+	155	YTR	168	ESGI	uncharacterized protein LOC114258226
XP_028053934.1	880403	881138	+	319	YNR	221	ERSI	probable LRR receptor-like serine/threonine-protein kinase At3g47570
XP_028053939.1	1600010	1600035	+	165	YLR	116	EMSV	deoxycytidine kinase-like
XP_028053941.1	1668266	1669579	+	408	YKR	36	DNII	uncharacterized protein LOC114258236
XP_028053950.1	2454664	2455320	+	201	YQR	58	ESVI	uncharacterized protein LOC114258243
XP_028053951.1	2927717	2928226	+	154	YFR	114	DDKV	uncharacterized protein LOC114258244
XP_028053953.1	3046219	3046272	-	183	YKR	6	EEAI	protein PIR
XP_028053956.1	3104449	3104502	-	104	YPR	87	DGAI	tubulin alpha-2 chain-like
XP_028053958.1	3126588	3126737	+	60	YVR	21	EEKV	putative nuclease HARBI1
XP_028053961.1	10072	12348	-	256	YSR	146	DCGV	uncharacterized protein LOC114258253
XP_028053962.1	55637	55887	+	168	YYR	8	DGSV	DNA excision repair protein ERCC-1
XP_028053966.1	132456	132650	+	150	YAR	12	DPSV	probable RNA 3'-terminal phosphate cyclase-like protein
XP_028053967.1	502406	502564	-	136	YLR	76	EDIV	MACPF domain-containing protein At4g24290-like
XP_028053974.1	689879	690246	-	173	YYR	8	DPGI	probable WRKY transcription factor 57
XP_028053975.1	689879	690246	-	173	YYR	8	DPGI	probable WRKY transcription factor 57
XP_028053977.1	1062746	1062910	-	30	YSR	5	DIQI	pentatricopeptide repeat-containing protein At5g25630
XP_028053979.1	1012865	1015111	+	163	YTR	82	DSIV	conserved oligomeric Golgi complex subunit 1 isoform X1
XP_028053980.1	1012865	1015111	+	163	YTR	82	DSIV	conserved oligomeric Golgi complex subunit 1 isoform X2
XP_028053981.1	1012865	1015111	+	163	YTR	82	DSIV	conserved oligomeric Golgi complex subunit 1 isoform X3
XP_028053982.1	1012865	1015111	+	163	YTR	82	DSIV	conserved oligomeric Golgi complex subunit 1 isoform X4
XP_028053983.1	1012865	1015111	+	163	YTR	82	DSIV	conserved oligomeric Golgi complex subunit 1 isoform X5
XP_028053988.1	1080766	1081068	-	377	YFR	248	EEMV	pentatricopeptide repeat-containing protein At2g30780-like
XP_028053994.1	1457821	1458101	-	149	YER	81	EDQV	cold-responsive protein kinase 1-like isoform X1
XP_028053995.1	1453675	1453712	-	68	YER	3	EIRV	cold-responsive protein kinase 1-like isoform X2
XP_028053999.1	1493965	1494011	-	95	YRR	128	DEAI	gamma-soluble NSF attachment protein-like isoform X1
XP_028054000.1	1493965	1494011	-	95	YRR	128	DEAI	gamma-soluble NSF attachment protein-like isoform X1
XP_028054001.1	1493965	1494011	-	95	YRR	128	DEAI	gamma-soluble NSF attachment protein-like isoform X1
XP_028054002.1	1493965	1494011	-	68	YRR	101	DEAI	gamma-soluble NSF attachment protein-like isoform X2
XP_028054003.1	1492334	1492349	-	62	YRR	95	DEAI	gamma-soluble NSF attachment protein-like isoform X3
XP_028054004.1	1492334	1492349	-	62	YRR	95	DEAI	gamma-soluble NSF attachment protein-like isoform X3
XP_028054019.1	2039022	2039104	+	366	YKR	157	DDSV	uncharacterized protein LOC114258288 isoform X1
XP_028054020.1	2039022	2039104	+	360	YKR	151	DDSV	uncharacterized protein LOC114258288 isoform X2
XP_028054021.1	2039022	2039104	+	326	YKR	117	DDSV	uncharacterized protein LOC114258288 isoform X3
XP_028054022.1	2039022	2039104	+	320	YKR	111	DDSV	uncharacterized protein LOC114258288 isoform X4
XP_028054023.1	2039022	2039104	+	366	YKR	157	DDSV	uncharacterized protein LOC114258288 isoform X5
XP_028054024.1	2039022	2039104	+	366	YKR	157	DDSV	uncharacterized protein LOC114258288 isoform X6
XP_028054029.1	2107660	2108247	-	158	YLR	23	DAWI	phospholipase A1-Igamma2%2C chloroplastic-like
XP_028054031.1	2212172	2212394	-	247	YLR	263	DVQI	uncharacterized protein LOC114258292
XP_028054034.1	2239361	2239525	+	86	YVR	7	EANV	serine/threonine-protein kinase 38-like isoform X1
XP_028054035.1	2240253	2240342	+	33	YVR	116	DNLI	serine/threonine-protein kinase 38-like isoform X2
XP_028054036.1	2240301	2240342	+	17	YVR	100	DNLI	serine/threonine-protein kinase 38-like isoform X3
XP_028054044.1	2259427	2259666	-	260	YLR	10	DYRV	uncharacterized protein LOC114258296
XP_028054047.1	2533874	2534160	+	116	YIR	22	EYSV	3-hydroxy-3-methylglutaryl-coenzyme A reductase 2
XP_028054052.1	2839043	2839114	+	79	YRR	23	DKNI	protein SMG7-like
XP_028054053.1	2839043	2839114	+	79	YRR	23	DKNI	protein SMG7-like
XP_028054054.1	2839043	2839114	+	79	YRR	23	DKNI	protein SMG7-like
XP_028054060.1	2970982	2971228	+	193	YVR	37	DSLV	GDSL esterase/lipase At5g33370-like
XP_028054061.1	3008214	3008469	+	196	YVR	40	DSLV	GDSL esterase/lipase At5g33370-like
XP_028054077.1	2224199	2224835	-	173	YLR	7	EEQI	phospholipase A1-IIalpha-like
XP_028054078.1	1263935	1264030	-	73	YVR	11	DSFI	uncharacterized protein LOC114258320 isoform X1
XP_028054084.1	1263935	1264030	-	72	YVR	11	DSFI	uncharacterized protein LOC114258320 isoform X2
XP_028054086.1	751469	752449	+	187	YLR	132	EWRV	protein FANTASTIC FOUR 1-like
XP_028054087.1	1610355	1611159	+	485	YDR	64	EILI	uncharacterized protein LOC114258332
XP_028054091.1	1263935	1264030	-	49	YVR	11	DSFI	uncharacterized protein LOC114258320 isoform X3
XP_028054099.1	1258799	1258954	-	259	YLR	90	DAKI	uncharacterized protein LOC114258320 isoform X4
XP_028054101.1	784498	784807	+	253	YGR	55	EKKI	probable linoleate 9S-lipoxygenase 5 isoform X1
XP_028054102.1	784498	784807	+	253	YGR	55	EKKI	probable linoleate 9S-lipoxygenase 5 isoform X2
XP_028054103.1	770047	770152	+	98	YDR	58	EDSV	ribonuclease J isoform X1
XP_028054104.1	946717	946926	-	126	YCR	180	ETSV	probable protein S-acyltransferase 14
XP_028054105.1	1042364	1042499	+	158	YVR	9	DKGI	vestitone reductase-like isoform X1
XP_028054106.1	1042364	1042499	+	158	YVR	9	DKGI	vestitone reductase-like isoform X2
XP_028054119.1	1580774	1580891	-	226	YVR	13	EDGV	uncharacterized protein LOC114258353
XP_028054120.1	1606309	1606338	-	243	YDR	39	ESLI	uncharacterized protein LOC114258355
XP_028054121.1	1647764	1649355	-	9	YFR	210	DLSV	uncharacterized protein LOC114258356 isoform X1
XP_028054122.1	1647764	1649355	-	9	YFR	210	DLSV	uncharacterized protein LOC114258356 isoform X2
XP_028054132.1	1410328	1410553	-	168	YTR	87	EKVI	uncharacterized protein LOC114258363
XP_028054138.1	63259	63804	-	56	YIR	49	EALV	methanol O-anthraniloyltransferase-like
XP_028054140.1	756250	758929	+	520	YNR	75	DRVI	probable LRR receptor-like serine/threonine-protein kinase At3g47570
XP_028054141.1	756250	758929	+	520	YNR	75	DRVI	probable LRR receptor-like serine/threonine-protein kinase At3g47570
XP_028054144.1	168125	169306	+	85	YCR	26	EVVV	F-box protein At5g07610-like
XP_028054145.1	766724	767041	-	357	YYR	27	EVNV	protein MAIN-LIKE 1-like
XP_028054148.1	619435	620742	-	295	YLR	87	DSMV	probable F-box protein At4g22030
XP_028054158.1	769717	769885	-	440	YWR	135	DYKI	probable methyltransferase PMT7
XP_028054165.1	1164985	1165046	-	184	YNR	30	DVII	BTB/POZ domain-containing protein NPY1-like isoform X1
XP_028054166.1	1164344	1164357	-	168	YNR	14	DVII	BTB/POZ domain-containing protein NPY1-like isoform X2
XP_028054168.1	1372020	1372139	+	192	YHR	71	ETIV	transmembrane 9 superfamily member 8-like isoform X1
XP_028054169.1	1372020	1372139	+	186	YHR	71	ETIV	transmembrane 9 superfamily member 8-like isoform X2
XP_028054170.1	1412359	1412527	+	8	YLR	30	ELHV	two-component response regulator ARR6-like
XP_028054171.1	1479902	1480761	+	80	YLR	4	DQRI	formin-like protein 8
XP_028054172.1	797637	797700	+	153	YER	19	ELAV	uncharacterized protein LOC114258409
XP_028054176.1	1762417	1762626	+	126	YCR	56	DSLI	probable protein S-acyltransferase 14
XP_028054179.1	153121	153141	+	159	YGR	57	EEEV	uncharacterized protein LOC114258421
XP_028054185.1	1793175	1794170	-	317	YFR	78	EYDI	uncharacterized protein LOC114258431
XP_028054188.1	1038310	1038423	+	131	YER	22	EPEV	uncharacterized protein LOC114258430
XP_028054191.1	232035	233393	+	53	YVR	95	DSAV	bromodomain-containing protein DDB_G0280777-like isoform X1
XP_028054192.1	232035	232627	+	53	YVR	95	DSAV	matrix metalloproteinase-2-like isoform X2
XP_028054193.1	232035	232627	+	53	YVR	95	DSAV	matrix metalloproteinase-2-like isoform X3
XP_028054194.1	357004	357157	+	158	YIR	93	DEEI	uncharacterized protein LOC114258438 isoform X1
XP_028054195.1	357004	357157	+	158	YIR	93	DEEI	uncharacterized protein LOC114258438 isoform X2
XP_028054198.1	1041370	1041522	-	262	YHR	3	DIAV	protein MAIN-LIKE 1-like
XP_028054200.1	1054101	1056641	+	675	YFR	46	DVSV	probable receptor-like protein kinase At5g24010
XP_028054207.1	452143	452567	+	169	YER	48	DEWI	uncharacterized protein LOC114258455
XP_028054208.1	452983	453119	+	154	YIR	158	DRPI	uncharacterized protein LOC114258456
XP_028054211.1	130023	131672	-	73	YIR	210	DNVV	berberine bridge enzyme-like 8
XP_028054212.1	175213	176889	+	61	YIR	26	DTFV	berberine bridge enzyme-like 8
XP_028054215.1	557079	558716	+	159	YYR	73	EPLV	berberine bridge enzyme-like 15
XP_028054220.1	1048618	1049074	+	307	YWR	54	DGYV	protein COBRA-like
XP_028054221.1	1052646	1052697	-	290	YWR	41	DGYV	COBRA-like protein 4
XP_028054230.1	168062	168314	+	180	YIR	64	DSRI	uncharacterized protein LOC114258476
XP_028054234.1	230945	231020	-	58	YTR	32	EEMV	uncharacterized protein LOC114258478
XP_028054236.1	609717	611387	+	327	YGR	106	DCDV	pentatricopeptide repeat-containing protein At2g29760%2C chloroplastic-like
XP_028054238.1	733887	734672	-	149	YIR	38	ESLI	uncharacterized protein LOC114258485
XP_028054241.1	88099	89706	+	153	YYR	84	ESQI	berberine bridge enzyme-like 18
XP_028054242.1	111801	113408	+	153	YYR	84	ESQI	berberine bridge enzyme-like 18
XP_028054244.1	941786	942144	-	118	YYR	63	EHPV	laccase-14-like
XP_028054245.1	1062096	1062399	-	155	YQR	163	EAHV	cullin-4-like
XP_028054251.1	312539	313624	-	178	YDR	19	DALV	probable folate-biopterin transporter 8%2C chloroplastic
XP_028054261.1	312539	313624	-	178	YDR	19	DALV	probable folate-biopterin transporter 8%2C chloroplastic
XP_028054266.1	247003	247137	+	73	YVR	36	EAAV	laccase-11-like
XP_028054267.1	262660	263133	-	472	YER	88	EEDI	adoMet-dependent rRNA methyltransferase spb1
XP_028054281.1	761450	761545	-	141	YER	94	DEAI	photosynthetic NDH subunit of subcomplex B 4%2C chloroplastic
XP_028054285.1	307373	307635	-	106	YYR	33	EVNV	uncharacterized protein LOC114258513
XP_028054286.1	525089	525994	+	148	YRR	11	EGRV	uncharacterized protein LOC114258514
XP_028054288.1	863270	863836	-	199	YIR	2	DENI	uncharacterized protein LOC114258518
XP_028054289.1	1010854	1011045	+	20	YVR	18	DDYV	uncharacterized protein LOC114258519
XP_028054311.1	1830295	1831821	+	185	YKR	143	ERCI	uncharacterized protein LOC114258543 isoform X1
XP_028054313.1	1830295	1831821	+	185	YKR	143	ERCI	uncharacterized protein LOC114258543 isoform X1
XP_028054314.1	1830295	1831212	+	185	YKR	143	ERCI	uncharacterized protein LOC114258543 isoform X2
XP_028054319.1	1844622	1844732	-	195	YSR	35	EAKV	glycine-rich RNA-binding protein RZ1A
XP_028054320.1	1856508	1856757	+	8	YHR	104	EEAI	tRNA (guanine(10)-N2)-methyltransferase homolog
XP_028054321.1	1947094	1947358	+	464	YAR	111	DGFI	probable LRR receptor-like serine/threonine-protein kinase At1g51810
XP_028054326.1	1411312	1411404	-	170	YSR	146	DETI	myosin-8-like
XP_028054330.1	585712	586319	+	520	YLR	78	DLSV	beta-amylase 1%2C chloroplastic-like
XP_028054338.1	1795702	1796979	-	179	YKR	48	EKNV	uncharacterized protein LOC114258567
XP_028054339.1	677729	678270	-	201	YWR	20	EKHI	golgin subfamily A member 6-like protein 6
XP_028054347.1	145417	145870	+	122	YIR	113	ESPI	uncharacterized protein C17orf53 homolog
XP_028054349.1	225279	225636	-	302	YLR	158	EQLV	prostaglandin E synthase 2-like isoform X1
XP_028054350.1	225279	225636	-	294	YLR	156	DDII	prostaglandin E synthase 2-like isoform X2
XP_028054351.1	227382	227779	+	165	YVR	113	DMNV	zinc finger protein VAR3%2C chloroplastic isoform X1
XP_028054352.1	227382	227779	+	165	YVR	113	DMNV	zinc finger protein VAR3%2C chloroplastic isoform X2
XP_028054353.1	241051	241596	-	178	YSR	185	DKAV	ERAD-associated E3 ubiquitin-protein ligase component HRD3A-like
XP_028054354.1	250922	251328	-	138	YKR	183	DSDI	BTB/POZ and MATH domain-containing protein 4-like isoform X1
XP_028054358.1	803751	803753	+	112	YDR	20	EFWV	LOW QUALITY PROTEIN: myosin-6-like
XP_028054360.1	128808	128883	-	91	YFR	19	EEGV	flavonol 4'-sulfotransferase-like
XP_028054361.1	6776	7561	-	133	YLR	4	DRLI	putative disease resistance protein RGA4
XP_028054362.1	256181	257649	+	394	YVR	14	DVDV	uncharacterized protein LOC114258588
XP_028054364.1	333130	334185	-	114	YVR	43	ETAI	uncharacterized protein LOC114258590
XP_028054366.1	463031	463684	-	175	YGR	61	DRAV	putative disease resistance protein RGA1
XP_028054368.1	968734	968887	-	143	YAR	117	ESVV	7-hydroxymethyl chlorophyll a reductase%2C chloroplastic isoform X1
XP_028054373.1	1151492	1152985	-	181	YVR	170	EELV	uncharacterized protein LOC114258601
XP_028054374.1	968754	968836	-	121	YAR	95	ESVV	7-hydroxymethyl chlorophyll a reductase%2C chloroplastic isoform X2
XP_028054375.1	7639	8868	-	169	YGR	24	EFGI	putative disease resistance protein RGA3
XP_028054376.1	88787	88855	+	75	YKR	59	EPIV	uncharacterized protein LOC114258603
XP_028054377.1	88787	88855	+	75	YKR	59	EPIV	uncharacterized protein LOC114258603
XP_028054378.1	323121	323550	-	332	YRR	347	DNHV	LRR receptor kinase SERK2-like
XP_028054379.1	450389	454627	-	175	YGR	61	DRAV	putative disease resistance RPP13-like protein 1
XP_028054380.1	450389	454627	-	175	YGR	61	DRAV	putative disease resistance RPP13-like protein 1
XP_028054381.1	450389	454627	-	175	YGR	61	DRAV	putative disease resistance RPP13-like protein 1
XP_028054382.1	450389	454627	-	175	YGR	61	DRAV	putative disease resistance RPP13-like protein 1
XP_028054383.1	968757	968887	-	137	YAR	111	ESVV	7-hydroxymethyl chlorophyll a reductase%2C chloroplastic isoform X3
XP_028054389.1	620955	621114	+	1197	YPR	65	ERAV	DExH-box ATP-dependent RNA helicase DExH6-like isoform X1
XP_028054390.1	605262	605421	+	1197	YPR	65	ERAV	DExH-box ATP-dependent RNA helicase DExH6-like isoform X2
XP_028054391.1	605262	605421	+	1197	YPR	65	ERAV	DExH-box ATP-dependent RNA helicase DExH6-like isoform X3
XP_028054392.1	650223	650610	+	484	YER	68	ESAV	protease Do-like 10%2C mitochondrial
XP_028054394.1	769153	769414	+	263	YVR	6	EGLV	peptide chain release factor PrfB1%2C chloroplastic isoform X1
XP_028054395.1	770001	770014	+	179	YVR	73	DDRI	peptide chain release factor PrfB1%2C chloroplastic isoform X2
XP_028054396.1	770001	770014	+	179	YVR	73	DDRI	peptide chain release factor PrfB1%2C chloroplastic isoform X2
XP_028054397.1	771428	771458	+	162	YVR	56	DDRI	peptide chain release factor PrfB1%2C chloroplastic isoform X3
XP_028054398.1	771668	771898	+	155	YVR	49	DDRI	peptide chain release factor PrfB1%2C chloroplastic isoform X4
XP_028054399.1	781515	782090	+	27	YHR	81	DSEV	putative DUF21 domain-containing protein At3g13070%2C chloroplastic isoform X1
XP_028054400.1	781515	782090	+	27	YHR	81	DSEV	putative DUF21 domain-containing protein At3g13070%2C chloroplastic isoform X2
XP_028054401.1	815040	815399	-	207	YPR	86	DSKV	ER membrane protein complex subunit 10-like isoform X1
XP_028054402.1	815040	815399	-	191	YPR	86	DSKV	ER membrane protein complex subunit 10-like isoform X2
XP_028054403.1	874664	874810	+	28	YDR	29	DRDV	putative RNA-binding protein Luc7-like 2
XP_028054404.1	1029010	1029087	-	426	YSR	162	DLSI	protein BLISTER-like isoform X1
XP_028054406.1	899267	899344	+	277	YWR	50	EKAI	gamma-tubulin complex component 2-like isoform X1
XP_028054407.1	899267	899344	+	233	YWR	50	EKAI	gamma-tubulin complex component 2-like isoform X2
XP_028054408.1	900750	900767	+	177	YWR	97	DNFV	gamma-tubulin complex component 2-like isoform X3
XP_028054412.1	1029010	1029087	-	426	YSR	162	DLSI	protein BLISTER-like isoform X1
XP_028054418.1	1029010	1029087	-	426	YSR	162	DLSI	protein BLISTER-like isoform X2
XP_028054419.1	117047	117196	+	326	YQR	120	EDVI	dnaJ protein homolog isoform X1
XP_028054420.1	117047	117196	+	326	YQR	120	EDVI	dnaJ protein homolog isoform X2
XP_028054422.1	815322	816686	-	256	YSR	29	DKPI	spermidine hydroxycinnamoyl transferase-like
XP_028054423.1	881399	881886	-	202	YMR	84	DPEV	protein TAB2 homolog%2C chloroplastic
XP_028054425.1	928772	929092	-	162	YDR	19	DRTV	dihydrolipoyl dehydrogenase 2%2C chloroplastic-like isoform X1
XP_028054426.1	928772	929092	-	162	YDR	19	DRTV	dihydrolipoyl dehydrogenase 2%2C chloroplastic-like isoform X2
XP_028054428.1	13759	15363	-	167	YVR	36	ETVI	protein FAR1-RELATED SEQUENCE 5-like
XP_028054429.1	1031563	1031565	+	255	YER	273	DGFV	protein FAR1-RELATED SEQUENCE 11-like isoform X1
XP_028054430.1	209151	209987	-	238	YFR	96	EALI	uncharacterized protein LOC114258639
XP_028054431.1	888670	889335	-	199	YGR	18	DILV	uncharacterized protein LOC114258640
XP_028054432.1	1036680	1037752	+	216	YER	234	DGFV	protein FAR-RED ELONGATED HYPOCOTYL 3-like isoform X2
XP_028054436.1	701688	702803	-	189	YDR	63	EQIV	uncharacterized protein LOC114258649
XP_028054437.1	1036680	1037752	+	216	YER	234	DGFV	protein FAR-RED ELONGATED HYPOCOTYL 3-like isoform X2
XP_028054440.1	1001293	1001873	-	196	YIR	24	EQAI	pectinesterase-like
XP_028054442.1	1036680	1037752	+	216	YER	234	DGFV	protein FAR-RED ELONGATED HYPOCOTYL 3-like isoform X2
XP_028054444.1	1239536	1239790	+	104	YKR	5	EVSI	preprotein translocase subunit SECY%2C chloroplastic-like
XP_028054446.1	1784345	1785085	-	11	YNR	46	EHVV	uncharacterized protein LOC114258659
XP_028054448.1	1990907	1991260	+	111	YDR	12	ESVI	uncharacterized protein LOC114258661
XP_028054449.1	111906	113570	-	250	YSR	138	DSIV	putative pentatricopeptide repeat-containing protein At1g64310
XP_028054453.1	812904	816842	+	1207	YGR	33	EESV	leucine-rich repeat receptor protein kinase EMS1
XP_028054454.1	1125387	1125906	-	65	YAR	2	DRPV	7-deoxyloganetic acid glucosyltransferase-like
XP_028054455.1	1094427	1095255	-	585	YSR	321	DSAV	cysteine-rich receptor-like protein kinase 10
XP_028054458.1	1635605	1636227	+	177	YHR	2	EKRV	squamosa promoter-binding-like protein 1
XP_028054459.1	1887802	1888085	-	495	YNR	30	EVGV	trihelix transcription factor GT-2-like
XP_028054460.1	1909014	1910301	-	190	YKR	69	DQTI	uncharacterized protein LOC114258677
XP_028054461.1	1185425	1185947	+	66	YPR	2	DDPV	7-deoxyloganetic acid glucosyltransferase-like
XP_028054462.1	1952790	1953206	-	523	YIR	85	DSEV	LOW QUALITY PROTEIN: exocyst complex component SEC5A-like
XP_028054468.1	349965	350103	-	58	YFR	89	DMQV	chorismate synthase 2%2C chloroplastic-like isoform X1
XP_028054469.1	352320	352745	-	58	YFR	89	DMQV	chorismate synthase 2%2C chloroplastic-like isoform X2
XP_028054470.1	1279478	1280000	+	147	YFR	37	DFHV	7-deoxyloganetic acid glucosyltransferase-like
XP_028054472.1	681547	681555	-	192	YAR	61	DTLV	uncharacterized protein LOC114258693
XP_028054474.1	917854	918088	+	152	YDR	101	DSTV	uncharacterized protein LOC114258695
XP_028054475.1	978367	978453	-	16	YTR	22	DPDV	uncharacterized protein LOC114258696
XP_028054476.1	980914	981689	-	175	YVR	40	DVRV	uncharacterized protein LOC114258698
XP_028054479.1	1340200	1340265	+	92	YLR	66	EIYV	putative ion channel POLLUX-like 1
XP_028054481.1	1425845	1426675	-	12	YAR	54	EGYI	E3 ubiquitin-protein ligase RING1-like
XP_028054490.1	1500003	1500214	-	244	YIR	253	EVII	transcription factor bHLH68-like
XP_028054496.1	521422	522112	+	60	YLR	65	DAVI	universal stress protein PHOS32-like
XP_028054498.1	614937	616314	+	240	YWR	72	ESII	G-type lectin S-receptor-like serine/threonine-protein kinase At1g11330 isoform X1
XP_028054499.1	614960	615039	+	180	YWR	129	ENMI	G-type lectin S-receptor-like serine/threonine-protein kinase At1g11330 isoform X2
XP_028054504.1	1112792	1112956	+	232	YLR	211	DHDI	transcription factor UNE12-like
XP_028054505.1	1167245	1167330	+	256	YSR	84	DLRV	putative ion channel POLLUX-like 2 isoform X1
XP_028054506.1	1167245	1167330	+	256	YSR	84	DLRV	putative ion channel POLLUX-like 2 isoform X2
XP_028054507.1	1167245	1167330	+	256	YSR	84	DLRV	putative ion channel POLLUX-like 2 isoform X3
XP_028054508.1	1167245	1167330	+	256	YSR	84	DLRV	putative ion channel POLLUX-like 2 isoform X4
XP_028054509.1	1212954	1213174	+	144	YSR	69	ERNV	putative ion channel POLLUX-like 2 isoform X5
XP_028054510.1	1453114	1453971	+	4	YLR	58	ELHV	protein SIEL-like
XP_028054516.1	885403	885750	-	89	YLR	11	EIIV	uncharacterized protein LOC114258729
XP_028054519.1	1445058	1445729	+	175	YVR	40	DSTI	protein SIEL-like
XP_028054520.1	33548	33571	+	37	YTR	145	ERRV	E3 ubiquitin-protein ligase UPL7 isoform X1
XP_028054521.1	34267	34444	+	627	YER	75	ERRV	E3 ubiquitin-protein ligase UPL7 isoform X2
XP_028054523.1	67792	68032	-	57	YGR	24	DPLV	LOW QUALITY PROTEIN: GDSL esterase/lipase At5g03820-like
XP_028054526.1	95106	95282	-	46	YCR	54	DHQV	uncharacterized protein LOC114258742
XP_028054527.1	95106	95282	-	46	YCR	54	DHQV	uncharacterized protein LOC114258742
XP_028054528.1	133112	133117	-	87	YGR	29	DKRI	40S ribosomal protein S6
XP_028054534.1	575460	575642	-	81	YGR	28	EMTV	hippocampus abundant transcript-like protein 1
XP_028054537.1	838921	839529	-	89	YIR	32	DDIV	uncharacterized protein LOC114258749
XP_028054538.1	849562	850170	-	89	YIR	32	DDIV	uncharacterized protein LOC114258750
XP_028054547.1	1117024	1120420	-	408	YLR	526	DLSI	probable leucine-rich repeat receptor-like protein kinase At1g35710
XP_028054549.1	1177028	1177150	-	4	YQR	13	ETPI	heterogeneous nuclear ribonucleoprotein A1%2C A2/B1 homolog isoform X1
XP_028054550.1	1177028	1177150	-	4	YQR	13	ETPI	heterogeneous nuclear ribonucleoprotein A1%2C A2/B1 homolog isoform X1
XP_028054551.1	1177028	1177150	-	4	YQR	13	ETPI	glycine-rich cell wall structural protein-like isoform X2
XP_028054552.1	1177028	1177150	-	4	YQR	13	ETPI	glycine-rich cell wall structural protein-like isoform X3
XP_028054553.1	1177028	1177150	-	4	YQR	13	ETPI	ribonuclease P protein subunit p25-like protein isoform X4
XP_028054554.1	1177028	1177150	-	4	YQR	13	ETPI	ribonuclease P protein subunit p25-like protein isoform X5
XP_028054559.1	1289809	1290112	+	214	YGR	90	EREI	5-formyltetrahydrofolate cyclo-ligase-like protein COG0212
XP_028054560.1	1298370	1298597	+	137	YDR	132	DSEI	ribonucleoside-diphosphate reductase large subunit-like isoform X1
XP_028054561.1	1298370	1298597	+	137	YDR	132	DSEI	ribonucleoside-diphosphate reductase large subunit-like isoform X2
XP_028054562.1	1335820	1336300	+	52	YSR	58	ESAV	ethylene-responsive transcription factor ABR1-like isoform X1
XP_028054564.1	1335820	1336300	+	52	YSR	58	ESAV	ethylene-responsive transcription factor ABR1-like isoform X2
XP_028054565.1	35276	36514	-	272	YTR	180	DPSI	F-box protein At5g07610-like
XP_028054566.1	85601	85645	-	39	YDR	68	EISI	SH3 domain-containing protein 2-like
XP_028054567.1	88434	90881	-	608	YIR	50	EIDI	zinc finger MYM-type protein 1-like
XP_028054570.1	255489	255615	-	129	YSR	113	DDEI	uncharacterized protein LOC114258770
XP_028054571.1	318080	318086	-	623	YLR	216	EVLI	receptor-like protein 14
XP_028054582.1	503131	504400	-	415	YIR	39	DTIV	G-type lectin S-receptor-like serine/threonine-protein kinase At4g27290
XP_028054583.1	616530	616749	-	421	YAR	19	EFVI	LOW QUALITY PROTEIN: uncharacterized protein LOC114258788
XP_028054584.1	797735	798173	+	455	YSR	220	DNKI	cysteine-rich receptor-like protein kinase 10 isoform X1
XP_028054589.1	129927	131276	-	96	YLR	104	DGLV	F-box protein CPR1-like
XP_028054590.1	132102	133337	-	96	YLR	104	DGLV	F-box protein CPR1-like
XP_028054591.1	222095	222880	-	96	YLR	104	DGLV	F-box/kelch-repeat protein At3g23880-like
XP_028054592.1	230586	230776	+	136	YNR	8	EQPI	receptor-like protein 6
XP_028054593.1	238759	238878	+	396	YNR	13	EWFI	receptor-like protein 9DC3
XP_028054594.1	249636	250232	-	360	YKR	14	EVLI	uncharacterized protein LOC114258801
XP_028054596.1	376747	377163	+	224	YER	202	DHDV	glutathione S-transferase T3-like
XP_028054597.1	378333	379619	+	141	YVR	19	ELEI	uncharacterized protein LOC114258805
XP_028054598.1	540667	540864	+	122	YNR	84	DASI	uncharacterized protein LOC114258802
XP_028054599.1	425190	426035	-	168	YLR	3	ESRV	protein FAR1-RELATED SEQUENCE 5-like
XP_028054603.1	333707	334123	-	264	YER	202	DNDV	glutathione S-transferase T3-like
XP_028054609.1	246648	246793	-	437	YVR	68	EKEI	uncharacterized protein LOC114258818 isoform X1
XP_028054610.1	246648	246793	-	405	YVR	68	EKEI	uncharacterized protein LOC114258818 isoform X2
XP_028054611.1	245667	245851	-	363	YVR	169	DLPV	uncharacterized protein LOC114258818 isoform X3
XP_028054612.1	245667	245818	-	352	YVR	158	DLPV	uncharacterized protein LOC114258818 isoform X4
XP_028054613.1	245667	245818	-	352	YVR	158	DLPV	uncharacterized protein LOC114258818 isoform X4
XP_028054614.1	250923	251543	-	19	YKR	72	DKPV	coiled-coil domain-containing protein 86-like
XP_028054617.1	284937	286211	+	235	YGR	90	ELKI	uncharacterized protein LOC114258822 isoform X1
XP_028054618.1	284937	286211	+	235	YGR	90	ELKI	uncharacterized protein LOC114258822 isoform X1
XP_028054619.1	284937	286211	+	235	YGR	90	ELKI	uncharacterized protein LOC114258822 isoform X1
XP_028054620.1	284937	286211	+	235	YGR	90	ELKI	uncharacterized protein LOC114258822 isoform X1
XP_028054621.1	284937	286211	+	235	YGR	90	ELKI	uncharacterized protein LOC114258822 isoform X2
XP_028054627.1	294246	294903	-	132	YAR	6	EEAI	uncharacterized protein LOC114258830
XP_028054629.1	227679	229082	-	172	YGR	74	DPNI	hydroquinone glucosyltransferase-like
XP_028054631.1	30683	32101	+	309	YRR	78	EATI	uncharacterized protein LOC114258833
XP_028054634.1	451685	452596	-	32	YER	100	DSTI	F-box/kelch-repeat protein At4g39753-like
XP_028054643.1	784534	784779	+	40	YRR	76	DAMI	probable protein phosphatase 2C 33 isoform X1
XP_028054644.1	784534	784779	+	40	YRR	76	DAMI	probable protein phosphatase 2C 33 isoform X2
XP_028054645.1	798901	799048	+	137	YKR	71	DKIV	uncharacterized protein LOC114258841 isoform X1
XP_028054646.1	798901	799048	+	137	YKR	71	DKIV	uncharacterized protein LOC114258841 isoform X2
XP_028054652.1	1803719	1803917	-	221	YSR	53	EQQV	putative E3 ubiquitin-protein ligase RING1a isoform X1
XP_028054653.1	1803160	1803236	-	165	YSR	97	DALI	putative E3 ubiquitin-protein ligase RING1a isoform X2
XP_028054655.1	1803719	1803724	-	137	YSR	69	DALI	putative E3 ubiquitin-protein ligase RING1a isoform X3
XP_028054657.1	955065	955212	-	520	YLR	3	EAAV	putative receptor-like protein kinase At3g47110
XP_028054665.1	471445	472900	+	189	YFR	363	EEKV	probable inactive receptor kinase At5g67200
XP_028054672.1	638047	638757	+	35	YDR	12	DPFV	uncharacterized protein LOC114258864
XP_028054673.1	681626	682405	+	6	YSR	2	ETRV	uncharacterized protein LOC114258865
XP_028054675.1	689988	690412	+	308	YIR	96	EILV	uncharacterized protein LOC114258867
XP_028054677.1	824572	824658	+	132	YYR	66	EKYV	uncharacterized protein LOC114258869
XP_028054685.1	293097	293203	+	34	YGR	218	EEDI	serine/arginine-rich splicing factor RS2Z32-like
XP_028054686.1	293097	293203	+	34	YGR	218	EEDI	serine/arginine-rich splicing factor RS2Z32-like
XP_028054690.1	715097	715774	-	8	YER	24	DSQV	agamous-like MADS-box protein AGL8 homolog
XP_028054694.1	1051210	1051348	-	92	YHR	13	DLPV	2-oxoglutarate-Fe(II) type oxidoreductase hxnY-like isoform X1
XP_028054695.1	1051210	1051348	-	92	YHR	13	DLPV	2-oxoglutarate-Fe(II) type oxidoreductase hxnY-like isoform X2
XP_028054696.1	1051210	1051348	-	92	YHR	13	DLPV	2-oxoglutarate-Fe(II) type oxidoreductase hxnY-like isoform X3
XP_028054697.1	1051210	1051348	-	59	YHR	13	DLPV	2-oxoglutarate-Fe(II) type oxidoreductase hxnY-like isoform X4
XP_028054698.1	953435	953594	-	99	YHR	20	DLPV	2-oxoglutarate-dependent dioxygenase tropC-like
XP_028054699.1	770047	770152	+	98	YDR	58	EDSV	ribonuclease J isoform X2
XP_028054700.1	953435	953594	-	99	YHR	20	DLPV	2-oxoglutarate-dependent dioxygenase tropC-like
XP_028054705.1	422420	423094	-	191	YKR	81	DPYI	uncharacterized protein LOC114258897
XP_028054708.1	701978	702460	-	104	YMR	56	EPTV	uncharacterized protein LOC114258900
XP_028054709.1	720886	721051	-	47	YRR	108	DSTI	uncharacterized protein LOC114258902
XP_028054714.1	115351	115479	+	23	YCR	41	DGIV	3-hydroxyisobutyryl-CoA hydrolase-like protein 1%2C mitochondrial isoform X1
XP_028054726.1	12347	13648	+	224	YIR	28	EWGI	zinc finger BED domain-containing protein RICESLEEPER 2-like
XP_028054727.1	193070	194419	+	167	YLR	66	ELHV	beta-D-glucosyl crocetin beta-1%2C6-glucosyltransferase-like
XP_028054728.1	258465	258903	+	328	YAR	44	ETAV	uncharacterized protein LOC114258921
XP_028054730.1	317496	317655	-	411	YLR	16	DQLV	uncharacterized protein LOC114258924
XP_028054731.1	351694	352014	-	208	YIR	78	DPRV	uncharacterized protein LOC114258925
XP_028054733.1	581412	581538	-	413	YLR	5	DLRV	receptor-like protein 56
XP_028054735.1	138168	138423	+	112	YER	141	DLLI	uncharacterized protein LOC114258935
XP_028054736.1	215768	215910	-	225	YSR	123	DNAI	DNA gyrase subunit B%2C chloroplastic/mitochondrial isoform X1
XP_028054737.1	215768	215910	-	225	YSR	123	DNAI	DNA gyrase subunit B%2C chloroplastic/mitochondrial isoform X2
XP_028054738.1	204420	206189	-	545	YAR	115	ESLI	SCARECROW-LIKE protein 7-like
XP_028054740.1	274467	274564	-	257	YAR	289	DSVI	transcription factor HBP-1b(c38)-like isoform X1
XP_028054741.1	274467	274564	-	257	YAR	289	DSVI	transcription factor HBP-1b(c38)-like isoform X1
XP_028054742.1	274467	274564	-	257	YAR	289	DSVI	transcription factor HBP-1b(c38)-like isoform X1
XP_028054743.1	274467	274564	-	240	YAR	272	DSVI	transcription factor HBP-1b(c38)-like isoform X2
XP_028054747.1	50604	51410	-	229	YSR	114	DAAV	caffeic acid 3-O-methyltransferase-like
XP_028054748.1	135433	135510	-	379	YQR	6	DTSI	DNA gyrase subunit B%2C chloroplastic/mitochondrial-like
XP_028054754.1	555998	556859	-	268	YAR	58	DQRI	uncharacterized protein LOC114258951
XP_028054759.1	1657229	1657630	+	26	YGR	69	DVFI	serine/arginine-rich splicing factor SC35-like
XP_028054766.1	759358	759423	-	68	YRR	139	EGKI	uncharacterized protein LOC114258967
XP_028054768.1	1325679	1325762	-	139	YLR	4	DVNV	serine/threonine-protein kinase rio2
XP_028054780.1	900916	901734	+	260	YSR	76	DPKI	uncharacterized protein LOC114258976
XP_028054784.1	1981224	1981439	+	291	YGR	14	DDEV	disease resistance protein RPM1-like isoform X1
XP_028054785.1	1981224	1981418	+	291	YGR	14	DDEV	disease resistance protein RPM1-like isoform X2
XP_028054793.1	17629	18168	-	239	YER	103	DKYV	probable helicase MAGATAMA 3 isoform X1
XP_028054794.1	17629	18168	-	239	YER	103	DKYV	probable helicase MAGATAMA 3 isoform X2
XP_028054795.1	17629	18168	-	239	YER	103	DKYV	probable helicase MAGATAMA 3 isoform X3
XP_028054798.1	340054	340497	-	51	YYR	27	EMVV	uncharacterized protein LOC114259001
XP_028054800.1	480539	480668	-	129	YYR	45	DILV	uncharacterized protein LOC114259004
XP_028054803.1	587271	587351	-	410	YIR	53	EEGV	protein FAR1-RELATED SEQUENCE 5-like
XP_028054809.1	100419	100605	+	60	YTR	16	DGDV	kirola-like
XP_028054811.1	461664	463095	-	192	YLR	12	DYDI	protein FAR1-RELATED SEQUENCE 5-like
XP_028054813.1	837581	837741	+	368	YMR	5	EERI	uncharacterized protein LOC114259018
XP_028054814.1	1075775	1076690	-	203	YGR	43	DLSI	class V chitinase CHIT5b-like
XP_028054817.1	1522477	1522608	-	185	YDR	39	DFWI	zinc finger MYM-type protein 1-like
XP_028054819.1	1648608	1648825	-	222	YIR	31	DAPV	uncharacterized protein LOC114259026
XP_028054820.1	1729960	1730248	-	66	YCR	40	EFDI	uncharacterized protein LOC114259027
XP_028054822.1	1963412	1963463	+	31	YKR	22	EEII	glutathione reductase%2C chloroplastic-like
XP_028054825.1	2972533	2973141	-	76	YAR	88	EENV	uncharacterized protein LOC114259036
XP_028054827.1	3355018	3355641	+	20	YIR	18	DEYI	uncharacterized protein LOC114259038
XP_028054831.1	4239436	4240158	+	135	YPR	192	EVCI	uncharacterized protein LOC114259043
XP_028054833.1	4456634	4456782	-	134	YGR	22	EIKV	uncharacterized protein LOC114259045
XP_028054835.1	102069	102358	-	95	YLR	110	DYII	uncharacterized protein LOC114259048
XP_028054840.1	726070	726204	+	848	YRR	6	EDYV	G patch domain-containing protein TGH isoform X1
XP_028054841.1	726070	726204	+	817	YRR	6	EDYV	G patch domain-containing protein TGH isoform X2
XP_028054845.1	1251076	1251201	-	163	YVR	6	DIVV	tRNA-dihydrouridine(47) synthase [NAD(P)(+)]-like
XP_028054846.1	1324335	1324583	-	62	YKR	33	EEQV	peroxidase 42-like
XP_028054847.1	1362744	1363524	-	176	YLR	28	DTPI	tRNA wybutosine-synthesizing protein 2/3/4-like isoform X1
XP_028054848.1	1362744	1363524	-	176	YLR	28	DTPI	tRNA wybutosine-synthesizing protein 2/3/4-like isoform X2
XP_028054849.1	1362744	1363524	-	176	YLR	28	DTPI	tRNA wybutosine-synthesizing protein 2/3/4-like isoform X3
XP_028054851.1	1362744	1363524	-	176	YLR	28	DTPI	tRNA wybutosine-synthesizing protein 2/3/4-like isoform X4
XP_028054853.1	1391806	1393776	+	334	YSR	32	EDIV	pentatricopeptide repeat-containing protein At1g11710%2C mitochondrial isoform X1
XP_028054854.1	1391806	1391872	+	238	YSR	54	DALI	pentatricopeptide repeat-containing protein At1g11710%2C mitochondrial isoform X2
XP_028054855.1	1391867	1391872	+	203	YSR	19	DALI	pentatricopeptide repeat-containing protein At1g11710%2C mitochondrial isoform X3
XP_028054856.1	1399544	1400674	+	353	YNR	89	EAVV	ATP synthase gamma chain%2C chloroplastic
XP_028054857.1	1402790	1402920	+	286	YFR	161	EKGI	probable beta-1%2C3-galactosyltransferase 2 isoform X1
XP_028054858.1	1402790	1402920	+	285	YFR	160	EKGI	probable beta-1%2C3-galactosyltransferase 2 isoform X2
XP_028054862.1	347476	347799	-	109	YVR	65	EFQI	uncharacterized protein LOC114259063
XP_028054863.1	1496643	1498037	-	504	YGR	128	DVAV	ankyrin repeat domain-containing protein 13C isoform X1
XP_028054864.1	1496643	1498037	-	504	YGR	128	DVAV	ankyrin repeat domain-containing protein 13C isoform X2
XP_028054872.1	1635595	1635664	+	46	YSR	64	ESIV	5'-adenylylsulfate reductase 1%2C chloroplastic-like
XP_028054875.1	393270	393764	-	448	YKR	88	EGSI	putative receptor-like protein kinase At3g47110
XP_028054878.1	1742144	1742266	+	4	YQR	13	ETPI	uncharacterized protein LOC114259075 isoform X1
XP_028054879.1	1742144	1742266	+	4	YQR	13	ETPI	uncharacterized protein LOC114259075 isoform X2
XP_028054882.1	2440597	2441007	+	185	YLR	175	EALV	oxysterol-binding protein-related protein 2A-like isoform X1
XP_028054883.1	2440597	2441007	+	185	YLR	175	EALV	oxysterol-binding protein-related protein 2A-like isoform X2
XP_028054885.1	395179	395762	+	165	YGR	4	EKPI	nitric oxide synthase-interacting protein homolog
XP_028054888.1	3155471	3155894	-	502	YCR	2	EVPV	putative disease resistance protein At1g50180
XP_028054889.1	3986047	3986431	+	173	YGR	25	DSSV	chitinase-like protein 1
XP_028054890.1	4011222	4011409	+	54	YGR	113	DIFV	chitinase-like protein 1
XP_028054893.1	4421311	4421422	+	349	YNR	109	DHIV	rop guanine nucleotide exchange factor 12-like
XP_028054896.1	4468100	4468177	-	115	YHR	49	EGSV	homeobox-leucine zipper protein GLABRA 2
XP_028054897.1	4732996	4733793	+	417	YGR	137	DYDI	sulfite exporter TauE/SafE family protein 5-like isoform X1
XP_028054901.1	479917	481734	-	425	YNR	109	EGSI	putative receptor-like protein kinase At3g47110
XP_028054909.1	1737144	1737287	-	103	YGR	64	DEDV	uncharacterized protein LOC114259109
XP_028054914.1	731415	731784	-	115	YCR	60	EEPI	7-deoxyloganetin glucosyltransferase-like
XP_028054917.1	3415112	3415389	-	92	YRR	54	EDSV	uncharacterized protein LOC114259116
XP_028054918.1	3420548	3420825	-	92	YRR	55	DSMV	uncharacterized protein LOC114259117
XP_028054925.1	5415470	5416334	-	372	YAR	106	ESTI	probable pectinesterase/pectinesterase inhibitor 17
XP_028054926.1	960299	960716	-	109	YCR	83	EFDI	uncharacterized protein LOC114259133
XP_028054927.1	426996	427535	-	65	YMR	89	ETLV	protein ALP1-like
XP_028054930.1	670901	671049	-	224	YLR	34	DENV	uncharacterized protein LOC114259144
XP_028054932.1	1097431	1098322	-	33	YNR	26	EQEV	protein FAR1-RELATED SEQUENCE 12-like
XP_028054933.1	1112817	1115150	-	191	YGR	3	EALV	putative disease resistance RPP13-like protein 1
XP_028054939.1	165163	167607	+	319	YKR	77	DQTI	G-type lectin S-receptor-like serine/threonine-protein kinase LECRK3
XP_028054945.1	438246	438838	-	702	YQR	157	DPFV	pentatricopeptide repeat-containing protein At4g14820
XP_028054952.1	576656	576964	-	89	YAR	69	DSVI	F-box protein PP2-A12-like isoform X1
XP_028054953.1	576656	576964	-	89	YAR	69	DSVI	F-box protein PP2-A13-like isoform X2
XP_028054954.1	576656	576964	-	89	YAR	69	DSVI	F-box protein PP2-A13-like isoform X3
XP_028054957.1	692999	693082	-	599	YPR	46	DRSI	plant UBX domain-containing protein 8-like isoform X1
XP_028054958.1	692999	693082	-	585	YPR	46	DRSI	plant UBX domain-containing protein 8-like isoform X2
XP_028054959.1	692999	693082	-	582	YPR	46	DRSI	plant UBX domain-containing protein 8-like isoform X3
XP_028054960.1	689087	689638	-	537	YPR	4	DEPI	plant UBX domain-containing protein 8-like isoform X4
XP_028054965.1	1035890	1035900	-	81	YSR	27	DSQV	60S ribosomal protein L24-like
XP_028054966.1	1057614	1057794	+	263	YER	132	DRNV	protein unc-13 homolog isoform X1
XP_028054967.1	1057614	1057794	+	508	YWR	132	DRNV	protein unc-13 homolog isoform X2
XP_028054968.1	1059914	1059927	+	77	YER	144	EWDI	protein unc-13 homolog isoform X3
XP_028054970.1	1159347	1163300	-	188	YGR	3	DALV	putative disease resistance RPP13-like protein 1
XP_028054971.1	357913	358327	+	122	YQR	69	ELSV	phytoene synthase 2%2C chloroplastic-like
XP_028054972.1	414504	414902	+	115	YTR	54	EEAV	uncharacterized protein LOC114259172
XP_028054974.1	471194	471431	-	255	YAR	70	ELNI	BAG family molecular chaperone regulator 1-like isoform X1
XP_028054975.1	471194	471431	-	249	YAR	70	ELNI	BAG family molecular chaperone regulator 1-like isoform X2
XP_028054976.1	1093829	1093972	+	56	YFR	65	EDDI	uncharacterized protein LOC114259177
XP_028054983.1	76875	76969	-	121	YAR	42	DSKI	uncharacterized protein LOC114259191
XP_028054984.1	98202	98477	+	56	YTR	83	DRAI	protein SODIUM POTASSIUM ROOT DEFECTIVE 1-like
XP_028054994.1	835896	836146	-	116	YDR	33	ETSI	kinesin-like protein KIN-7K%2C chloroplastic isoform X1
XP_028055001.1	835896	836146	-	116	YDR	33	ETSI	kinesin-like protein KIN-7K%2C chloroplastic isoform X1
XP_028055002.1	873609	874133	-	419	YVR	17	DTTV	CDPK-related kinase 4-like isoform X1
XP_028055003.1	873609	874133	-	419	YVR	17	DTTV	CDPK-related kinase 4-like isoform X2
XP_028055010.1	835896	836146	-	116	YDR	33	ETSI	kinesin-like protein KIN-7K%2C chloroplastic isoform X2
XP_028055016.1	1114774	1114860	+	30	YGR	20	EWEV	serine/arginine-rich splicing factor SR34A isoform X1
XP_028055017.1	1114774	1114860	+	30	YGR	20	EWEV	serine/arginine-rich splicing factor SR34A isoform X1
XP_028055018.1	1114774	1114860	+	30	YGR	20	EWEV	serine/arginine-rich splicing factor SR34A isoform X1
XP_028055020.1	1114774	1114860	+	30	YGR	20	EWEV	serine/arginine-rich splicing factor SR34A isoform X1
XP_028055021.1	1114774	1114860	+	30	YGR	20	EWEV	serine/arginine-rich splicing factor SR34A isoform X1
XP_028055022.1	1114774	1114860	+	30	YGR	20	EWEV	serine/arginine-rich splicing factor SR34A isoform X2
XP_028055027.1	1366426	1366623	+	19	YVR	2	DTKV	protein DOWNY MILDEW RESISTANCE 6-like
XP_028055034.1	1662666	1662788	-	35	YNR	77	EFWV	uncharacterized calcium-binding protein At1g02270-like isoform X1
XP_028055035.1	1662666	1662788	-	35	YNR	77	EFWV	uncharacterized calcium-binding protein At1g02270-like isoform X2
XP_028055041.1	329226	329762	-	168	YFR	11	DLAI	uncharacterized protein LOC114259228
XP_028055044.1	471113	471390	+	134	YFR	32	DRVI	protein BIG GRAIN 1-like B
XP_028055045.1	898945	899354	-	229	YCR	26	DKLI	uncharacterized protein LOC114259232
XP_028055048.1	1144858	1145817	+	113	YHR	27	EEEV	uncharacterized protein LOC114259235
XP_028055052.1	1641351	1642367	+	230	YVR	6	EQMV	uncharacterized protein LOC114259239
XP_028055054.1	1094601	1094766	+	1787	YER	33	ETQV	rRNA biogenesis protein RRP5 isoform X1
XP_028055060.1	1094601	1094763	+	1786	YER	33	ETQV	rRNA biogenesis protein RRP5 isoform X2
XP_028055065.1	1543759	1543779	-	178	YRR	35	EPSV	heavy metal-associated isoprenylated plant protein 9-like
XP_028055069.1	1094601	1094766	+	1780	YER	33	ETQV	rRNA biogenesis protein RRP5 isoform X3
XP_028055070.1	53378	53485	+	315	YDR	163	EHAI	laccase-14-like
XP_028055071.1	307023	307369	+	113	YKR	56	DLLV	probable WRKY transcription factor 70
XP_028055073.1	1094601	1094766	+	1778	YER	33	ETQV	rRNA biogenesis protein RRP5 isoform X4
XP_028055074.1	341399	341690	+	547	YMR	43	ECAI	vacuolar-sorting receptor 1-like isoform X1
XP_028055075.1	341399	341690	+	547	YMR	43	ECAI	vacuolar-sorting receptor 1-like isoform X2
XP_028055079.1	406170	406329	-	92	YVR	62	DIKV	uncharacterized protein LOC114259266 isoform X1
XP_028055080.1	406170	406329	-	92	YVR	62	DIKV	uncharacterized protein LOC114259266 isoform X2
XP_028055081.1	410166	410795	-	19	YVR	35	EPQI	probable serine/threonine-protein kinase PBL1 isoform X1
XP_028055082.1	1094601	1094766	+	1787	YER	33	ETQV	rRNA biogenesis protein RRP5 isoform X5
XP_028055083.1	410166	410795	-	19	YVR	35	EPQI	probable serine/threonine-protein kinase PBL1 isoform X2
XP_028055085.1	463349	463698	-	44	YLR	26	EAAI	non-specific lipid-transfer protein 1-like
XP_028055088.1	570920	571201	-	213	YVR	2	ELGI	MACPF domain-containing protein CAD1-like
XP_028055089.1	1094601	1094766	+	1773	YER	33	ETQV	rRNA biogenesis protein RRP5 isoform X6
XP_028055091.1	262837	262977	+	119	YVR	60	DSEI	uncharacterized protein LOC114259276
XP_028055093.1	1094601	1094766	+	1751	YER	33	ETQV	rRNA biogenesis protein RRP5 isoform X7
XP_028055094.1	428141	428351	+	24	YYR	144	EEDI	6%2C7-dimethyl-8-ribityllumazine synthase%2C chloroplastic-like
XP_028055099.1	1094601	1094766	+	1749	YER	33	ETQV	rRNA biogenesis protein RRP5 isoform X8
XP_028055101.1	113507	113542	+	12	YDR	3	DEFV	homeobox-DDT domain protein RLT1-like
XP_028055103.1	341496	342465	-	39	YGR	65	EIYV	pentatricopeptide repeat-containing protein At3g42630
XP_028055104.1	402782	402796	+	41	YIR	12	DLLV	uncharacterized protein LOC114259291
XP_028055107.1	1094601	1094766	+	1740	YER	33	ETQV	rRNA biogenesis protein RRP5 isoform X9
XP_028055109.1	1094601	1094766	+	1709	YER	33	ETQV	rRNA biogenesis protein RRP5 isoform X10
XP_028055114.1	1094601	1094766	+	1708	YER	33	ETQV	rRNA biogenesis protein RRP5 isoform X11
XP_028055120.1	1094601	1094766	+	1677	YER	33	ETQV	rRNA biogenesis protein RRP5 isoform X12
XP_028055126.1	939102	939565	+	200	YIR	4	DQEI	uncharacterized protein LOC114259312
XP_028055127.1	1094601	1094766	+	1657	YER	33	ETQV	rRNA biogenesis protein RRP5 isoform X13
XP_028055130.1	1062285	1066682	+	437	YER	99	ERLV	uncharacterized protein LOC114259316
XP_028055134.1	1094601	1094766	+	1641	YER	33	ETQV	rRNA biogenesis protein RRP5 isoform X14
XP_028055135.1	127451	127972	-	136	YPR	25	DLFV	uncharacterized protein LOC114259320
XP_028055139.1	463596	463707	-	120	YVR	8	DMFV	uncharacterized protein LOC114259324
XP_028055141.1	1097460	1097462	+	1553	YER	38	EIRV	rRNA biogenesis protein RRP5 isoform X15
XP_028055145.1	1097460	1097462	+	1553	YER	38	EIRV	rRNA biogenesis protein RRP5 isoform X15
XP_028055151.1	76465	76622	+	249	YYR	95	EIEV	cytochrome c1-2%2C heme protein%2C mitochondrial-like
XP_028055156.1	1147180	1148040	-	27	YGR	156	EKNI	ATP-dependent zinc metalloprotease FTSH 2%2C chloroplastic-like
XP_028055164.1	199860	200832	-	579	YVR	119	ELLV	serine/threonine-protein phosphatase 6 regulatory ankyrin repeat subunit B-like
XP_028055165.1	618143	618420	-	1091	YLR	151	EPGI	LOW QUALITY PROTEIN: mediator of RNA polymerase II transcription subunit 33A-like
XP_028055167.1	656364	656454	-	110	YIR	65	DGIV	ribonucleoside-diphosphate reductase small chain A-like
XP_028055169.1	139789	139960	+	191	YSR	134	DAVI	uncharacterized protein LOC114259362
XP_028055173.1	390174	393137	-	33	YKR	85	DKRV	uncharacterized protein LOC114259366
XP_028055181.1	897224	897508	-	237	YVR	62	EKGI	probable LRR receptor-like serine/threonine-protein kinase At3g47570
XP_028055184.1	851248	851327	-	296	YLR	61	DTPI	CBS domain-containing protein CBSCBSPB5-like
XP_028055185.1	157937	160096	+	674	YYR	111	DYKI	serine/arginine-rich splicing factor 4-like
XP_028055186.1	353423	353734	+	280	YHR	97	DLVI	ABC transporter I family member 6%2C chloroplastic-like
XP_028055188.1	423786	423814	+	234	YTR	60	DHVV	(+)-neomenthol dehydrogenase-like isoform X1
XP_028055189.1	423786	423814	+	175	YTR	60	DHVV	(+)-neomenthol dehydrogenase-like isoform X2
XP_028055190.1	1418512	1419183	+	221	YNR	84	EEGI	F-box protein At2g32560-like isoform X1
XP_028055195.1	452727	452915	-	34	YRR	12	DTIV	uncharacterized protein LOC114259388
XP_028055196.1	461543	462592	+	448	YDR	56	DKWV	uncharacterized protein LOC114259389
XP_028055198.1	640064	640096	+	596	YFR	9	EIKI	disease resistance protein RPM1-like
XP_028055199.1	108510	108690	-	208	YRR	8	ESGV	TNF receptor-associated factor homolog 1a-like
XP_028055207.1	201871	202464	+	37	YYR	97	DVFI	cellulose synthase-like protein G1 isoform X1
XP_028055208.1	201871	202464	+	37	YYR	97	DVFI	cellulose synthase-like protein G1 isoform X2
XP_028055210.1	258184	258771	+	35	YYR	45	DVPV	cellulose synthase-like protein G3 isoform X1
XP_028055211.1	258184	258771	+	35	YYR	45	DVPV	cellulose synthase-like protein G3 isoform X2
XP_028055212.1	305730	306320	+	37	YYR	47	DVQV	cellulose synthase-like protein G1
XP_028055218.1	74244	77345	-	812	YTR	103	ELQI	uncharacterized protein LOC114259400
XP_028055219.1	229881	229964	+	560	YVR	88	DKRV	uncharacterized protein LOC114259401
XP_028055230.1	280603	280920	+	298	YER	5	DATV	U-box domain-containing protein 11-like isoform X1
XP_028055231.1	280603	280920	+	298	YER	5	DATV	U-box domain-containing protein 11-like isoform X1
XP_028055232.1	280603	280920	+	298	YER	5	DATV	U-box domain-containing protein 11-like isoform X1
XP_028055233.1	280603	280920	+	298	YER	5	DATV	U-box domain-containing protein 10-like isoform X2
XP_028055238.1	585463	587070	-	153	YYR	84	ESQI	berberine bridge enzyme-like 18
XP_028055239.1	12695	12830	+	61	YLR	75	EDRI	transcription factor RAX2-like
XP_028055242.1	460140	460565	+	359	YLR	63	DAVV	glycosyl hydrolase 5 family protein-like
XP_028055244.1	548436	548880	-	222	YAR	24	DHLI	uncharacterized protein LOC114259426
XP_028055245.1	565588	565731	-	224	YLR	23	EMLI	proteasome subunit beta type-7-A isoform X1
XP_028055246.1	565588	565731	-	224	YLR	23	EMLI	proteasome subunit beta type-7-A isoform X1
XP_028055247.1	565588	565731	-	224	YLR	23	EMLI	proteasome subunit beta type-7-A isoform X2
XP_028055248.1	705817	705857	+	56	YGR	135	EHFV	uncharacterized protein LOC114259431 isoform X1
XP_028055249.1	710899	710912	+	313	YSR	47	EHFV	uncharacterized protein LOC114259431 isoform X2
XP_028055250.1	725573	725611	-	79	YYR	40	ESTI	ras-related protein RHN1-like isoform X1
XP_028055251.1	723826	723888	-	61	YYR	22	ESTI	ras-related protein RHN1-like isoform X2
XP_028055252.1	846958	848601	+	334	YPR	204	EKQI	cytochrome P450 89A2-like
XP_028055253.1	1418512	1419183	+	221	YNR	84	EEGI	F-box protein At2g32560-like isoform X2
XP_028055255.1	1072902	1074084	+	561	YQR	121	ENSI	myosin-binding protein 2
XP_028055256.1	1093380	1093588	-	125	YLR	144	EHGV	DNA repair protein RAD4
XP_028055259.1	1219217	1219401	+	703	YNR	52	ESEI	uncharacterized protein LOC114259441 isoform X1
XP_028055260.1	311255	312795	-	385	YRR	16	DVRI	uncharacterized protein LOC114259438
XP_028055261.1	1219217	1219401	+	703	YNR	52	ESEI	uncharacterized protein LOC114259441 isoform X1
XP_028055263.1	1227092	1227429	+	604	YNR	34	EKVV	uncharacterized protein LOC114259441 isoform X3
XP_028055266.1	1441541	1441622	-	690	YER	52	DRLI	probable LRR receptor-like serine/threonine-protein kinase At1g67720
XP_028055276.1	347481	347531	-	52	YVR	44	DLDV	probable histidine kinase 3
XP_028055280.1	770047	770152	+	98	YDR	58	EDSV	ribonuclease J isoform X3
XP_028055286.1	1099903	1100421	-	28	YHR	214	DILV	uncharacterized protein LOC114259467
XP_028055290.1	1287295	1287417	-	38	YLR	7	ENKI	uncharacterized protein LOC114259470
XP_028055291.1	1765248	1765437	+	460	YLR	80	DRSV	uncharacterized protein LOC114259471
XP_028055292.1	1943518	1943767	-	364	YER	105	DTFV	protein FAR1-RELATED SEQUENCE 6-like
XP_028055296.1	2060079	2060693	+	291	YAR	143	DNDV	transcription factor bHLH85-like
XP_028055303.1	3913828	3914090	+	60	YLR	23	ERLI	myb-related protein 308-like
XP_028055304.1	3914989	3915057	+	101	YLR	156	DVLI	protein FAR1-RELATED SEQUENCE 5-like
XP_028055309.1	4397688	4398002	+	100	YKR	81	EPYI	cyanogenic beta-glucosidase-like
XP_028055310.1	217149	217616	-	31	YQR	47	DIAI	uncharacterized protein LOC114259496
XP_028055315.1	5218526	5220217	-	161	YRR	119	DFLV	uncharacterized protein LOC114259505
XP_028055316.1	78828	79370	+	174	YKR	17	DPTV	glycosyltransferase BC10-like isoform X1
XP_028055317.1	78561	78563	+	171	YKR	14	DPTV	glycosyltransferase BC10-like isoform X2
XP_028055318.1	439398	439503	+	463	YHR	4	EKRI	probable aminotransferase TAT2 isoform X1
XP_028055320.1	443559	443589	+	438	YHR	11	DHTI	probable aminotransferase TAT2 isoform X2
XP_028055321.1	506176	506427	+	259	YKR	101	ELKV	uncharacterized exonuclease domain-containing protein At3g15140 isoform X1
XP_028055322.1	506176	506427	+	232	YKR	101	ELKV	uncharacterized exonuclease domain-containing protein At3g15140 isoform X2
XP_028055335.1	1153039	1153065	+	21	YHR	46	EKVV	uncharacterized protein LOC114259520
XP_028055336.1	1149751	1149766	+	45	YRR	13	DSEI	uncharacterized protein LOC114259521 isoform X1
XP_028055339.1	1151428	1151530	+	36	YRR	4	DSEI	uncharacterized protein LOC114259521 isoform X3
XP_028055343.1	1685373	1685463	+	559	YGR	181	DESV	HIPL1 protein-like
XP_028055344.1	1748703	1749158	+	421	YDR	9	DPSV	DDT domain-containing protein DDR4-like
XP_028055345.1	1760667	1762166	-	58	YIR	176	EIGV	AAA-ATPase ASD%2C mitochondrial-like
XP_028055349.1	2677509	2679539	-	415	YCR	161	DNHV	L-type lectin-domain containing receptor kinase IV.1-like
XP_028055350.1	2834444	2835746	-	411	YCR	58	DTSV	L-type lectin-domain containing receptor kinase IV.1-like isoform X1
XP_028055351.1	2834771	2835746	-	411	YCR	58	DTSV	L-type lectin-domain containing receptor kinase IV.1-like isoform X2
XP_028055352.1	2834879	2835746	-	405	YCR	58	DTSV	L-type lectin-domain containing receptor kinase IV.1-like isoform X3
XP_028055359.1	3107429	3107842	+	439	YLR	56	EQDI	uncharacterized protein LOC114259540 isoform X1
XP_028055360.1	3107429	3107842	+	438	YLR	56	EQDI	uncharacterized protein LOC114259540 isoform X2
XP_028055361.1	3150360	3150426	+	110	YMR	20	EEMI	28 kDa heat- and acid-stable phosphoprotein-like
XP_028055362.1	3170477	3170700	-	83	YYR	22	DSGV	ras-related protein RABA1f-like
XP_028055365.1	3641314	3642240	-	119	YQR	168	ESNV	protein FREE1-like isoform X1
XP_028055366.1	3641314	3642240	-	119	YQR	168	ESNV	protein FREE1-like isoform X2
XP_028055367.1	3729788	3729880	-	64	YMR	244	EQVV	vacuolar protein sorting-associated protein 35B-like isoform X1
XP_028055368.1	3729788	3729880	-	64	YMR	244	EQVV	vacuolar protein sorting-associated protein 35B-like isoform X2
XP_028055369.1	3729373	3729436	-	326	YPR	155	EQVV	vacuolar protein sorting-associated protein 35B-like isoform X3
XP_028055370.1	3728594	3728697	-	283	YPR	112	EQVV	vacuolar protein sorting-associated protein 35B-like isoform X4
XP_028055371.1	3727868	3727906	-	183	YPR	12	EQVV	vacuolar protein sorting-associated protein 35B-like isoform X5
XP_028055373.1	3739152	3739250	-	67	YNR	14	DGAV	rac-like GTP-binding protein 5 isoform X1
XP_028055374.1	3739152	3739250	-	67	YNR	14	DGAV	rac-like GTP-binding protein 5 isoform X2
XP_028055375.1	3767945	3768229	-	858	YTR	151	DKNI	ABC transporter B family member 13-like isoform X1
XP_028055376.1	3766720	3766819	-	683	YTR	63	EEVI	ABC transporter B family member 13-like isoform X2
XP_028055377.1	3766759	3766819	-	670	YTR	50	EEVI	ABC transporter B family member 13-like isoform X3
XP_028055378.1	3766458	3766520	-	640	YTR	20	EEVI	ABC transporter B family member 13-like isoform X4
XP_028055386.1	4261866	4261925	+	189	YGR	135	EEAV	uncharacterized protein LOC114259557
XP_028055387.1	4523909	4524076	+	215	YKR	196	EPYI	beta-glucosidase 12-like isoform X1
XP_028055388.1	4532726	4532813	+	165	YKR	6	DVEI	beta-glucosidase 12-like isoform X2
XP_028055396.1	5182789	5183124	-	40	YAR	193	EEII	PXMP2/4 family protein 4
XP_028055397.1	5191050	5191163	-	111	YSR	219	DKQV	uncharacterized protein LOC114259567
XP_028055398.1	5191050	5191163	-	111	YSR	219	DKQV	uncharacterized protein LOC114259567
XP_028055399.1	5204868	5205131	+	9	YNR	105	ENII	probable E3 ubiquitin-protein ligase RHY1A
XP_028055400.1	302137	302738	-	209	YMR	4	EKNV	uncharacterized protein LOC114259569
XP_028055401.1	303782	304414	-	353	YLR	127	DEKI	uncharacterized protein LOC114259570
XP_028055405.1	574776	575807	-	104	YQR	51	EYDI	uncharacterized protein LOC114259573
XP_028055407.1	1041984	1041999	+	108	YKR	24	EKGI	uncharacterized protein LOC114259575
XP_028055412.1	1089420	1089587	-	6	YQR	74	DLDI	L10-interacting MYB domain-containing protein-like
XP_028055414.1	1538136	1538996	-	65	YLR	31	EDSI	uncharacterized protein LOC114259581
XP_028055415.1	1580967	1581635	-	19	YPR	144	EALV	uncharacterized protein LOC114259583
XP_028055416.1	1602789	1602928	+	31	YRR	238	DFNI	uncharacterized protein LOC114259584
XP_028055420.1	1782545	1782698	+	140	YNR	14	EAHI	uncharacterized protein LOC114259587
XP_028055421.1	1853902	1854048	+	129	YAR	61	EENI	alanine--tRNA ligase-like
XP_028055424.1	2009924	2010097	+	31	YNR	20	DPDV	uncharacterized protein LOC114259592
XP_028055425.1	2012616	2012827	+	273	YAR	7	DTQI	uncharacterized protein LOC114259593
XP_028055430.1	2706840	2708972	-	179	YLR	3	ENNV	protein FAR1-RELATED SEQUENCE 5-like
XP_028055431.1	2875721	2876374	+	69	YAR	31	ELAV	uncharacterized protein LOC114259598
XP_028055433.1	3138899	3139594	+	151	YMR	52	DLVI	zinc finger MYM-type protein 5-like
XP_028055434.1	3432634	3433027	-	35	YRR	75	EFDV	uncharacterized protein LOC114259602
XP_028055438.1	3692292	3692397	-	228	YKR	32	ELSV	uncharacterized protein LOC114259605
XP_028055439.1	3710709	3710746	-	349	YTR	91	EECV	prostaglandin E synthase 2-like
XP_028055452.1	3121876	3122088	+	31	YHR	39	EEII	peroxidase 5-like isoform X1
XP_028055453.1	3121876	3122088	+	31	YHR	39	EEII	peroxidase 5-like isoform X2
XP_028055454.1	3121876	3122088	+	31	YHR	39	EEII	peroxidase 3-like isoform X3
XP_028055456.1	3909727	3909989	+	60	YLR	23	ERLI	myb-related protein 308-like
XP_028055458.1	68218	68334	-	228	YPR	137	DGRV	uncharacterized protein LOC114259639 isoform X1
XP_028055459.1	68012	68063	-	168	YPR	77	DGRV	uncharacterized protein LOC114259639 isoform X2
XP_028055460.1	76547	78811	-	208	YFR	318	DDVV	protein FAR-RED IMPAIRED RESPONSE 1-like
XP_028055461.1	136722	136940	-	601	YRR	77	ECVI	protein CHROMATIN REMODELING 4 isoform X1
XP_028055462.1	136722	136940	-	601	YRR	77	ECVI	protein CHROMATIN REMODELING 4 isoform X1
XP_028055463.1	136722	136940	-	601	YRR	77	ECVI	protein CHROMATIN REMODELING 4 isoform X1
XP_028055464.1	136722	136940	-	601	YRR	77	ECVI	protein CHROMATIN REMODELING 4 isoform X1
XP_028055465.1	136722	136940	-	601	YRR	77	ECVI	protein CHROMATIN REMODELING 4 isoform X1
XP_028055466.1	136722	136940	-	601	YRR	77	ECVI	protein CHROMATIN REMODELING 4 isoform X1
XP_028055467.1	136722	136940	-	601	YRR	77	ECVI	protein CHROMATIN REMODELING 4 isoform X2
XP_028055468.1	136722	136940	-	600	YRR	77	ECVI	protein CHROMATIN REMODELING 4 isoform X3
XP_028055469.1	147210	150242	+	136	YER	54	EFNI	uncharacterized protein LOC114259643
XP_028055470.1	147210	150242	+	136	YER	54	EFNI	uncharacterized protein LOC114259643
XP_028055471.1	180268	180393	-	149	YSR	84	EDVI	potassium transporter 11-like isoform X1
XP_028055472.1	180268	180393	-	149	YSR	84	EDVI	potassium transporter 11-like isoform X1
XP_028055473.1	180268	180393	-	149	YSR	84	EDVI	potassium transporter 11-like isoform X1
XP_028055474.1	180268	180393	-	149	YSR	84	EDVI	potassium transporter 11-like isoform X1
XP_028055475.1	170355	170490	-	113	YDR	63	DVVV	potassium transporter 11-like isoform X2
XP_028055479.1	268846	269793	+	164	YMR	6	DAGI	F-box/LRR-repeat protein 20-like
XP_028055484.1	76165	76456	+	270	YLR	69	EVEV	acetyl-CoA-benzylalcohol acetyltransferase-like
XP_028055485.1	279768	280410	+	276	YNR	162	DKEI	uncharacterized protein LOC114259659 isoform X1
XP_028055486.1	279768	280162	+	233	YNR	260	EWLI	uncharacterized protein LOC114259659 isoform X2
XP_028055489.1	440716	441324	-	763	YDR	29	EAIV	ATP-dependent RNA helicase DEAH11%2C chloroplastic-like
XP_028055490.1	462505	462726	+	183	YRR	119	EGGV	LOW QUALITY PROTEIN: bifunctional riboflavin biosynthesis protein RIBA 1%2C chloroplastic-like
XP_028055492.1	514845	515015	-	278	YYR	97	DFTV	LMBR1 domain-containing protein 2 homolog A-like
XP_028055493.1	522785	523270	-	134	YHR	8	EDNV	14-3-3 protein 2-like
XP_028055500.1	981112	983496	+	445	YDR	98	DSAV	lysine-specific histone demethylase 1 homolog 1
XP_028055501.1	993753	994206	+	78	YNR	181	DSLV	metacaspase-3-like isoform X1
XP_028055502.1	993753	994206	+	78	YNR	181	DSLV	metacaspase-3-like isoform X2
XP_028055504.1	1005173	1005983	-	372	YTR	77	DNFV	uncharacterized protein LOC114259679
XP_028055505.1	1062219	1062283	+	80	YGR	2	ESQI	uncharacterized protein LOC114259681
XP_028055507.1	1115312	1115444	-	349	YTR	82	DCTI	uncharacterized protein LOC114259683
XP_028055508.1	179138	179939	+	134	YVR	19	ELEI	uncharacterized protein LOC114259680
XP_028055510.1	1153477	1153616	-	118	YLR	35	DDEI	zinc finger CCCH domain-containing protein 62-like isoform X1
XP_028055511.1	1153477	1153616	-	111	YLR	35	DDEI	zinc finger CCCH domain-containing protein 62-like isoform X2
XP_028055512.1	1153477	1153616	-	104	YLR	35	DDEI	zinc finger CCCH domain-containing protein 62-like isoform X3
XP_028055513.1	1197524	1198069	-	427	YMR	21	DNAI	CDPK-related protein kinase-like
XP_028055514.1	1378081	1378100	-	156	YDR	5	DSRV	phosphoglycerate mutase-like protein 4 isoform X1
XP_028055515.1	1378081	1378100	-	156	YDR	5	DSRV	phosphoglycerate mutase-like protein 4 isoform X2
XP_028055516.1	1378081	1378100	-	156	YDR	5	DSRV	phosphoglycerate mutase-like protein 4 isoform X3
XP_028055517.1	1378081	1378100	-	156	YDR	5	DSRV	phosphoglycerate mutase-like protein 4 isoform X4
XP_028055518.1	1378081	1378100	-	156	YDR	5	DSRV	phosphoglycerate mutase-like protein 4 isoform X5
XP_028055519.1	1378081	1378100	-	156	YDR	5	DSRV	phosphoglycerate mutase-like protein 4 isoform X6
XP_028055520.1	1378081	1378100	-	112	YDR	5	DSRV	phosphoglycerate mutase-like protein 4 isoform X7
XP_028055522.1	1378081	1378100	-	156	YDR	5	DSRV	phosphoglycerate mutase-like protein 4 isoform X8
XP_028055523.1	1378081	1378100	-	156	YDR	5	DSRV	phosphoglycerate mutase-like protein 4 isoform X9
XP_028055524.1	1378081	1378100	-	156	YDR	5	DSRV	phosphoglycerate mutase-like protein 4 isoform X10
XP_028055525.1	1378081	1378100	-	156	YDR	5	DSRV	phosphoglycerate mutase-like protein 4 isoform X11
XP_028055526.1	1412488	1412718	+	162	YLR	182	DVII	patatin-like protein 2
XP_028055527.1	1425326	1425496	-	356	YSR	9	DISI	peptidyl-prolyl cis-trans isomerase CYP40-like isoform X1
XP_028055528.1	1425326	1425496	-	356	YSR	9	DISI	peptidyl-prolyl cis-trans isomerase CYP40-like isoform X1
XP_028055529.1	1425326	1425496	-	321	YSR	9	DISI	peptidyl-prolyl cis-trans isomerase CYP40-like isoform X2
XP_028055537.1	1610841	1611057	-	45	YVR	28	EVSV	transcription factor HHO5-like isoform X1
XP_028055538.1	1610841	1611057	-	45	YVR	28	EVSV	transcription factor HHO5-like isoform X2
XP_028055539.1	1644260	1644549	-	145	YIR	35	DFGI	upstream activation factor subunit spp27-like isoform X1
XP_028055540.1	1644260	1644549	-	145	YIR	35	DFGI	upstream activation factor subunit spp27-like isoform X2
XP_028055541.1	1644260	1644549	-	145	YIR	35	DFGI	upstream activation factor subunit spp27-like isoform X3
XP_028055542.1	1729275	1729733	-	14	YFR	27	ENAI	probable mediator of RNA polymerase II transcription subunit 26b
XP_028055545.1	398433	398568	-	174	YIR	32	DSSI	uncharacterized protein LOC114259702
XP_028055547.1	734560	736899	-	264	YTR	78	DSRV	uncharacterized protein LOC114259705
XP_028055551.1	1043344	1045002	+	43	YKR	76	DCHI	uncharacterized protein LOC114259711
XP_028055553.1	1085404	1085710	-	155	YPR	8	EELV	F-box/kelch-repeat protein At3g23880-like
XP_028055555.1	1602810	1602854	+	431	YKR	6	EEEV	probably inactive receptor-like protein kinase At2g46850
XP_028055558.1	1005145	1005529	+	15	YYR	42	DFLI	rust resistance kinase Lr10-like
XP_028055569.1	875712	876415	-	76	YIR	217	EGEI	uncharacterized protein LOC114259743
XP_028055570.1	892044	892644	+	294	YYR	17	DLCV	uncharacterized protein LOC114259744
XP_028055573.1	938602	940377	-	69	YTR	55	EVEI	uncharacterized protein LOC114259747
XP_028055578.1	1545691	1545937	+	275	YIR	81	DNAV	BTB/POZ domain-containing protein At2g46260-like
XP_028055585.1	125927	127137	+	120	YDR	204	DSWV	eukaryotic translation initiation factor 4B3-like
XP_028055590.1	296021	297043	-	282	YYR	168	ELGI	gamete and mating-type specific protein A-like
XP_028055597.1	860528	862552	-	361	YFR	166	EVSI	ABC transporter C family member 10-like
XP_028055599.1	1265211	1265479	-	20	YSR	41	EIDI	probable sugar phosphate/phosphate translocator At3g14410
XP_028055602.1	1050977	1051576	-	78	YTR	2	EEAI	uncharacterized protein LOC114259772 isoform X1
XP_028055604.1	1486627	1487114	-	220	YKR	149	EGSV	dual specificity protein phosphatase 12-like
XP_028055605.1	1380045	1380343	+	106	YER	5	ERRV	tryptophan aminotransferase-related protein 2-like
XP_028055607.1	1277089	1277219	-	142	YNR	3	EVVV	aspartic proteinase nepenthesin-1-like
XP_028055616.1	1488216	1488287	+	70	YTR	25	DIAI	uncharacterized protein LOC114259788 isoform X3
XP_028055618.1	270764	271051	-	78	YRR	22	DTVV	uncharacterized protein LOC114259791
XP_028055619.1	150805	151054	+	66	YCR	40	EFDI	uncharacterized protein LOC114259794
XP_028055621.1	390618	392408	-	104	YQR	98	DELI	uncharacterized protein LOC114259797
XP_028055625.1	915505	915583	-	4	YGR	321	DWVV	zinc finger CCCH domain-containing protein 32-like
XP_028055626.1	915505	915583	-	4	YGR	321	DWVV	zinc finger CCCH domain-containing protein 32-like
XP_028055633.1	1088755	1088836	+	373	YCR	67	DQRV	LRR receptor-like serine/threonine-protein kinase FEI 2
XP_028055636.1	1325011	1325154	+	236	YRR	40	DLRV	DNA-binding protein SMUBP-2-like isoform X1
XP_028055637.1	1325011	1325154	+	236	YRR	40	DLRV	DNA-binding protein SMUBP-2-like isoform X2
XP_028055638.1	1323342	1323530	+	219	YKR	92	EETV	adenylosuccinate synthetase 2%2C chloroplastic-like
XP_028055644.1	100882	101456	-	111	YQR	84	DGSI	large ribosomal RNA subunit accumulation protein YCED homolog 1%2C chloroplastic
XP_028055646.1	39252	40574	+	706	YSR	83	ESTV	extra-large guanine nucleotide-binding protein 1-like
XP_028055647.1	39252	40574	+	706	YSR	83	ESTV	extra-large guanine nucleotide-binding protein 1-like
XP_028055648.1	39252	40574	+	706	YSR	83	ESTV	extra-large guanine nucleotide-binding protein 1-like
XP_028055652.1	61021	61174	-	323	YLR	14	EGEI	uncharacterized membrane protein At3g27390-like isoform X1
XP_028055653.1	61021	61114	-	303	YLR	47	DWLV	uncharacterized membrane protein At3g27390-like isoform X2
XP_028055654.1	61021	61114	-	303	YLR	47	DWLV	uncharacterized membrane protein At3g27390-like isoform X2
XP_028055655.1	61021	61174	-	323	YLR	14	EGEI	uncharacterized membrane protein At3g27390-like isoform X3
XP_028055656.1	60060	60239	-	228	YLR	99	EEPI	uncharacterized membrane protein At3g27390-like isoform X4
XP_028055661.1	66193	66279	-	271	YMR	65	ENGV	B3 domain-containing protein At4g01580-like isoform X3
XP_028055664.1	101254	102269	-	199	YVR	64	EEPV	uncharacterized protein LOC114259830
XP_028055665.1	551553	551835	+	94	YGR	188	ETEI	cytochrome P450 714C2-like
XP_028055666.1	571918	572200	+	94	YGR	188	ETEI	cytochrome P450 714C2-like
XP_028055667.1	646509	646738	+	28	YVR	188	ETEI	cytochrome P450 714C2-like
XP_028055669.1	162178	162459	+	70	YPR	23	EYKV	uncharacterized protein LOC114259833
XP_028055672.1	713551	713605	-	78	YKR	18	EEPI	uncharacterized protein LOC114259839
XP_028055678.1	237131	237533	-	96	YVR	26	EIFV	UBP1-associated proteins 1A-like
XP_028055680.1	166067	166210	+	133	YCR	53	ERLI	serine/threonine-protein phosphatase 7 long form homolog
XP_028055688.1	485545	485646	-	234	YYR	72	ERVV	shaggy-related protein kinase eta-like
XP_028055689.1	1534370	1534680	-	55	YHR	338	DRFI	uncharacterized protein LOC114259828
XP_028055690.1	485545	485646	-	234	YYR	72	ERVV	shaggy-related protein kinase eta-like
XP_028055702.1	1364047	1364104	-	78	YRR	56	EEQV	peroxisomal membrane protein PEX14
XP_028055703.1	1364047	1364104	-	78	YRR	56	EEQV	peroxisomal membrane protein PEX14
XP_028055714.1	1592329	1592574	-	53	YRR	180	EAEV	uncharacterized protein LOC114259877
XP_028055716.1	1773766	1773900	-	394	YIR	460	EAVI	protein NRT1/ PTR FAMILY 5.5-like
XP_028055719.1	862181	862894	+	41	YVR	64	EIGV	C-terminal binding protein AN-like
XP_028055722.1	502735	504067	+	220	YWR	80	DRKV	G-type lectin S-receptor-like serine/threonine-protein kinase At1g61550
XP_028055723.1	611033	612368	+	221	YWR	80	DRKV	G-type lectin S-receptor-like serine/threonine-protein kinase At1g61550
XP_028055724.1	641224	642532	-	212	YWR	30	DTLI	G-type lectin S-receptor-like serine/threonine-protein kinase SD1-29 isoform X1
XP_028055725.1	641224	642532	-	212	YWR	30	DTLI	G-type lectin S-receptor-like serine/threonine-protein kinase SD1-29 isoform X2
XP_028055729.1	298306	298800	+	21	YPR	25	ETIV	uncharacterized protein LOC114259900
XP_028055730.1	371013	371466	+	83	YFR	20	DDDI	uncharacterized protein LOC114259902
XP_028055734.1	62895	63140	-	268	YQR	99	ERAV	uncharacterized protein LOC114259910
XP_028055744.1	425212	426505	-	423	YIR	87	ETPI	G-type lectin S-receptor-like serine/threonine-protein kinase At4g27290 isoform X1
XP_028055745.1	425212	426505	-	423	YIR	87	ETPI	G-type lectin S-receptor-like serine/threonine-protein kinase At4g27290 isoform X2
XP_028055746.1	425212	426505	-	423	YIR	87	ETPI	G-type lectin S-receptor-like serine/threonine-protein kinase At4g27290 isoform X3
XP_028055747.1	901758	901825	-	29	YTR	254	DDHV	uncharacterized protein LOC114259925
XP_028055748.1	463883	465185	-	426	YIR	33	DTTI	G-type lectin S-receptor-like serine/threonine-protein kinase At4g27290 isoform X1
XP_028055749.1	463883	465185	-	426	YIR	33	DTTI	G-type lectin S-receptor-like serine/threonine-protein kinase At4g27290 isoform X2
XP_028055750.1	483247	484552	-	427	YIR	48	DTIV	G-type lectin S-receptor-like serine/threonine-protein kinase At4g27290 isoform X1
XP_028055751.1	483247	484552	-	427	YIR	48	DTIV	G-type lectin S-receptor-like serine/threonine-protein kinase At4g27290 isoform X2
XP_028055753.1	505907	508079	-	415	YDR	3	DGGV	histone-lysine N-methyltransferase ATXR3-like isoform X1
XP_028055754.1	505907	508079	-	415	YDR	3	DGGV	histone-lysine N-methyltransferase ATXR3-like isoform X2
XP_028055760.1	923013	923172	+	69	YLR	30	DRTI	sphingoid long-chain bases kinase 2%2C mitochondrial isoform X1
XP_028055762.1	784978	785058	-	212	YAR	38	EEEV	isoprene synthase%2C chloroplastic-like isoform X1
XP_028055763.1	788064	788144	-	212	YAR	38	EEEV	isoprene synthase%2C chloroplastic-like isoform X2
XP_028055764.1	784978	785058	-	212	YAR	38	EEEV	isoprene synthase%2C chloroplastic-like isoform X3
XP_028055766.1	1101627	1104257	+	97	YHR	5	DPVV	disease resistance RPP13-like protein 4
XP_028055767.1	1113020	1115650	+	780	YAR	5	DPVV	disease resistance RPP13-like protein 4 isoform X1
XP_028055768.1	1113125	1115650	+	745	YAR	41	DLLI	disease resistance RPP13-like protein 4 isoform X2
XP_028055769.1	923013	923172	+	69	YLR	30	DRTI	sphingoid long-chain bases kinase 2%2C mitochondrial isoform X2
XP_028055771.1	118100	118957	-	107	YAR	119	EENV	uncharacterized protein LOC114259940
XP_028055772.1	487840	487914	+	132	YSR	128	DKSV	uncharacterized protein LOC114259941
XP_028055779.1	932141	932143	+	54	YVR	34	DIDV	40S ribosomal protein S10-1-like
XP_028055781.1	1055576	1055932	+	105	YIR	48	DRAI	uncharacterized protein LOC114259951
XP_028055782.1	1306320	1306547	-	224	YTR	17	DPDI	protein MAIN-LIKE 1-like
XP_028055785.1	14432	14503	-	86	YSR	23	DMVI	histone-lysine N-methyltransferase ATX2-like
XP_028055789.1	258119	258193	-	195	YAR	85	EWLV	putative threonine aspartase isoform X2
XP_028055796.1	227901	230189	-	35	YLR	71	EWSV	putative disease resistance protein At3g14460
XP_028055800.1	211836	213305	+	296	YSR	59	DVFI	uncharacterized protein LOC114259966
XP_028055801.1	75513	75708	+	216	YAR	16	DKKI	probable linoleate 9S-lipoxygenase 5
XP_028055804.1	113441	113465	+	50	YLR	80	DTTV	5-methyltetrahydropteroyltriglutamate--homocysteine methyltransferase-like isoform X1
XP_028055805.1	122626	122975	+	40	YLR	70	DTTV	5-methyltetrahydropteroyltriglutamate--homocysteine methyltransferase-like isoform X2
XP_028055807.1	122626	122975	+	40	YLR	70	DTTV	5-methyltetrahydropteroyltriglutamate--homocysteine methyltransferase-like isoform X2
XP_028055809.1	32371	33603	+	136	YTR	10	EFKI	mitogen-activated protein kinase kinase kinase 17-like
XP_028055810.1	18954	19046	+	74	YQR	25	DSLV	uncharacterized protein LOC114259975
XP_028055821.1	701475	701661	+	197	YDR	70	DTRI	uncharacterized protein LOC114259984
XP_028055829.1	83439	83765	+	72	YQR	94	DPII	uncharacterized protein LOC114259994
XP_028055833.1	333287	333578	+	240	YAR	4	DSNV	protein FAR-RED IMPAIRED RESPONSE 1-like
XP_028055835.1	1015274	1015409	-	203	YGR	106	DQDV	protein FAR1-RELATED SEQUENCE 5-like
XP_028055838.1	148979	149056	+	602	YLR	94	ERVV	probable inactive receptor-like protein kinase At3g56050 isoform X1
XP_028055839.1	149407	149512	+	552	YLR	44	ERVV	probable inactive receptor-like protein kinase At3g56050 isoform X2
XP_028055840.1	277206	277300	-	73	YFR	215	EGDI	uncharacterized protein LOC114260007
XP_028055842.1	344081	344086	+	333	YKR	51	ELKI	protein LAZY 1-like
XP_028055843.1	344081	344086	+	333	YKR	51	ELKI	protein LAZY 1-like
XP_028055849.1	509504	509812	-	182	YLR	34	DQTV	uncharacterized protein LOC114260013
XP_028055851.1	1632736	1633423	-	435	YIR	288	ERAI	protein TIC 56%2C chloroplastic
XP_028055858.1	1788393	1789136	-	228	YER	96	ESLI	prolycopene isomerase%2C chloroplastic isoform X1
XP_028055869.1	1788393	1789136	-	228	YER	96	ESLI	prolycopene isomerase%2C chloroplastic isoform X2
XP_028055870.1	1032129	1032746	-	275	YHR	143	DDVI	UDP-glucuronic acid decarboxylase 1-like
XP_028055871.1	1032129	1032746	-	275	YHR	143	DDVI	UDP-glucuronic acid decarboxylase 1-like
XP_028055872.1	1048394	1048682	-	60	YAR	157	EHVI	probable pectate lyase 4
XP_028055873.1	1078357	1078827	+	112	YTR	60	DGSV	chaperone protein dnaJ 20%2C chloroplastic-like
XP_028055875.1	1250297	1251376	-	322	YRR	159	EAKI	protein SLOW GREEN 1%2C chloroplastic-like
XP_028055887.1	720970	721771	-	577	YSR	204	DLTV	cysteine-rich receptor-like protein kinase 10
XP_028055891.1	47519	48733	-	91	YSR	27	EEVI	F-box protein At5g07610-like
XP_028055892.1	34044	35258	-	91	YSR	27	EEVI	F-box protein At5g07610-like
XP_028055893.1	35769	36618	-	91	YSR	27	EEVI	F-box protein At5g07610-like
XP_028055894.1	275552	275729	+	70	YER	71	ERRI	LOW QUALITY PROTEIN: AFG1-like ATPase
XP_028055923.1	1477882	1479532	-	76	YLR	496	ESGV	probable LRR receptor-like serine/threonine-protein kinase At4g37250
XP_028055924.1	1502060	1502954	-	294	YPR	8	EPLV	putative oxidoreductase C1F5.03c
XP_028055929.1	802068	802598	+	92	YRR	33	DILI	F-box protein SNE
XP_028055930.1	667024	667321	-	66	YIR	13	EGAI	G-type lectin S-receptor-like serine/threonine-protein kinase At1g61460
XP_028055931.1	926031	926433	-	167	YKR	81	EIRI	probable LRR receptor-like serine/threonine-protein kinase At3g47570
XP_028055933.1	1058455	1060317	-	567	YLR	270	DLGI	putative receptor-like protein kinase At3g47110
XP_028055934.1	1084594	1086606	-	382	YLR	24	DASV	receptor kinase-like protein Xa21
XP_028055938.1	1249077	1249127	-	94	YVR	43	EPEV	probable glycosyltransferase At5g03795
XP_028055939.1	1267845	1268757	-	259	YNR	13	EDLV	uncharacterized protein LOC114260081
XP_028055941.1	821035	821973	+	130	YWR	182	DMFV	cytochrome P450 71A6-like
XP_028055942.1	1083558	1083619	-	94	YTR	132	EPNI	subtilisin-like protease SBT5.6
XP_028055943.1	143490	143720	+	277	YPR	57	EQTV	peptidyl-prolyl cis-trans isomerase CYP37%2C chloroplastic-like isoform X1
XP_028055944.1	143490	143720	+	277	YPR	57	EQTV	peptidyl-prolyl cis-trans isomerase CYP37%2C chloroplastic-like isoform X2
XP_028055950.1	1664165	1664531	+	97	YGR	34	DCLI	ubiquitin-activating enzyme E1 1-like
XP_028055953.1	613367	613531	-	166	YGR	70	DDCI	lanC-like protein GCR2
XP_028055958.1	844171	844523	+	325	YNR	12	DLCI	CBS domain-containing protein CBSX5-like
XP_028055960.1	918524	918649	+	402	YLR	34	ERSI	MLO-like protein 11 isoform X1
XP_028055961.1	918524	918649	+	402	YLR	34	ERSI	MLO-like protein 11 isoform X2
XP_028055962.1	918524	918649	+	386	YLR	34	ERSI	MLO-like protein 11 isoform X3
XP_028055964.1	1121127	1121381	-	35	YSR	53	DQWV	pentatricopeptide repeat-containing protein At4g21705%2C mitochondrial-like
XP_028055965.1	1161748	1162476	-	107	YGR	4	EQNI	E3 ubiquitin-protein ligase RMA3-like
XP_028055966.1	1161748	1162476	-	107	YGR	4	EQNI	E3 ubiquitin-protein ligase RMA3-like
XP_028055969.1	118950	119240	+	182	YNR	132	DKAI	uncharacterized protein LOC114260109
XP_028055970.1	340166	340217	+	112	YTR	46	DSVI	malonate--CoA ligase-like
XP_028055972.1	657004	658200	+	140	YIR	21	EKLV	zinc finger MYM-type protein 1-like
XP_028055980.1	1219816	1220046	+	50	YTR	18	EEEV	dynein light chain-like
XP_028055984.1	60278	60389	-	22	YSR	140	EFEV	uncharacterized protein LOC114260129
XP_028055991.1	932359	933261	+	89	YKR	22	EKSI	uncharacterized protein LOC114260136
XP_028055996.1	333821	334846	+	107	YTR	20	DGTV	probable carboxylesterase 15
XP_028056004.1	299513	301714	+	336	YSR	111	EAQV	putative pentatricopeptide repeat-containing protein At3g11460%2C mitochondrial
XP_028056011.1	371396	372175	-	322	YDR	63	DHLV	uncharacterized protein LOC114260153
XP_028056012.1	390652	391425	-	82	YLR	149	ESDV	uncharacterized protein LOC114260154
XP_028056014.1	427426	427853	+	150	YAR	34	EKLV	cyclin-U1-1 isoform X1
XP_028056015.1	427426	427754	+	117	YAR	34	EKLV	cyclin-U1-1 isoform X2
XP_028056017.1	400913	401094	-	508	YDR	65	DVNV	serine/threonine-protein kinase STY46-like isoform X1
XP_028056018.1	459783	459866	+	297	YKR	84	DCLV	histone-lysine N-methyltransferase ATXR2
XP_028056019.1	482198	482324	-	204	YSR	117	DDRI	zinc finger CCCH domain-containing protein 13 isoform X1
XP_028056020.1	478813	478861	-	178	YSR	91	DDRI	zinc finger CCCH domain-containing protein 13 isoform X2
XP_028056021.1	478813	478861	-	178	YSR	91	DDRI	zinc finger CCCH domain-containing protein 13 isoform X2
XP_028056022.1	478813	478861	-	178	YSR	91	DDRI	zinc finger CCCH domain-containing protein 13 isoform X2
XP_028056023.1	478813	478861	-	178	YSR	91	DDRI	zinc finger CCCH domain-containing protein 13 isoform X2
XP_028056024.1	478967	478994	-	171	YSR	84	DDRI	zinc finger CCCH domain-containing protein 13 isoform X3
XP_028056025.1	648202	648240	-	145	YRR	50	DRKV	gibberellin receptor GID1C-like
XP_028056026.1	400913	401094	-	456	YDR	65	DVNV	serine/threonine-protein kinase STY46-like isoform X2
XP_028056031.1	400913	401094	-	508	YDR	65	DVNV	serine/threonine-protein kinase STY46-like isoform X3
XP_028056036.1	695283	695431	-	68	YER	69	ERLV	uncharacterized protein LOC114260173
XP_028056037.1	64253	64329	-	200	YLR	187	DPFI	uncharacterized protein LOC114260178
XP_028056039.1	42326	42537	-	103	YGR	5	ESSI	cytochrome P450 CYP749A22-like
XP_028056040.1	253772	256252	-	657	YFR	8	ELLI	receptor-like protein kinase HERK 1
XP_028056042.1	232831	233280	+	64	YLR	12	DARV	uncharacterized protein LOC114260185
XP_028056046.1	26902	26945	-	33	YQR	71	EEHV	uncharacterized protein LOC114260191 isoform X2
XP_028056047.1	106287	107978	-	253	YWR	423	EHLI	inorganic phosphate transporter 1-4-like
XP_028056049.1	111990	113435	-	231	YWR	401	DHRI	LOW QUALITY PROTEIN: inorganic phosphate transporter 1-4-like
XP_028056059.1	653522	653683	+	343	YFR	48	DASV	transcription factor TGA3-like isoform X1
XP_028056060.1	653522	653683	+	343	YFR	48	DASV	transcription factor TGA3-like isoform X1
XP_028056061.1	653522	653683	+	343	YFR	48	DASV	transcription factor TGA3-like isoform X1
XP_028056062.1	653558	653683	+	331	YFR	36	DASV	transcription factor TGA3-like isoform X2
XP_028056063.1	653558	653683	+	331	YFR	36	DASV	transcription factor TGA3-like isoform X2
XP_028056064.1	689752	689899	-	104	YRR	130	ELNI	phosphopantothenate--cysteine ligase 2-like isoform X1
XP_028056065.1	689752	689899	-	104	YRR	130	ELNI	phosphopantothenate--cysteine ligase 2-like isoform X2
XP_028056066.1	679770	680046	+	107	YRR	65	EPWV	uncharacterized protein LOC114260206
XP_028056080.1	495456	496613	+	148	YSR	137	DLLI	RING-H2 finger protein ATL16-like
XP_028056084.1	59362	59447	-	216	YNR	82	DDNI	DNA-directed RNA polymerase 3%2C chloroplastic-like
XP_028056087.1	280925	280972	-	28	YER	151	DKVV	cadmium-induced protein AS8-like isoform X1
XP_028056088.1	280925	280972	-	28	YER	151	DKVV	cadmium-induced protein AS8-like isoform X2
XP_028056089.1	280925	280972	-	28	YER	151	DKVV	cadmium-induced protein AS8-like isoform X2
XP_028056090.1	280925	280972	-	28	YER	151	DKVV	cadmium-induced protein AS8-like isoform X2
XP_028056091.1	283411	283413	-	13	YER	136	DKVV	cadmium-induced protein AS8-like isoform X3
XP_028056092.1	280380	280620	-	10	YER	133	DKVV	cadmium-induced protein AS8-like isoform X4
XP_028056093.1	280380	280620	-	10	YER	133	DKVV	cadmium-induced protein AS8-like isoform X4
XP_028056094.1	280380	280620	-	10	YER	133	DKVV	cadmium-induced protein AS8-like isoform X4
XP_028056098.1	280380	280620	-	10	YER	133	DKVV	cadmium-induced protein AS8-like isoform X4
XP_028056103.1	757079	757227	+	405	YMR	86	DPSV	uncharacterized protein LOC114260228
XP_028056104.1	757079	757227	+	405	YMR	86	DPSV	uncharacterized protein LOC114260228
XP_028056105.1	785839	787533	+	518	YQR	270	EQKI	uncharacterized protein LOC114260229 isoform X1
XP_028056106.1	785839	787533	+	518	YQR	270	EQKI	uncharacterized protein LOC114260229 isoform X1
XP_028056107.1	785839	787533	+	518	YQR	270	EQKI	uncharacterized protein LOC114260229 isoform X1
XP_028056108.1	785839	787533	+	518	YQR	270	EQKI	uncharacterized protein LOC114260229 isoform X1
XP_028056109.1	785839	787533	+	518	YQR	270	EQKI	uncharacterized protein LOC114260229 isoform X2
XP_028056110.1	785839	787533	+	518	YQR	270	EQKI	uncharacterized protein LOC114260229 isoform X3
XP_028056112.1	469159	469325	+	87	YIR	3	ELEV	uncharacterized protein LOC114260234
XP_028056115.1	1704731	1705904	-	115	YLR	95	EPQI	LOW QUALITY PROTEIN: ethylene-overproduction protein 1
XP_028056117.1	873159	873488	+	42	YPR	21	EILV	uncharacterized protein At2g29880-like
XP_028056119.1	105253	105376	+	391	YSR	102	DEHI	uncharacterized protein LOC114260243 isoform X1
XP_028056120.1	105253	105376	+	391	YSR	102	DEHI	uncharacterized protein LOC114260243 isoform X2
XP_028056122.1	105253	105376	+	387	YSR	102	DEHI	uncharacterized protein LOC114260243 isoform X3
XP_028056123.1	105253	105376	+	387	YSR	102	DEHI	uncharacterized protein LOC114260243 isoform X4
XP_028056124.1	105253	105376	+	354	YSR	102	DEHI	uncharacterized protein LOC114260243 isoform X5
XP_028056125.1	105253	105376	+	350	YSR	102	DEHI	uncharacterized protein LOC114260243 isoform X6
XP_028056126.1	217877	217983	+	671	YIR	11	DLVV	probable rhamnogalacturonate lyase B isoform X1
XP_028056127.1	217877	217983	+	613	YIR	11	DLVV	probable rhamnogalacturonate lyase B isoform X2
XP_028056128.1	224362	224477	+	608	YIR	46	DDPV	probable rhamnogalacturonate lyase B isoform X3
XP_028056129.1	287647	287738	+	570	YVR	53	DNYV	uncharacterized protein LOC114260245 isoform X1
XP_028056130.1	287647	287738	+	570	YVR	53	DNYV	uncharacterized protein LOC114260245 isoform X2
XP_028056134.1	770824	771355	-	3	YHR	255	EKAV	LOW QUALITY PROTEIN: pentatricopeptide repeat-containing protein At4g26680%2C mitochondrial-like
XP_028056136.1	472007	472019	+	27	YVR	72	EDRI	putative ubiquitin-conjugating enzyme E2 38
XP_028056138.1	617305	618962	+	189	YIR	274	DLGI	probable LRR receptor-like serine/threonine-protein kinase At3g47570
XP_028056141.1	912878	913048	+	2	YQR	18	DVEI	DNA-directed RNA polymerase 3%2C chloroplastic-like
XP_028056148.1	561772	562811	-	216	YER	96	EILV	PKS-NRPS hybrid synthetase CHGG_01239-like
XP_028056152.1	791307	794069	+	750	YLR	135	DSKI	receptor-like protein 7
XP_028056155.1	116855	117569	-	215	YMR	26	DNLV	uncharacterized protein LOC114260277
XP_028056156.1	204722	205267	-	35	YKR	68	DCHI	uncharacterized protein LOC114260279
XP_028056159.1	811959	813980	+	165	YLR	51	EVYI	uncharacterized protein LOC114260278 isoform X1
XP_028056168.1	811959	813980	+	165	YLR	51	EVYI	uncharacterized protein LOC114260278 isoform X1
XP_028056173.1	811959	812541	+	165	YLR	51	EVYI	uncharacterized protein LOC114260278 isoform X2
XP_028056176.1	1421049	1421134	+	51	YDR	101	DKAI	uncharacterized protein LOC114260292
XP_028056178.1	829740	831017	-	310	YQR	84	DYPI	F-box protein At3g07870-like
XP_028056181.1	65427	65574	+	81	YIR	276	DACV	CDP-diacylglycerol--inositol 3-phosphatidyltransferase 1-like
XP_028056183.1	109253	109375	+	180	YAR	37	DCRV	glycerate dehydrogenase
XP_028056187.1	1619293	1620687	-	143	YSR	37	DNGV	QWRF motif-containing protein 2-like
XP_028056192.1	1867109	1867223	-	111	YSR	157	ETLI	uncharacterized protein LOC114260307 isoform X1
XP_028056193.1	1867109	1867223	-	111	YSR	152	ETLI	uncharacterized protein LOC114260307 isoform X2
XP_028056194.1	1866792	1866977	-	59	YSR	105	ETLI	uncharacterized protein LOC114260307 isoform X3
XP_028056195.1	1989506	1991818	-	689	YTR	136	DVVV	subtilisin-like protease SBT1.7
XP_028056211.1	832540	833895	-	230	YRR	43	DTEI	F-box protein At3g07870-like
XP_028056219.1	865750	866757	-	33	YFR	18	DKHV	F-box protein CPR1-like
XP_028056220.1	84615	85342	+	191	YER	7	EAPV	zinc finger BED domain-containing protein RICESLEEPER 2-like
XP_028056225.1	132379	132539	-	6	YPR	20	DAQI	kinetochore protein NUF2 homolog
XP_028056228.1	205520	206437	-	42	YAR	13	ETRI	probable 3-hydroxyisobutyrate dehydrogenase-like 3%2C mitochondrial
XP_028056229.1	232871	233160	-	324	YVR	106	DLNI	pentatricopeptide repeat-containing protein At1g10910%2C chloroplastic isoform X1
XP_028056230.1	232871	233160	-	324	YVR	106	DLNI	pentatricopeptide repeat-containing protein At1g10910%2C chloroplastic isoform X1
XP_028056231.1	229591	229842	-	195	YVR	61	ESSI	pentatricopeptide repeat-containing protein At1g10910%2C chloroplastic isoform X2
XP_028056232.1	229591	229842	-	195	YVR	61	ESSI	pentatricopeptide repeat-containing protein At1g10910%2C chloroplastic isoform X2
XP_028056234.1	262909	262917	+	164	YAR	3	EDVI	CCR4-NOT transcription complex subunit 10-like
[truncated: 27,956 more rows]

## Sheet: LRR_like_motif
protein_id	motif_pos	motif_seq
XP_028053012.1	549	LSSLRGIQFLDLSRNNLSGE
XP_028054850.1	559	LSSLKGIEELGLSHNNLTGQ
XP_028054895.1	478	LSSLKAIEELSLSHNNLSGE
XP_028054901.1	581	LSSLKAIEELGLSHNNLSGE
XP_028062985.1	554	LSSLKGIEELGLSHNNLTGE
XP_028062998.1	568	LSSLKAIEELSLSHNNLSGE
XP_028065891.1	429	LGNLSRIQFLDLSENSLSGS
XP_028068599.1	363	LTGLFNIGTLNLSMNHLRGT
XP_028080502.1	582	LSSLKGIEELGLSHNNLSGE
XP_028082960.1	471	LSFLRGIRELDLANNNLSGE
XP_028084213.1	117	LASLRGIQFLDLSRNNLSGQ
XP_028084230.1	444	LSFLRGIRELDLANNNLSGE
XP_028090178.1	175	LGNLSSITRLDLSFNKLSGE
XP_028090215.1	175	LGNLSSITRLDLSFNKLSGE
XP_028102996.1	130	LDFLRGIQLLDLSRNNLSGR
XP_028109879.1	425	LGNLTKIQFLDLAENSLSGS
XP_028117107.1	303	LDFLRGIQLLDLSRNNLSGR
XP_028121460.1	505	LGQLQNIASLILNNNNLRGE
XP_028121469.1	505	LGQLQNIASLILNNNNLRGE
XP_028124357.1	527	LSSLKAIEELGLSHNNLSGE
XP_028124358.1	359	LSSLKAIEELSLSHNNLSGE
XP_028124364.1	286	LSSLKAIEELSLSHNNLSGE

## Sheet: NAC_like_motif
protein_id	motif	motif_pos	motif_start_res	motif_end_res	motif_core_sites	product
XP_028051595.1	LSLTQNAGSTREETKSRY	724	Leu724	Tyr741	L-724, T-733, E-736, Y-741	Fanconi anemia group I protein isoform X1
XP_028051651.1	LSLTQNAGSTREETKSRY	724	Leu724	Tyr741	L-724, T-733, E-736, Y-741	Fanconi anemia group I protein isoform X2
XP_028051714.1	LSLTQNAGSTREETKSRY	724	Leu724	Tyr741	L-724, T-733, E-736, Y-741	Fanconi anemia group I protein homolog isoform X3
XP_028051767.1	LSLTQNAGSTREETKSRY	724	Leu724	Tyr741	L-724, T-733, E-736, Y-741	Fanconi anemia group I protein homolog isoform X3
XP_028051832.1	LSLTQNAGSTREETKSRY	724	Leu724	Tyr741	L-724, T-733, E-736, Y-741	Fanconi anemia group I protein homolog isoform X4
XP_028051853.1	LFIGGISWDTNEERLKEY	8	Leu8	Tyr25	L-8, T-17, E-20, Y-25	heterogeneous nuclear ribonucleoprotein 1-like
XP_028051904.1	LLRLIGFCTTPTERLLVY	263	Leu263	Tyr280	L-263, T-272, E-275, Y-280	probable LRR receptor-like serine/threonine-protein kinase At5g10290 isoform X1
XP_028051905.1	LLRLIGFCTTPTERLLVY	311	Leu311	Tyr328	L-311, T-320, E-323, Y-328	probable LRR receptor-like serine/threonine-protein kinase At5g10290 isoform X2
XP_028051943.1	LLRLRGFCMTPTERLLVY	362	Leu362	Tyr379	L-362, T-371, E-374, Y-379	somatic embryogenesis receptor kinase 1 isoform X1
XP_028051944.1	LLRLRGFCMTPTERLLVY	359	Leu359	Tyr376	L-359, T-368, E-371, Y-376	somatic embryogenesis receptor kinase 1 isoform X2
XP_028051945.1	LLRLRGFCMTPTERLLVY	334	Leu334	Tyr351	L-334, T-343, E-346, Y-351	somatic embryogenesis receptor kinase 1 isoform X3
XP_028052081.1	LPVGYRLRPTDEELINHY	12	Leu12	Tyr29	L-12, T-21, E-24, Y-29	protein ATAF2-like
XP_028052126.1	LSSLLSKRTTLIEHLEYY	736	Leu736	Tyr753	L-736, T-745, E-748, Y-753	sister-chromatid cohesion protein 3
XP_028052966.1	LRVNQFADLTDEEFRASY	83	Leu83	Tyr100	L-83, T-92, E-95, Y-100	senescence-specific cysteine protease SAG12-like
XP_028053297.1	LFSRGKKDTTIGELSKSY	449	Leu449	Tyr466	L-449, T-458, E-461, Y-466	cell division control protein 6 homolog B-like
XP_028053297.1	LFSRGKKDTTIGELSKSY	661	Leu661	Tyr678	L-661, T-670, E-673, Y-678	cell division control protein 6 homolog B-like
XP_028053303.1	LPPGFRFHPTDEELITYY	5	Leu5	Tyr22	L-5, T-14, E-17, Y-22	NAC domain-containing protein 87
XP_028053311.1	LPPGFRFHPTDEELITYY	5	Leu5	Tyr22	L-5, T-14, E-17, Y-22	NAC domain-containing protein 87
XP_028053340.1	LLLYLKFFPTAEESIDYY	272	Leu272	Tyr289	L-272, T-281, E-284, Y-289	phosphatidylinositol 3%2C4%2C5-trisphosphate 3-phosphatase and protein-tyrosine-phosphatase PTEN2A isoform X1
XP_028053341.1	LLLYLKFFPTAEESIDYY	272	Leu272	Tyr289	L-272, T-281, E-284, Y-289	phosphatidylinositol 3%2C4%2C5-trisphosphate 3-phosphatase and protein-tyrosine-phosphatase PTEN2A isoform X2
XP_028053915.1	LARRLMTRLTFEEREALY	871	Leu871	Tyr888	L-871, T-880, E-883, Y-888	kinesin-like protein NACK1 isoform X1
XP_028053916.1	LARRLMTRLTFEEREALY	871	Leu871	Tyr888	L-871, T-880, E-883, Y-888	kinesin-like protein NACK1 isoform X1
XP_028053917.1	LARRLMTRLTFEEREALY	870	Leu870	Tyr887	L-870, T-879, E-882, Y-887	kinesin-like protein NACK1 isoform X2
XP_028054475.1	LETTSRCLRTIREAVGRY	235	Leu235	Tyr252	L-235, T-244, E-247, Y-252	uncharacterized protein LOC114258696
XP_028054641.1	LELTYNYGVTEYEKGNGY	287	Leu287	Tyr304	L-287, T-296, E-299, Y-304	probable lactoylglutathione lyase%2C chloroplastic
XP_028054888.1	LGGLLATKHTLREWEVVY	379	Leu379	Tyr396	L-379, T-388, E-391, Y-396	putative disease resistance protein At1g50180
XP_028055714.1	LMRQFGQDQTCPEEEIKY	227	Leu227	Tyr244	L-227, T-236, E-239, Y-244	uncharacterized protein LOC114259877
XP_028055946.1	LPPGFRFHPTDEELVVHY	15	Leu15	Tyr32	L-15, T-24, E-27, Y-32	NAC transcription factor 56-like
XP_028055948.1	LPPGFRFYPTDEELLVQY	14	Leu14	Tyr31	L-14, T-23, E-26, Y-31	NAC domain-containing protein 72-like
XP_028056118.1	LPPGFRFHPTDEELITHY	16	Leu16	Tyr33	L-16, T-25, E-28, Y-33	NAC domain-containing protein 100-like
XP_028056195.1	LVATAAVGLTTGEMIKNY	447	Leu447	Tyr464	L-447, T-456, E-459, Y-464	subtilisin-like protease SBT1.7
XP_028056598.1	LPPGFRFHPTDEELVNYY	6	Leu6	Tyr23	L-6, T-15, E-18, Y-23	NAC domain-containing protein 86
XP_028056788.1	LPPGFRFQPTDEEIVFHY	14	Leu14	Tyr31	L-14, T-23, E-26, Y-31	NAC domain-containing protein 83-like
XP_028057032.1	LAKRLKTRLTDEEREALY	851	Leu851	Tyr868	L-851, T-860, E-863, Y-868	kinesin-like protein NACK1
XP_028057033.1	LAKRLKTRLTDEEREALY	851	Leu851	Tyr868	L-851, T-860, E-863, Y-868	kinesin-like protein NACK1
XP_028057034.1	LAKRLKTRLTDEEREALY	851	Leu851	Tyr868	L-851, T-860, E-863, Y-868	kinesin-like protein NACK1
XP_028057268.1	LDSKLNASATIREPASNY	147	Leu147	Tyr164	L-147, T-156, E-159, Y-164	putative G3BP-like protein isoform X1
XP_028057269.1	LDSKLNASATIREPASNY	147	Leu147	Tyr164	L-147, T-156, E-159, Y-164	putative G3BP-like protein isoform X1
XP_028057270.1	LDSKLNASATIREPASNY	105	Leu105	Tyr122	L-105, T-114, E-117, Y-122	putative G3BP-like protein isoform X2
XP_028058237.1	LPPGFRFHPTDEELITHY	16	Leu16	Tyr33	L-16, T-25, E-28, Y-33	NAC domain-containing protein 100-like
XP_028058274.1	LFVGGVAWETTEETFSNY	69	Leu69	Tyr86	L-69, T-78, E-81, Y-86	heterogeneous nuclear ribonucleoprotein 1-like
XP_028058529.1	LKEFSGPYSTMVEVQRIY	349	Leu349	Tyr366	L-349, T-358, E-361, Y-366	uncharacterized protein LOC114262362
XP_028059309.1	LIPVELIDSTMEENRRAY	317	Leu317	Tyr334	L-317, T-326, E-329, Y-334	myosin-binding protein 2-like
XP_028059506.1	LIALEEEEFTEDEVNFSY	260	Leu260	Tyr277	L-260, T-269, E-272, Y-277	uncharacterized protein LOC114263197
XP_028060007.1	LEIMDRNGFTALEAALNY	439	Leu439	Tyr456	L-439, T-448, E-451, Y-456	protein ACCELERATED CELL DEATH 6-like
XP_028060247.1	LLRLYGFCMTANERLLVY	351	Leu351	Tyr368	L-351, T-360, E-363, Y-368	probable LRR receptor-like serine/threonine-protein kinase At5g45780
XP_028060511.1	LCFGKDESETLSENVEQY	370	Leu370	Tyr387	L-370, T-379, E-382, Y-387	LOW QUALITY PROTEIN: receptor protein kinase-like protein ZAR1
XP_028060732.1	LGGLLATKHTLREWEVVY	379	Leu379	Tyr396	L-379, T-388, E-391, Y-396	putative disease resistance protein At1g50180 isoform X1
XP_028060733.1	LGGLLATKHTLREWEVVY	379	Leu379	Tyr396	L-379, T-388, E-391, Y-396	putative disease resistance protein At1g50180 isoform X2
XP_028060734.1	LGGLLATKHTLREWEVVY	377	Leu377	Tyr394	L-377, T-386, E-389, Y-394	putative disease resistance protein At1g50180 isoform X3
XP_028060880.1	LVGTVKCFNTNLEGTLFY	404	Leu404	Tyr421	L-404, T-413, E-416, Y-421	uncharacterized protein LOC114264463 isoform X1
XP_028061463.1	LNILNSSDCTSSEGTNTY	403	Leu403	Tyr420	L-403, T-412, E-415, Y-420	rust resistance kinase Lr10-like isoform X1
XP_028061464.1	LNILNSSDCTSSEGTNTY	399	Leu399	Tyr416	L-399, T-408, E-411, Y-416	rust resistance kinase Lr10-like isoform X2
XP_028061651.1	LLEEEQKQRTAMELLDQY	256	Leu256	Tyr273	L-256, T-265, E-268, Y-273	high mobility group B protein 6-like isoform X1
XP_028061652.1	LLEEEQKQRTAMELLDQY	256	Leu256	Tyr273	L-256, T-265, E-268, Y-273	high mobility group B protein 6-like isoform X1
XP_028061653.1	LLEEEQKQRTAMELLDQY	256	Leu256	Tyr273	L-256, T-265, E-268, Y-273	high mobility group B protein 6-like isoform X2
XP_028061772.1	LCRGQVKSWTVDEQVRQY	118	Leu118	Tyr135	L-118, T-127, E-130, Y-135	uncharacterized protein LOC114265198
XP_028061945.1	LKSNKFSDMTNHEFKSAY	127	Leu127	Tyr144	L-127, T-136, E-139, Y-144	vignain-like isoform X1
XP_028061954.1	LKSNKFSDMTNHEFKSAY	127	Leu127	Tyr144	L-127, T-136, E-139, Y-144	vignain-like isoform X2
XP_028062011.1	LKLNKFADMTNHEFKSTY	82	Leu82	Tyr99	L-82, T-91, E-94, Y-99	vignain-like
XP_028062034.1	LDSNLVPSATATESKVFY	115	Leu115	Tyr132	L-115, T-124, E-127, Y-132	14-3-3-like protein GF14 kappa
XP_028062180.1	LSFKDFQDLTSLEILYIY	1300	Leu1300	Tyr1317	L-1300, T-1309, E-1312, Y-1317	putative disease resistance RPP13-like protein 1
XP_028062215.1	LKLNRFGDMTNHEFRSTY	82	Leu82	Tyr99	L-82, T-91, E-94, Y-99	vignain-like
XP_028062289.1	LFCSGPVERTALEWRLLY	519	Leu519	Tyr536	L-519, T-528, E-531, Y-536	probable glycosyltransferase STELLO1
XP_028062497.1	LLPGFRFHPTDEELLGFY	16	Leu16	Tyr33	L-16, T-25, E-28, Y-33	transcription factor JUNGBRUNNEN 1-like
XP_028062513.1	LLEPLSKQWTQLEWQIAY	41	Leu41	Tyr58	L-41, T-50, E-53, Y-58	protein HASTY 1-like isoform X1
XP_028062521.1	LLEPLSKQWTQLEWQIAY	41	Leu41	Tyr58	L-41, T-50, E-53, Y-58	protein HASTY 1-like isoform X2
XP_028062679.1	LKLIELEAKTPKEVEVLY	60	Leu60	Tyr77	L-60, T-69, E-72, Y-77	LRR receptor-like serine/threonine-protein kinase ERL1 isoform X5
XP_028062830.1	LVDNKFADMTNEEFTSIY	88	Leu88	Tyr105	L-88, T-97, E-100, Y-105	ervatamin-B
XP_028062908.1	LHLAAMKGITREEWKYHY	114	Leu114	Tyr131	L-114, T-123, E-126, Y-131	ankyrin repeat and protein kinase domain-containing protein 1-like
XP_028063428.1	LFRGGKKDTTIGELSKSY	161	Leu161	Tyr178	L-161, T-170, E-173, Y-178	cell division control protein 6 homolog B-like
XP_028063847.1	LAKLISTMETKIEDPNLY	252	Leu252	Tyr269	L-252, T-261, E-264, Y-269	nuclear intron maturase 4%2C mitochondrial isoform X1
XP_028063848.1	LAKLISTMETKIEDPNLY	252	Leu252	Tyr269	L-252, T-261, E-264, Y-269	nuclear intron maturase 4%2C mitochondrial isoform X1
XP_028063849.1	LAKLISTMETKIEDPNLY	234	Leu234	Tyr251	L-234, T-243, E-246, Y-251	nuclear intron maturase 4%2C mitochondrial isoform X2
XP_028063850.1	LAKLISTMETKIEDPNLY	252	Leu252	Tyr269	L-252, T-261, E-264, Y-269	nuclear intron maturase 4%2C mitochondrial isoform X3
XP_028064486.1	LGADDPSTCTNNERICEY	167	Leu167	Tyr184	L-167, T-176, E-179, Y-184	probable aspartic protease At2g35615
XP_028064721.1	LDDSPAPTPTTGEHFQGY	446	Leu446	Tyr463	L-446, T-455, E-458, Y-463	serine/threonine-protein kinase AtPK2/AtPK19-like
XP_028064980.1	LSEFWDAEKTVCEVKAIY	569	Leu569	Tyr586	L-569, T-578, E-581, Y-586	DNA mismatch repair protein MSH6
XP_028065206.1	LGGLLATKHTLREWEVVY	379	Leu379	Tyr396	L-379, T-388, E-391, Y-396	putative disease resistance protein At1g50180
XP_028065207.1	LGGLLARKHTLREWEMVY	368	Leu368	Tyr385	L-368, T-377, E-380, Y-385	putative disease resistance protein At1g50180
XP_028065210.1	LGGLLARKHTLREWEMVY	356	Leu356	Tyr373	L-356, T-365, E-368, Y-373	putative disease resistance protein At1g50180
XP_028065289.1	LHRFIAHDKTHQESEQIY	496	Leu496	Tyr513	L-496, T-505, E-508, Y-513	pentatricopeptide repeat-containing protein At5g08305-like isoform X1
XP_028065430.1	LCRGQVKGWTMVEPARQY	156	Leu156	Tyr173	L-156, T-165, E-168, Y-173	uncharacterized protein LOC114268453 isoform X1
XP_028065431.1	LCRGQVKGWTMVEPARQY	156	Leu156	Tyr173	L-156, T-165, E-168, Y-173	uncharacterized protein LOC114268453 isoform X1
XP_028065432.1	LCRGQVKGWTMVEPARQY	156	Leu156	Tyr173	L-156, T-165, E-168, Y-173	uncharacterized protein LOC114268453 isoform X1
XP_028065433.1	LCRGQVKGWTMVEPARQY	156	Leu156	Tyr173	L-156, T-165, E-168, Y-173	uncharacterized protein LOC114268453 isoform X1
XP_028065434.1	LCRGQVKGWTMVEPARQY	144	Leu144	Tyr161	L-144, T-153, E-156, Y-161	uncharacterized protein LOC114268453 isoform X2
XP_028065435.1	LCRGQVKGWTMVEPARQY	139	Leu139	Tyr156	L-139, T-148, E-151, Y-156	uncharacterized protein LOC114268453 isoform X3
XP_028065436.1	LCRGQVKGWTMVEPARQY	139	Leu139	Tyr156	L-139, T-148, E-151, Y-156	uncharacterized protein LOC114268453 isoform X3
XP_028065437.1	LCRGQVKGWTMVEPARQY	139	Leu139	Tyr156	L-139, T-148, E-151, Y-156	uncharacterized protein LOC114268453 isoform X3
XP_028066479.1	LFDLKKLSSTNKECLKTY	183	Leu183	Tyr200	L-183, T-192, E-195, Y-200	zinc finger MYM-type protein 1-like
XP_028066842.1	LPPGFRFHPTDEELVAYY	6	Leu6	Tyr23	L-6, T-15, E-18, Y-23	NAC domain-containing protein 45 isoform X1
XP_028066843.1	LPPGFRFHPTDEELVAYY	6	Leu6	Tyr23	L-6, T-15, E-18, Y-23	NAC domain-containing protein 45 isoform X1
XP_028066844.1	LPPGFRFHPTDEELVAYY	6	Leu6	Tyr23	L-6, T-15, E-18, Y-23	NAC domain-containing protein 45 isoform X2
XP_028067111.1	LFELFVLLTTQRELLNIY	115	Leu115	Tyr132	L-115, T-124, E-127, Y-132	uncharacterized protein LOC114269940 isoform X1
XP_028067112.1	LFELFVLLTTQRELLNIY	110	Leu110	Tyr127	L-110, T-119, E-122, Y-127	uncharacterized protein LOC114269940 isoform X2
XP_028067113.1	LFELFVLLTTQRELLNIY	102	Leu102	Tyr119	L-102, T-111, E-114, Y-119	uncharacterized protein LOC114269940 isoform X3
XP_028067114.1	LFELFVLLTTQRELLNIY	80	Leu80	Tyr97	L-80, T-89, E-92, Y-97	uncharacterized protein LOC114269940 isoform X4
XP_028067115.1	LFELFVLLTTQRELLNIY	79	Leu79	Tyr96	L-79, T-88, E-91, Y-96	uncharacterized protein LOC114269940 isoform X5
XP_028067116.1	LFELFVLLTTQRELLNIY	78	Leu78	Tyr95	L-78, T-87, E-90, Y-95	uncharacterized protein LOC114269940 isoform X6
XP_028067117.1	LFELFVLLTTQRELLNIY	63	Leu63	Tyr80	L-63, T-72, E-75, Y-80	uncharacterized protein LOC114269940 isoform X7
XP_028067387.1	LFDLIKLNSTSDECLKTY	483	Leu483	Tyr500	L-483, T-492, E-495, Y-500	uncharacterized protein LOC114270161
XP_028067665.1	LFDLKTLSSTNEECLNTY	331	Leu331	Tyr348	L-331, T-340, E-343, Y-348	uncharacterized protein LOC114270390
XP_028067666.1	LFDLKKLSSTKKECLNTY	617	Leu617	Tyr634	L-617, T-626, E-629, Y-634	uncharacterized protein LOC114270391
XP_028067890.1	LNDLVRRVPTLNEGAEDY	916	Leu916	Tyr933	L-916, T-925, E-928, Y-933	uncharacterized protein LOC114270566
XP_028068329.1	LFDLKKLSSTNKECLKTY	279	Leu279	Tyr296	L-279, T-288, E-291, Y-296	uncharacterized protein LOC114270912
XP_028068337.1	LTTEINIPYTGQEITNQY	104	Leu104	Tyr121	L-104, T-113, E-116, Y-121	F-box protein At5g65850-like
XP_028068510.1	LKATQVGLNTFHELAGGY	105	Leu105	Tyr122	L-105, T-114, E-117, Y-122	protein NYNRIN-like
XP_028069209.1	LLRLYGFCMTATERLLVY	361	Leu361	Tyr378	L-361, T-370, E-373, Y-378	protein NSP-INTERACTING KINASE 1-like isoform X1
XP_028069210.1	LLRLYGFCMTATERLLVY	361	Leu361	Tyr378	L-361, T-370, E-373, Y-378	protein NSP-INTERACTING KINASE 1-like isoform X2
XP_028069405.1	LPAETKFHNTANEEGITY	68	Leu68	Tyr85	L-68, T-77, E-80, Y-85	2-oxoglutarate-dependent dioxygenase AOP3-like
XP_028069433.1	LHALHPSIITIAEDATLY	606	Leu606	Tyr623	L-606, T-615, E-618, Y-623	1%2C4-alpha-glucan-branching enzyme 3%2C chloroplastic/amyloplastic
XP_028069789.1	LMFNKLGHGTIIEDQLYY	160	Leu160	Tyr177	L-160, T-169, E-172, Y-177	UPF0481 protein At3g47200-like
XP_028069993.1	LAKRVSSKLTAEEREMLY	834	Leu834	Tyr851	L-834, T-843, E-846, Y-851	kinesin-like protein NACK2 isoform X1
XP_028069994.1	LAKRVSSKLTAEEREMLY	834	Leu834	Tyr851	L-834, T-843, E-846, Y-851	kinesin-like protein NACK2 isoform X1
XP_028069995.1	LAKRVSSKLTAEEREMLY	834	Leu834	Tyr851	L-834, T-843, E-846, Y-851	kinesin-like protein NACK2 isoform X1
XP_028069996.1	LAKRVSSKLTAEEREMLY	834	Leu834	Tyr851	L-834, T-843, E-846, Y-851	kinesin-like protein NACK2 isoform X1
XP_028069997.1	LAKRVSSKLTAEEREMLY	832	Leu832	Tyr849	L-832, T-841, E-844, Y-849	kinesin-like protein NACK2 isoform X2
XP_028070141.1	LQYLDSLHSTHPELGEWY	4	Leu4	Tyr21	L-4, T-13, E-16, Y-21	26S proteasome non-ATPase regulatory subunit 13 homolog B-like
XP_028070559.1	LPPGFRFHPTDEELITYY	5	Leu5	Tyr22	L-5, T-14, E-17, Y-22	NAC domain-containing protein 100-like
XP_028070973.1	LPFEIAQRITFEERVTQY	53	Leu53	Tyr70	L-53, T-62, E-65, Y-70	DNA-directed RNA polymerase V subunit 1-like
XP_028071052.1	LGGLLATKHTLREWEVVY	73	Leu73	Tyr90	L-73, T-82, E-85, Y-90	putative inactive disease susceptibility protein LOV1
XP_028071597.1	LGGLLATKHTLREWEMVY	15	Leu15	Tyr32	L-15, T-24, E-27, Y-32	probable disease resistance RPP8-like protein 2
XP_028072114.1	LGGLLAAKHTLREWEMVY	376	Leu376	Tyr393	L-376, T-385, E-388, Y-393	putative disease resistance protein At1g50180
XP_028072531.1	LLKKDGLMATHDEETEHY	281	Leu281	Tyr298	L-281, T-290, E-293, Y-298	phospholipase D alpha 1
XP_028073354.1	LSLAGCRAVTSLELTCPY	630	Leu630	Tyr647	L-630, T-639, E-642, Y-647	F-box/LRR-repeat protein 15-like
XP_028073701.1	LAYKGDRDVTWSEACSSY	112	Leu112	Tyr129	L-112, T-121, E-124, Y-129	CASP-like protein 2D1 isoform X1
XP_028073702.1	LAYKGDRDVTWSEACSSY	64	Leu64	Tyr81	L-64, T-73, E-76, Y-81	CASP-like protein 2D1 isoform X2
XP_028073928.1	LLEPLSKQWTQLEWQIAY	219	Leu219	Tyr236	L-219, T-228, E-231, Y-236	protein HASTY 1-like
XP_028074457.1	LPGGYRFRPTDEELINHY	12	Leu12	Tyr29	L-12, T-21, E-24, Y-29	NAC domain-containing protein 91-like
XP_028074533.1	LDSNLVPSATATESKVFY	115	Leu115	Tyr132	L-115, T-124, E-127, Y-132	14-3-3-like protein GF14 kappa
XP_028074809.1	LGGLLATKHTLREWEVVY	379	Leu379	Tyr396	L-379, T-388, E-391, Y-396	putative disease resistance protein At1g50180
XP_028075281.1	LGGLLAAKHTLREWEMVY	22	Leu22	Tyr39	L-22, T-31, E-34, Y-39	putative inactive disease susceptibility protein LOV1
XP_028076072.1	LSARNRGFLTPLEEVIVY	173	Leu173	Tyr190	L-173, T-182, E-185, Y-190	nicotinamidase 1-like
XP_028076148.1	LYKKFLGLLTSIEAFYLY	41	Leu41	Tyr58	L-41, T-50, E-53, Y-58	golgin candidate 6-like
XP_028076284.1	LLRLRGFCMTPTERLLVY	364	Leu364	Tyr381	L-364, T-373, E-376, Y-381	BRASSINOSTEROID INSENSITIVE 1-associated receptor kinase 1-like isoform X1
XP_028076285.1	LLRLRGFCMTPTERLLVY	364	Leu364	Tyr381	L-364, T-373, E-376, Y-381	BRASSINOSTEROID INSENSITIVE 1-associated receptor kinase 1-like isoform X1
XP_028076286.1	LLRLRGFCMTPTERLLVY	364	Leu364	Tyr381	L-364, T-373, E-376, Y-381	BRASSINOSTEROID INSENSITIVE 1-associated receptor kinase 1-like isoform X2
XP_028076287.1	LLRLRGFCMTPTERLLVY	349	Leu349	Tyr366	L-349, T-358, E-361, Y-366	BRASSINOSTEROID INSENSITIVE 1-associated receptor kinase 1-like isoform X3
XP_028076288.1	LLRLRGFCMTPTERLLVY	349	Leu349	Tyr366	L-349, T-358, E-361, Y-366	BRASSINOSTEROID INSENSITIVE 1-associated receptor kinase 1-like isoform X4
XP_028076476.1	LMFNKLGHGTIIEDQLYY	368	Leu368	Tyr385	L-368, T-377, E-380, Y-385	UPF0481 protein At3g47200-like
XP_028076602.1	LSSTASSEVTSAENGTEY	789	Leu789	Tyr806	L-789, T-798, E-801, Y-806	protein ROOT HAIR DEFECTIVE 3-like
XP_028076603.1	LSSTASSEVTSAENGTEY	789	Leu789	Tyr806	L-789, T-798, E-801, Y-806	protein ROOT HAIR DEFECTIVE 3-like
XP_028076668.1	LQGPKKQNLTFKEKDITY	963	Leu963	Tyr980	L-963, T-972, E-975, Y-980	DExH-box ATP-dependent RNA helicase DExH15 chloroplastic isoform X4
XP_028076724.1	LPPGFRFHPTDEELVVQY	14	Leu14	Tyr31	L-14, T-23, E-26, Y-31	NAC domain-containing protein 83-like
XP_028076732.1	LGKLGVRKSTFTEFLRRY	173	Leu173	Tyr190	L-173, T-182, E-185, Y-190	transcription termination factor MTERF4%2C chloroplastic
XP_028076733.1	LGKLGVRKSTFTEFLRRY	173	Leu173	Tyr190	L-173, T-182, E-185, Y-190	transcription termination factor MTERF4%2C chloroplastic
XP_028076765.1	LSLAGCRAVTSLELKCPY	635	Leu635	Tyr652	L-635, T-644, E-647, Y-652	F-box/LRR-repeat protein 15-like isoform X1
XP_028076766.1	LSLAGCRAVTSLELKCPY	635	Leu635	Tyr652	L-635, T-644, E-647, Y-652	F-box/LRR-repeat protein 15-like isoform X2
XP_028076767.1	LGGLRFCDGTRLEKDVRY	332	Leu332	Tyr349	L-332, T-341, E-344, Y-349	cytokinin dehydrogenase 7
XP_028076827.1	LPPGFRFHPTDEELVLQY	14	Leu14	Tyr31	L-14, T-23, E-26, Y-31	NAC domain-containing protein 83-like
XP_028077395.1	LPIGFRFHPTDEELVVHY	16	Leu16	Tyr33	L-16, T-25, E-28, Y-33	NAC domain-containing protein 83-like
XP_028077605.1	LKLKDWPSPTAPEDFLLY	115	Leu115	Tyr132	L-115, T-124, E-127, Y-132	lysine-specific demethylase JMJ25-like
XP_028078363.1	LDSNLVPSATTGESKVFY	115	Leu115	Tyr132	L-115, T-124, E-127, Y-132	14-3-3 protein 10
XP_028078560.1	LPPGFRFYPTDEELLVQY	14	Leu14	Tyr31	L-14, T-23, E-26, Y-31	NAC domain-containing protein 72-like
XP_028078642.1	LCRGQVKGWTVVEPARKY	137	Leu137	Tyr154	L-137, T-146, E-149, Y-154	uncharacterized protein LOC114280463
XP_028078643.1	LCRGQVKGWTVVEPARKY	137	Leu137	Tyr154	L-137, T-146, E-149, Y-154	uncharacterized protein LOC114280463
XP_028079041.1	LKEEPRIEFTGEEALGRY	120	Leu120	Tyr137	L-120, T-129, E-132, Y-137	splicing factor SF3a60 homolog
XP_028080322.1	LFVKNLNFKTSDEALRKY	638	Leu638	Tyr655	L-638, T-647, E-650, Y-655	multiple RNA-binding domain-containing protein 1
XP_028080847.1	LETTSRCLRTVGETMGRY	103	Leu103	Tyr120	L-103, T-112, E-115, Y-120	uncharacterized protein LOC114282388
XP_028080875.1	LQLNTSSAATAKESWVSY	176	Leu176	Tyr193	L-176, T-185, E-188, Y-193	uncharacterized protein LOC114282399
XP_028081117.1	LLRLYGFCMTSSERLLVY	361	Leu361	Tyr378	L-361, T-370, E-373, Y-378	protein NSP-INTERACTING KINASE 2-like
XP_028081149.1	LVWDDSSLCTFEEAVQSY	288	Leu288	Tyr305	L-288, T-297, E-300, Y-305	LOW QUALITY PROTEIN: protein PHYLLO%2C chloroplastic-like
XP_028081275.1	LKGILPPPYTAREYEALY	411	Leu411	Tyr428	L-411, T-420, E-423, Y-428	uncharacterized protein LOC114282730
XP_028081498.1	LPPGFRFHPTDEELITYY	11	Leu11	Tyr28	L-11, T-20, E-23, Y-28	protein CUP-SHAPED COTYLEDON 1 isoform X1
XP_028081499.1	LPPGFRFHPTDEELITYY	11	Leu11	Tyr28	L-11, T-20, E-23, Y-28	protein CUP-SHAPED COTYLEDON 1 isoform X2
XP_028081515.1	LDVDLESGGTTSEEDGKY	11	Leu11	Tyr28	L-11, T-20, E-23, Y-28	uncharacterized protein LOC114282924
XP_028081516.1	LDVDLESGGTTSEEDGKY	11	Leu11	Tyr28	L-11, T-20, E-23, Y-28	uncharacterized protein LOC114282924
XP_028081517.1	LDVDLESGGTTSEEDGKY	11	Leu11	Tyr28	L-11, T-20, E-23, Y-28	uncharacterized protein LOC114282924
XP_028081883.1	LKEFSGPYSTMVEVPCIY	358	Leu358	Tyr375	L-358, T-367, E-370, Y-375	uncharacterized protein LOC114283264
XP_028082026.1	LFDLKKLSSTNKECLKSY	377	Leu377	Tyr394	L-377, T-386, E-389, Y-394	uncharacterized protein LOC114283419
XP_028082232.1	LASFHSPYFTINEDSLPY	431	Leu431	Tyr448	L-431, T-440, E-443, Y-448	IAA-amino acid hydrolase ILR1-like 4 isoform X1
XP_028082233.1	LASFHSPYFTINEDSLPY	412	Leu412	Tyr429	L-412, T-421, E-424, Y-429	IAA-amino acid hydrolase ILR1-like 4 isoform X2
XP_028082234.1	LASFHSPYFTINEDSLPY	395	Leu395	Tyr412	L-395, T-404, E-407, Y-412	IAA-amino acid hydrolase ILR1-like 4 isoform X3
XP_028082235.1	LASFHSPYFTINEDSLPY	308	Leu308	Tyr325	L-308, T-317, E-320, Y-325	IAA-amino acid hydrolase ILR1-like 4 isoform X4
XP_028082237.1	LASFHSPYFTINEDSLPY	308	Leu308	Tyr325	L-308, T-317, E-320, Y-325	IAA-amino acid hydrolase ILR1-like 4 isoform X4
XP_028082426.1	LVNNVWRSTTPEEVLAIY	135	Leu135	Tyr152	L-135, T-144, E-147, Y-152	heat shock 70 kDa protein 8 isoform X1
XP_028082427.1	LVNNVWRSTTPEEVLAIY	131	Leu131	Tyr148	L-131, T-140, E-143, Y-148	heat shock 70 kDa protein 8 isoform X2
XP_028082442.1	LEIRYRTISTKEEEDEMY	99	Leu99	Tyr116	L-99, T-108, E-111, Y-116	tubulin-folding cofactor E isoform X1
XP_028082443.1	LEIRYRTISTKEEEDEMY	99	Leu99	Tyr116	L-99, T-108, E-111, Y-116	tubulin-folding cofactor E isoform X2
XP_028082657.1	LLMRKAFPKTAAEDFEDY	188	Leu188	Tyr205	L-188, T-197, E-200, Y-205	probable disease resistance RPP8-like protein 2
XP_028082657.1	LLMRKAFPKTAAEDFEDY	229	Leu229	Tyr246	L-229, T-238, E-241, Y-246	probable disease resistance RPP8-like protein 2
XP_028082658.1	LLMRKAFPKTAAEDFEDY	188	Leu188	Tyr205	L-188, T-197, E-200, Y-205	probable disease resistance RPP8-like protein 2
XP_028082658.1	LLMRKAFPKTAAEDFEDY	229	Leu229	Tyr246	L-229, T-238, E-241, Y-246	probable disease resistance RPP8-like protein 2
XP_028082660.1	LLMRKAFPKTAAEDFEDY	188	Leu188	Tyr205	L-188, T-197, E-200, Y-205	probable disease resistance RPP8-like protein 2
XP_028082660.1	LLMRKAFPKTAAEDFEDY	229	Leu229	Tyr246	L-229, T-238, E-241, Y-246	probable disease resistance RPP8-like protein 2
XP_028082661.1	LLMRKAFPKTAAEDFEDY	188	Leu188	Tyr205	L-188, T-197, E-200, Y-205	probable disease resistance RPP8-like protein 2
XP_028082661.1	LLMRKAFPKTAAEDFEDY	229	Leu229	Tyr246	L-229, T-238, E-241, Y-246	probable disease resistance RPP8-like protein 2
XP_028082761.1	LPPGFRFHPTDEELVVHY	13	Leu13	Tyr30	L-13, T-22, E-25, Y-30	NAC transcription factor 56-like
XP_028083522.1	LPPGFRFHPTDEELVGYY	6	Leu6	Tyr23	L-6, T-15, E-18, Y-23	NAC domain-containing protein 71-like
XP_028083624.1	LSKLTLEIFTMLEQKWLY	3	Leu3	Tyr20	L-3, T-12, E-15, Y-20	probable inactive patatin-like protein 9
XP_028083784.1	LFDLKKLSSTNKECLKTY	265	Leu265	Tyr282	L-265, T-274, E-277, Y-282	zinc finger MYM-type protein 1-like
XP_028084104.1	LEDGNARTQTKIEECLPY	1142	Leu1142	Tyr1159	L-1142, T-1151, E-1154, Y-1159	histidine kinase 1-like
XP_028085459.1	LVKLLGCSITGPESLLVY	382	Leu382	Tyr399	L-382, T-391, E-394, Y-399	cysteine-rich receptor-like protein kinase 3
XP_028085462.1	LLRLWGFCTTENERILVY	356	Leu356	Tyr373	L-356, T-365, E-368, Y-373	LOW QUALITY PROTEIN: protein NSP-INTERACTING KINASE 3-like
XP_028086269.1	LPPGFRFHPTDEELIMFY	9	Leu9	Tyr26	L-9, T-18, E-21, Y-26	NAC domain-containing protein 2-like
XP_028086461.1	LLRLIGFCSTPTERLLVY	341	Leu341	Tyr358	L-341, T-350, E-353, Y-358	probable LRR receptor-like serine/threonine-protein kinase At5g10290 isoform X1
XP_028086468.1	LLRLIGFCSTPTERLLVY	341	Leu341	Tyr358	L-341, T-350, E-353, Y-358	probable LRR receptor-like serine/threonine-protein kinase At5g10290 isoform X2
XP_028086477.1	LLRLIGFCSTPTERLLVY	341	Leu341	Tyr358	L-341, T-350, E-353, Y-358	probable LRR receptor-like serine/threonine-protein kinase At5g10290 isoform X1
XP_028086484.1	LLRLIGFCSTPTERLLVY	341	Leu341	Tyr358	L-341, T-350, E-353, Y-358	probable LRR receptor-like serine/threonine-protein kinase At5g10290 isoform X3
XP_028086487.1	LLRLIGFCSTPTERLLVY	341	Leu341	Tyr358	L-341, T-350, E-353, Y-358	probable LRR receptor-like serine/threonine-protein kinase At5g10290 isoform X4
XP_028086493.1	LLRLIGFCSTPTERLLVY	322	Leu322	Tyr339	L-322, T-331, E-334, Y-339	probable LRR receptor-like serine/threonine-protein kinase At5g10290 isoform X5
XP_028087657.1	LPPGFRFHPTDEELITYY	14	Leu14	Tyr31	L-14, T-23, E-26, Y-31	LOW QUALITY PROTEIN: protein CUP-SHAPED COTYLEDON 2-like
XP_028088451.1	LPPGFRFHPTDEELIAHY	11	Leu11	Tyr28	L-11, T-20, E-23, Y-28	NAC transcription factor 29-like
XP_028088945.1	LSARNRGFLTPLEDVIVY	173	Leu173	Tyr190	L-173, T-182, E-185, Y-190	nicotinamidase 1-like
XP_028089085.1	LPAETKFHNTANEEGITY	68	Leu68	Tyr85	L-68, T-77, E-80, Y-85	probable 2-oxoglutarate-dependent dioxygenase AOP1.2
XP_028089289.1	LKSNKFADMTNHEFKSAY	42	Leu42	Tyr59	L-42, T-51, E-54, Y-59	vignain-like
XP_028089475.1	LLRLHGFCMTPTERLLVY	348	Leu348	Tyr365	L-348, T-357, E-360, Y-365	BRASSINOSTEROID INSENSITIVE 1-associated receptor kinase 1-like
XP_028089480.1	LLPLCGFCMTLTERLLVY	356	Leu356	Tyr373	L-356, T-365, E-368, Y-373	BRASSINOSTEROID INSENSITIVE 1-associated receptor kinase 1-like isoform X1
XP_028089481.1	LLPLCGFCMTLTERLLVY	356	Leu356	Tyr373	L-356, T-365, E-368, Y-373	BRASSINOSTEROID INSENSITIVE 1-associated receptor kinase 1-like isoform X1
XP_028089482.1	LLPLCGFCMTLTERLLVY	356	Leu356	Tyr373	L-356, T-365, E-368, Y-373	BRASSINOSTEROID INSENSITIVE 1-associated receptor kinase 1-like isoform X1
XP_028089483.1	LLPLCGFCMTLTERLLVY	356	Leu356	Tyr373	L-356, T-365, E-368, Y-373	BRASSINOSTEROID INSENSITIVE 1-associated receptor kinase 1-like isoform X1
XP_028089485.1	LLPLCGFCMTLTERLLVY	355	Leu355	Tyr372	L-355, T-364, E-367, Y-372	BRASSINOSTEROID INSENSITIVE 1-associated receptor kinase 1-like isoform X2
XP_028089486.1	LLPLCGFCMTLTERLLVY	355	Leu355	Tyr372	L-355, T-364, E-367, Y-372	BRASSINOSTEROID INSENSITIVE 1-associated receptor kinase 1-like isoform X2
XP_028089487.1	LLPLCGFCMTLTERLLVY	331	Leu331	Tyr348	L-331, T-340, E-343, Y-348	BRASSINOSTEROID INSENSITIVE 1-associated receptor kinase 1-like isoform X3
XP_028089488.1	LLRLRGFCMTPTERLLVY	350	Leu350	Tyr367	L-350, T-359, E-362, Y-367	BRASSINOSTEROID INSENSITIVE 1-associated receptor kinase 1-like isoform X1
XP_028089489.1	LLRLRGFCMTPTERLLVY	350	Leu350	Tyr367	L-350, T-359, E-362, Y-367	BRASSINOSTEROID INSENSITIVE 1-associated receptor kinase 1-like isoform X2
XP_028089490.1	LLRLRGFCMTPTERLLVY	350	Leu350	Tyr367	L-350, T-359, E-362, Y-367	BRASSINOSTEROID INSENSITIVE 1-associated receptor kinase 1-like isoform X3
XP_028089686.1	LPFEIAQRITFEERVTQY	344	Leu344	Tyr361	L-344, T-353, E-356, Y-361	DNA-directed RNA polymerase V subunit 1 isoform X1
XP_028089687.1	LPFEIAQRITFEERVTQY	164	Leu164	Tyr181	L-164, T-173, E-176, Y-181	DNA-directed RNA polymerase V subunit 1 isoform X2
XP_028090249.1	LIPVELIDSTMEENRSTY	317	Leu317	Tyr334	L-317, T-326, E-329, Y-334	myosin-binding protein 2-like
XP_028090510.1	LLLFLKFFPTAEECIEYY	269	Leu269	Tyr286	L-269, T-278, E-281, Y-286	phosphatidylinositol 3%2C4%2C5-trisphosphate 3-phosphatase and protein-tyrosine-phosphatase PTEN2A-like
XP_028090798.1	LGGLLATKHTLREWEVVY	382	Leu382	Tyr399	L-382, T-391, E-394, Y-399	probable disease resistance protein At1g58602 isoform X1
XP_028090799.1	LGGLLATKHTLREWEVVY	382	Leu382	Tyr399	L-382, T-391, E-394, Y-399	probable disease resistance protein At1g58602 isoform X2
XP_028090801.1	LGGLLATKHTLREWEVVY	380	Leu380	Tyr397	L-380, T-389, E-392, Y-397	probable disease resistance protein At1g58602 isoform X3
XP_028090987.1	LIRTVRVYGTEEEELGRY	375	Leu375	Tyr392	L-375, T-384, E-387, Y-392	ABC transporter B family member 26%2C chloroplastic-like isoform X1
XP_028090988.1	LIRTVRVYGTEEEELGRY	246	Leu246	Tyr263	L-246, T-255, E-258, Y-263	ABC transporter B family member 26%2C chloroplastic-like isoform X2
XP_028090989.1	LIRTVRVYGTEEEELGRY	233	Leu233	Tyr250	L-233, T-242, E-245, Y-250	ABC transporter B family member 26%2C chloroplastic-like isoform X3
XP_028090990.1	LIRTVRVYGTEEEELGRY	204	Leu204	Tyr221	L-204, T-213, E-216, Y-221	ABC transporter B family member 26%2C chloroplastic-like isoform X4
XP_028090991.1	LIRTVRVYGTEEEELGRY	175	Leu175	Tyr192	L-175, T-184, E-187, Y-192	ABC transporter B family member 26%2C chloroplastic-like isoform X5
XP_028091283.1	LFELFVLLTTQRELLNIY	107	Leu107	Tyr124	L-107, T-116, E-119, Y-124	uncharacterized protein LOC114291626
XP_028092030.1	LPPGFRFHPTDEELVMHY	10	Leu10	Tyr27	L-10, T-19, E-22, Y-27	NAC domain-containing protein 2-like isoform X1
XP_028092031.1	LPPGFRFHPTDEELVMHY	10	Leu10	Tyr27	L-10, T-19, E-22, Y-27	NAC domain-containing protein 2-like isoform X2
XP_028092032.1	LPPGFRFHPTDEELVMHY	10	Leu10	Tyr27	L-10, T-19, E-22, Y-27	NAC domain-containing protein 2-like isoform X3
XP_028092961.1	LLRLMGYCATPNERLLVY	379	Leu379	Tyr396	L-379, T-388, E-391, Y-396	probable LRR receptor-like serine/threonine-protein kinase At2g23950
XP_028093110.1	LSFKDFQDLTSLETLYIY	808	Leu808	Tyr825	L-808, T-817, E-820, Y-825	putative disease resistance protein At3g14460
XP_028093285.1	LPDYDELVATFTEYKKEY	360	Leu360	Tyr377	L-360, T-369, E-372, Y-377	uncharacterized protein LOC114293423
XP_028093441.1	LPVGYRFRPTDEELINHY	12	Leu12	Tyr29	L-12, T-21, E-24, Y-29	NAC domain-containing protein 91-like
XP_028093553.1	LGGLLARKHTLVEWETVY	181	Leu181	Tyr198	L-181, T-190, E-193, Y-198	probable disease resistance RPP8-like protein 2
XP_028093958.1	LKSNKFADMTNHEFKSAY	56	Leu56	Tyr73	L-56, T-65, E-68, Y-73	vignain-like
XP_028095134.1	LVPLLGFCMTKKERLLVY	360	Leu360	Tyr377	L-360, T-369, E-372, Y-377	probably inactive leucine-rich repeat receptor-like protein kinase At5g48380
XP_028095135.1	LVPLLGFCMTKKERLLVY	360	Leu360	Tyr377	L-360, T-369, E-372, Y-377	probably inactive leucine-rich repeat receptor-like protein kinase At5g48380
XP_028095136.1	LVPLLGFCMTKKERLLVY	360	Leu360	Tyr377	L-360, T-369, E-372, Y-377	probably inactive leucine-rich repeat receptor-like protein kinase At5g48380
XP_028095553.1	LCRGQVKGWTVVEPAREY	170	Leu170	Tyr187	L-170, T-179, E-182, Y-187	uncharacterized protein LOC114295517 isoform X1
XP_028095554.1	LCRGQVKGWTVVEPAREY	150	Leu150	Tyr167	L-150, T-159, E-162, Y-167	uncharacterized protein LOC114295517 isoform X2
XP_028095555.1	LCRGQVKGWTVVEPAREY	138	Leu138	Tyr155	L-138, T-147, E-150, Y-155	uncharacterized protein LOC114295517 isoform X3
XP_028096254.1	LNTLPINELTWPELARRY	905	Leu905	Tyr922	L-905, T-914, E-917, Y-922	methyl-CpG-binding domain-containing protein 9 isoform X1
XP_028096258.1	LNTLPINELTWPELARRY	703	Leu703	Tyr720	L-703, T-712, E-715, Y-720	methyl-CpG-binding domain-containing protein 9 isoform X2
XP_028096265.1	LNTLPINELTWPELARRY	703	Leu703	Tyr720	L-703, T-712, E-715, Y-720	methyl-CpG-binding domain-containing protein 9 isoform X2
XP_028096274.1	LNTLPINELTWPELARRY	703	Leu703	Tyr720	L-703, T-712, E-715, Y-720	methyl-CpG-binding domain-containing protein 9 isoform X2
XP_028096279.1	LNTLPINELTWPELARRY	703	Leu703	Tyr720	L-703, T-712, E-715, Y-720	methyl-CpG-binding domain-containing protein 9 isoform X2
XP_028096287.1	LNTLPINELTWPELARRY	703	Leu703	Tyr720	L-703, T-712, E-715, Y-720	methyl-CpG-binding domain-containing protein 9 isoform X2
XP_028096383.1	LLRLRGFCMTPTERLLVY	404	Leu404	Tyr421	L-404, T-413, E-416, Y-421	somatic embryogenesis receptor kinase 2-like isoform X1
XP_028096384.1	LLRLRGFCMTPTERLLVY	404	Leu404	Tyr421	L-404, T-413, E-416, Y-421	somatic embryogenesis receptor kinase 2-like isoform X2
XP_028096385.1	LLRLRGFCMTPTERLLVY	305	Leu305	Tyr322	L-305, T-314, E-317, Y-322	somatic embryogenesis receptor kinase 2-like isoform X3
XP_028096386.1	LLRLRGFCMTPTERLLVY	305	Leu305	Tyr322	L-305, T-314, E-317, Y-322	somatic embryogenesis receptor kinase 2-like isoform X3
XP_028096485.1	LKLKDWPSPTALEDFLLY	136	Leu136	Tyr153	L-136, T-145, E-148, Y-153	lysine-specific demethylase JMJ25-like
XP_028096967.1	LIRTVRVYGTEEEGLGRY	341	Leu341	Tyr358	L-341, T-350, E-353, Y-358	ABC transporter B family member 26%2C chloroplastic-like
XP_028097477.1	LSARNHGFLTPLEDVIVY	174	Leu174	Tyr191	L-174, T-183, E-186, Y-191	nicotinamidase 1-like
XP_028098568.1	LFDLKKLNSTNDECLKTY	293	Leu293	Tyr310	L-293, T-302, E-305, Y-310	uncharacterized protein LOC114298232
XP_028099340.1	LMDSSNNDMTEHEPARPY	3	Leu3	Tyr20	L-3, T-12, E-15, Y-20	RING-H2 finger protein ATL2-like
XP_028099512.1	LLSKADMITTHKEKEIKY	231	Leu231	Tyr248	L-231, T-240, E-243, Y-248	U-box domain-containing protein 43-like isoform X1
XP_028099513.1	LLSKADMITTHKEKEIKY	231	Leu231	Tyr248	L-231, T-240, E-243, Y-248	U-box domain-containing protein 43-like isoform X1
XP_028099514.1	LLSKADMITTHKEKEIKY	231	Leu231	Tyr248	L-231, T-240, E-243, Y-248	U-box domain-containing protein 43-like isoform X2
XP_028100003.1	LGGLLGKKKTLNEWQTIY	23	Leu23	Tyr40	L-23, T-32, E-35, Y-40	putative disease resistance protein At1g50180
XP_028100056.1	LNPNHDFVSTSMECRVGY	704	Leu704	Tyr721	L-704, T-713, E-716, Y-721	LOW QUALITY PROTEIN: putative 1-phosphatidylinositol-3-phosphate 5-kinase FAB1C
XP_028101017.1	LFLSPARAQTPPEQLYPY	35	Leu35	Tyr52	L-35, T-44, E-47, Y-52	E3 ubiquitin-protein ligase ATL31-like
XP_028101167.1	LQVPIAVSVTLYEAVCLY	298	Leu298	Tyr315	L-298, T-307, E-310, Y-315	sulfite exporter TauE/SafE family protein 3-like isoform X1
XP_028101168.1	LQVPIAVSVTLYEAVCLY	298	Leu298	Tyr315	L-298, T-307, E-310, Y-315	sulfite exporter TauE/SafE family protein 3-like isoform X2
XP_028101544.1	LLRLRGFCMTPTERLLVY	359	Leu359	Tyr376	L-359, T-368, E-371, Y-376	somatic embryogenesis receptor kinase 1-like
XP_028101913.1	LETTFRGLRTGGEPVGRY	167	Leu167	Tyr184	L-167, T-176, E-179, Y-184	uncharacterized protein LOC114301191 isoform X1
XP_028101914.1	LETTFRGLRTGGEPVGRY	167	Leu167	Tyr184	L-167, T-176, E-179, Y-184	uncharacterized protein LOC114301191 isoform X1
XP_028101915.1	LETTFRGLRTGGEPVGRY	167	Leu167	Tyr184	L-167, T-176, E-179, Y-184	uncharacterized protein LOC114301191 isoform X1
XP_028101916.1	LETTFRGLRTGGEPVGRY	167	Leu167	Tyr184	L-167, T-176, E-179, Y-184	uncharacterized protein LOC114301191 isoform X1
XP_028101917.1	LETTFRGLRTGGEPVGRY	167	Leu167	Tyr184	L-167, T-176, E-179, Y-184	uncharacterized protein LOC114301191 isoform X1
XP_028101918.1	LETTFRGLRTGGEPVGRY	167	Leu167	Tyr184	L-167, T-176, E-179, Y-184	uncharacterized protein LOC114301191 isoform X1
XP_028101919.1	LETTFRGLRTGGEPVGRY	167	Leu167	Tyr184	L-167, T-176, E-179, Y-184	uncharacterized protein LOC114301191 isoform X2
XP_028101920.1	LETTFRGLRTGGEPVGRY	167	Leu167	Tyr184	L-167, T-176, E-179, Y-184	uncharacterized protein LOC114301191 isoform X2
XP_028102173.1	LLRLRGFCMTPTERLLVY	358	Leu358	Tyr375	L-358, T-367, E-370, Y-375	LRR receptor kinase BAK1
XP_028102746.1	LPLRTLVTGTVAENKKDY	563	Leu563	Tyr580	L-563, T-572, E-575, Y-580	aberrant root formation protein 4
XP_028102762.1	LSFKDFQDLTSLEELFIY	1300	Leu1300	Tyr1317	L-1300, T-1309, E-1312, Y-1317	putative disease resistance RPP13-like protein 1
XP_028103611.1	LFELFVLLTTQRELLNIY	149	Leu149	Tyr166	L-149, T-158, E-161, Y-166	uncharacterized protein LOC114302739
XP_028103747.1	LAKRVSSKLTAEEREMLY	92	Leu92	Tyr109	L-92, T-101, E-104, Y-109	kinesin-like protein NACK2 isoform X1
XP_028103748.1	LAKRVSSKLTAEEREMLY	90	Leu90	Tyr107	L-90, T-99, E-102, Y-107	kinesin-like protein NACK2 isoform X2
XP_028104268.1	LLRLMGYCATPNERLLVY	193	Leu193	Tyr210	L-193, T-202, E-205, Y-210	probable LRR receptor-like serine/threonine-protein kinase At4g30520
XP_028104755.1	LFVKNLNFKTSDEALRKY	11	Leu11	Tyr28	L-11, T-20, E-23, Y-28	multiple RNA-binding domain-containing protein 1-like
XP_028105286.1	LLEAKPTASTQGEKGLMY	73	Leu73	Tyr90	L-73, T-82, E-85, Y-90	uncharacterized protein LOC114304322
XP_028105482.1	LKPPLKKAKTLLEKSDGY	19	Leu19	Tyr36	L-19, T-28, E-31, Y-36	DNA (cytosine-5)-methyltransferase CMT2-like isoform X1
XP_028105483.1	LKPPLKKAKTLLEKSDGY	19	Leu19	Tyr36	L-19, T-28, E-31, Y-36	DNA (cytosine-5)-methyltransferase CMT2-like isoform X2
XP_028105484.1	LKPPLKKAKTLLEKSDGY	19	Leu19	Tyr36	L-19, T-28, E-31, Y-36	DNA (cytosine-5)-methyltransferase CMT2-like isoform X3
XP_028105642.1	LKPEAVTKLTDRERRQSY	293	Leu293	Tyr310	L-293, T-302, E-305, Y-310	serine/threonine-protein kinase Nek2-like isoform X1
XP_028105643.1	LKPEAVTKLTDRERRQSY	293	Leu293	Tyr310	L-293, T-302, E-305, Y-310	serine/threonine-protein kinase Nek2-like isoform X1
XP_028105644.1	LKPEAVTKLTDRERRQSY	293	Leu293	Tyr310	L-293, T-302, E-305, Y-310	serine/threonine-protein kinase Nek2-like isoform X1
XP_028105646.1	LKPEAVTKLTDRERRQSY	293	Leu293	Tyr310	L-293, T-302, E-305, Y-310	serine/threonine-protein kinase Nek2-like isoform X1
XP_028105647.1	LKPEAVTKLTDRERRQSY	293	Leu293	Tyr310	L-293, T-302, E-305, Y-310	serine/threonine-protein kinase Nek2-like isoform X2
XP_028106125.1	LPVGYRFRLTDEELINHY	12	Leu12	Tyr29	L-12, T-21, E-24, Y-29	NAC domain-containing protein 14-like
XP_028106174.1	LPVGYRLRPTDEELINHY	12	Leu12	Tyr29	L-12, T-21, E-24, Y-29	NAC domain-containing protein 2-like
XP_028106233.1	LLAGLALLQTHSESPKLY	246	Leu246	Tyr263	L-246, T-255, E-258, Y-263	uncharacterized protein LOC114305352 isoform X1
XP_028106234.1	LLAGLALLQTHSESPKLY	246	Leu246	Tyr263	L-246, T-255, E-258, Y-263	uncharacterized protein LOC114305352 isoform X2
XP_028106235.1	LLAGLALLQTHSESPKLY	124	Leu124	Tyr141	L-124, T-133, E-136, Y-141	uncharacterized protein LOC114305352 isoform X3
XP_028106236.1	LLAGLALLQTHSESPKLY	86	Leu86	Tyr103	L-86, T-95, E-98, Y-103	sn1-specific diacylglycerol lipase beta isoform X4
XP_028106350.1	LILGIKASDTASEIKQAY	179	Leu179	Tyr196	L-179, T-188, E-191, Y-196	dnaJ homolog subfamily C member 7 homolog
XP_028106373.1	LILGIKASDTASEIKQAY	462	Leu462	Tyr479	L-462, T-471, E-474, Y-479	dnaJ homolog subfamily C member 7 homolog isoform X1
XP_028106375.1	LILGIKASDTASEIKQAY	461	Leu461	Tyr478	L-461, T-470, E-473, Y-478	dnaJ homolog subfamily C member 7 homolog isoform X2
XP_028106767.1	LPPGFRFHPTDEELITFY	20	Leu20	Tyr37	L-20, T-29, E-32, Y-37	protein CUP-SHAPED COTYLEDON 3-like
XP_028106989.1	LPAGFRFHPTDEELVMHY	7	Leu7	Tyr24	L-7, T-16, E-19, Y-24	NAC domain-containing protein 2-like
XP_028107271.1	LTLAEKHEATKREAIRHY	614	Leu614	Tyr631	L-614, T-623, E-626, Y-631	nuclear intron maturase 3%2C mitochondrial
XP_028107463.1	LPPGFRFHPTDEELITHY	15	Leu15	Tyr32	L-15, T-24, E-27, Y-32	NAC transcription factor 25-like
XP_028107486.1	LPPGFRFHPTDEELIVYY	39	Leu39	Tyr56	L-39, T-48, E-51, Y-56	NAC domain-containing protein 72-like
XP_028107868.1	LLRLRGFCMTPTERLLVY	348	Leu348	Tyr365	L-348, T-357, E-360, Y-365	BRASSINOSTEROID INSENSITIVE 1-associated receptor kinase 1-like isoform X1
XP_028107869.1	LLRLRGFCMTPTERLLVY	324	Leu324	Tyr341	L-324, T-333, E-336, Y-341	BRASSINOSTEROID INSENSITIVE 1-associated receptor kinase 1-like isoform X2
XP_028108082.1	LAAFGVVVNTFEELEPAY	211	Leu211	Tyr228	L-211, T-220, E-223, Y-228	UDP-glycosyltransferase 73C6-like
XP_028108691.1	LQLNTSSAATDKESWVSY	176	Leu176	Tyr193	L-176, T-185, E-188, Y-193	uncharacterized protein LOC114307494
XP_028109074.1	LLRLYGFSMTATERLLVY	359	Leu359	Tyr376	L-359, T-368, E-371, Y-376	protein NSP-INTERACTING KINASE 1-like
XP_028109460.1	LAGSYLIVITERECVGSY	76	Leu76	Tyr93	L-76, T-85, E-88, Y-93	phosphoinositide phosphatase SAC6-like isoform X1
XP_028109461.1	LAGSYLIVITERECVGSY	76	Leu76	Tyr93	L-76, T-85, E-88, Y-93	phosphoinositide phosphatase SAC6-like isoform X2
XP_028109463.1	LAGSYLIVITERECVGSY	76	Leu76	Tyr93	L-76, T-85, E-88, Y-93	phosphoinositide phosphatase SAC6-like isoform X3
XP_028109464.1	LAGSYLIVITERECVGSY	76	Leu76	Tyr93	L-76, T-85, E-88, Y-93	phosphoinositide phosphatase SAC6-like isoform X4
XP_028109465.1	LAGSYLIVITERECVGSY	76	Leu76	Tyr93	L-76, T-85, E-88, Y-93	phosphoinositide phosphatase SAC6-like isoform X5
XP_028109466.1	LAGSYLIVITERECVGSY	76	Leu76	Tyr93	L-76, T-85, E-88, Y-93	phosphoinositide phosphatase SAC6-like isoform X6
XP_028109467.1	LAGSYLIVITERECVGSY	76	Leu76	Tyr93	L-76, T-85, E-88, Y-93	phosphoinositide phosphatase SAC6-like isoform X1
XP_028109468.1	LAGSYLIVITERECVGSY	75	Leu75	Tyr92	L-75, T-84, E-87, Y-92	phosphoinositide phosphatase SAC6-like isoform X7
XP_028109469.1	LAGSYLIVITERECVGSY	76	Leu76	Tyr93	L-76, T-85, E-88, Y-93	phosphoinositide phosphatase SAC6-like isoform X8
XP_028109470.1	LAGSYLIVITERECVGSY	76	Leu76	Tyr93	L-76, T-85, E-88, Y-93	phosphoinositide phosphatase SAC7-like
XP_028109471.1	LAGSYLIVITERECVGSY	76	Leu76	Tyr93	L-76, T-85, E-88, Y-93	phosphoinositide phosphatase SAC7-like
XP_028109927.1	LPPGFRFHPTDEELVGYY	6	Leu6	Tyr23	L-6, T-15, E-18, Y-23	NAC domain-containing protein 71-like
XP_028110124.1	LEPRHSLYFTVNEDVLLY	150	Leu150	Tyr167	L-150, T-159, E-162, Y-167	IAA-amino acid hydrolase ILR1-like 1
XP_028110600.1	LIPVELFDLTPEENSSNY	315	Leu315	Tyr332	L-315, T-324, E-327, Y-332	LOW QUALITY PROTEIN: myosin-binding protein 2-like
XP_028110928.1	LRIYPLETVTRCEVLDSY	280	Leu280	Tyr297	L-280, T-289, E-292, Y-297	protein FREE1-like isoform X1
XP_028110929.1	LRIYPLETVTRCEVLDSY	280	Leu280	Tyr297	L-280, T-289, E-292, Y-297	protein FREE1-like isoform X2
XP_028111639.1	LPPGFRFHPTDEELITHY	9	Leu9	Tyr26	L-9, T-18, E-21, Y-26	NAC domain-containing protein 100-like
XP_028111988.1	LVGFATGEITLWEVGMRY	69	Leu69	Tyr86	L-69, T-78, E-81, Y-86	protein TPR1-like isoform X1
XP_028111989.1	LVGFATGEITLWEVGMRY	69	Leu69	Tyr86	L-69, T-78, E-81, Y-86	protein TPR1-like isoform X2
XP_028112214.1	LPIGYRFSPTQEELMTHY	23	Leu23	Tyr40	L-23, T-32, E-35, Y-40	NAC transcription factor 25-like
XP_028112518.1	LLSENDNGLTEAEAGIEY	1867	Leu1867	Tyr1884	L-1867, T-1876, E-1879, Y-1884	transcription initiation factor TFIID subunit 1 isoform X1
XP_028112519.1	LLSENDNGLTEAEAGIEY	1861	Leu1861	Tyr1878	L-1861, T-1870, E-1873, Y-1878	transcription initiation factor TFIID subunit 1 isoform X2
XP_028112631.1	LDFKDYRGKTCQELIQNY	142	Leu142	Tyr159	L-142, T-151, E-154, Y-159	uncharacterized protein LOC114310750 isoform X1
XP_028112632.1	LDFKDYRGKTCQELIQNY	142	Leu142	Tyr159	L-142, T-151, E-154, Y-159	uncharacterized protein LOC114310750 isoform X2
XP_028115172.1	LSARNRGFLTPLEDVIVY	174	Leu174	Tyr191	L-174, T-183, E-186, Y-191	nicotinamidase 1-like isoform X1
XP_028115173.1	LSARNRGFLTPLEDVIVY	174	Leu174	Tyr191	L-174, T-183, E-186, Y-191	nicotinamidase 1-like isoform X2
XP_028115174.1	LSARNRGFLTPLEDVIVY	174	Leu174	Tyr191	L-174, T-183, E-186, Y-191	nicotinamidase 1-like isoform X3
XP_028115479.1	LLGSVHELLTEKEVYLSY	257	Leu257	Tyr274	L-257, T-266, E-269, Y-274	long chain acyl-CoA synthetase 4-like isoform X2
XP_028115655.1	LSVGYRFRLTDEELINHY	12	Leu12	Tyr29	L-12, T-21, E-24, Y-29	uncharacterized protein LOC114313472
XP_028115684.1	LQIPVSVGVTLYEAISLY	295	Leu295	Tyr312	L-295, T-304, E-307, Y-312	sulfite exporter TauE/SafE family protein 3-like isoform X1
XP_028115685.1	LQIPVSVGVTLYEAISLY	294	Leu294	Tyr311	L-294, T-303, E-306, Y-311	sulfite exporter TauE/SafE family protein 3-like isoform X2
XP_028115686.1	LQIPVSVGVTLYEAISLY	292	Leu292	Tyr309	L-292, T-301, E-304, Y-309	sulfite exporter TauE/SafE family protein 3-like isoform X3
XP_028115830.1	LAKLLGCSITGPESLLVY	427	Leu427	Tyr444	L-427, T-436, E-439, Y-444	cysteine-rich receptor-like protein kinase 3
XP_028115844.1	LLRLWGFCTTENERLLVY	359	Leu359	Tyr376	L-359, T-368, E-371, Y-376	protein NSP-INTERACTING KINASE 3-like
XP_028116235.1	LKSHFTCELTNRELQNGY	437	Leu437	Tyr454	L-437, T-446, E-449, Y-454	homogentisate 1%2C2-dioxygenase isoform X1
XP_028116236.1	LKSHFTCELTNRELQNGY	360	Leu360	Tyr377	L-360, T-369, E-372, Y-377	homogentisate 1%2C2-dioxygenase isoform X2
XP_028116344.1	LFDLKKLSSTNKECLKTY	571	Leu571	Tyr588	L-571, T-580, E-583, Y-588	uncharacterized protein LOC114314100
XP_028116968.1	LLPGFRFHPTDEELLGFY	16	Leu16	Tyr33	L-16, T-25, E-28, Y-33	transcription factor JUNGBRUNNEN 1-like
XP_028117201.1	LDSNLVPSATATESKVFY	129	Leu129	Tyr146	L-129, T-138, E-141, Y-146	14-3-3 protein 10-like
XP_028117609.1	LCRCQVKGWTVVELARKY	128	Leu128	Tyr145	L-128, T-137, E-140, Y-145	uncharacterized protein LOC114315223
XP_028117971.1	LGFPEQTTITYPEEIGSY	251	Leu251	Tyr268	L-251, T-260, E-263, Y-268	ethylene-responsive transcription factor LEP
XP_028118245.1	LWGNVHVCVTLQEIRVLY	13	Leu13	Tyr30	L-13, T-22, E-25, Y-30	galactoside 2-alpha-L-fucosyltransferase-like
XP_028118262.1	LPIGFRFHPTDEELVVHY	20	Leu20	Tyr37	L-20, T-29, E-32, Y-37	NAC domain-containing protein 83-like
XP_028118413.1	LETNMNVGITAKESDIKY	117	Leu117	Tyr134	L-117, T-126, E-129, Y-134	calcium-transporting ATPase 12%2C plasma membrane-type-like
XP_028120552.1	LGPASVVLNTVDEKDAAY	258	Leu258	Tyr275	L-258, T-267, E-270, Y-275	uncharacterized protein LOC114317947
XP_028120732.1	LMSVPGASNTVLESVIPY	46	Leu46	Tyr63	L-46, T-55, E-58, Y-63	uncharacterized protein LOC114318067 isoform X1
XP_028120733.1	LMSVPGASNTVLESVIPY	46	Leu46	Tyr63	L-46, T-55, E-58, Y-63	uncharacterized protein LOC114318067 isoform X2
XP_028120734.1	LMSVPGASNTVLESVIPY	46	Leu46	Tyr63	L-46, T-55, E-58, Y-63	uncharacterized protein LOC114318067 isoform X3
XP_028120735.1	LCFTIDESETLSENVEQY	370	Leu370	Tyr387	L-370, T-379, E-382, Y-387	LOW QUALITY PROTEIN: receptor protein kinase-like protein ZAR1
XP_028120869.1	LPPGFRFHPTDEELVVHY	15	Leu15	Tyr32	L-15, T-24, E-27, Y-32	NAC transcription factor 25-like
XP_028120887.1	LPVGYRLRPTDEELINHY	12	Leu12	Tyr29	L-12, T-21, E-24, Y-29	NAC transcription factor 29-like
XP_028121088.1	LEGVCPHTFTAEEYMTHY	32	Leu32	Tyr49	L-32, T-41, E-44, Y-49	cullin-1-like isoform X1
XP_028121089.1	LEGVCPHTFTAEEYMTHY	32	Leu32	Tyr49	L-32, T-41, E-44, Y-49	cullin-1-like isoform X2
XP_028121090.1	LEGVCPHTFTAEEYMTHY	32	Leu32	Tyr49	L-32, T-41, E-44, Y-49	cullin-1-like isoform X3
XP_028121091.1	LEGVCPHTFTAEEYMTHY	32	Leu32	Tyr49	L-32, T-41, E-44, Y-49	uncharacterized protein LOC114318394 isoform X4
XP_028121126.1	LILGVDPSVTASEIKKAY	1240	Leu1240	Tyr1257	L-1240, T-1249, E-1252, Y-1257	uncharacterized protein LOC114318429
XP_028121132.1	LREEKSPEATNAEERKGY	265	Leu265	Tyr282	L-265, T-274, E-277, Y-282	uncharacterized protein LOC114318438
XP_028121423.1	LGGLLARKHTLREWEMVY	123	Leu123	Tyr140	L-123, T-132, E-135, Y-140	probable disease resistance protein At1g58602
XP_028121906.1	LFELKKLNSTNDECLKTY	439	Leu439	Tyr456	L-439, T-448, E-451, Y-456	zinc finger MYM-type protein 1-like
XP_028122583.1	LKLIELEAKTPKEVEVLY	68	Leu68	Tyr85	L-68, T-77, E-80, Y-85	synaptotagmin-4-like isoform X3
XP_028122692.1	LLRLMGYCATPNERLLVY	379	Leu379	Tyr396	L-379, T-388, E-391, Y-396	probable LRR receptor-like serine/threonine-protein kinase At4g30520
XP_028122951.1	LGLAHSPYFTVNEDVLPY	397	Leu397	Tyr414	L-397, T-406, E-409, Y-414	IAA-amino acid hydrolase ILR1-like 4
XP_028123072.1	LLRLIGFCTTSSERILVY	329	Leu329	Tyr346	L-329, T-338, E-341, Y-346	probable LRR receptor-like serine/threonine-protein kinase At5g63710 isoform X1
XP_028123073.1	LLRLIGFCTTSSERILVY	328	Leu328	Tyr345	L-328, T-337, E-340, Y-345	probable LRR receptor-like serine/threonine-protein kinase At5g63710 isoform X2
XP_028123074.1	LLRLIGFCTTSSERILVY	305	Leu305	Tyr322	L-305, T-314, E-317, Y-322	probable LRR receptor-like serine/threonine-protein kinase At5g63710 isoform X3
XP_028123075.1	LLRLIGFCTTSSERILVY	304	Leu304	Tyr321	L-304, T-313, E-316, Y-321	probable LRR receptor-like serine/threonine-protein kinase At5g63710 isoform X4
XP_028123076.1	LLRLIGFCTTSSERILVY	283	Leu283	Tyr300	L-283, T-292, E-295, Y-300	probable LRR receptor-like serine/threonine-protein kinase At5g63710 isoform X5
XP_028123077.1	LLRLIGFCTTSSERILVY	282	Leu282	Tyr299	L-282, T-291, E-294, Y-299	probable LRR receptor-like serine/threonine-protein kinase At5g63710 isoform X6
XP_028123078.1	LLRLIGFCTTSSERILVY	257	Leu257	Tyr274	L-257, T-266, E-269, Y-274	probable LRR receptor-like serine/threonine-protein kinase At5g63710 isoform X7
XP_028123079.1	LLRLIGFCTTSSERILVY	233	Leu233	Tyr250	L-233, T-242, E-245, Y-250	probable LRR receptor-like serine/threonine-protein kinase At5g63710 isoform X8
XP_028123080.1	LLRLIGFCTTSSERILVY	233	Leu233	Tyr250	L-233, T-242, E-245, Y-250	probable LRR receptor-like serine/threonine-protein kinase At5g63710 isoform X8
XP_028123082.1	LLRLIGFCTTSSERILVY	233	Leu233	Tyr250	L-233, T-242, E-245, Y-250	probable LRR receptor-like serine/threonine-protein kinase At5g63710 isoform X8
XP_028123738.1	LGPASVVLNTVDEKDAAY	273	Leu273	Tyr290	L-273, T-282, E-285, Y-290	uncharacterized protein LOC114320859
XP_028123800.1	LPVCPHKHLTELEVNGFY	399	Leu399	Tyr416	L-399, T-408, E-411, Y-416	F-box/LRR-repeat protein At3g03360-like
XP_028124169.1	LAPGFRFHPTDEELVQYY	23	Leu23	Tyr40	L-23, T-32, E-35, Y-40	NAC domain containing protein 50-like
XP_028124170.1	LAPGFRFHPTDEELVRYY	10	Leu10	Tyr27	L-10, T-19, E-22, Y-27	NAC domain-containing protein 78-like
XP_028124797.1	LQIPVSVAVTLYEAIGLY	300	Leu300	Tyr317	L-300, T-309, E-312, Y-317	sulfite exporter TauE/SafE family protein 3-like
XP_028124798.1	LQIPVSVVVTLYEAIGLY	39	Leu39	Tyr56	L-39, T-48, E-51, Y-56	sulfite exporter TauE/SafE family protein 3-like
XP_028125229.1	LPPGFRFHPTDEELIIYY	9	Leu9	Tyr26	L-9, T-18, E-21, Y-26	NAC domain-containing protein 2-like
XP_028125845.1	LGPASVVLNTVDEKDAAY	260	Leu260	Tyr277	L-260, T-269, E-272, Y-277	uncharacterized protein LOC114322685 isoform X1
XP_028125846.1	LGPASVVLNTVDEKDAAY	260	Leu260	Tyr277	L-260, T-269, E-272, Y-277	uncharacterized protein LOC114322685 isoform X2
XP_028125847.1	LGPASVVLNTVDEKDAAY	260	Leu260	Tyr277	L-260, T-269, E-272, Y-277	uncharacterized protein LOC114322685 isoform X3
XP_028125848.1	LGPASVVLNTVDEKDAAY	260	Leu260	Tyr277	L-260, T-269, E-272, Y-277	uncharacterized protein LOC114322685 isoform X4
XP_028125950.1	LAPGFRFHPTDEELVRYY	12	Leu12	Tyr29	L-12, T-21, E-24, Y-29	NAC domain-containing protein 78-like
XP_028125951.1	LAPGFRFHPTDEELVQYY	12	Leu12	Tyr29	L-12, T-21, E-24, Y-29	NAC domain containing protein 50-like isoform X1
XP_028125952.1	LAPGFRFHPTDEELVQYY	12	Leu12	Tyr29	L-12, T-21, E-24, Y-29	NAC domain containing protein 50-like isoform X2
XP_028127347.1	LFRGGKKDTTIGELSKSY	131	Leu131	Tyr148	L-131, T-140, E-143, Y-148	cell division control protein 6 homolog B-like isoform X1
XP_028127354.1	LFRGGKKDTTIGELSKSY	131	Leu131	Tyr148	L-131, T-140, E-143, Y-148	cell division control protein 6 homolog B-like isoform X2
XP_028127359.1	LFRGGKKDTTIGELSKSY	130	Leu130	Tyr147	L-130, T-139, E-142, Y-147	cell division control protein 6 homolog B-like isoform X3
XP_028127366.1	LFRGGKKDTTIGELSKSY	130	Leu130	Tyr147	L-130, T-139, E-142, Y-147	cell division control protein 6 homolog B-like isoform X4
XP_028127374.1	LFRGGKKDTTIGELSKSY	129	Leu129	Tyr146	L-129, T-138, E-141, Y-146	cell division control protein 6 homolog B-like isoform X5

## Sheet: WRKY_like_motif
protein_id	motif	motif_position	product
XP_028051760.1	WRKYGQK	217	probable WRKY transcription factor 61
XP_028051846.1	WRKYGQK	200	WRKY transcription factor 1-like isoform X1
XP_028051846.1	WRKYGQK	375	WRKY transcription factor 1-like isoform X1
XP_028051847.1	WRKYGQK	200	WRKY transcription factor SUSIBA2-like isoform X2
XP_028051847.1	WRKYGQK	375	WRKY transcription factor SUSIBA2-like isoform X2
XP_028051848.1	WRKYGQK	167	WRKY transcription factor SUSIBA2-like isoform X3
XP_028051848.1	WRKYGQK	342	WRKY transcription factor SUSIBA2-like isoform X3
XP_028051918.1	WRKYGQK	226	WRKY transcription factor WRKY24-like
XP_028051918.1	WRKYGQK	395	WRKY transcription factor WRKY24-like
XP_028051958.1	WRKYGQK	279	probable WRKY transcription factor 15
XP_028052697.1	WRKYGQK	135	WRKY DNA-binding transcription factor 70-like
XP_028053974.1	WRKYGQK	156	probable WRKY transcription factor 57
XP_028053975.1	WRKYGQK	156	probable WRKY transcription factor 57
XP_028054239.1	WRKYGQK	132	eukaryotic translation initiation factor 6-2-like
XP_028055071.1	WRKYGQK	136	probable WRKY transcription factor 70
XP_028057975.1	WRKYGQK	166	WRKY transcription factor 22
XP_028059704.1	WRKYGQK	161	probable WRKY transcription factor 40
XP_028059715.1	WRKYGQK	161	probable WRKY transcription factor 40
XP_028059727.1	WRKYGQK	136	WRKY transcription factor 18-like isoform X1
XP_028059734.1	WRKYGQK	135	probable WRKY transcription factor 40 isoform X2
XP_028064109.1	WRKYGQK	357	probable WRKY transcription factor 31
XP_028066881.1	WRKYGQK	15	uncharacterized protein LOC114269718
XP_028067460.1	WRKYGQK	327	probable WRKY transcription factor 31
XP_028071264.1	WRKYGQK	235	probable WRKY transcription factor 14
XP_028072625.1	WRKYGQK	201	WRKY transcription factor 44-like
XP_028072625.1	WRKYGQK	399	WRKY transcription factor 44-like
XP_028072626.1	WRKYGQK	201	WRKY transcription factor 44-like
XP_028072626.1	WRKYGQK	399	WRKY transcription factor 44-like
XP_028072627.1	WRKYGQK	201	WRKY transcription factor 44-like
XP_028072627.1	WRKYGQK	399	WRKY transcription factor 44-like
XP_028072777.1	WRKYGQK	81	probable WRKY transcription factor 65 isoform X1
XP_028072778.1	WRKYGQK	80	probable WRKY transcription factor 65 isoform X2
XP_028075202.1	WRKYGQK	38	probable WRKY transcription factor 31
XP_028077060.1	WRKYGQK	257	probable WRKY transcription factor 15
XP_028077318.1	WRKYGQK	167	WRKY transcription factor 22-like
XP_028077632.1	WRKYGQK	80	probable WRKY transcription factor 65
XP_028077914.1	WRKYGQK	126	probable WRKY transcription factor 30
XP_028078525.1	WRKYGQK	187	WRKY transcription factor 55-like
XP_028079096.1	WRKYGQK	215	probable WRKY transcription factor 32
XP_028079096.1	WRKYGQK	384	probable WRKY transcription factor 32
XP_028079122.1	WRKYGQK	141	WRKY DNA-binding transcription factor 70-like
XP_028079124.1	WRKYGQK	19	probable WRKY transcription factor 2
XP_028080001.1	WRKYGQK	247	probable WRKY transcription factor 33
XP_028080001.1	WRKYGQK	414	probable WRKY transcription factor 33
XP_028081295.1	WRKYGQK	261	probable WRKY transcription factor 21
XP_028081368.1	WRKYGQK	235	probable WRKY transcription factor 9 isoform X1
XP_028081369.1	WRKYGQK	232	probable WRKY transcription factor 9 isoform X2
XP_028081784.1	WRKYGQK	159	probable WRKY transcription factor 40 isoform X1
XP_028081789.1	WRKYGQK	139	probable WRKY transcription factor 40 isoform X2
XP_028082795.1	WRKYGQK	167	probable WRKY transcription factor 57
XP_028082796.1	WRKYGQK	167	probable WRKY transcription factor 57
XP_028082797.1	WRKYGQK	167	probable WRKY transcription factor 57
XP_028083209.1	WRKYGQK	150	WRKY transcription factor 55
XP_028083248.1	WRKYGQK	135	WRKY DNA-binding transcription factor 70-like
XP_028084020.1	WRKYGQK	107	probable WRKY transcription factor 75
XP_028085508.1	WRKYGQK	134	probable WRKY transcription factor 53
XP_028087006.1	WRKYGQK	132	probable WRKY transcription factor 41
XP_028089465.1	WRKYGQK	163	WRKY transcription factor 23-like
XP_028089628.1	WRKYGQK	274	probable WRKY transcription factor 74
XP_028091443.1	WRKYGQK	237	probable WRKY transcription factor 3
XP_028091443.1	WRKYGQK	414	probable WRKY transcription factor 3
XP_028091585.1	WRKYGQK	192	WRKY transcription factor 71-like
XP_028091903.1	WRKYGQK	203	WRKY transcription factor 44-like isoform X1
XP_028091903.1	WRKYGQK	402	WRKY transcription factor 44-like isoform X1
XP_028091904.1	WRKYGQK	203	WRKY transcription factor 44-like isoform X1
XP_028091904.1	WRKYGQK	402	WRKY transcription factor 44-like isoform X1
XP_028091905.1	WRKYGQK	203	WRKY transcription factor 44-like isoform X1
XP_028091905.1	WRKYGQK	402	WRKY transcription factor 44-like isoform X1
XP_028091906.1	WRKYGQK	156	WRKY transcription factor 44-like isoform X2
XP_028091906.1	WRKYGQK	355	WRKY transcription factor 44-like isoform X2
XP_028092641.1	WRKYGQK	154	probable WRKY transcription factor 12 isoform X1
XP_028092642.1	WRKYGQK	154	probable WRKY transcription factor 12 isoform X2
XP_028093640.1	WRKYGQK	113	probable WRKY transcription factor 75
XP_028094020.1	WRKYGQK	60	probable WRKY transcription factor 35
XP_028094353.1	WRKYGQK	160	probable WRKY transcription factor 20
XP_028094353.1	WRKYGQK	335	probable WRKY transcription factor 20
XP_028094354.1	WRKYGQK	160	probable WRKY transcription factor 20
XP_028094354.1	WRKYGQK	335	probable WRKY transcription factor 20
XP_028094837.1	WRKYGQK	130	probable WRKY transcription factor 70
XP_028100462.1	WRKYGQK	182	WRKY transcription factor 71
XP_028100469.1	WRKYGQK	145	probable WRKY transcription factor 12 isoform X1
XP_028100477.1	WRKYGQK	145	probable WRKY transcription factor 12 isoform X2
XP_028100648.1	WRKYGQK	251	probable WRKY transcription factor 7
XP_028101411.1	WRKYGQK	253	WRKY transcription factor SUSIBA2-like
XP_028101411.1	WRKYGQK	458	WRKY transcription factor SUSIBA2-like
XP_028103268.1	WRKYGQK	235	probable WRKY transcription factor 20 isoform X1
XP_028103268.1	WRKYGQK	389	probable WRKY transcription factor 20 isoform X1
XP_028103269.1	WRKYGQK	235	probable WRKY transcription factor 20 isoform X1
XP_028103269.1	WRKYGQK	389	probable WRKY transcription factor 20 isoform X1
XP_028103271.1	WRKYGQK	171	probable WRKY transcription factor 20 isoform X2
XP_028103271.1	WRKYGQK	325	probable WRKY transcription factor 20 isoform X2
XP_028106608.1	WRKYGQK	232	WRKY transcription factor WRKY24-like
XP_028106608.1	WRKYGQK	398	WRKY transcription factor WRKY24-like
XP_028106713.1	WRKYGQK	135	probable WRKY transcription factor 41
XP_028107295.1	WRKYGQK	168	probable WRKY transcription factor 27
XP_028107356.1	WRKYGQK	99	probable WRKY transcription factor 43
XP_028107506.1	WRKYGQK	335	probable WRKY transcription factor 31
XP_028109415.1	WRKYGQK	126	probable WRKY transcription factor 43
XP_028109416.1	WRKYGQK	156	WRKY transcription factor 22-like isoform X1
XP_028109417.1	WRKYGQK	152	WRKY transcription factor 22-like isoform X2
XP_028109764.1	WRKYGQK	162	probable WRKY transcription factor 48
XP_028110002.1	WRKYGQK	272	WRKY transcription factor 6-like
XP_028111113.1	WRKYGQK	241	probable WRKY transcription factor 3 isoform X1
XP_028111113.1	WRKYGQK	417	probable WRKY transcription factor 3 isoform X1
XP_028111114.1	WRKYGQK	241	probable WRKY transcription factor 3 isoform X1
XP_028111114.1	WRKYGQK	417	probable WRKY transcription factor 3 isoform X1
XP_028111115.1	WRKYGQK	241	probable WRKY transcription factor 4 isoform X2
XP_028111115.1	WRKYGQK	417	probable WRKY transcription factor 4 isoform X2
XP_028112541.1	WRKYGQK	164	probable WRKY transcription factor 13
XP_028113091.1	WRKYGQK	256	probable WRKY transcription factor 17
XP_028113356.1	WRKYGQK	219	probable WRKY transcription factor 32
XP_028113356.1	WRKYGQK	388	probable WRKY transcription factor 32
XP_028115186.1	WRKYGQK	165	probable WRKY transcription factor 48
XP_028115466.1	WRKYGQK	135	probable WRKY transcription factor 53
XP_028115574.1	WRKYGQK	124	probable WRKY transcription factor 43
XP_028115579.1	WRKYGQK	164	probable WRKY transcription factor 29
XP_028116770.1	WRKYGQK	121	probable WRKY transcription factor 30
XP_028117015.1	WRKYGQK	314	probable WRKY transcription factor 2
XP_028117015.1	WRKYGQK	527	probable WRKY transcription factor 2
XP_028117815.1	WRKYGQK	58	probable WRKY transcription factor 35
XP_028117834.1	WRKYGQK	154	WRKY transcription factor 23-like isoform X1
XP_028117835.1	WRKYGQK	154	WRKY transcription factor 23-like isoform X2
XP_028118079.1	WRKYGQK	111	eukaryotic translation initiation factor 6-2-like isoform X1
XP_028118080.1	WRKYGQK	111	eukaryotic translation initiation factor 6-2-like isoform X2
XP_028118081.1	WRKYGQK	106	probable WRKY transcription factor 40
XP_028118126.1	WRKYGQK	317	uncharacterized protein LOC114315711
XP_028119210.1	WRKYGQK	310	probable WRKY transcription factor 31 isoform X1
XP_028119211.1	WRKYGQK	268	WRKY transcription factor 6-like isoform X2
XP_028119435.1	WRKYGQK	126	probable WRKY transcription factor 30
XP_028120991.1	WRKYGQK	268	probable WRKY transcription factor 72 isoform X1
XP_028120992.1	WRKYGQK	265	probable WRKY transcription factor 72 isoform X2
XP_028120993.1	WRKYGQK	268	probable WRKY transcription factor 72 isoform X3
XP_028121796.1	WRKYGQK	253	probable WRKY transcription factor 72
XP_028122384.1	WRKYGQK	170	probable WRKY transcription factor 40
XP_028124442.1	WRKYGQK	283	probable WRKY transcription factor 21
XP_028124717.1	WRKYGQK	119	probable WRKY transcription factor 49
XP_028124928.1	WRKYGQK	108	probable WRKY transcription factor 75
XP_028127034.1	WRKYGQK	249	probable WRKY transcription factor 20 isoform X1
XP_028127034.1	WRKYGQK	423	probable WRKY transcription factor 20 isoform X1
XP_028127035.1	WRKYGQK	152	probable WRKY transcription factor 20 isoform X2
XP_028127035.1	WRKYGQK	326	probable WRKY transcription factor 20 isoform X2
XP_028127360.1	WRKYGQK	166	probable WRKY transcription factor 40

## Sheet: Peroxidase_like_motif
protein_id	motif	motif_pos	motif_start_res	motif_end_res	motif_core_sites		product
XP_028051288.1	LNHIHQCGYVHC	149	Leu149	Tyr160	L-149, T-158, E-161, Y-166		mitogen-activated protein kinase kinase kinase 17-like
XP_028051315.1	LLRLHFHDCFVKGCDAS	65	Leu65	Tyr81	L-65, T-74, E-77, Y-82		peroxidase 72-like
XP_028051315.1	LLRLHFHDCFVKGCDAS	194	Leu194	Tyr205	L-194, T-203, E-206, Y-211		peroxidase 72-like
XP_028051539.1	LSGAHTIGFSHC	190	Leu190	Tyr201	L-190, T-199, E-202, Y-207		peroxidase 31-like
XP_028051705.1	LVRRHAVGTLRC	244	Leu244	Tyr255	L-244, T-253, E-256, Y-261		protein IQ-DOMAIN 32-like
XP_028052156.1	LLRLLFHDCFVEGCDAS	75	Leu75	Tyr91	L-75, T-84, E-87, Y-92		peroxidase 18-like
XP_028052156.1	LLRLLFHDCFVEGCDAS	200	Leu200	Tyr211	L-200, T-209, E-212, Y-217		peroxidase 18-like
XP_028052733.1	LQCIHENGFVHC	119	Leu119	Tyr130	L-119, T-128, E-131, Y-136		mitogen-activated protein kinase kinase kinase 17-like
XP_028053629.1	LSGAHTIGVAHC	187	Leu187	Tyr198	L-187, T-196, E-199, Y-204		peroxidase 3-like
XP_028054187.1	LLGAHTVGVAHC	179	Leu179	Tyr190	L-179, T-188, E-191, Y-196		peroxidase 44-like
XP_028054846.1	LLGAHSVGRTHC	200	Leu200	Tyr211	L-200, T-209, E-212, Y-217		peroxidase 42-like
XP_028055452.1	LSGGHSIGVSHC	190	Leu190	Tyr201	L-190, T-199, E-202, Y-207		peroxidase 5-like isoform X1
XP_028055453.1	LSGGHSIGVSHC	164	Leu164	Tyr175	L-164, T-173, E-176, Y-181		peroxidase 5-like isoform X2
XP_028056112.1	LNNVHTYGAEVC	91	Leu91	Tyr102	L-91, T-100, E-103, Y-108		uncharacterized protein LOC114260234
XP_028056161.1	LQCIHENGFVHC	27	Leu27	Tyr38	L-27, T-36, E-39, Y-44		mitogen-activated protein kinase kinase kinase 17-like
XP_028056399.1	LIRLHFHDCFVNGCDAS	85	Leu85	Tyr101	L-85, T-94, E-97, Y-102		peroxidase 15-like
XP_028056399.1	LIRLHFHDCFVNGCDAS	215	Leu215	Tyr226	L-215, T-224, E-227, Y-232		peroxidase 15-like
XP_028056429.1	LQCIHENGFVHC	119	Leu119	Tyr130	L-119, T-128, E-131, Y-136		mitogen-activated protein kinase kinase kinase 17-like
XP_028056594.1	LNNVHTCGAKVC	135	Leu135	Tyr146	L-135, T-144, E-147, Y-152		uncharacterized protein LOC114260640
XP_028057692.1	LSGAHTIGFSHC	194	Leu194	Tyr205	L-194, T-203, E-206, Y-211		peroxidase 31-like
XP_028058415.1	LLRLHFHDCFVNGCDGS	60	Leu60	Tyr76	L-60, T-69, E-72, Y-77		peroxidase 4-like
XP_028058415.1	LLRLHFHDCFVNGCDGS	190	Leu190	Tyr201	L-190, T-199, E-202, Y-207		peroxidase 4-like
XP_028058417.1	LLRLHFHDCFVNGCDGS	61	Leu61	Tyr77	L-61, T-70, E-73, Y-78		peroxidase 4-like
XP_028058417.1	LLRLHFHDCFVNGCDGS	191	Leu191	Tyr202	L-191, T-200, E-203, Y-208		peroxidase 4-like
XP_028058421.1	LLRLHFHDCFVQGCDGS	63	Leu63	Tyr79	L-63, T-72, E-75, Y-80		peroxidase 4-like
XP_028058421.1	LLRLHFHDCFVQGCDGS	193	Leu193	Tyr204	L-193, T-202, E-205, Y-210		peroxidase 4-like
XP_028058482.1	LSYIHNKGYVHC	120	Leu120	Tyr131	L-120, T-129, E-132, Y-137		mitogen-activated protein kinase kinase kinase 17-like
XP_028058484.1	LSYIHNKGYVHC	120	Leu120	Tyr131	L-120, T-129, E-132, Y-137		mitogen-activated protein kinase kinase kinase 17-like
XP_028058485.1	LSYIHNKGYVHC	106	Leu106	Tyr117	L-106, T-115, E-118, Y-123		mitogen-activated protein kinase kinase kinase 17-like
XP_028058921.1	LEKLHSVGQGEC	290	Leu290	Tyr301	L-290, T-299, E-302, Y-307		protein BONZAI 1-like
XP_028059539.1	LLRLHFHDCFVNGCDGS	61	Leu61	Tyr77	L-61, T-70, E-73, Y-78		peroxidase 4-like
XP_028059539.1	LLRLHFHDCFVNGCDGS	191	Leu191	Tyr202	L-191, T-200, E-203, Y-208		peroxidase 4-like
XP_028060256.1	LNNVHTSGAEVC	218	Leu218	Tyr229	L-218, T-227, E-230, Y-235		uncharacterized protein LOC114263872
XP_028060409.1	LDCNHQLGFGPC	1001	Leu1001	Tyr1012	L-1001, T-1010, E-1013, Y-1018		receptor-like protein kinase 5
XP_028061049.1	LLRLMFHDCQVQGCDAS	60	Leu60	Tyr76	L-60, T-69, E-72, Y-77		peroxidase 29
XP_028061392.1	LQFLHSKGIIYC	109	Leu109	Tyr120	L-109, T-118, E-121, Y-126		serine/threonine-protein kinase RUNKEL-like isoform X1
XP_028061394.1	LQFLHSKGIIYC	41	Leu41	Tyr52	L-41, T-50, E-53, Y-58		serine/threonine-protein kinase RUNKEL-like isoform X2
XP_028061395.1	LQFLHSKGIIYC	41	Leu41	Tyr52	L-41, T-50, E-53, Y-58		serine/threonine-protein kinase RUNKEL-like isoform X2
XP_028061396.1	LQFLHSKGIIYC	41	Leu41	Tyr52	L-41, T-50, E-53, Y-58		serine/threonine-protein kinase RUNKEL-like isoform X2
XP_028061397.1	LQFLHSKGIIYC	41	Leu41	Tyr52	L-41, T-50, E-53, Y-58		serine/threonine-protein kinase RUNKEL-like isoform X2
XP_028061398.1	LQFLHSKGIIYC	41	Leu41	Tyr52	L-41, T-50, E-53, Y-58		serine/threonine-protein kinase RUNKEL-like isoform X2
XP_028061424.1	LSGAHTIGVGHC	191	Leu191	Tyr202	L-191, T-200, E-203, Y-208		peroxidase 3-like
XP_028061626.1	LSGGHSLGFAQC	48	Leu48	Tyr59	L-48, T-57, E-60, Y-65		cationic peroxidase 1-like
XP_028062239.1	LQCIHENGFVHC	27	Leu27	Tyr38	L-27, T-36, E-39, Y-44		mitogen-activated protein kinase kinase kinase 17-like
XP_028062879.1	LGNPHCDGKVPC	534	Leu534	Tyr545	L-534, T-543, E-546, Y-551		PH%2C RCC1 and FYVE domains-containing protein 1-like isoform X1
XP_028062881.1	LGNPHCDGKVPC	494	Leu494	Tyr505	L-494, T-503, E-506, Y-511		PH%2C RCC1 and FYVE domains-containing protein 1-like isoform X2
XP_028062889.1	LGNPHCDGKVPC	534	Leu534	Tyr545	L-534, T-543, E-546, Y-551		PH%2C RCC1 and FYVE domains-containing protein 1-like isoform X3
XP_028063356.1	LSGGHTIGISHC	194	Leu194	Tyr205	L-194, T-203, E-206, Y-211		peroxidase 27-like
XP_028063361.1	LSRGHTIGISHC	188	Leu188	Tyr199	L-188, T-197, E-200, Y-205		LOW QUALITY PROTEIN: peroxidase 27
XP_028063370.1	LSGAHTIGISHC	192	Leu192	Tyr203	L-192, T-201, E-204, Y-209		peroxidase 27-like
XP_028063371.1	LSGGHTIGISHC	194	Leu194	Tyr205	L-194, T-203, E-206, Y-211		peroxidase 27-like
XP_028063769.1	LSGAHTVGFSHC	187	Leu187	Tyr198	L-187, T-196, E-199, Y-204		peroxidase 55-like
XP_028063815.1	LALRHENGDRVC	372	Leu372	Tyr383	L-372, T-381, E-384, Y-389		molybdenum cofactor sulfurase
XP_028063830.1	LSAAHTVGFSHC	193	Leu193	Tyr204	L-193, T-202, E-205, Y-210		peroxidase 73-like isoform X1
XP_028063838.1	LSAAHTVGFSHC	193	Leu193	Tyr204	L-193, T-202, E-205, Y-210		peroxidase 73-like isoform X2
XP_028064102.1	LEYIHSIGVAHC	117	Leu117	Tyr128	L-117, T-126, E-129, Y-134		mitogen-activated protein kinase kinase kinase 18
XP_028065102.1	LSGAHTIGMGRC	195	Leu195	Tyr206	L-195, T-204, E-207, Y-212		peroxidase 11-like
XP_028065203.1	LVAYHEIGHAIC	197	Leu197	Tyr208	L-197, T-206, E-209, Y-214		ATP-dependent zinc metalloprotease FTSH 6%2C chloroplastic-like
XP_028065395.1	LVAYHEIGHAIC	505	Leu505	Tyr516	L-505, T-514, E-517, Y-522		ATP-dependent zinc metalloprotease FTSH 6%2C chloroplastic
XP_028065413.1	LVVYHEIGHTIC	106	Leu106	Tyr117	L-106, T-115, E-118, Y-123		ATP-dependent zinc metalloprotease FtsH-like
XP_028065720.1	LVAYHEVGHAIC	489	Leu489	Tyr500	L-489, T-498, E-501, Y-506		ATP-dependent zinc metalloprotease FTSH 2%2C chloroplastic
XP_028067738.1	LSGSHSIGKGRC	189	Leu189	Tyr200	L-189, T-198, E-201, Y-206		peroxidase 17-like
XP_028068067.1	LLRLFFHDCFIQGCDAS	99	Leu99	Tyr115	L-99, T-108, E-111, Y-116		putative Peroxidase 48
XP_028068067.1	LLRLFFHDCFIQGCDAS	230	Leu230	Tyr241	L-230, T-239, E-242, Y-247		putative Peroxidase 48
XP_028069227.1	LSGAHTIGKGRC	192	Leu192	Tyr203	L-192, T-201, E-204, Y-209		peroxidase 11-like
XP_028069303.1	LLGAHTVGVAHC	179	Leu179	Tyr190	L-179, T-188, E-191, Y-196		peroxidase 44-like
XP_028069304.1	LLGAHTVGVAHC	179	Leu179	Tyr190	L-179, T-188, E-191, Y-196		peroxidase 44-like
XP_028069306.1	LLGAHTVGVAHC	181	Leu181	Tyr192	L-181, T-190, E-193, Y-198		peroxidase 44-like isoform X1
XP_028069307.1	LLGAHTVGVAHC	181	Leu181	Tyr192	L-181, T-190, E-193, Y-198		peroxidase 44-like isoform X2
XP_028069367.1	LLGAHTVGVAHC	134	Leu134	Tyr145	L-134, T-143, E-146, Y-151		peroxidase 44-like
XP_028069392.1	LLRLHFHDCFVQGCDGS	63	Leu63	Tyr79	L-63, T-72, E-75, Y-80		peroxidase 4-like
XP_028069392.1	LLRLHFHDCFVQGCDGS	191	Leu191	Tyr202	L-191, T-200, E-203, Y-208		peroxidase 4-like
XP_028069457.1	LNYLHLNGLVHC	113	Leu113	Tyr124	L-113, T-122, E-125, Y-130		mitogen-activated protein kinase kinase kinase 18-like
XP_028069908.1	LAWVHHQGNDVC	267	Leu267	Tyr278	L-267, T-276, E-279, Y-284		auxin-induced protein PCNT115-like
XP_028069921.1	LAWVHHQGNDVC	101	Leu101	Tyr112	L-101, T-110, E-113, Y-118		probable aldo-keto reductase 2
XP_028070541.1	LRLGHCHGHGFC	81	Leu81	Tyr92	L-81, T-90, E-93, Y-98		disease resistance protein RPM1-like
XP_028071065.1	LLGGHTVGVAHC	186	Leu186	Tyr197	L-186, T-195, E-198, Y-203		peroxidase 57-like
XP_028071066.1	LLRLQFHDCFVRGCDAS	63	Leu63	Tyr79	L-63, T-72, E-75, Y-80		peroxidase 60-like
XP_028071210.1	LAWVHHQGSDVC	128	Leu128	Tyr139	L-128, T-137, E-140, Y-145		probable aldo-keto reductase 2
XP_028072663.1	LLGAHSVGRTHC	196	Leu196	Tyr207	L-196, T-205, E-208, Y-213		peroxidase 42-like
XP_028073985.1	LIRLHFHDCFVQGCDAS	71	Leu71	Tyr87	L-71, T-80, E-83, Y-88		lignin-forming anionic peroxidase-like
XP_028073985.1	LIRLHFHDCFVQGCDAS	200	Leu200	Tyr211	L-200, T-209, E-212, Y-217		lignin-forming anionic peroxidase-like
XP_028074173.1	LSGAHTIGFSHC	191	Leu191	Tyr202	L-191, T-200, E-203, Y-208		peroxidase 63-like
XP_028075018.1	LTRLHFHDCFVNGCDGS	60	Leu60	Tyr76	L-60, T-69, E-72, Y-77		lignin-forming anionic peroxidase-like
XP_028075018.1	LTRLHFHDCFVNGCDGS	187	Leu187	Tyr198	L-187, T-196, E-199, Y-204		lignin-forming anionic peroxidase-like
XP_028075109.1	LIRLHFHDCFVQGCDAS	71	Leu71	Tyr87	L-71, T-80, E-83, Y-88		lignin-forming anionic peroxidase-like
XP_028075109.1	LIRLHFHDCFVQGCDAS	200	Leu200	Tyr211	L-200, T-209, E-212, Y-217		lignin-forming anionic peroxidase-like
XP_028076398.1	LSYIHNKGYVHC	120	Leu120	Tyr131	L-120, T-129, E-132, Y-137		mitogen-activated protein kinase kinase kinase 17-like
XP_028076544.1	LLRLHFHDCFVNGCDAS	65	Leu65	Tyr81	L-65, T-74, E-77, Y-82		peroxidase 59
XP_028076544.1	LLRLHFHDCFVNGCDAS	191	Leu191	Tyr202	L-191, T-200, E-203, Y-208		peroxidase 59
XP_028076545.1	LTRLHFHDCFVNGCDGS	60	Leu60	Tyr76	L-60, T-69, E-72, Y-77		lignin-forming anionic peroxidase-like
XP_028076545.1	LTRLHFHDCFVNGCDGS	187	Leu187	Tyr198	L-187, T-196, E-199, Y-204		lignin-forming anionic peroxidase-like
XP_028076546.1	LTRLHFHDCFVNGCDGS	60	Leu60	Tyr76	L-60, T-69, E-72, Y-77		lignin-forming anionic peroxidase-like
XP_028076546.1	LTRLHFHDCFVNGCDGS	187	Leu187	Tyr198	L-187, T-196, E-199, Y-204		lignin-forming anionic peroxidase-like
XP_028078169.1	LLRLHFHDCFVNGCDGS	61	Leu61	Tyr77	L-61, T-70, E-73, Y-78		peroxidase 10-like
XP_028078169.1	LLRLHFHDCFVNGCDGS	187	Leu187	Tyr198	L-187, T-196, E-199, Y-204		peroxidase 10-like
XP_028078711.1	LIHIHDCGYVHC	147	Leu147	Tyr158	L-147, T-156, E-159, Y-164		mitogen-activated protein kinase kinase kinase 17-like
XP_028079010.1	LQFLHGLGLIHC	994	Leu994	Tyr1005	L-994, T-1003, E-1006, Y-1011		uncharacterized protein LOC114280812
XP_028079031.1	LTVFHCFGQYFC	197	Leu197	Tyr208	L-197, T-206, E-209, Y-214		E3 ubiquitin-protein ligase SINAT3-like
XP_028079478.1	LLGAHSVGRVHC	192	Leu192	Tyr203	L-192, T-201, E-204, Y-209		peroxidase 21 isoform X1
XP_028079479.1	LLGAHSVGRVHC	190	Leu190	Tyr201	L-190, T-199, E-202, Y-207		peroxidase 21 isoform X2
XP_028079985.1	LLRLHFHDCFVNGCDAS	64	Leu64	Tyr80	L-64, T-73, E-76, Y-81		cationic peroxidase 1-like
XP_028080765.1	LNNLHSCGAVVC	114	Leu114	Tyr125	L-114, T-123, E-126, Y-131		protein FAR1-RELATED SEQUENCE 4-like
XP_028080779.1	LSGAHTIGFAHC	203	Leu203	Tyr214	L-203, T-212, E-215, Y-220		peroxidase 19
XP_028081217.1	LLRLHFHDCFVNGCDAS	70	Leu70	Tyr86	L-70, T-79, E-82, Y-87		cationic peroxidase 1-like
XP_028083536.1	LLRLQFHDCFVRGCDAS	63	Leu63	Tyr79	L-63, T-72, E-75, Y-80		peroxidase 60-like
XP_028083536.1	LLRLQFHDCFVRGCDAS	187	Leu187	Tyr198	L-187, T-196, E-199, Y-204		peroxidase 60-like
XP_028084285.1	LKIKHTKGTKHC	206	Leu206	Tyr217	L-206, T-215, E-218, Y-223		uncharacterized protein LOC114285438 isoform X1
XP_028084287.1	LKIKHTKGTKHC	206	Leu206	Tyr217	L-206, T-215, E-218, Y-223		uncharacterized protein LOC114285438 isoform X2
XP_028084288.1	LKIKHTKGTKHC	206	Leu206	Tyr217	L-206, T-215, E-218, Y-223		ribosomal biogenesis protein LAS1L-like isoform X3
XP_028084289.1	LKIKHTKGTKHC	206	Leu206	Tyr217	L-206, T-215, E-218, Y-223		ribosomal biogenesis protein LAS1L-like isoform X4
XP_028084290.1	LKIKHTKGTKHC	206	Leu206	Tyr217	L-206, T-215, E-218, Y-223		ribosomal biogenesis protein LAS1L-like isoform X4
XP_028084291.1	LKIKHTKGTKHC	206	Leu206	Tyr217	L-206, T-215, E-218, Y-223		ribosomal biogenesis protein LAS1L-like isoform X4
XP_028085796.1	LSGAHSIGVSHC	201	Leu201	Tyr212	L-201, T-210, E-213, Y-218		peroxidase 5-like
XP_028085797.1	LAGAHSIGVSRC	199	Leu199	Tyr210	L-199, T-208, E-211, Y-216		peroxidase 5-like
XP_028085799.1	LSGAHSIGVSHC	200	Leu200	Tyr211	L-200, T-209, E-212, Y-217		peroxidase 5-like
XP_028085846.1	LKIKHTKGTKHC	209	Leu209	Tyr220	L-209, T-218, E-221, Y-226		ribosomal biogenesis protein LAS1L-like isoform X3
XP_028085847.1	LKIKHTKGTKHC	209	Leu209	Tyr220	L-209, T-218, E-221, Y-226		ribosomal biogenesis protein LAS1L-like isoform X3
XP_028085848.1	LKIKHTKGTKHC	209	Leu209	Tyr220	L-209, T-218, E-221, Y-226		ribosomal biogenesis protein LAS1L-like isoform X3
XP_028085849.1	LKIKHTKGTKHC	209	Leu209	Tyr220	L-209, T-218, E-221, Y-226		ribosomal biogenesis protein LAS1L-like isoform X3
XP_028086370.1	LKHLHKNGIVHC	126	Leu126	Tyr137	L-126, T-135, E-138, Y-143		mitogen-activated protein kinase kinase kinase NPK1-like
XP_028086432.1	LPLIHCFGKGLC	966	Leu966	Tyr977	L-966, T-975, E-978, Y-983		protein GFS12 isoform X1
XP_028086433.1	LPLIHCFGKGLC	966	Leu966	Tyr977	L-966, T-975, E-978, Y-983		protein GFS12 isoform X1
XP_028086434.1	LPLIHCFGKGLC	966	Leu966	Tyr977	L-966, T-975, E-978, Y-983		protein GFS12 isoform X1
XP_028086435.1	LPLIHCFGKGLC	966	Leu966	Tyr977	L-966, T-975, E-978, Y-983		protein GFS12 isoform X1
XP_028086437.1	LPLIHCFGKGLC	851	Leu851	Tyr862	L-851, T-860, E-863, Y-868		protein GFS12 isoform X2
XP_028086467.1	LEYLHHLGVIHC	488	Leu488	Tyr499	L-488, T-497, E-500, Y-505		serine/threonine-protein kinase PRP4 homolog
XP_028086471.1	LKKLHIRGGLLC	532	Leu532	Tyr543	L-532, T-541, E-544, Y-549		disease resistance RPP13-like protein 4
XP_028087223.1	LAWVHHQGSDVC	264	Leu264	Tyr275	L-264, T-273, E-276, Y-281		probable aldo-keto reductase 2
XP_028087789.1	LQILHILGDTGC	436	Leu436	Tyr447	L-436, T-445, E-448, Y-453		pentatricopeptide repeat-containing protein At1g08610
XP_028088391.1	LQCIHENGFVHC	87	Leu87	Tyr98	L-87, T-96, E-99, Y-104		mitogen-activated protein kinase kinase kinase 17-like
XP_028088614.1	LLKEHIQGSILC	381	Leu381	Tyr392	L-381, T-390, E-393, Y-398		histone-lysine N-methyltransferase ASHR1 isoform X2
XP_028089766.1	LLRLHFHDCFVQGCDAS	60	Leu60	Tyr76	L-60, T-69, E-72, Y-77		cationic peroxidase 1-like
XP_028089766.1	LLRLHFHDCFVQGCDAS	187	Leu187	Tyr198	L-187, T-196, E-199, Y-204		cationic peroxidase 1-like
XP_028089806.1	LLGAHTVGVAHC	130	Leu130	Tyr141	L-130, T-139, E-142, Y-147		peroxidase 44-like
XP_028091063.1	LLGAHTVGVAHC	179	Leu179	Tyr190	L-179, T-188, E-191, Y-196		peroxidase 44-like
XP_028092437.1	LLRLHFHDCFVNGCDGS	64	Leu64	Tyr80	L-64, T-73, E-76, Y-81		peroxidase 4-like
XP_028092437.1	LLRLHFHDCFVNGCDGS	194	Leu194	Tyr205	L-194, T-203, E-206, Y-211		peroxidase 4-like
XP_028092448.1	LLRLHFHDCFVNGCDAS	70	Leu70	Tyr86	L-70, T-79, E-82, Y-87		cationic peroxidase 1-like
XP_028092448.1	LLRLHFHDCFVNGCDAS	199	Leu199	Tyr210	L-199, T-208, E-211, Y-216		cationic peroxidase 1-like
XP_028094207.1	LEYIHSSGIAHC	113	Leu113	Tyr124	L-113, T-122, E-125, Y-130		mitogen-activated protein kinase kinase kinase 18-like
XP_028094468.1	LSYIHKKGYVHC	122	Leu122	Tyr133	L-122, T-131, E-134, Y-139		mitogen-activated protein kinase kinase kinase 17-like
XP_028094588.1	LSGAHTLGVARC	186	Leu186	Tyr197	L-186, T-195, E-198, Y-203		peroxidase 47
XP_028095031.1	LLVAHWFGVGLC	121	Leu121	Tyr132	L-121, T-130, E-133, Y-138		protein NRT1/ PTR FAMILY 7.1-like
XP_028095323.1	LKYVHSKGIVHC	127	Leu127	Tyr138	L-127, T-136, E-139, Y-144		mitogen-activated protein kinase kinase kinase 18-like
XP_028095520.1	LSYTHNKGYVHC	120	Leu120	Tyr131	L-120, T-129, E-132, Y-137		mitogen-activated protein kinase kinase kinase 17-like
XP_028095562.1	LSYIHNKGYVHC	121	Leu121	Tyr132	L-121, T-130, E-133, Y-138		mitogen-activated protein kinase kinase kinase 17-like
XP_028095817.1	LRFGHDHGDGLC	81	Leu81	Tyr92	L-81, T-90, E-93, Y-98		disease resistance protein RPM1-like
XP_028097404.1	LSGSHTIGQARC	60	Leu60	Tyr71	L-60, T-69, E-72, Y-77		cationic peroxidase 1-like
XP_028097826.1	LSGAHTMGKARC	149	Leu149	Tyr160	L-149, T-158, E-161, Y-166		peroxidase 40-like
XP_028097884.1	LSGGHTIGISHC	191	Leu191	Tyr202	L-191, T-200, E-203, Y-208		peroxidase 27-like
XP_028097892.1	LSGGHTIGISHC	191	Leu191	Tyr202	L-191, T-200, E-203, Y-208		peroxidase 27-like
XP_028098202.1	LFVHHIYGSIKC	605	Leu605	Tyr616	L-605, T-614, E-617, Y-622		transmembrane 9 superfamily member 2-like isoform X1
XP_028098203.1	LFVHHIYGSIKC	593	Leu593	Tyr604	L-593, T-602, E-605, Y-610		transmembrane 9 superfamily member 2-like isoform X2
XP_028098205.1	LFVHHIYGSIKC	559	Leu559	Tyr570	L-559, T-568, E-571, Y-576		transmembrane 9 superfamily member 2-like isoform X4
XP_028098206.1	LFVHHIYGSIKC	542	Leu542	Tyr553	L-542, T-551, E-554, Y-559		transmembrane 9 superfamily member 2-like isoform X5
XP_028098544.1	LKIKHTKGTKHC	209	Leu209	Tyr220	L-209, T-218, E-221, Y-226		uncharacterized protein LOC114298195 isoform X3
XP_028099577.1	LSGGHTIGISHC	191	Leu191	Tyr202	L-191, T-200, E-203, Y-208		peroxidase 27-like
XP_028100512.1	LDIIHNAGIMNC	145	Leu145	Tyr156	L-145, T-154, E-157, Y-162		uncharacterized protein LOC114299881
XP_028100540.1	LLRLHFHDCFVNGCDGS	82	Leu82	Tyr98	L-82, T-91, E-94, Y-99		peroxidase 4-like
XP_028100540.1	LLRLHFHDCFVNGCDGS	212	Leu212	Tyr223	L-212, T-221, E-224, Y-229		peroxidase 4-like
XP_028101023.1	LRRNHFIGQFPC	180	Leu180	Tyr191	L-180, T-189, E-192, Y-197		receptor-like protein 34
XP_028101039.1	LTNFHTIGLASC	123	Leu123	Tyr134	L-123, T-132, E-135, Y-140		receptor-like protein 7
XP_028101134.1	LRLGHRHGTGFC	41	Leu41	Tyr52	L-41, T-50, E-53, Y-58		disease resistance protein RPM1-like
XP_028101136.1	LRLGHRHGHGFC	81	Leu81	Tyr92	L-81, T-90, E-93, Y-98		disease resistance protein RPM1-like
XP_028101141.1	LCLGHRHGAGFC	81	Leu81	Tyr92	L-81, T-90, E-93, Y-98		putative disease resistance protein At1g50180
XP_028101761.1	LIGSHSIGIAHC	220	Leu220	Tyr231	L-220, T-229, E-232, Y-237		peroxidase 28-like
XP_028101921.1	LLGAHTVGVAHC	181	Leu181	Tyr192	L-181, T-190, E-193, Y-198		peroxidase 44-like
XP_028102063.1	LLRLHFHDCFVNGCDGS	62	Leu62	Tyr78	L-62, T-71, E-74, Y-79		peroxidase 10
XP_028102063.1	LLRLHFHDCFVNGCDGS	191	Leu191	Tyr202	L-191, T-200, E-203, Y-208		peroxidase 10
XP_028102154.1	LLRLHFHDCFVQGCDAS	60	Leu60	Tyr76	L-60, T-69, E-72, Y-77		cationic peroxidase 1-like
XP_028102154.1	LLRLHFHDCFVQGCDAS	187	Leu187	Tyr198	L-187, T-196, E-199, Y-204		cationic peroxidase 1-like
XP_028105300.1	LAWVHHQGNDVC	170	Leu170	Tyr181	L-170, T-179, E-182, Y-187		probable aldo-keto reductase 5
XP_028105426.1	LTVFHCFGQYFC	195	Leu195	Tyr206	L-195, T-204, E-207, Y-212		E3 ubiquitin-protein ligase SINAT5-like
XP_028105454.1	LSHIHKKGYVHC	123	Leu123	Tyr134	L-123, T-132, E-135, Y-140		mitogen-activated protein kinase kinase kinase 17-like
XP_028105502.1	LKYVHSKGIVHC	127	Leu127	Tyr138	L-127, T-136, E-139, Y-144		mitogen-activated protein kinase kinase kinase 18-like
XP_028106034.1	LLRLHFHDCFVQGCDGS	57	Leu57	Tyr73	L-57, T-66, E-69, Y-74		peroxidase 43
XP_028106034.1	LLRLHFHDCFVQGCDGS	182	Leu182	Tyr193	L-182, T-191, E-194, Y-199		peroxidase 43
XP_028106089.1	LAWVHHQGSDVC	266	Leu266	Tyr277	L-266, T-275, E-278, Y-283		auxin-induced protein PCNT115-like
XP_028106509.1	LSGGHTIGLGHC	209	Leu209	Tyr220	L-209, T-218, E-221, Y-226		peroxidase 12-like
XP_028106510.1	LSGGHTIGLGHC	62	Leu62	Tyr73	L-62, T-71, E-74, Y-79		peroxidase 12-like isoform X1
XP_028106511.1	LSGGHTIGLGHC	62	Leu62	Tyr73	L-62, T-71, E-74, Y-79		peroxidase 12-like isoform X2
XP_028106512.1	LSGGHTIGRSHC	210	Leu210	Tyr221	L-210, T-219, E-222, Y-227		peroxidase 12-like
XP_028106513.1	LSGGHTIGLSHC	210	Leu210	Tyr221	L-210, T-219, E-222, Y-227		peroxidase 12-like
XP_028107038.1	LQFLHSKGIIYC	109	Leu109	Tyr120	L-109, T-118, E-121, Y-126		serine/threonine-protein kinase RUNKEL-like isoform X1
XP_028107039.1	LQFLHSKGIIYC	109	Leu109	Tyr120	L-109, T-118, E-121, Y-126		serine/threonine-protein kinase RUNKEL-like isoform X2
XP_028107351.1	LTNFHTIGLASC	261	Leu261	Tyr272	L-261, T-270, E-273, Y-278		receptor-like protein Cf-9 homolog
XP_028107987.1	LSGAHTIGFSHC	193	Leu193	Tyr204	L-193, T-202, E-205, Y-210		peroxidase 16-like
XP_028108760.1	LLRLVFHDCFIEGCDAS	106	Leu106	Tyr122	L-106, T-115, E-118, Y-123		putative Peroxidase 48
XP_028108760.1	LLRLVFHDCFIEGCDAS	234	Leu234	Tyr245	L-234, T-243, E-246, Y-251		putative Peroxidase 48
XP_028108859.1	LKKLHIRGGLLC	191	Leu191	Tyr202	L-191, T-200, E-203, Y-208		disease resistance RPP13-like protein 4
XP_028109855.1	LLRLHFHDCFVMGCDAS	62	Leu62	Tyr78	L-62, T-71, E-74, Y-79		peroxidase 20
XP_028109855.1	LLRLHFHDCFVMGCDAS	191	Leu191	Tyr202	L-191, T-200, E-203, Y-208		peroxidase 20
XP_028109981.1	LDYLHLNGLVHC	113	Leu113	Tyr124	L-113, T-122, E-125, Y-130		mitogen-activated protein kinase kinase kinase 18-like
XP_028110119.1	LKRRHYEGSSWC	68	Leu68	Tyr79	L-68, T-77, E-80, Y-85		protein PTST homolog 2%2C chloroplastic isoform X1
XP_028110120.1	LKRRHYEGSSWC	68	Leu68	Tyr79	L-68, T-77, E-80, Y-85		protein PTST homolog 2%2C chloroplastic isoform X2
XP_028110121.1	LKRRHYEGSSWC	68	Leu68	Tyr79	L-68, T-77, E-80, Y-85		protein PTST homolog 2%2C chloroplastic isoform X3
XP_028110122.1	LKRRHYEGSSWC	68	Leu68	Tyr79	L-68, T-77, E-80, Y-85		protein PTST homolog 2%2C chloroplastic isoform X4
XP_028110346.1	LGLDHSLGITAC	125	Leu125	Tyr136	L-125, T-134, E-137, Y-142		cyclic nucleotide-gated ion channel 1-like
XP_028110347.1	LGLDHSLGITAC	125	Leu125	Tyr136	L-125, T-134, E-137, Y-142		cyclic nucleotide-gated ion channel 1-like
XP_028110348.1	LGLDHSLGITAC	125	Leu125	Tyr136	L-125, T-134, E-137, Y-142		cyclic nucleotide-gated ion channel 1-like
XP_028110349.1	LGLDHSLGITAC	125	Leu125	Tyr136	L-125, T-134, E-137, Y-142		cyclic nucleotide-gated ion channel 1-like
XP_028110640.1	LKKLHIRGGLLC	545	Leu545	Tyr556	L-545, T-554, E-557, Y-562		disease resistance RPP13-like protein 4 isoform X1
XP_028110769.1	LIRLHFHDCAIRGCDGS	57	Leu57	Tyr73	L-57, T-66, E-69, Y-74		LOW QUALITY PROTEIN: peroxidase 7
XP_028110769.1	LIRLHFHDCAIRGCDGS	181	Leu181	Tyr192	L-181, T-190, E-193, Y-198		LOW QUALITY PROTEIN: peroxidase 7
XP_028110936.1	LSGGHTIGFSHC	184	Leu184	Tyr195	L-184, T-193, E-196, Y-201		peroxidase 64-like
XP_028111257.1	LLRLHFHDCFVQGCDGS	77	Leu77	Tyr93	L-77, T-86, E-89, Y-94		peroxidase 12-like
XP_028111257.1	LLRLHFHDCFVQGCDGS	208	Leu208	Tyr219	L-208, T-217, E-220, Y-225		peroxidase 12-like
XP_028111356.1	LLGGHTVGVAHC	202	Leu202	Tyr213	L-202, T-211, E-214, Y-219		peroxidase 60-like
XP_028111788.1	LLGAHAIGFCHC	136	Leu136	Tyr147	L-136, T-145, E-148, Y-153		peroxidase 60-like
XP_028111811.1	LLGAHSLGRTHC	200	Leu200	Tyr211	L-200, T-209, E-212, Y-217		probable peroxidase 26
XP_028112198.1	LLRLHFHDCFVQGCDAS	77	Leu77	Tyr93	L-77, T-86, E-89, Y-94		peroxidase 9
XP_028112198.1	LLRLHFHDCFVQGCDAS	206	Leu206	Tyr217	L-206, T-215, E-218, Y-223		peroxidase 9
XP_028112691.1	LQCIHENGFVHC	87	Leu87	Tyr98	L-87, T-96, E-99, Y-104		mitogen-activated protein kinase kinase 1-like
XP_028113462.1	LSYIHKKGYVHC	48	Leu48	Tyr59	L-48, T-57, E-60, Y-65		mitogen-activated protein kinase kinase kinase 17-like
XP_028113463.1	LSYIHKKGYVHC	120	Leu120	Tyr131	L-120, T-129, E-132, Y-137		mitogen-activated protein kinase kinase kinase 17-like
XP_028113735.1	LAWVHHQGSDVC	154	Leu154	Tyr165	L-154, T-163, E-166, Y-171		probable aldo-keto reductase 2
XP_028114392.1	LLRLHFHDCFVQGCDGS	60	Leu60	Tyr76	L-60, T-69, E-72, Y-77		peroxidase 25-like
XP_028114638.1	LHYIHKNGFVHC	119	Leu119	Tyr130	L-119, T-128, E-131, Y-136		mitogen-activated protein kinase kinase kinase 17-like
XP_028114645.1	LSGAHSIGVSHC	199	Leu199	Tyr210	L-199, T-208, E-211, Y-216		peroxidase 5-like
XP_028114879.1	LLGGHTVGVAHC	243	Leu243	Tyr254	L-243, T-252, E-255, Y-260		peroxidase 60-like
XP_028115185.1	LLRLHFHDCFVNGCDAS	75	Leu75	Tyr91	L-75, T-84, E-87, Y-92		peroxidase 40
XP_028115185.1	LLRLHFHDCFVNGCDAS	204	Leu204	Tyr215	L-204, T-213, E-216, Y-221		peroxidase 40
XP_028115925.1	LGSFHASGEYRC	1266	Leu1266	Tyr1277	L-1266, T-1275, E-1278, Y-1283		putative 1-phosphatidylinositol-3-phosphate 5-kinase FAB1C
XP_028116174.1	LKKLHIRGGQLC	568	Leu568	Tyr579	L-568, T-577, E-580, Y-585		disease resistance RPP13-like protein 4
XP_028116175.1	LKKLHIRGGQLC	568	Leu568	Tyr579	L-568, T-577, E-580, Y-585		disease resistance RPP13-like protein 4
XP_028116176.1	LKKLHIRGGLLC	532	Leu532	Tyr543	L-532, T-541, E-544, Y-549		disease resistance RPP13-like protein 4
XP_028117664.1	LLRLHFHDCFVKGCDAS	60	Leu60	Tyr76	L-60, T-69, E-72, Y-77		peroxidase 72-like
XP_028117664.1	LLRLHFHDCFVKGCDAS	189	Leu189	Tyr200	L-189, T-198, E-201, Y-206		peroxidase 72-like
XP_028117667.1	LLRLHFHDCFVKGCDAS	59	Leu59	Tyr75	L-59, T-68, E-71, Y-76		peroxidase 72-like
XP_028117667.1	LLRLHFHDCFVKGCDAS	188	Leu188	Tyr199	L-188, T-197, E-200, Y-205		peroxidase 72-like
XP_028117925.1	LSGSHSIGKARC	189	Leu189	Tyr200	L-189, T-198, E-201, Y-206		peroxidase 17-like
XP_028118189.1	LLLMHKLGETIC	1446	Leu1446	Tyr1457	L-1446, T-1455, E-1458, Y-1463		histone acetyltransferase HAC1-like isoform X1
XP_028118190.1	LLLMHKLGETIC	1442	Leu1442	Tyr1453	L-1442, T-1451, E-1454, Y-1459		histone acetyltransferase HAC1-like isoform X2
XP_028118191.1	LLLMHKLGETIC	1446	Leu1446	Tyr1457	L-1446, T-1455, E-1458, Y-1463		histone acetyltransferase HAC1-like isoform X3
XP_028118565.1	LLRLHFHDCFVQGCDGS	60	Leu60	Tyr76	L-60, T-69, E-72, Y-77		peroxidase 25-like
XP_028118565.1	LLRLHFHDCFVQGCDGS	185	Leu185	Tyr196	L-185, T-194, E-197, Y-202		peroxidase 25-like
XP_028119227.1	LTRLHFHDCFVNGCDGS	60	Leu60	Tyr76	L-60, T-69, E-72, Y-77		lignin-forming anionic peroxidase-like
XP_028119227.1	LTRLHFHDCFVNGCDGS	187	Leu187	Tyr198	L-187, T-196, E-199, Y-204		lignin-forming anionic peroxidase-like
XP_028119228.1	LTRLHFHDCFVNGCDGS	60	Leu60	Tyr76	L-60, T-69, E-72, Y-77		lignin-forming anionic peroxidase-like
XP_028119228.1	LTRLHFHDCFVNGCDGS	187	Leu187	Tyr198	L-187, T-196, E-199, Y-204		lignin-forming anionic peroxidase-like
XP_028119420.1	LSAAHTVGFSHC	194	Leu194	Tyr205	L-194, T-203, E-206, Y-211		peroxidase 51-like
XP_028119942.1	LLRLFFHDCFVNGCDGS	62	Leu62	Tyr78	L-62, T-71, E-74, Y-79		peroxidase P7-like isoform X1
XP_028119942.1	LLRLFFHDCFVNGCDGS	191	Leu191	Tyr202	L-191, T-200, E-203, Y-208		peroxidase P7-like isoform X1
XP_028119943.1	LLRLFFHDCFVNGCDGS	5	Leu5	Tyr21	L-5, T-14, E-17, Y-22		peroxidase 52-like isoform X2
XP_028119943.1	LLRLFFHDCFVNGCDGS	134	Leu134	Tyr145	L-134, T-143, E-146, Y-151		peroxidase 52-like isoform X2
XP_028120711.1	LLRLFFHDCFVNGCDGS	61	Leu61	Tyr77	L-61, T-70, E-73, Y-78		peroxidase 4-like
XP_028120711.1	LLRLFFHDCFVNGCDGS	190	Leu190	Tyr201	L-190, T-199, E-202, Y-207		peroxidase 4-like
XP_028120871.1	LLRLHFHDCFVNGCDAS	58	Leu58	Tyr74	L-58, T-67, E-70, Y-75		cationic peroxidase 1-like
XP_028120871.1	LLRLHFHDCFVNGCDAS	187	Leu187	Tyr198	L-187, T-196, E-199, Y-204		cationic peroxidase 1-like
XP_028120872.1	LLRLHFHDCFVNGCDAS	58	Leu58	Tyr74	L-58, T-67, E-70, Y-75		cationic peroxidase 1-like
XP_028120872.1	LLRLHFHDCFVNGCDAS	187	Leu187	Tyr198	L-187, T-196, E-199, Y-204		cationic peroxidase 1-like
XP_028121182.1	LSGSHTIGRSTC	229	Leu229	Tyr240	L-229, T-238, E-241, Y-246		peroxidase 7-like
XP_028121461.1	LLRLHFHDCFVQGCDAS	60	Leu60	Tyr76	L-60, T-69, E-72, Y-77		cationic peroxidase 1-like
XP_028121461.1	LLRLHFHDCFVQGCDAS	190	Leu190	Tyr201	L-190, T-199, E-202, Y-207		cationic peroxidase 1-like
XP_028121462.1	LLRLHFHDCFVQGCDAS	59	Leu59	Tyr75	L-59, T-68, E-71, Y-76		cationic peroxidase 1-like
XP_028121462.1	LLRLHFHDCFVQGCDAS	189	Leu189	Tyr200	L-189, T-198, E-201, Y-206		cationic peroxidase 1-like
XP_028122046.1	LSGAHTIGRAHC	190	Leu190	Tyr201	L-190, T-199, E-202, Y-207		peroxidase 5-like
XP_028122488.1	LVGGHTIGTSAC	185	Leu185	Tyr196	L-185, T-194, E-197, Y-202		peroxidase N1-like
XP_028122489.1	LVGGHTIGTSAC	185	Leu185	Tyr196	L-185, T-194, E-197, Y-202		peroxidase N1-like
XP_028123260.1	LLLMHKLGETIC	1431	Leu1431	Tyr1442	L-1431, T-1440, E-1443, Y-1448		histone acetyltransferase HAC1-like isoform X1
XP_028123261.1	LLLMHKLGETIC	1431	Leu1431	Tyr1442	L-1431, T-1440, E-1443, Y-1448		histone acetyltransferase HAC1-like isoform X1
XP_028123262.1	LLLMHKLGETIC	1372	Leu1372	Tyr1383	L-1372, T-1381, E-1384, Y-1389		histone acetyltransferase HAC1-like isoform X2
XP_028123390.1	LAFLHLAGQYFC	339	Leu339	Tyr350	L-339, T-348, E-351, Y-356		uncharacterized protein LOC114320519
XP_028123479.1	LKYVHAMGIVHC	128	Leu128	Tyr139	L-128, T-137, E-140, Y-145		mitogen-activated protein kinase kinase kinase 18-like
XP_028124425.1	LNDKHTCGVAVC	176	Leu176	Tyr187	L-176, T-185, E-188, Y-193		uncharacterized protein LOC114321467
XP_028126068.1	LSGGHTLGFSHC	185	Leu185	Tyr196	L-185, T-194, E-197, Y-202		peroxidase 64-like
XP_028126989.1	LAWVHHQGSDVC	266	Leu266	Tyr277	L-266, T-275, E-278, Y-283		probable aldo-keto reductase 4
XP_028126990.1	LAWVHHQGSDVC	266	Leu266	Tyr277	L-266, T-275, E-278, Y-283		probable aldo-keto reductase 2
XP_028126991.1	LAWVHHQGSDVC	266	Leu266	Tyr277	L-266, T-275, E-278, Y-283		probable aldo-keto reductase 2 isoform X1
XP_028126993.1	LAWVHHQGSDVC	266	Leu266	Tyr277	L-266, T-275, E-278, Y-283		probable aldo-keto reductase 2 isoform X2
XP_028126994.1	LAWVHHQGNDVC	267	Leu267	Tyr278	L-267, T-276, E-279, Y-284		probable aldo-keto reductase 3
XP_028126995.1	LAWVHHQGNDVC	264	Leu264	Tyr275	L-264, T-273, E-276, Y-281		probable aldo-keto reductase 2
