# Supplementary material for: Identification and Development of Pathogen- and Pest-Specific Defense–Resistance-Associated SSR Marker Candidates Assisted by Machine Learning and Discovery of Putative QTL Hotspots in Camellia sinensis
Source: Plants (Basel). 2026 Feb 2;15(3):454. doi: 10.3390/plants15030454 (PMC12899447; doi:10.3390/plants15030454)
Supplement: Supplementary file 1 [file plants-15-00454-s001.zip › Supplementary File S4.xlsx]

## Sheet: ALL_SSR
gene or protein family	loc_id	start	end	motif_len	motif	repeats	gene_start	gene_end	window_start	window_end
UGT91A1	LOC114312482	2101160	2101177	2	AA	9	2103297	2105109	2098297	2110109
UGT91A1	LOC114312482	2102345	2102362	2	AA	9	2103297	2105109	2098297	2110109
UGT91A1	LOC114312482	2105143	2105158	2	TT	8	2103297	2105109	2098297	2110109
UGT91A1	LOC114312482	2107177	2107208	2	CT	16	2103297	2105109	2098297	2110109
UGT91A1	LOC114312482	2107611	2107628	2	TC	9	2103297	2105109	2098297	2110109
UGT91A1	LOC114312482	2107677	2107694	2	TC	9	2103297	2105109	2098297	2110109
UGT91A1	LOC114312482	2108827	2108844	2	AT	9	2103297	2105109	2098297	2110109
UGT91A1	LOC114312482	2100648	2100662	3	TTT	5	2103297	2105109	2098297	2110109
UGT91A1	LOC114312482	2101140	2101154	3	TCT	5	2103297	2105109	2098297	2110109
UGT91A1	LOC114312482	2101160	2101177	3	AAA	6	2103297	2105109	2098297	2110109
UGT91A1	LOC114312482	2102000	2102032	3	AGA	11	2103297	2105109	2098297	2110109
UGT91A1	LOC114312482	2102033	2102050	3	TGA	6	2103297	2105109	2098297	2110109
UGT91A1	LOC114312482	2102345	2102362	3	AAA	6	2103297	2105109	2098297	2110109
UGT91A1	LOC114312482	2105143	2105157	3	TTT	5	2103297	2105109	2098297	2110109
UGT91A1	LOC114312482	2107635	2107658	3	TTC	8	2103297	2105109	2098297	2110109
UGT91A1	LOC114312482	2101160	2101175	4	AAAA	4	2103297	2105109	2098297	2110109
UGT91A1	LOC114312482	2102345	2102360	4	AAAA	4	2103297	2105109	2098297	2110109
UGT91A1	LOC114312482	2102436	2102455	4	AAAT	5	2103297	2105109	2098297	2110109
UGT91A1	LOC114312482	2102477	2102492	4	AAAT	4	2103297	2105109	2098297	2110109
UGT91A1	LOC114312482	2102543	2102558	4	AAAT	4	2103297	2105109	2098297	2110109
UGT91A1	LOC114312482	2105143	2105158	4	TTTT	4	2103297	2105109	2098297	2110109
UGT91A1	LOC114312482	2107177	2107208	4	CTCT	8	2103297	2105109	2098297	2110109
UGT91A1	LOC114312482	2107611	2107626	4	TCTC	4	2103297	2105109	2098297	2110109
UGT91A1	LOC114312482	2107677	2107692	4	TCTC	4	2103297	2105109	2098297	2110109
UGT91A1	LOC114312482	2108827	2108842	4	ATAT	4	2103297	2105109	2098297	2110109
UGT91A1	LOC114312482	2100648	2100662	5	TTTTT	3	2103297	2105109	2098297	2110109
UGT91A1	LOC114312482	2100698	2100712	5	TTATT	3	2103297	2105109	2098297	2110109
UGT91A1	LOC114312482	2100899	2100913	5	TTATT	3	2103297	2105109	2098297	2110109
UGT91A1	LOC114312482	2101160	2101174	5	AAAAA	3	2103297	2105109	2098297	2110109
UGT91A1	LOC114312482	2102270	2102284	5	AAATA	3	2103297	2105109	2098297	2110109
UGT91A1	LOC114312482	2102345	2102359	5	AAAAA	3	2103297	2105109	2098297	2110109
UGT91A1	LOC114312482	2105143	2105157	5	TTTTT	3	2103297	2105109	2098297	2110109
UGT91A1	LOC114312482	2100618	2100635	6	ATTTTT	3	2103297	2105109	2098297	2110109
UGT91A1	LOC114312482	2101160	2101177	6	AAAAAA	3	2103297	2105109	2098297	2110109
UGT91A1	LOC114312482	2102000	2102029	6	AGAAGA	5	2103297	2105109	2098297	2110109
UGT91A1	LOC114312482	2102031	2102048	6	GATGAT	3	2103297	2105109	2098297	2110109
UGT91A1	LOC114312482	2102345	2102362	6	AAAAAA	3	2103297	2105109	2098297	2110109
UGT91A1	LOC114312482	2107177	2107206	6	CTCTCT	5	2103297	2105109	2098297	2110109
UGT91A1	LOC114312482	2107611	2107628	6	TCTCTC	3	2103297	2105109	2098297	2110109
UGT91A1	LOC114312482	2107635	2107658	6	TTCTTC	4	2103297	2105109	2098297	2110109
UGT91A1	LOC114312482	2107677	2107694	6	TCTCTC	3	2103297	2105109	2098297	2110109
UGT91A1	LOC114312482	2108827	2108844	6	ATATAT	3	2103297	2105109	2098297	2110109
UGT91A1	LOC114269512	143617	143652	3	ATA	12	143509	145209	138509	150209
UGT91A1	LOC114269512	142361	142378	6	TAGCTT	3	143509	145209	138509	150209
UGT91A1	LOC114269512	143595	143612	6	AAAATT	3	143509	145209	138509	150209
UGT91A1	LOC114269512	143617	143652	6	ATAATA	6	143509	145209	138509	150209
UGT91A1	LOC114269512	148558	148581	6	AGCCCA	4	143509	145209	138509	150209
UGT91A1	LOC114269512	148854	148871	6	TGGGCC	3	143509	145209	138509	150209
AMAT	LOC114305119	316840	316857	2	AA	9	317263	320550	312263	325550
AMAT	LOC114305119	317199	317216	2	AA	9	317263	320550	312263	325550
AMAT	LOC114305119	319948	319967	2	AT	10	317263	320550	312263	325550
AMAT	LOC114305119	323730	323745	2	TA	8	317263	320550	312263	325550
AMAT	LOC114305119	323947	323968	2	AT	11	317263	320550	312263	325550
AMAT	LOC114305119	324222	324239	2	AA	9	317263	320550	312263	325550
AMAT	LOC114305119	324618	324641	2	TC	12	317263	320550	312263	325550
AMAT	LOC114305119	316824	316838	3	AAA	5	317263	320550	312263	325550
AMAT	LOC114305119	316840	316857	3	AAA	6	317263	320550	312263	325550
AMAT	LOC114305119	317199	317216	3	AAA	6	317263	320550	312263	325550
AMAT	LOC114305119	324222	324239	3	AAA	6	317263	320550	312263	325550
AMAT	LOC114305119	316840	316855	4	AAAA	4	317263	320550	312263	325550
AMAT	LOC114305119	317199	317214	4	AAAA	4	317263	320550	312263	325550
AMAT	LOC114305119	319514	319529	4	TATT	4	317263	320550	312263	325550
AMAT	LOC114305119	319948	319967	4	ATAT	5	317263	320550	312263	325550
AMAT	LOC114305119	323730	323745	4	TATA	4	317263	320550	312263	325550
AMAT	LOC114305119	323947	323966	4	ATAT	5	317263	320550	312263	325550
AMAT	LOC114305119	324222	324237	4	AAAA	4	317263	320550	312263	325550
AMAT	LOC114305119	324618	324641	4	TCTC	6	317263	320550	312263	325550
AMAT	LOC114305119	325512	325531	4	AAAG	5	317263	320550	312263	325550
AMAT	LOC114305119	316824	316838	5	AAAAA	3	317263	320550	312263	325550
AMAT	LOC114305119	316840	316854	5	AAAAA	3	317263	320550	312263	325550
AMAT	LOC114305119	317199	317213	5	AAAAA	3	317263	320550	312263	325550
AMAT	LOC114305119	321301	321315	5	ATTTT	3	317263	320550	312263	325550
AMAT	LOC114305119	323653	323667	5	AAATT	3	317263	320550	312263	325550
AMAT	LOC114305119	324222	324236	5	AAAAA	3	317263	320550	312263	325550
AMAT	LOC114305119	316840	316857	6	AAAAAA	3	317263	320550	312263	325550
AMAT	LOC114305119	317199	317216	6	AAAAAA	3	317263	320550	312263	325550
AMAT	LOC114305119	319948	319965	6	ATATAT	3	317263	320550	312263	325550
AMAT	LOC114305119	323947	323964	6	ATATAT	3	317263	320550	312263	325550
AMAT	LOC114305119	324222	324239	6	AAAAAA	3	317263	320550	312263	325550
AMAT	LOC114305119	324618	324641	6	TCTCTC	4	317263	320550	312263	325550
AMAT	LOC114323378	111311	111330	2	AA	10	113130	115855	108130	120855
AMAT	LOC114323378	119791	119810	2	TT	10	113130	115855	108130	120855
AMAT	LOC114323378	111311	111328	3	AAA	6	113130	115855	108130	120855
AMAT	LOC114323378	113981	113995	3	GTG	5	113130	115855	108130	120855
AMAT	LOC114323378	119791	119811	3	TTT	7	113130	115855	108130	120855
AMAT	LOC114323378	111311	111330	4	AAAA	5	113130	115855	108130	120855
AMAT	LOC114323378	119791	119810	4	TTTT	5	113130	115855	108130	120855
AMAT	LOC114323378	111311	111330	5	AAAAA	4	113130	115855	108130	120855
AMAT	LOC114323378	119791	119810	5	TTTTT	4	113130	115855	108130	120855
AMAT	LOC114323378	111311	111328	6	AAAAAA	3	113130	115855	108130	120855
AMAT	LOC114323378	119791	119808	6	TTTTTT	3	113130	115855	108130	120855
AMAT	LOC114279762	1324566	1324580	3	CCA	5	1323359	1325199	1318359	1330199
AMAT	LOC114279762	1319543	1319557	5	AAAAT	3	1323359	1325199	1318359	1330199
AMAT	LOC114263020	2947236	2947251	2	TA	8	2951300	2953634	2946300	2958634
AMAT	LOC114263020	2947332	2947349	2	TT	9	2951300	2953634	2946300	2958634
AMAT	LOC114263020	2949701	2949726	2	TA	13	2951300	2953634	2946300	2958634
AMAT	LOC114263020	2957738	2957761	2	AT	12	2951300	2953634	2946300	2958634
AMAT	LOC114263020	2947332	2947349	3	TTT	6	2951300	2953634	2946300	2958634
AMAT	LOC114263020	2947236	2947251	4	TATA	4	2951300	2953634	2946300	2958634
AMAT	LOC114263020	2947332	2947347	4	TTTT	4	2951300	2953634	2946300	2958634
AMAT	LOC114263020	2949701	2949724	4	TATA	6	2951300	2953634	2946300	2958634
AMAT	LOC114263020	2952303	2952318	4	AAAT	4	2951300	2953634	2946300	2958634
AMAT	LOC114263020	2955739	2955754	4	ATAA	4	2951300	2953634	2946300	2958634
AMAT	LOC114263020	2957738	2957761	4	ATAT	6	2951300	2953634	2946300	2958634
AMAT	LOC114263020	2947332	2947346	5	TTTTT	3	2951300	2953634	2946300	2958634
AMAT	LOC114263020	2947884	2947903	5	AAAAT	4	2951300	2953634	2946300	2958634
AMAT	LOC114263020	2953447	2953461	5	AAAAT	3	2951300	2953634	2946300	2958634
AMAT	LOC114263020	2947332	2947349	6	TTTTTT	3	2951300	2953634	2946300	2958634
AMAT	LOC114263020	2949701	2949724	6	TATATA	4	2951300	2953634	2946300	2958634
AMAT	LOC114263020	2954672	2954689	6	AAAATA	3	2951300	2953634	2946300	2958634
AMAT	LOC114263020	2957738	2957761	6	ATATAT	4	2951300	2953634	2946300	2958634
AQU21	LOC114323450	1931215	1931238	2	CT	12	1932016	1936255	1927016	1941255
AQU21	LOC114323450	1931674	1931689	2	AT	8	1932016	1936255	1927016	1941255
AQU21	LOC114323450	1932771	1932786	2	TA	8	1932016	1936255	1927016	1941255
AQU21	LOC114323450	1933132	1933147	2	AA	8	1932016	1936255	1927016	1941255
AQU21	LOC114323450	1936276	1936293	2	TA	9	1932016	1936255	1927016	1941255
AQU21	LOC114323450	1933132	1933146	3	AAA	5	1932016	1936255	1927016	1941255
AQU21	LOC114323450	1931215	1931238	4	CTCT	6	1932016	1936255	1927016	1941255
AQU21	LOC114323450	1931674	1931689	4	ATAT	4	1932016	1936255	1927016	1941255
AQU21	LOC114323450	1932771	1932786	4	TATA	4	1932016	1936255	1927016	1941255
AQU21	LOC114323450	1933132	1933147	4	AAAA	4	1932016	1936255	1927016	1941255
AQU21	LOC114323450	1936276	1936291	4	TATA	4	1932016	1936255	1927016	1941255
AQU21	LOC114323450	1933132	1933146	5	AAAAA	3	1932016	1936255	1927016	1941255
AQU21	LOC114323450	1934390	1934404	5	TTTTA	3	1932016	1936255	1927016	1941255
AQU21	LOC114323450	1934625	1934639	5	TAAAA	3	1932016	1936255	1927016	1941255
AQU21	LOC114323450	1935846	1935860	5	ATTTT	3	1932016	1936255	1927016	1941255
AQU21	LOC114323450	1931215	1931238	6	CTCTCT	4	1932016	1936255	1927016	1941255
AQU21	LOC114323450	1936276	1936293	6	TATATA	3	1932016	1936255	1927016	1941255
At1g67980	LOC114295542	33418	33439	2	AT	11	33893	57883	28893	62883
At1g67980	LOC114295542	33925	33942	2	AG	9	33893	57883	28893	62883
At1g67980	LOC114295542	34053	34070	2	AA	9	33893	57883	28893	62883
At1g67980	LOC114295542	34296	34311	2	TT	8	33893	57883	28893	62883
At1g67980	LOC114295542	37243	37258	2	TT	8	33893	57883	28893	62883
At1g67980	LOC114295542	47312	47331	2	AA	10	33893	57883	28893	62883
At1g67980	LOC114295542	49742	49759	2	AA	9	33893	57883	28893	62883
At1g67980	LOC114295542	51708	51723	2	TT	8	33893	57883	28893	62883
At1g67980	LOC114295542	53382	53399	2	TT	9	33893	57883	28893	62883
At1g67980	LOC114295542	54335	54350	2	TC	8	33893	57883	28893	62883
At1g67980	LOC114295542	34053	34070	3	AAA	6	33893	57883	28893	62883
At1g67980	LOC114295542	34296	34310	3	TTT	5	33893	57883	28893	62883
At1g67980	LOC114295542	35062	35076	3	TTC	5	33893	57883	28893	62883
At1g67980	LOC114295542	35182	35196	3	TGA	5	33893	57883	28893	62883
At1g67980	LOC114295542	35236	35250	3	TGA	5	33893	57883	28893	62883
At1g67980	LOC114295542	35481	35498	3	AAT	6	33893	57883	28893	62883
At1g67980	LOC114295542	37243	37257	3	TTT	5	33893	57883	28893	62883
At1g67980	LOC114295542	37283	37315	3	AAG	11	33893	57883	28893	62883
At1g67980	LOC114295542	47090	47104	3	TCA	5	33893	57883	28893	62883
At1g67980	LOC114295542	47312	47329	3	AAA	6	33893	57883	28893	62883
At1g67980	LOC114295542	49742	49759	3	AAA	6	33893	57883	28893	62883
At1g67980	LOC114295542	51708	51722	3	TTT	5	33893	57883	28893	62883
At1g67980	LOC114295542	53382	53399	3	TTT	6	33893	57883	28893	62883
At1g67980	LOC114295542	54402	54416	3	TTT	5	33893	57883	28893	62883
At1g67980	LOC114295542	33418	33437	4	ATAT	5	33893	57883	28893	62883
At1g67980	LOC114295542	33925	33940	4	AGAG	4	33893	57883	28893	62883
At1g67980	LOC114295542	34053	34068	4	AAAA	4	33893	57883	28893	62883
At1g67980	LOC114295542	34296	34311	4	TTTT	4	33893	57883	28893	62883
At1g67980	LOC114295542	36845	36860	4	AAAT	4	33893	57883	28893	62883
At1g67980	LOC114295542	37243	37258	4	TTTT	4	33893	57883	28893	62883
At1g67980	LOC114295542	47312	47331	4	AAAA	5	33893	57883	28893	62883
At1g67980	LOC114295542	49742	49757	4	AAAA	4	33893	57883	28893	62883
At1g67980	LOC114295542	51708	51723	4	TTTT	4	33893	57883	28893	62883
At1g67980	LOC114295542	53382	53397	4	TTTT	4	33893	57883	28893	62883
At1g67980	LOC114295542	54335	54350	4	TCTC	4	33893	57883	28893	62883
At1g67980	LOC114295542	32681	32695	5	AAAAT	3	33893	57883	28893	62883
At1g67980	LOC114295542	34053	34067	5	AAAAA	3	33893	57883	28893	62883
At1g67980	LOC114295542	34296	34310	5	TTTTT	3	33893	57883	28893	62883
At1g67980	LOC114295542	37243	37257	5	TTTTT	3	33893	57883	28893	62883
At1g67980	LOC114295542	47312	47331	5	AAAAA	4	33893	57883	28893	62883
At1g67980	LOC114295542	49742	49756	5	AAAAA	3	33893	57883	28893	62883
At1g67980	LOC114295542	50168	50192	5	ATTTT	5	33893	57883	28893	62883
At1g67980	LOC114295542	51708	51722	5	TTTTT	3	33893	57883	28893	62883
At1g67980	LOC114295542	52831	52845	5	TATAA	3	33893	57883	28893	62883
At1g67980	LOC114295542	53382	53396	5	TTTTT	3	33893	57883	28893	62883
At1g67980	LOC114295542	54402	54416	5	TTTTT	3	33893	57883	28893	62883
At1g67980	LOC114295542	55312	55326	5	TTTCT	3	33893	57883	28893	62883
At1g67980	LOC114295542	33418	33435	6	ATATAT	3	33893	57883	28893	62883
At1g67980	LOC114295542	33925	33942	6	AGAGAG	3	33893	57883	28893	62883
At1g67980	LOC114295542	34053	34070	6	AAAAAA	3	33893	57883	28893	62883
At1g67980	LOC114295542	35481	35498	6	AATAAT	3	33893	57883	28893	62883
At1g67980	LOC114295542	37283	37312	6	AAGAAG	5	33893	57883	28893	62883
At1g67980	LOC114295542	47312	47329	6	AAAAAA	3	33893	57883	28893	62883
At1g67980	LOC114295542	49742	49759	6	AAAAAA	3	33893	57883	28893	62883
At1g67980	LOC114295542	53382	53399	6	TTTTTT	3	33893	57883	28893	62883
At1g67980	LOC114295542	56367	56384	6	TTTTTG	3	33893	57883	28893	62883
At4g26220	LOC114263843	285413	285450	2	GA	19	279978	285613	274978	290613
At4g26220	LOC114263843	287302	287317	2	TT	8	279978	285613	274978	290613
At4g26220	LOC114263843	286173	286187	3	AAT	5	279978	285613	274978	290613
At4g26220	LOC114263843	287289	287303	3	CTT	5	279978	285613	274978	290613
At4g26220	LOC114263843	287304	287318	3	TTT	5	279978	285613	274978	290613
At4g26220	LOC114263843	282089	282104	4	AAAT	4	279978	285613	274978	290613
At4g26220	LOC114263843	285413	285448	4	GAGA	9	279978	285613	274978	290613
At4g26220	LOC114263843	287302	287317	4	TTTT	4	279978	285613	274978	290613
At4g26220	LOC114263843	284437	284456	5	TTCGG	4	279978	285613	274978	290613
At4g26220	LOC114263843	285589	285603	5	TTTTA	3	279978	285613	274978	290613
At4g26220	LOC114263843	287302	287316	5	TTTTT	3	279978	285613	274978	290613
At4g26220	LOC114263843	283998	284021	6	CCGTCG	4	279978	285613	274978	290613
At4g26220	LOC114263843	285413	285448	6	GAGAGA	6	279978	285613	274978	290613
BAHD-DCR	LOC114262602	86337	86352	2	AA	8	86364	92381	81364	97381
BAHD-DCR	LOC114262602	88115	88140	2	TT	13	86364	92381	81364	97381
BAHD-DCR	LOC114262602	92729	92744	2	TT	8	86364	92381	81364	97381
BAHD-DCR	LOC114262602	93854	93907	2	TC	27	86364	92381	81364	97381
BAHD-DCR	LOC114262602	94059	94078	2	TA	10	86364	92381	81364	97381
BAHD-DCR	LOC114262602	86337	86351	3	AAA	5	86364	92381	81364	97381
BAHD-DCR	LOC114262602	88115	88138	3	TTT	8	86364	92381	81364	97381
BAHD-DCR	LOC114262602	88288	88302	3	AAA	5	86364	92381	81364	97381
BAHD-DCR	LOC114262602	88503	88517	3	AAA	5	86364	92381	81364	97381
BAHD-DCR	LOC114262602	90052	90072	3	TTA	7	86364	92381	81364	97381
BAHD-DCR	LOC114262602	92393	92407	3	ATA	5	86364	92381	81364	97381
BAHD-DCR	LOC114262602	92729	92743	3	TTT	5	86364	92381	81364	97381
BAHD-DCR	LOC114262602	85253	85268	4	ATTT	4	86364	92381	81364	97381
BAHD-DCR	LOC114262602	86337	86352	4	AAAA	4	86364	92381	81364	97381
BAHD-DCR	LOC114262602	88115	88138	4	TTTT	6	86364	92381	81364	97381
BAHD-DCR	LOC114262602	90034	90053	4	ATTT	5	86364	92381	81364	97381
BAHD-DCR	LOC114262602	92729	92744	4	TTTT	4	86364	92381	81364	97381
BAHD-DCR	LOC114262602	93854	93905	4	TCTC	13	86364	92381	81364	97381
BAHD-DCR	LOC114262602	94059	94078	4	TATA	5	86364	92381	81364	97381
BAHD-DCR	LOC114262602	84728	84742	5	AACTC	3	86364	92381	81364	97381
BAHD-DCR	LOC114262602	86111	86125	5	TAATA	3	86364	92381	81364	97381
BAHD-DCR	LOC114262602	86337	86351	5	AAAAA	3	86364	92381	81364	97381
BAHD-DCR	LOC114262602	88115	88139	5	TTTTT	5	86364	92381	81364	97381
BAHD-DCR	LOC114262602	88288	88302	5	AAAAA	3	86364	92381	81364	97381
BAHD-DCR	LOC114262602	88503	88517	5	AAAAA	3	86364	92381	81364	97381
BAHD-DCR	LOC114262602	88806	88820	5	TTATT	3	86364	92381	81364	97381
BAHD-DCR	LOC114262602	92509	92528	5	AGGAG	4	86364	92381	81364	97381
BAHD-DCR	LOC114262602	92729	92743	5	TTTTT	3	86364	92381	81364	97381
BAHD-DCR	LOC114262602	93672	93686	5	TTTTA	3	86364	92381	81364	97381
BAHD-DCR	LOC114262602	86501	86530	6	ATATAG	5	86364	92381	81364	97381
BAHD-DCR	LOC114262602	88115	88138	6	TTTTTT	4	86364	92381	81364	97381
BAHD-DCR	LOC114262602	90052	90069	6	TTATTA	3	86364	92381	81364	97381
BAHD-DCR	LOC114262602	90162	90185	6	AAAAAT	4	86364	92381	81364	97381
BAHD-DCR	LOC114262602	93854	93907	6	TCTCTC	9	86364	92381	81364	97381
BAHD-DCR	LOC114262602	94059	94076	6	TATATA	3	86364	92381	81364	97381
BEAT	LOC114264717	44845	44866	2	AA	11	45116	48968	40116	53968
BEAT	LOC114264717	47129	47144	2	TT	8	45116	48968	40116	53968
BEAT	LOC114264717	44845	44865	3	AAA	7	45116	48968	40116	53968
BEAT	LOC114264717	44882	44908	3	AAG	9	45116	48968	40116	53968
BEAT	LOC114264717	47129	47143	3	TTT	5	45116	48968	40116	53968
BEAT	LOC114264717	51593	51607	3	TAT	5	45116	48968	40116	53968
BEAT	LOC114264717	53099	53113	3	TTT	5	45116	48968	40116	53968
BEAT	LOC114264717	44099	44114	4	TTTA	4	45116	48968	40116	53968
BEAT	LOC114264717	44845	44864	4	AAAA	5	45116	48968	40116	53968
BEAT	LOC114264717	47129	47144	4	TTTT	4	45116	48968	40116	53968
BEAT	LOC114264717	42670	42684	5	AAAAT	3	45116	48968	40116	53968
BEAT	LOC114264717	43013	43037	5	TATTA	5	45116	48968	40116	53968
BEAT	LOC114264717	44845	44864	5	AAAAA	4	45116	48968	40116	53968
BEAT	LOC114264717	45698	45712	5	TTTTA	3	45116	48968	40116	53968
BEAT	LOC114264717	47129	47143	5	TTTTT	3	45116	48968	40116	53968
BEAT	LOC114264717	53099	53113	5	TTTTT	3	45116	48968	40116	53968
BEAT	LOC114264717	40585	40602	6	AAAAAT	3	45116	48968	40116	53968
BEAT	LOC114264717	44845	44862	6	AAAAAA	3	45116	48968	40116	53968
BEAT	LOC114264717	44882	44905	6	AAGAAG	4	45116	48968	40116	53968
CCoAOMT	LOC114263845	381128	381145	2	AA	9	381668	385677	376668	390677
CCoAOMT	LOC114263845	384835	384858	2	AT	12	381668	385677	376668	390677
CCoAOMT	LOC114263845	388866	388881	2	CT	8	381668	385677	376668	390677
CCoAOMT	LOC114263845	390266	390283	2	AA	9	381668	385677	376668	390677
CCoAOMT	LOC114263845	379532	379546	3	TTT	5	381668	385677	376668	390677
CCoAOMT	LOC114263845	381128	381145	3	AAA	6	381668	385677	376668	390677
CCoAOMT	LOC114263845	390266	390283	3	AAA	6	381668	385677	376668	390677
CCoAOMT	LOC114263845	378975	378990	4	TTGA	4	381668	385677	376668	390677
CCoAOMT	LOC114263845	381128	381143	4	AAAA	4	381668	385677	376668	390677
CCoAOMT	LOC114263845	384835	384858	4	ATAT	6	381668	385677	376668	390677
CCoAOMT	LOC114263845	388866	388881	4	CTCT	4	381668	385677	376668	390677
CCoAOMT	LOC114263845	390266	390281	4	AAAA	4	381668	385677	376668	390677
CCoAOMT	LOC114263845	379532	379546	5	TTTTT	3	381668	385677	376668	390677
CCoAOMT	LOC114263845	381128	381142	5	AAAAA	3	381668	385677	376668	390677
CCoAOMT	LOC114263845	382278	382292	5	CAAAA	3	381668	385677	376668	390677
CCoAOMT	LOC114263845	390266	390280	5	AAAAA	3	381668	385677	376668	390677
CCoAOMT	LOC114263845	381128	381145	6	AAAAAA	3	381668	385677	376668	390677
CCoAOMT	LOC114263845	384835	384858	6	ATATAT	4	381668	385677	376668	390677
CCoAOMT	LOC114263845	390266	390283	6	AAAAAA	3	381668	385677	376668	390677
CCoAOMT	LOC114263845	390610	390675	6	AGAGGA	11	381668	385677	376668	390677
CPRX	LOC114318212	167013	167032	2	AT	10	160772	163169	155772	168169
CPRX	LOC114318212	159600	159614	3	AAC	5	160772	163169	155772	168169
CPRX	LOC114318212	160440	160457	3	AAC	6	160772	163169	155772	168169
CPRX	LOC114318212	162546	162560	3	AAA	5	160772	163169	155772	168169
CPRX	LOC114318212	163119	163133	3	AAG	5	160772	163169	155772	168169
CPRX	LOC114318212	167013	167032	4	ATAT	5	160772	163169	155772	168169
CPRX	LOC114318212	162546	162560	5	AAAAA	3	160772	163169	155772	168169
CPRX	LOC114318212	165344	165358	5	TTATT	3	160772	163169	155772	168169
CPRX	LOC114318212	165979	165993	5	ATTTT	3	160772	163169	155772	168169
CPRX	LOC114318212	160440	160457	6	AACAAC	3	160772	163169	155772	168169
CPRX	LOC114318212	166678	166695	6	TTCTTT	3	160772	163169	155772	168169
CPRX	LOC114318212	167013	167030	6	ATATAT	3	160772	163169	155772	168169
CYP74B24	LOC114274221	2449486	2449511	2	AT	13	2448204	2460582	2443204	2465582
CYP74B25	LOC114274221	2454452	2454469	2	AA	9	2448204	2460582	2443204	2465582
CYP74B26	LOC114274221	2455706	2455721	2	AT	8	2448204	2460582	2443204	2465582
CYP74B27	LOC114274221	2457540	2457561	2	TT	11	2448204	2460582	2443204	2465582
CYP74B28	LOC114274221	2459660	2459679	2	AT	10	2448204	2460582	2443204	2465582
CYP74B29	LOC114274221	2461026	2461041	2	AA	8	2448204	2460582	2443204	2465582
CYP74B30	LOC114274221	2462289	2462304	2	TT	8	2448204	2460582	2443204	2465582
CYP74B31	LOC114274221	2454452	2454469	3	AAA	6	2448204	2460582	2443204	2465582
CYP74B32	LOC114274221	2456936	2456950	3	AAA	5	2448204	2460582	2443204	2465582
CYP74B33	LOC114274221	2457540	2457560	3	TTT	7	2448204	2460582	2443204	2465582
CYP74B34	LOC114274221	2461026	2461040	3	AAA	5	2448204	2460582	2443204	2465582
CYP74B35	LOC114274221	2461389	2461406	3	CCT	6	2448204	2460582	2443204	2465582
CYP74B36	LOC114274221	2462289	2462303	3	TTT	5	2448204	2460582	2443204	2465582
CYP74B37	LOC114274221	2443378	2443393	4	GAAT	4	2448204	2460582	2443204	2465582
CYP74B38	LOC114274221	2444449	2444464	4	GAAT	4	2448204	2460582	2443204	2465582
CYP74B39	LOC114274221	2447882	2447909	4	AAAC	7	2448204	2460582	2443204	2465582
CYP74B40	LOC114274221	2449486	2449509	4	ATAT	6	2448204	2460582	2443204	2465582
CYP74B41	LOC114274221	2454452	2454467	4	AAAA	4	2448204	2460582	2443204	2465582
CYP74B42	LOC114274221	2455706	2455721	4	ATAT	4	2448204	2460582	2443204	2465582
CYP74B43	LOC114274221	2457540	2457559	4	TTTT	5	2448204	2460582	2443204	2465582
CYP74B44	LOC114274221	2459660	2459679	4	ATAT	5	2448204	2460582	2443204	2465582
CYP74B45	LOC114274221	2461026	2461041	4	AAAA	4	2448204	2460582	2443204	2465582
CYP74B46	LOC114274221	2462289	2462304	4	TTTT	4	2448204	2460582	2443204	2465582
CYP74B47	LOC114274221	2449934	2449948	5	AAAAT	3	2448204	2460582	2443204	2465582
CYP74B48	LOC114274221	2450552	2450566	5	TAACG	3	2448204	2460582	2443204	2465582
CYP74B49	LOC114274221	2450602	2450616	5	AACGT	3	2448204	2460582	2443204	2465582
CYP74B50	LOC114274221	2450629	2450648	5	AACGT	4	2448204	2460582	2443204	2465582
CYP74B51	LOC114274221	2451666	2451680	5	ATTTT	3	2448204	2460582	2443204	2465582
CYP74B52	LOC114274221	2454452	2454466	5	AAAAA	3	2448204	2460582	2443204	2465582
CYP74B53	LOC114274221	2456936	2456950	5	AAAAA	3	2448204	2460582	2443204	2465582
CYP74B54	LOC114274221	2457540	2457559	5	TTTTT	4	2448204	2460582	2443204	2465582
CYP74B55	LOC114274221	2461026	2461040	5	AAAAA	3	2448204	2460582	2443204	2465582
CYP74B56	LOC114274221	2461891	2461905	5	AAAAT	3	2448204	2460582	2443204	2465582
CYP74B57	LOC114274221	2462289	2462303	5	TTTTT	3	2448204	2460582	2443204	2465582
CYP74B58	LOC114274221	2449486	2449509	6	ATATAT	4	2448204	2460582	2443204	2465582
CYP74B59	LOC114274221	2454452	2454469	6	AAAAAA	3	2448204	2460582	2443204	2465582
CYP74B60	LOC114274221	2457540	2457557	6	TTTTTT	3	2448204	2460582	2443204	2465582
CYP74B61	LOC114274221	2459660	2459677	6	ATATAT	3	2448204	2460582	2443204	2465582
CYP74B62	LOC114274221	2459869	2459886	6	TTTTTA	3	2448204	2460582	2443204	2465582
CYP74B63	LOC114274221	2461389	2461406	6	CCTCCT	3	2448204	2460582	2443204	2465582
CYP74B64	LOC114274221	2461412	2461429	6	CTCCCT	3	2448204	2460582	2443204	2465582
Chitinase	LOC114259019	1081020	1081037	2	AG	9	1075775	1076690	1070775	1081690
Chitinase	LOC114259019	1071152	1071166	3	AAA	5	1075775	1076690	1070775	1081690
Chitinase	LOC114259019	1074793	1074864	3	ATA	24	1075775	1076690	1070775	1081690
Chitinase	LOC114259019	1074287	1074302	4	TATT	4	1075775	1076690	1070775	1081690
Chitinase	LOC114259019	1081020	1081035	4	AGAG	4	1075775	1076690	1070775	1081690
Chitinase	LOC114259019	1081424	1081439	4	TAAA	4	1075775	1076690	1070775	1081690
Chitinase	LOC114259019	1071152	1071166	5	AAAAA	3	1075775	1076690	1070775	1081690
Chitinase	LOC114259019	1075236	1075250	5	AAAAT	3	1075775	1076690	1070775	1081690
Chitinase	LOC114259019	1074793	1074864	6	ATAATA	12	1075775	1076690	1070775	1081690
Chitinase	LOC114259019	1081020	1081037	6	AGAGAG	3	1075775	1076690	1070775	1081690
Chitinase	LOC114259084	3982957	3982984	2	GT	14	3986047	3986431	3981047	3991431
Chitinase	LOC114259084	3989717	3989732	2	TT	8	3986047	3986431	3981047	3991431
Chitinase	LOC114259084	3981750	3981764	3	ATT	5	3986047	3986431	3981047	3991431
Chitinase	LOC114259084	3988032	3988061	3	GTT	10	3986047	3986431	3981047	3991431
Chitinase	LOC114259084	3989717	3989731	3	TTT	5	3986047	3986431	3981047	3991431
Chitinase	LOC114259084	3982957	3982984	4	GTGT	7	3986047	3986431	3981047	3991431
Chitinase	LOC114259084	3988862	3988877	4	GTTG	4	3986047	3986431	3981047	3991431
Chitinase	LOC114259084	3989717	3989732	4	TTTT	4	3986047	3986431	3981047	3991431
Chitinase	LOC114259084	3989717	3989731	5	TTTTT	3	3986047	3986431	3981047	3991431
Chitinase	LOC114259084	3982957	3982980	6	GTGTGT	4	3986047	3986431	3981047	3991431
Chitinase	LOC114259084	3988032	3988061	6	GTTGTT	5	3986047	3986431	3981047	3991431
Chitinase	LOC114259085	4006625	4006640	2	AT	8	4011222	4011409	4006222	4016409
Chitinase	LOC114259085	4015862	4015879	2	TT	9	4011222	4011409	4006222	4016409
Chitinase	LOC114259085	4014423	4014437	3	TTT	5	4011222	4011409	4006222	4016409
Chitinase	LOC114259085	4014971	4014988	3	TTC	6	4011222	4011409	4006222	4016409
Chitinase	LOC114259085	4015862	4015879	3	TTT	6	4011222	4011409	4006222	4016409
Chitinase	LOC114259085	4006625	4006640	4	ATAT	4	4011222	4011409	4006222	4016409
Chitinase	LOC114259085	4009653	4009668	4	TTAA	4	4011222	4011409	4006222	4016409
Chitinase	LOC114259085	4011706	4011721	4	TTAT	4	4011222	4011409	4006222	4016409
Chitinase	LOC114259085	4015862	4015877	4	TTTT	4	4011222	4011409	4006222	4016409
Chitinase	LOC114259085	4014423	4014437	5	TTTTT	3	4011222	4011409	4006222	4016409
Chitinase	LOC114259085	4015862	4015876	5	TTTTT	3	4011222	4011409	4006222	4016409
Chitinase	LOC114259085	4014971	4014988	6	TTCTTC	3	4011222	4011409	4006222	4016409
Chitinase	LOC114259085	4015862	4015879	6	TTTTTT	3	4011222	4011409	4006222	4016409
Chitinase	LOC114261097	725803	725822	4	AAAT	5	720702	721113	715702	726113
Chitinase	LOC114261105	643309	643352	2	TT	22	645772	646183	640772	651183
Chitinase	LOC114261105	648047	648064	2	AT	9	645772	646183	640772	651183
Chitinase	LOC114261105	648065	648084	2	AG	10	645772	646183	640772	651183
Chitinase	LOC114261105	643309	643350	3	TTT	14	645772	646183	640772	651183
Chitinase	LOC114261105	644300	644314	3	AAA	5	645772	646183	640772	651183
Chitinase	LOC114261105	646809	646823	3	AAA	5	645772	646183	640772	651183
Chitinase	LOC114261105	647491	647514	3	ATT	8	645772	646183	640772	651183
Chitinase	LOC114261105	649604	649624	3	ATT	7	645772	646183	640772	651183
Chitinase	LOC114261105	643309	643352	4	TTTT	11	645772	646183	640772	651183
Chitinase	LOC114261105	648047	648062	4	ATAT	4	645772	646183	640772	651183
Chitinase	LOC114261105	648065	648084	4	AGAG	5	645772	646183	640772	651183
Chitinase	LOC114261105	643309	643348	5	TTTTT	8	645772	646183	640772	651183
Chitinase	LOC114261105	644300	644314	5	AAAAA	3	645772	646183	640772	651183
Chitinase	LOC114261105	646809	646823	5	AAAAA	3	645772	646183	640772	651183
Chitinase	LOC114261105	650845	650879	5	GGGTT	7	645772	646183	640772	651183
Chitinase	LOC114261105	643309	643350	6	TTTTTT	7	645772	646183	640772	651183
Chitinase	LOC114261105	647491	647514	6	ATTATT	4	645772	646183	640772	651183
Chitinase	LOC114261105	648047	648064	6	ATATAT	3	645772	646183	640772	651183
Chitinase	LOC114261105	648065	648082	6	AGAGAG	3	645772	646183	640772	651183
Chitinase	LOC114261105	649604	649621	6	ATTATT	3	645772	646183	640772	651183
Chitinase	LOC114261111	709052	709081	2	AG	15	711192	711471	706192	716471
Chitinase	LOC114261111	709325	709340	2	TA	8	711192	711471	706192	716471
Chitinase	LOC114261111	710023	710038	2	AA	8	711192	711471	706192	716471
Chitinase	LOC114261111	710023	710037	3	AAA	5	711192	711471	706192	716471
Chitinase	LOC114261111	709052	709079	4	AGAG	7	711192	711471	706192	716471
Chitinase	LOC114261111	709325	709340	4	TATA	4	711192	711471	706192	716471
Chitinase	LOC114261111	710023	710038	4	AAAA	4	711192	711471	706192	716471
Chitinase	LOC114261111	710023	710037	5	AAAAA	3	711192	711471	706192	716471
Chitinase	LOC114261111	709052	709081	6	AGAGAG	5	711192	711471	706192	716471
Chitinase	LOC114261111	711660	711683	6	GTGGCA	4	711192	711471	706192	716471
Chitinase	LOC114264556	5057819	5057836	2	TA	9	5054996	5055398	5049996	5060398
Chitinase	LOC114264556	5058637	5058656	2	TA	10	5054996	5055398	5049996	5060398
Chitinase	LOC114264556	5056666	5056680	3	TTT	5	5054996	5055398	5049996	5060398
Chitinase	LOC114264556	5057819	5057834	4	TATA	4	5054996	5055398	5049996	5060398
Chitinase	LOC114264556	5058637	5058656	4	TATA	5	5054996	5055398	5049996	5060398
Chitinase	LOC114264556	5056666	5056680	5	TTTTT	3	5054996	5055398	5049996	5060398
Chitinase	LOC114264556	5050947	5050964	6	TAGAAG	3	5054996	5055398	5049996	5060398
Chitinase	LOC114264556	5057819	5057836	6	TATATA	3	5054996	5055398	5049996	5060398
Chitinase	LOC114264556	5058637	5058654	6	TATATA	3	5054996	5055398	5049996	5060398
Chitinase	LOC114264556	5058877	5058894	6	AAAAAT	3	5054996	5055398	5049996	5060398
Chitinase	LOC114272308	971461	971476	2	TT	8	971706	972962	966706	977962
Chitinase	LOC114272308	974742	974765	2	CT	12	971706	972962	966706	977962
Chitinase	LOC114272308	974902	974931	2	TC	15	971706	972962	966706	977962
Chitinase	LOC114272308	974932	974951	2	TA	10	971706	972962	966706	977962
Chitinase	LOC114272308	976866	976881	2	TA	8	971706	972962	966706	977962
Chitinase	LOC114272308	971461	971475	3	TTT	5	971706	972962	966706	977962
Chitinase	LOC114272308	973553	973585	3	TTA	11	971706	972962	966706	977962
Chitinase	LOC114272308	971461	971476	4	TTTT	4	971706	972962	966706	977962
Chitinase	LOC114272308	974742	974765	4	CTCT	6	971706	972962	966706	977962
Chitinase	LOC114272308	974902	974929	4	TCTC	7	971706	972962	966706	977962
Chitinase	LOC114272308	974932	974951	4	TATA	5	971706	972962	966706	977962
Chitinase	LOC114272308	975180	975195	4	AAGA	4	971706	972962	966706	977962
Chitinase	LOC114272308	975545	975568	4	AAAG	6	971706	972962	966706	977962
Chitinase	LOC114272308	976866	976881	4	TATA	4	971706	972962	966706	977962
Chitinase	LOC114272308	967000	967014	5	AATCA	3	971706	972962	966706	977962
Chitinase	LOC114272308	971461	971475	5	TTTTT	3	971706	972962	966706	977962
Chitinase	LOC114272308	973251	973265	5	AATAA	3	971706	972962	966706	977962
Chitinase	LOC114272308	967872	967895	6	GGGAGA	4	971706	972962	966706	977962
Chitinase	LOC114272308	973553	973582	6	TTATTA	5	971706	972962	966706	977962
Chitinase	LOC114272308	974742	974765	6	CTCTCT	4	971706	972962	966706	977962
Chitinase	LOC114272308	974902	974931	6	TCTCTC	5	971706	972962	966706	977962
Chitinase	LOC114272308	974932	974949	6	TATATA	3	971706	972962	966706	977962
Chitinase	LOC114272686	959444	959461	6	AAAAAG	3	961324	961708	956324	966708
Chitinase	LOC114277130	105160	105175	2	AA	8	102734	102803	97734	107803
Chitinase	LOC114277130	105958	105977	2	AG	10	102734	102803	97734	107803
Chitinase	LOC114277130	105160	105174	3	AAA	5	102734	102803	97734	107803
Chitinase	LOC114277130	105160	105175	4	AAAA	4	102734	102803	97734	107803
Chitinase	LOC114277130	105958	105977	4	AGAG	5	102734	102803	97734	107803
Chitinase	LOC114277130	105160	105174	5	AAAAA	3	102734	102803	97734	107803
Chitinase	LOC114277130	102811	102828	6	CCTCTT	3	102734	102803	97734	107803
Chitinase	LOC114277130	104592	104609	6	AAAAAT	3	102734	102803	97734	107803
Chitinase	LOC114277130	105958	105975	6	AGAGAG	3	102734	102803	97734	107803
Chitinase	LOC114277355	178091	178114	2	AA	12	179162	179609	174162	184609
Chitinase	LOC114277355	178147	178162	2	AT	8	179162	179609	174162	184609
Chitinase	LOC114277355	178091	178114	3	AAA	8	179162	179609	174162	184609
Chitinase	LOC114277355	182051	182068	3	TTA	6	179162	179609	174162	184609
Chitinase	LOC114277355	178091	178114	4	AAAA	6	179162	179609	174162	184609
Chitinase	LOC114277355	178147	178162	4	ATAT	4	179162	179609	174162	184609
Chitinase	LOC114277355	178091	178110	5	AAAAA	4	179162	179609	174162	184609
Chitinase	LOC114277355	184295	184309	5	TTTTA	3	179162	179609	174162	184609
Chitinase	LOC114277355	178091	178114	6	AAAAAA	4	179162	179609	174162	184609
Chitinase	LOC114277355	182051	182068	6	TTATTA	3	179162	179609	174162	184609
Chitinase	LOC114277356	208896	208913	2	AA	9	213275	213722	208275	218722
Chitinase	LOC114277356	211585	211606	2	AT	11	213275	213722	208275	218722
Chitinase	LOC114277356	212337	212356	2	AT	10	213275	213722	208275	218722
Chitinase	LOC114277356	212371	212390	2	AT	10	213275	213722	208275	218722
Chitinase	LOC114277356	214702	214717	2	AT	8	213275	213722	208275	218722
Chitinase	LOC114277356	218443	218464	2	TA	11	213275	213722	208275	218722
Chitinase	LOC114277356	208896	208913	3	AAA	6	213275	213722	208275	218722
Chitinase	LOC114277356	210559	210573	3	ATT	5	213275	213722	208275	218722
Chitinase	LOC114277356	210827	210850	3	TTA	8	213275	213722	208275	218722
Chitinase	LOC114277356	216090	216104	3	ATT	5	213275	213722	208275	218722
Chitinase	LOC114277356	208896	208911	4	AAAA	4	213275	213722	208275	218722
Chitinase	LOC114277356	211585	211604	4	ATAT	5	213275	213722	208275	218722
Chitinase	LOC114277356	212337	212356	4	ATAT	5	213275	213722	208275	218722
Chitinase	LOC114277356	212371	212390	4	ATAT	5	213275	213722	208275	218722
Chitinase	LOC114277356	214702	214717	4	ATAT	4	213275	213722	208275	218722
Chitinase	LOC114277356	218443	218462	4	TATA	5	213275	213722	208275	218722
Chitinase	LOC114277356	208896	208910	5	AAAAA	3	213275	213722	208275	218722
Chitinase	LOC114277356	216678	216692	5	CGGGC	3	213275	213722	208275	218722
Chitinase	LOC114277356	217915	217929	5	TTTTA	3	213275	213722	208275	218722
Chitinase	LOC114277356	208896	208913	6	AAAAAA	3	213275	213722	208275	218722
Chitinase	LOC114277356	209016	209039	6	TAAAAA	4	213275	213722	208275	218722
Chitinase	LOC114277356	209569	209592	6	TAAAAA	4	213275	213722	208275	218722
Chitinase	LOC114277356	210827	210850	6	TTATTA	4	213275	213722	208275	218722
Chitinase	LOC114277356	211585	211602	6	ATATAT	3	213275	213722	208275	218722
Chitinase	LOC114277356	212337	212354	6	ATATAT	3	213275	213722	208275	218722
Chitinase	LOC114277356	212371	212388	6	ATATAT	3	213275	213722	208275	218722
Chitinase	LOC114277356	218443	218460	6	TATATA	3	213275	213722	208275	218722
Chitinase	LOC114278570	1252677	1252696	2	AT	10	1257425	1257863	1252425	1262863
Chitinase	LOC114278570	1257901	1257920	2	AC	10	1257425	1257863	1252425	1262863
Chitinase	LOC114278570	1256316	1256330	3	TTT	5	1257425	1257863	1252425	1262863
Chitinase	LOC114278570	1257621	1257635	3	CTC	5	1257425	1257863	1252425	1262863
Chitinase	LOC114278570	1252677	1252696	4	ATAT	5	1257425	1257863	1252425	1262863
Chitinase	LOC114278570	1257901	1257920	4	ACAC	5	1257425	1257863	1252425	1262863
Chitinase	LOC114278570	1259726	1259741	4	TAAA	4	1257425	1257863	1252425	1262863
Chitinase	LOC114278570	1256316	1256330	5	TTTTT	3	1257425	1257863	1252425	1262863
Chitinase	LOC114278570	1260582	1260606	5	TGGAT	5	1257425	1257863	1252425	1262863
Chitinase	LOC114278570	1252677	1252694	6	ATATAT	3	1257425	1257863	1252425	1262863
Chitinase	LOC114278570	1257901	1257918	6	ACACAC	3	1257425	1257863	1252425	1262863
Chitinase	LOC114279456	1022147	1022162	2	TC	8	1022255	1023382	1017255	1028382
Chitinase	LOC114279456	1022163	1022180	2	TA	9	1022255	1023382	1017255	1028382
Chitinase	LOC114279456	1024651	1024670	2	TA	10	1022255	1023382	1017255	1028382
Chitinase	LOC114279456	1026402	1026417	2	AT	8	1022255	1023382	1017255	1028382
Chitinase	LOC114279456	1026713	1026728	2	TT	8	1022255	1023382	1017255	1028382
Chitinase	LOC114279456	1024290	1024322	3	TTA	11	1022255	1023382	1017255	1028382
Chitinase	LOC114279456	1026713	1026727	3	TTT	5	1022255	1023382	1017255	1028382
Chitinase	LOC114279456	1020880	1020895	4	ATTA	4	1022255	1023382	1017255	1028382
Chitinase	LOC114279456	1021752	1021767	4	TTTA	4	1022255	1023382	1017255	1028382
Chitinase	LOC114279456	1022147	1022162	4	TCTC	4	1022255	1023382	1017255	1028382
Chitinase	LOC114279456	1022163	1022178	4	TATA	4	1022255	1023382	1017255	1028382
Chitinase	LOC114279456	1024651	1024670	4	TATA	5	1022255	1023382	1017255	1028382
Chitinase	LOC114279456	1026402	1026417	4	ATAT	4	1022255	1023382	1017255	1028382
Chitinase	LOC114279456	1026713	1026728	4	TTTT	4	1022255	1023382	1017255	1028382
Chitinase	LOC114279456	1018228	1018242	5	TTTAT	3	1022255	1023382	1017255	1028382
Chitinase	LOC114279456	1023901	1023915	5	ATTTT	3	1022255	1023382	1017255	1028382
Chitinase	LOC114279456	1026713	1026727	5	TTTTT	3	1022255	1023382	1017255	1028382
Chitinase	LOC114279456	1022163	1022180	6	TATATA	3	1022255	1023382	1017255	1028382
Chitinase	LOC114279456	1024290	1024319	6	TTATTA	5	1022255	1023382	1017255	1028382
Chitinase	LOC114279456	1024651	1024668	6	TATATA	3	1022255	1023382	1017255	1028382
Chitinase	LOC114281380	1151134	1151149	2	AA	8	1150562	1150864	1145562	1155864
Chitinase	LOC114281380	1151515	1151530	2	TT	8	1150562	1150864	1145562	1155864
Chitinase	LOC114281380	1151134	1151148	3	AAA	5	1150562	1150864	1145562	1155864
Chitinase	LOC114281380	1151515	1151529	3	TTT	5	1150562	1150864	1145562	1155864
Chitinase	LOC114281380	1151134	1151149	4	AAAA	4	1150562	1150864	1145562	1155864
Chitinase	LOC114281380	1151515	1151530	4	TTTT	4	1150562	1150864	1145562	1155864
Chitinase	LOC114281380	1150222	1150241	5	AAAAT	4	1150562	1150864	1145562	1155864
Chitinase	LOC114281380	1151134	1151148	5	AAAAA	3	1150562	1150864	1145562	1155864
Chitinase	LOC114281380	1151515	1151529	5	TTTTT	3	1150562	1150864	1145562	1155864
Chitinase	LOC114281381	1130584	1130601	2	AA	9	1132035	1132437	1127035	1137437
Chitinase	LOC114281381	1130584	1130601	3	AAA	6	1132035	1132437	1127035	1137437
Chitinase	LOC114281381	1130584	1130599	4	AAAA	4	1132035	1132437	1127035	1137437
Chitinase	LOC114281381	1130584	1130598	5	AAAAA	3	1132035	1132437	1127035	1137437
Chitinase	LOC114281381	1130584	1130601	6	AAAAAA	3	1132035	1132437	1127035	1137437
Chitinase	LOC114283241	1070173	1070194	2	AT	11	1071985	1072168	1066985	1077168
Chitinase	LOC114283241	1070173	1070192	4	ATAT	5	1071985	1072168	1066985	1077168
Chitinase	LOC114283241	1070173	1070190	6	ATATAT	3	1071985	1072168	1066985	1077168
Chitinase	LOC114286606	45159	45174	2	AT	8	49305	50218	44305	55218
Chitinase	LOC114286606	51561	51578	2	AT	9	49305	50218	44305	55218
Chitinase	LOC114286606	45507	45527	3	TTA	7	49305	50218	44305	55218
Chitinase	LOC114286606	45872	45886	3	AGG	5	49305	50218	44305	55218
Chitinase	LOC114286606	45159	45174	4	ATAT	4	49305	50218	44305	55218
Chitinase	LOC114286606	51561	51576	4	ATAT	4	49305	50218	44305	55218
Chitinase	LOC114286606	45507	45524	6	TTATTA	3	49305	50218	44305	55218
Chitinase	LOC114286606	51561	51578	6	ATATAT	3	49305	50218	44305	55218
Chitinase	LOC114288889	998494	998511	2	GA	9	1003055	1003090	998055	1008090
Chitinase	LOC114288889	1000394	1000409	2	AT	8	1003055	1003090	998055	1008090
Chitinase	LOC114288889	1007692	1007707	2	TT	8	1003055	1003090	998055	1008090
Chitinase	LOC114288889	999678	999692	3	AAA	5	1003055	1003090	998055	1008090
Chitinase	LOC114288889	999813	999833	3	AAG	7	1003055	1003090	998055	1008090
Chitinase	LOC114288889	1004926	1004940	3	TTT	5	1003055	1003090	998055	1008090
Chitinase	LOC114288889	1007692	1007706	3	TTT	5	1003055	1003090	998055	1008090
Chitinase	LOC114288889	998494	998509	4	GAGA	4	1003055	1003090	998055	1008090
Chitinase	LOC114288889	1000394	1000409	4	ATAT	4	1003055	1003090	998055	1008090
Chitinase	LOC114288889	1007074	1007089	4	AAAG	4	1003055	1003090	998055	1008090
Chitinase	LOC114288889	1007157	1007176	4	AAAC	5	1003055	1003090	998055	1008090
Chitinase	LOC114288889	1007692	1007707	4	TTTT	4	1003055	1003090	998055	1008090
Chitinase	LOC114288889	999678	999692	5	AAAAA	3	1003055	1003090	998055	1008090
Chitinase	LOC114288889	1000664	1000678	5	AATAA	3	1003055	1003090	998055	1008090
Chitinase	LOC114288889	1004926	1004940	5	TTTTT	3	1003055	1003090	998055	1008090
Chitinase	LOC114288889	1007613	1007637	5	TGAAG	5	1003055	1003090	998055	1008090
Chitinase	LOC114288889	1007692	1007706	5	TTTTT	3	1003055	1003090	998055	1008090
Chitinase	LOC114288889	998494	998511	6	GAGAGA	3	1003055	1003090	998055	1008090
Chitinase	LOC114288889	999813	999830	6	AAGAAG	3	1003055	1003090	998055	1008090
Chitinase	LOC114289655	75833	75856	2	AT	12	77439	77919	72439	82919
Chitinase	LOC114289655	77957	77976	2	CA	10	77439	77919	72439	82919
Chitinase	LOC114289655	77635	77664	3	CTC	10	77439	77919	72439	82919
Chitinase	LOC114289655	77676	77693	3	CCT	6	77439	77919	72439	82919
Chitinase	LOC114289655	75833	75856	4	ATAT	6	77439	77919	72439	82919
Chitinase	LOC114289655	77957	77976	4	CACA	5	77439	77919	72439	82919
Chitinase	LOC114289655	79819	79834	4	TAAA	4	77439	77919	72439	82919
Chitinase	LOC114289655	82666	82681	4	TAAA	4	77439	77919	72439	82919
Chitinase	LOC114289655	80121	80135	5	AAAAC	3	77439	77919	72439	82919
Chitinase	LOC114289655	80612	80626	5	AAAAT	3	77439	77919	72439	82919
Chitinase	LOC114289655	75833	75856	6	ATATAT	4	77439	77919	72439	82919
Chitinase	LOC114289655	77635	77664	6	CTCCTC	5	77439	77919	72439	82919
Chitinase	LOC114289655	77676	77693	6	CCTCCT	3	77439	77919	72439	82919
Chitinase	LOC114289655	77957	77974	6	CACACA	3	77439	77919	72439	82919
Chitinase	LOC114299172	490807	490822	2	TT	8	489241	489652	484241	494652
Chitinase	LOC114299172	488134	488148	3	AAA	5	489241	489652	484241	494652
Chitinase	LOC114299172	488202	488216	3	TTT	5	489241	489652	484241	494652
Chitinase	LOC114299172	489015	489029	3	AAA	5	489241	489652	484241	494652
Chitinase	LOC114299172	490807	490821	3	TTT	5	489241	489652	484241	494652
Chitinase	LOC114299172	492952	492966	3	AAA	5	489241	489652	484241	494652
Chitinase	LOC114299172	490807	490822	4	TTTT	4	489241	489652	484241	494652
Chitinase	LOC114299172	488134	488148	5	AAAAA	3	489241	489652	484241	494652
Chitinase	LOC114299172	488202	488216	5	TTTTT	3	489241	489652	484241	494652
Chitinase	LOC114299172	489015	489029	5	AAAAA	3	489241	489652	484241	494652
Chitinase	LOC114299172	490807	490821	5	TTTTT	3	489241	489652	484241	494652
Chitinase	LOC114299172	492952	492966	5	AAAAA	3	489241	489652	484241	494652
Chitinase	LOC114299172	494532	494546	5	TAATA	3	489241	489652	484241	494652
Chitinase	LOC114299173	490807	490822	2	TT	8	493178	493589	488178	498589
Chitinase	LOC114299173	494796	494853	2	AA	29	493178	493589	488178	498589
Chitinase	LOC114299173	494864	494879	2	TT	8	493178	493589	488178	498589
Chitinase	LOC114299173	496320	496335	2	TT	8	493178	493589	488178	498589
Chitinase	LOC114299173	488202	488216	3	TTT	5	493178	493589	488178	498589
Chitinase	LOC114299173	489015	489029	3	AAA	5	493178	493589	488178	498589
Chitinase	LOC114299173	490807	490821	3	TTT	5	493178	493589	488178	498589
Chitinase	LOC114299173	492952	492966	3	AAA	5	493178	493589	488178	498589
Chitinase	LOC114299173	494796	494852	3	AAA	19	493178	493589	488178	498589
Chitinase	LOC114299173	494864	494878	3	TTT	5	493178	493589	488178	498589
Chitinase	LOC114299173	496320	496334	3	TTT	5	493178	493589	488178	498589
Chitinase	LOC114299173	490807	490822	4	TTTT	4	493178	493589	488178	498589
Chitinase	LOC114299173	494796	494851	4	AAAA	14	493178	493589	488178	498589
Chitinase	LOC114299173	494864	494879	4	TTTT	4	493178	493589	488178	498589
Chitinase	LOC114299173	496320	496335	4	TTTT	4	493178	493589	488178	498589
Chitinase	LOC114299173	488202	488216	5	TTTTT	3	493178	493589	488178	498589
Chitinase	LOC114299173	489015	489029	5	AAAAA	3	493178	493589	488178	498589
Chitinase	LOC114299173	490807	490821	5	TTTTT	3	493178	493589	488178	498589
Chitinase	LOC114299173	492952	492966	5	AAAAA	3	493178	493589	488178	498589
Chitinase	LOC114299173	494532	494546	5	TAATA	3	493178	493589	488178	498589
Chitinase	LOC114299173	494649	494663	5	TTTAT	3	493178	493589	488178	498589
Chitinase	LOC114299173	494796	494850	5	AAAAA	11	493178	493589	488178	498589
Chitinase	LOC114299173	494864	494878	5	TTTTT	3	493178	493589	488178	498589
Chitinase	LOC114299173	496320	496334	5	TTTTT	3	493178	493589	488178	498589
Chitinase	LOC114299173	494796	494849	6	AAAAAA	9	493178	493589	488178	498589
Chitinase	LOC114299173	496177	496194	6	AAAAAT	3	493178	493589	488178	498589
Chitinase	LOC114299174	464511	464536	2	AT	13	466627	467038	461627	472038
Chitinase	LOC114299174	468191	468206	2	TT	8	466627	467038	461627	472038
Chitinase	LOC114299174	464618	464632	3	AAA	5	466627	467038	461627	472038
Chitinase	LOC114299174	468191	468205	3	TTT	5	466627	467038	461627	472038
Chitinase	LOC114299174	464511	464534	4	ATAT	6	466627	467038	461627	472038
Chitinase	LOC114299174	465255	465278	4	TATT	6	466627	467038	461627	472038
Chitinase	LOC114299174	465537	465552	4	AAAT	4	466627	467038	461627	472038
Chitinase	LOC114299174	468191	468206	4	TTTT	4	466627	467038	461627	472038
Chitinase	LOC114299174	464618	464632	5	AAAAA	3	466627	467038	461627	472038
Chitinase	LOC114299174	468191	468205	5	TTTTT	3	466627	467038	461627	472038
Chitinase	LOC114299174	464511	464534	6	ATATAT	4	466627	467038	461627	472038
Chitinase	LOC114299175	424984	424999	2	AA	8	421549	421963	416549	426963
Chitinase	LOC114299175	424984	424998	3	AAA	5	421549	421963	416549	426963
Chitinase	LOC114299175	425095	425124	3	TTA	10	421549	421963	416549	426963
Chitinase	LOC114299175	424984	424999	4	AAAA	4	421549	421963	416549	426963
Chitinase	LOC114299175	416819	416833	5	TACTG	3	421549	421963	416549	426963
Chitinase	LOC114299175	421131	421145	5	GGTTC	3	421549	421963	416549	426963
Chitinase	LOC114299175	423250	423269	5	AAAAT	4	421549	421963	416549	426963
Chitinase	LOC114299175	424434	424448	5	AAAAT	3	421549	421963	416549	426963
Chitinase	LOC114299175	424984	424998	5	AAAAA	3	421549	421963	416549	426963
Chitinase	LOC114299175	425095	425124	6	TTATTA	5	421549	421963	416549	426963
Chitinase	LOC114299178	364610	364625	2	TA	8	368498	368793	363498	373793
Chitinase	LOC114299178	364610	364625	4	TATA	4	368498	368793	363498	373793
Chitinase	LOC114299178	367256	367270	5	TTTAT	3	368498	368793	363498	373793
Chitinase	LOC114299178	367767	367781	5	CTTTT	3	368498	368793	363498	373793
Chitinase	LOC114299178	368250	368267	6	AAAAAG	3	368498	368793	363498	373793
Chitinase	LOC114299180	424984	424999	2	AA	8	422972	422992	417972	427992
Chitinase	LOC114299180	424984	424998	3	AAA	5	422972	422992	417972	427992
Chitinase	LOC114299180	425095	425124	3	TTA	10	422972	422992	417972	427992
Chitinase	LOC114299180	424984	424999	4	AAAA	4	422972	422992	417972	427992
Chitinase	LOC114299180	421131	421145	5	GGTTC	3	422972	422992	417972	427992
Chitinase	LOC114299180	423250	423269	5	AAAAT	4	422972	422992	417972	427992
Chitinase	LOC114299180	424434	424448	5	AAAAT	3	422972	422992	417972	427992
Chitinase	LOC114299180	424984	424998	5	AAAAA	3	422972	422992	417972	427992
Chitinase	LOC114299180	425095	425124	6	TTATTA	5	422972	422992	417972	427992
Chitinase	LOC114301208	258	279	2	AA	11	3399	3723	1	8723
Chitinase	LOC114301208	375	416	2	AA	21	3399	3723	1	8723
Chitinase	LOC114301208	965	980	2	TA	8	3399	3723	1	8723
Chitinase	LOC114301208	1228	1245	2	AT	9	3399	3723	1	8723
Chitinase	LOC114301208	6847	6866	2	TA	10	3399	3723	1	8723
Chitinase	LOC114301208	7337	7358	2	TT	11	3399	3723	1	8723
Chitinase	LOC114301208	7362	7385	2	TT	12	3399	3723	1	8723
Chitinase	LOC114301208	258	278	3	AAA	7	3399	3723	1	8723
Chitinase	LOC114301208	375	416	3	AAA	14	3399	3723	1	8723
Chitinase	LOC114301208	5202	5216	3	TTA	5	3399	3723	1	8723
Chitinase	LOC114301208	5219	5233	3	ATT	5	3399	3723	1	8723
Chitinase	LOC114301208	7337	7357	3	TTT	7	3399	3723	1	8723
Chitinase	LOC114301208	7362	7385	3	TTT	8	3399	3723	1	8723
Chitinase	LOC114301208	8494	8508	3	AAA	5	3399	3723	1	8723
Chitinase	LOC114301208	258	277	4	AAAA	5	3399	3723	1	8723
Chitinase	LOC114301208	375	414	4	AAAA	10	3399	3723	1	8723
Chitinase	LOC114301208	965	980	4	TATA	4	3399	3723	1	8723
Chitinase	LOC114301208	1228	1243	4	ATAT	4	3399	3723	1	8723
Chitinase	LOC114301208	4779	4794	4	TATT	4	3399	3723	1	8723
Chitinase	LOC114301208	6847	6866	4	TATA	5	3399	3723	1	8723
Chitinase	LOC114301208	7337	7356	4	TTTT	5	3399	3723	1	8723
Chitinase	LOC114301208	7362	7385	4	TTTT	6	3399	3723	1	8723
Chitinase	LOC114301208	258	277	5	AAAAA	4	3399	3723	1	8723
Chitinase	LOC114301208	375	414	5	AAAAA	8	3399	3723	1	8723
Chitinase	LOC114301208	1640	1654	5	AATCA	3	3399	3723	1	8723
Chitinase	LOC114301208	1873	1887	5	ATTTT	3	3399	3723	1	8723
Chitinase	LOC114301208	4909	4923	5	AATAA	3	3399	3723	1	8723
Chitinase	LOC114301208	7337	7356	5	TTTTT	4	3399	3723	1	8723
Chitinase	LOC114301208	7362	7381	5	TTTTT	4	3399	3723	1	8723
Chitinase	LOC114301208	8494	8508	5	AAAAA	3	3399	3723	1	8723
Chitinase	LOC114301208	258	275	6	AAAAAA	3	3399	3723	1	8723
Chitinase	LOC114301208	375	416	6	AAAAAA	7	3399	3723	1	8723
Chitinase	LOC114301208	1228	1245	6	ATATAT	3	3399	3723	1	8723
Chitinase	LOC114301208	1312	1329	6	TTTTCT	3	3399	3723	1	8723
Chitinase	LOC114301208	2543	2566	6	GGGAGA	4	3399	3723	1	8723
Chitinase	LOC114301208	6847	6864	6	TATATA	3	3399	3723	1	8723
Chitinase	LOC114301208	7337	7354	6	TTTTTT	3	3399	3723	1	8723
Chitinase	LOC114301208	7362	7385	6	TTTTTT	4	3399	3723	1	8723
Chitinase	LOC114301266	322685	322708	2	TT	12	326483	326784	321483	331784
Chitinase	LOC114301266	322867	322886	2	TT	10	326483	326784	321483	331784
Chitinase	LOC114301266	324474	324501	2	TT	14	326483	326784	321483	331784
Chitinase	LOC114301266	325125	325140	2	AA	8	326483	326784	321483	331784
Chitinase	LOC114301266	326311	326326	2	TT	8	326483	326784	321483	331784
Chitinase	LOC114301266	328131	328150	2	AT	10	326483	326784	321483	331784
Chitinase	LOC114301266	329816	329831	2	TG	8	326483	326784	321483	331784
Chitinase	LOC114301266	322685	322708	3	TTT	8	326483	326784	321483	331784
Chitinase	LOC114301266	322867	322887	3	TTT	7	326483	326784	321483	331784
Chitinase	LOC114301266	323757	323774	3	TTA	6	326483	326784	321483	331784
Chitinase	LOC114301266	324474	324500	3	TTT	9	326483	326784	321483	331784
Chitinase	LOC114301266	325125	325139	3	AAA	5	326483	326784	321483	331784
Chitinase	LOC114301266	326311	326325	3	TTT	5	326483	326784	321483	331784
Chitinase	LOC114301266	328695	328709	3	AAA	5	326483	326784	321483	331784
Chitinase	LOC114301266	328804	328830	3	TTA	9	326483	326784	321483	331784
Chitinase	LOC114301266	322309	322324	4	ATAG	4	326483	326784	321483	331784
Chitinase	LOC114301266	322685	322708	4	TTTT	6	326483	326784	321483	331784
Chitinase	LOC114301266	322867	322886	4	TTTT	5	326483	326784	321483	331784
Chitinase	LOC114301266	324474	324501	4	TTTT	7	326483	326784	321483	331784
Chitinase	LOC114301266	325125	325140	4	AAAA	4	326483	326784	321483	331784
Chitinase	LOC114301266	326311	326326	4	TTTT	4	326483	326784	321483	331784
Chitinase	LOC114301266	328131	328150	4	ATAT	5	326483	326784	321483	331784
Chitinase	LOC114301266	329816	329831	4	TGTG	4	326483	326784	321483	331784
Chitinase	LOC114301266	331128	331143	4	TTTC	4	326483	326784	321483	331784
Chitinase	LOC114301266	322685	322704	5	TTTTT	4	326483	326784	321483	331784
Chitinase	LOC114301266	322867	322886	5	TTTTT	4	326483	326784	321483	331784
Chitinase	LOC114301266	324474	324498	5	TTTTT	5	326483	326784	321483	331784
Chitinase	LOC114301266	325125	325139	5	AAAAA	3	326483	326784	321483	331784
Chitinase	LOC114301266	326311	326325	5	TTTTT	3	326483	326784	321483	331784
Chitinase	LOC114301266	328695	328709	5	AAAAA	3	326483	326784	321483	331784
Chitinase	LOC114301266	322685	322708	6	TTTTTT	4	326483	326784	321483	331784
Chitinase	LOC114301266	322867	322884	6	TTTTTT	3	326483	326784	321483	331784
Chitinase	LOC114301266	323757	323774	6	TTATTA	3	326483	326784	321483	331784
Chitinase	LOC114301266	324474	324497	6	TTTTTT	4	326483	326784	321483	331784
Chitinase	LOC114301266	328131	328148	6	ATATAT	3	326483	326784	321483	331784
Chitinase	LOC114301266	328804	328827	6	TTATTA	4	326483	326784	321483	331784
Chitinase	LOC114301399	407171	407186	2	AA	8	409653	409920	404653	414920
Chitinase	LOC114301399	407171	407185	3	AAA	5	409653	409920	404653	414920
Chitinase	LOC114301399	407171	407186	4	AAAA	4	409653	409920	404653	414920
Chitinase	LOC114301399	407171	407185	5	AAAAA	3	409653	409920	404653	414920
Chitinase	LOC114301399	412482	412501	5	TAAAA	4	409653	409920	404653	414920
Chitinase	LOC114301399	413311	413325	5	TATTA	3	409653	409920	404653	414920
Chitinase	LOC114301399	414341	414355	5	AATTT	3	409653	409920	404653	414920
Chitinase	LOC114301402	259309	259330	2	AA	11	264174	264441	259174	269441
Chitinase	LOC114301402	259484	259501	2	TC	9	264174	264441	259174	269441
Chitinase	LOC114301402	259894	259909	2	AA	8	264174	264441	259174	269441
Chitinase	LOC114301402	261973	261998	2	TT	13	264174	264441	259174	269441
Chitinase	LOC114301402	268909	268924	2	AA	8	264174	264441	259174	269441
Chitinase	LOC114301402	259309	259329	3	AAA	7	264174	264441	259174	269441
Chitinase	LOC114301402	259894	259908	3	AAA	5	264174	264441	259174	269441
Chitinase	LOC114301402	261511	261525	3	GAA	5	264174	264441	259174	269441
Chitinase	LOC114301402	261973	261999	3	TTT	9	264174	264441	259174	269441
Chitinase	LOC114301402	268909	268923	3	AAA	5	264174	264441	259174	269441
Chitinase	LOC114301402	259309	259328	4	AAAA	5	264174	264441	259174	269441
Chitinase	LOC114301402	259484	259499	4	TCTC	4	264174	264441	259174	269441
Chitinase	LOC114301402	259894	259909	4	AAAA	4	264174	264441	259174	269441
Chitinase	LOC114301402	261973	261996	4	TTTT	6	264174	264441	259174	269441
Chitinase	LOC114301402	268909	268924	4	AAAA	4	264174	264441	259174	269441
Chitinase	LOC114301402	259309	259328	5	AAAAA	4	264174	264441	259174	269441
Chitinase	LOC114301402	259894	259908	5	AAAAA	3	264174	264441	259174	269441
Chitinase	LOC114301402	261973	261997	5	TTTTT	5	264174	264441	259174	269441
Chitinase	LOC114301402	265607	265621	5	GGGTT	3	264174	264441	259174	269441
Chitinase	LOC114301402	268909	268923	5	AAAAA	3	264174	264441	259174	269441
Chitinase	LOC114301402	259309	259326	6	AAAAAA	3	264174	264441	259174	269441
Chitinase	LOC114301402	259484	259501	6	TCTCTC	3	264174	264441	259174	269441
Chitinase	LOC114301402	261973	261996	6	TTTTTT	4	264174	264441	259174	269441
Chitinase	LOC114307937	3517311	3517328	2	TT	9	3519133	3519412	3514133	3524412
Chitinase	LOC114307937	3517935	3517950	2	TT	8	3519133	3519412	3514133	3524412
Chitinase	LOC114307937	3518884	3518899	2	AA	8	3519133	3519412	3514133	3524412
Chitinase	LOC114307937	3520568	3520583	2	TT	8	3519133	3519412	3514133	3524412
Chitinase	LOC114307937	3517311	3517328	3	TTT	6	3519133	3519412	3514133	3524412
Chitinase	LOC114307937	3517935	3517949	3	TTT	5	3519133	3519412	3514133	3524412
Chitinase	LOC114307937	3518884	3518898	3	AAA	5	3519133	3519412	3514133	3524412
Chitinase	LOC114307937	3520568	3520582	3	TTT	5	3519133	3519412	3514133	3524412
Chitinase	LOC114307937	3517311	3517326	4	TTTT	4	3519133	3519412	3514133	3524412
Chitinase	LOC114307937	3517935	3517950	4	TTTT	4	3519133	3519412	3514133	3524412
Chitinase	LOC114307937	3518884	3518899	4	AAAA	4	3519133	3519412	3514133	3524412
Chitinase	LOC114307937	3520568	3520583	4	TTTT	4	3519133	3519412	3514133	3524412
Chitinase	LOC114307937	3517311	3517325	5	TTTTT	3	3519133	3519412	3514133	3524412
Chitinase	LOC114307937	3517935	3517949	5	TTTTT	3	3519133	3519412	3514133	3524412
Chitinase	LOC114307937	3518884	3518898	5	AAAAA	3	3519133	3519412	3514133	3524412
Chitinase	LOC114307937	3520568	3520582	5	TTTTT	3	3519133	3519412	3514133	3524412
Chitinase	LOC114307937	3517311	3517328	6	TTTTTT	3	3519133	3519412	3514133	3524412
Chitinase	LOC114307937	3518525	3518542	6	TTTTTA	3	3519133	3519412	3514133	3524412
Chitinase	LOC114309531	2215766	2215781	2	AA	8	2216060	2216444	2211060	2221444
Chitinase	LOC114309531	2218857	2218876	2	TC	10	2216060	2216444	2211060	2221444
Chitinase	LOC114309531	2219880	2219895	2	TT	8	2216060	2216444	2211060	2221444
Chitinase	LOC114309531	2215766	2215780	3	AAA	5	2216060	2216444	2211060	2221444
Chitinase	LOC114309531	2218047	2218076	3	GTT	10	2216060	2216444	2211060	2221444
Chitinase	LOC114309531	2219880	2219894	3	TTT	5	2216060	2216444	2211060	2221444
Chitinase	LOC114309531	2221369	2221392	3	TTC	8	2216060	2216444	2211060	2221444
Chitinase	LOC114309531	2215766	2215781	4	AAAA	4	2216060	2216444	2211060	2221444
Chitinase	LOC114309531	2218857	2218876	4	TCTC	5	2216060	2216444	2211060	2221444
Chitinase	LOC114309531	2218885	2218900	4	GTTG	4	2216060	2216444	2211060	2221444
Chitinase	LOC114309531	2219880	2219895	4	TTTT	4	2216060	2216444	2211060	2221444
Chitinase	LOC114309531	2215766	2215780	5	AAAAA	3	2216060	2216444	2211060	2221444
Chitinase	LOC114309531	2219880	2219894	5	TTTTT	3	2216060	2216444	2211060	2221444
Chitinase	LOC114309531	2218047	2218076	6	GTTGTT	5	2216060	2216444	2211060	2221444
Chitinase	LOC114309531	2218857	2218874	6	TCTCTC	3	2216060	2216444	2211060	2221444
Chitinase	LOC114309531	2221369	2221392	6	TTCTTC	4	2216060	2216444	2211060	2221444
Chitinase	LOC114322642	297704	297725	2	CT	11	299284	300379	294284	305379
Chitinase	LOC114322642	297784	297799	2	AT	8	299284	300379	294284	305379
Chitinase	LOC114322642	298547	298568	2	TA	11	299284	300379	294284	305379
Chitinase	LOC114322642	301898	301917	2	AT	10	299284	300379	294284	305379
Chitinase	LOC114322642	297704	297723	4	CTCT	5	299284	300379	294284	305379
Chitinase	LOC114322642	297784	297799	4	ATAT	4	299284	300379	294284	305379
Chitinase	LOC114322642	298547	298566	4	TATA	5	299284	300379	294284	305379
Chitinase	LOC114322642	298728	298743	4	TTTA	4	299284	300379	294284	305379
Chitinase	LOC114322642	301898	301917	4	ATAT	5	299284	300379	294284	305379
Chitinase	LOC114322642	303646	303665	4	AAAT	5	299284	300379	294284	305379
Chitinase	LOC114322642	297704	297721	6	CTCTCT	3	299284	300379	294284	305379
Chitinase	LOC114322642	298547	298564	6	TATATA	3	299284	300379	294284	305379
Chitinase	LOC114322642	301898	301915	6	ATATAT	3	299284	300379	294284	305379
CsERF105	LOC114289421	129591	129608	2	AT	9	131060	132521	126060	137521
CsERF105	LOC114289421	130637	130652	2	AA	8	131060	132521	126060	137521
CsERF105	LOC114289421	132670	132689	2	TT	10	131060	132521	126060	137521
CsERF105	LOC114289421	134604	134633	2	AT	15	131060	132521	126060	137521
CsERF105	LOC114289421	135292	135307	2	TT	8	131060	132521	126060	137521
CsERF105	LOC114289421	136392	136411	2	AA	10	131060	132521	126060	137521
CsERF105	LOC114289421	130637	130651	3	AAA	5	131060	132521	126060	137521
CsERF105	LOC114289421	130862	130876	3	ATA	5	131060	132521	126060	137521
CsERF105	LOC114289421	132670	132687	3	TTT	6	131060	132521	126060	137521
CsERF105	LOC114289421	135292	135306	3	TTT	5	131060	132521	126060	137521
CsERF105	LOC114289421	136392	136409	3	AAA	6	131060	132521	126060	137521
CsERF105	LOC114289421	137106	137123	3	AAT	6	131060	132521	126060	137521
CsERF105	LOC114289421	129591	129606	4	ATAT	4	131060	132521	126060	137521
CsERF105	LOC114289421	130637	130652	4	AAAA	4	131060	132521	126060	137521
CsERF105	LOC114289421	132670	132689	4	TTTT	5	131060	132521	126060	137521
CsERF105	LOC114289421	134604	134631	4	ATAT	7	131060	132521	126060	137521
CsERF105	LOC114289421	135292	135307	4	TTTT	4	131060	132521	126060	137521
CsERF105	LOC114289421	136392	136411	4	AAAA	5	131060	132521	126060	137521
CsERF105	LOC114289421	130637	130651	5	AAAAA	3	131060	132521	126060	137521
CsERF105	LOC114289421	132670	132689	5	TTTTT	4	131060	132521	126060	137521
CsERF105	LOC114289421	135292	135306	5	TTTTT	3	131060	132521	126060	137521
CsERF105	LOC114289421	136392	136411	5	AAAAA	4	131060	132521	126060	137521
CsERF105	LOC114289421	129591	129608	6	ATATAT	3	131060	132521	126060	137521
CsERF105	LOC114289421	132670	132687	6	TTTTTT	3	131060	132521	126060	137521
CsERF105	LOC114289421	134604	134633	6	ATATAT	5	131060	132521	126060	137521
CsERF105	LOC114289421	136392	136409	6	AAAAAA	3	131060	132521	126060	137521
CsERF105	LOC114289421	137106	137123	6	AATAAT	3	131060	132521	126060	137521
EBOS	LOC114295333	390458	390473	2	AA	8	390526	399046	385526	404046
EBOS	LOC114295333	393730	393745	2	TT	8	390526	399046	385526	404046
EBOS	LOC114295333	393899	393920	2	TA	11	390526	399046	385526	404046
EBOS	LOC114295333	398275	398298	2	AA	12	390526	399046	385526	404046
EBOS	LOC114295333	390458	390472	3	AAA	5	390526	399046	385526	404046
EBOS	LOC114295333	393730	393744	3	TTT	5	390526	399046	385526	404046
EBOS	LOC114295333	398275	398298	3	AAA	8	390526	399046	385526	404046
EBOS	LOC114295333	398299	398313	3	ACA	5	390526	399046	385526	404046
EBOS	LOC114295333	390458	390473	4	AAAA	4	390526	399046	385526	404046
EBOS	LOC114295333	392924	392939	4	TTTA	4	390526	399046	385526	404046
EBOS	LOC114295333	393730	393745	4	TTTT	4	390526	399046	385526	404046
EBOS	LOC114295333	393899	393918	4	TATA	5	390526	399046	385526	404046
EBOS	LOC114295333	398275	398298	4	AAAA	6	390526	399046	385526	404046
EBOS	LOC114295333	390219	390233	5	ATTTT	3	390526	399046	385526	404046
EBOS	LOC114295333	390458	390472	5	AAAAA	3	390526	399046	385526	404046
EBOS	LOC114295333	393730	393744	5	TTTTT	3	390526	399046	385526	404046
EBOS	LOC114295333	398275	398299	5	AAAAA	5	390526	399046	385526	404046
EBOS	LOC114295333	393899	393916	6	TATATA	3	390526	399046	385526	404046
EBOS	LOC114295333	398275	398298	6	AAAAAA	4	390526	399046	385526	404046
EBOS	LOC114300069	81696	81715	2	CT	10	83083	86866	78083	91866
EBOS	LOC114300069	83581	83602	2	TA	11	83083	86866	78083	91866
EBOS	LOC114300069	89049	89082	2	AG	17	83083	86866	78083	91866
EBOS	LOC114300069	90759	90778	2	TA	10	83083	86866	78083	91866
EBOS	LOC114300069	80493	80507	3	AAA	5	83083	86866	78083	91866
EBOS	LOC114300069	82801	82815	3	AAA	5	83083	86866	78083	91866
EBOS	LOC114300069	79541	79556	4	ATTA	4	83083	86866	78083	91866
EBOS	LOC114300069	80530	80545	4	AAAT	4	83083	86866	78083	91866
EBOS	LOC114300069	81696	81715	4	CTCT	5	83083	86866	78083	91866
EBOS	LOC114300069	83581	83600	4	TATA	5	83083	86866	78083	91866
EBOS	LOC114300069	89049	89080	4	AGAG	8	83083	86866	78083	91866
EBOS	LOC114300069	90759	90778	4	TATA	5	83083	86866	78083	91866
EBOS	LOC114300069	90838	90853	4	TTTC	4	83083	86866	78083	91866
EBOS	LOC114300069	79500	79514	5	TTATT	3	83083	86866	78083	91866
EBOS	LOC114300069	80357	80371	5	AAATA	3	83083	86866	78083	91866
EBOS	LOC114300069	80493	80507	5	AAAAA	3	83083	86866	78083	91866
EBOS	LOC114300069	81795	81809	5	TTATA	3	83083	86866	78083	91866
EBOS	LOC114300069	82801	82815	5	AAAAA	3	83083	86866	78083	91866
EBOS	LOC114300069	91171	91185	5	ATATA	3	83083	86866	78083	91866
EBOS	LOC114300069	91676	91690	5	TTTTC	3	83083	86866	78083	91866
EBOS	LOC114300069	81696	81713	6	CTCTCT	3	83083	86866	78083	91866
EBOS	LOC114300069	83581	83598	6	TATATA	3	83083	86866	78083	91866
EBOS	LOC114300069	89049	89078	6	AGAGAG	5	83083	86866	78083	91866
EBOS	LOC114300069	90759	90776	6	TATATA	3	83083	86866	78083	91866
EBOS	LOC114281498	1552424	1552439	2	AT	8	1556563	1571710	1551563	1576710
EBOS	LOC114281498	1553216	1553231	2	CT	8	1556563	1571710	1551563	1576710
EBOS	LOC114281498	1553334	1553357	2	AT	12	1556563	1571710	1551563	1576710
EBOS	LOC114281498	1554351	1554372	2	TA	11	1556563	1571710	1551563	1576710
EBOS	LOC114281498	1559473	1559488	2	TT	8	1556563	1571710	1551563	1576710
EBOS	LOC114281498	1559786	1559811	2	TT	13	1556563	1571710	1551563	1576710
EBOS	LOC114281498	1559860	1559879	2	TT	10	1556563	1571710	1551563	1576710
EBOS	LOC114281498	1561671	1561692	2	TA	11	1556563	1571710	1551563	1576710
EBOS	LOC114281498	1562987	1563002	2	AA	8	1556563	1571710	1551563	1576710
EBOS	LOC114281498	1564712	1564727	2	CT	8	1556563	1571710	1551563	1576710
EBOS	LOC114281498	1567744	1567763	2	TA	10	1556563	1571710	1551563	1576710
EBOS	LOC114281498	1571739	1571756	2	AG	9	1556563	1571710	1551563	1576710
EBOS	LOC114281498	1571967	1571982	2	TT	8	1556563	1571710	1551563	1576710
EBOS	LOC114281498	1575684	1575705	2	AT	11	1556563	1571710	1551563	1576710
EBOS	LOC114281498	1552924	1552959	3	GAA	12	1556563	1571710	1551563	1576710
EBOS	LOC114281498	1552960	1552974	3	AAG	5	1556563	1571710	1551563	1576710
EBOS	LOC114281498	1558223	1558237	3	TTT	5	1556563	1571710	1551563	1576710
EBOS	LOC114281498	1559473	1559487	3	TTT	5	1556563	1571710	1551563	1576710
EBOS	LOC114281498	1559786	1559809	3	TTT	8	1556563	1571710	1551563	1576710
EBOS	LOC114281498	1559860	1559880	3	TTT	7	1556563	1571710	1551563	1576710
EBOS	LOC114281498	1562987	1563001	3	AAA	5	1556563	1571710	1551563	1576710
EBOS	LOC114281498	1563721	1563735	3	TTT	5	1556563	1571710	1551563	1576710
EBOS	LOC114281498	1571967	1571981	3	TTT	5	1556563	1571710	1551563	1576710
EBOS	LOC114281498	1552424	1552439	4	ATAT	4	1556563	1571710	1551563	1576710
EBOS	LOC114281498	1553216	1553231	4	CTCT	4	1556563	1571710	1551563	1576710
EBOS	LOC114281498	1553334	1553357	4	ATAT	6	1556563	1571710	1551563	1576710
EBOS	LOC114281498	1554351	1554370	4	TATA	5	1556563	1571710	1551563	1576710
EBOS	LOC114281498	1557238	1557253	4	AAAT	4	1556563	1571710	1551563	1576710
EBOS	LOC114281498	1559473	1559488	4	TTTT	4	1556563	1571710	1551563	1576710
EBOS	LOC114281498	1559786	1559809	4	TTTT	6	1556563	1571710	1551563	1576710
EBOS	LOC114281498	1559860	1559879	4	TTTT	5	1556563	1571710	1551563	1576710
EBOS	LOC114281498	1561060	1561075	4	ATTT	4	1556563	1571710	1551563	1576710
EBOS	LOC114281498	1561671	1561690	4	TATA	5	1556563	1571710	1551563	1576710
EBOS	LOC114281498	1562305	1562324	4	AATA	5	1556563	1571710	1551563	1576710
EBOS	LOC114281498	1562987	1563002	4	AAAA	4	1556563	1571710	1551563	1576710
EBOS	LOC114281498	1564712	1564727	4	CTCT	4	1556563	1571710	1551563	1576710
EBOS	LOC114281498	1567744	1567763	4	TATA	5	1556563	1571710	1551563	1576710
EBOS	LOC114281498	1571143	1571170	4	AAAT	7	1556563	1571710	1551563	1576710
EBOS	LOC114281498	1571739	1571754	4	AGAG	4	1556563	1571710	1551563	1576710
EBOS	LOC114281498	1571967	1571982	4	TTTT	4	1556563	1571710	1551563	1576710
EBOS	LOC114281498	1575684	1575703	4	ATAT	5	1556563	1571710	1551563	1576710
EBOS	LOC114281498	1558223	1558237	5	TTTTT	3	1556563	1571710	1551563	1576710
EBOS	LOC114281498	1558303	1558317	5	TTTTA	3	1556563	1571710	1551563	1576710
EBOS	LOC114281498	1559473	1559487	5	TTTTT	3	1556563	1571710	1551563	1576710
EBOS	LOC114281498	1559786	1559810	5	TTTTT	5	1556563	1571710	1551563	1576710
EBOS	LOC114281498	1559860	1559879	5	TTTTT	4	1556563	1571710	1551563	1576710
EBOS	LOC114281498	1562987	1563001	5	AAAAA	3	1556563	1571710	1551563	1576710
EBOS	LOC114281498	1563721	1563735	5	TTTTT	3	1556563	1571710	1551563	1576710
EBOS	LOC114281498	1563889	1563903	5	AAATA	3	1556563	1571710	1551563	1576710
EBOS	LOC114281498	1565456	1565470	5	AAATA	3	1556563	1571710	1551563	1576710
EBOS	LOC114281498	1565519	1565533	5	AAAAT	3	1556563	1571710	1551563	1576710
EBOS	LOC114281498	1570152	1570166	5	TTTTA	3	1556563	1571710	1551563	1576710
EBOS	LOC114281498	1571967	1571981	5	TTTTT	3	1556563	1571710	1551563	1576710
EBOS	LOC114281498	1552924	1552959	6	GAAGAA	6	1556563	1571710	1551563	1576710
EBOS	LOC114281498	1553334	1553357	6	ATATAT	4	1556563	1571710	1551563	1576710
EBOS	LOC114281498	1554351	1554368	6	TATATA	3	1556563	1571710	1551563	1576710
EBOS	LOC114281498	1559786	1559809	6	TTTTTT	4	1556563	1571710	1551563	1576710
EBOS	LOC114281498	1559860	1559877	6	TTTTTT	3	1556563	1571710	1551563	1576710
EBOS	LOC114281498	1561671	1561688	6	TATATA	3	1556563	1571710	1551563	1576710
EBOS	LOC114281498	1567744	1567761	6	TATATA	3	1556563	1571710	1551563	1576710
EBOS	LOC114281498	1570965	1570982	6	AAAAAC	3	1556563	1571710	1551563	1576710
EBOS	LOC114281498	1571739	1571756	6	AGAGAG	3	1556563	1571710	1551563	1576710
EBOS	LOC114281498	1575684	1575701	6	ATATAT	3	1556563	1571710	1551563	1576710
ERF8	LOC114257083	431909	431924	2	TT	8	431190	432013	426190	437013
ERF8	LOC114257083	432014	432031	2	CT	9	431190	432013	426190	437013
ERF8	LOC114257083	435312	435349	2	AA	19	431190	432013	426190	437013
ERF8	LOC114257083	431473	431493	3	CTC	7	431190	432013	426190	437013
ERF8	LOC114257083	431909	431923	3	TTT	5	431190	432013	426190	437013
ERF8	LOC114257083	434055	434072	3	ATT	6	431190	432013	426190	437013
ERF8	LOC114257083	435312	435347	3	AAA	12	431190	432013	426190	437013
ERF8	LOC114257083	426939	426958	4	AAAT	5	431190	432013	426190	437013
ERF8	LOC114257083	431909	431924	4	TTTT	4	431190	432013	426190	437013
ERF8	LOC114257083	432014	432029	4	CTCT	4	431190	432013	426190	437013
ERF8	LOC114257083	435312	435347	4	AAAA	9	431190	432013	426190	437013
ERF8	LOC114257083	431909	431923	5	TTTTT	3	431190	432013	426190	437013
ERF8	LOC114257083	435312	435346	5	AAAAA	7	431190	432013	426190	437013
ERF8	LOC114257083	431473	431490	6	CTCCTC	3	431190	432013	426190	437013
ERF8	LOC114257083	432014	432031	6	CTCTCT	3	431190	432013	426190	437013
ERF8	LOC114257083	434055	434072	6	ATTATT	3	431190	432013	426190	437013
ERF8	LOC114257083	434298	434315	6	AAATAT	3	431190	432013	426190	437013
ERF8	LOC114257083	435312	435347	6	AAAAAA	6	431190	432013	426190	437013
FACT	LOC114287089	1467636	1467653	2	TA	9	1467461	1473703	1462461	1478703
FACT	LOC114287089	1470951	1470966	2	TT	8	1467461	1473703	1462461	1478703
FACT	LOC114287089	1471027	1471044	2	TA	9	1467461	1473703	1462461	1478703
FACT	LOC114287089	1471559	1471578	2	TA	10	1467461	1473703	1462461	1478703
FACT	LOC114287089	1471936	1471953	2	TA	9	1467461	1473703	1462461	1478703
FACT	LOC114287089	1473501	1473524	2	GT	12	1467461	1473703	1462461	1478703
FACT	LOC114287089	1470951	1470965	3	TTT	5	1467461	1473703	1462461	1478703
FACT	LOC114287089	1467636	1467651	4	TATA	4	1467461	1473703	1462461	1478703
FACT	LOC114287089	1470951	1470966	4	TTTT	4	1467461	1473703	1462461	1478703
FACT	LOC114287089	1471027	1471042	4	TATA	4	1467461	1473703	1462461	1478703
FACT	LOC114287089	1471559	1471578	4	TATA	5	1467461	1473703	1462461	1478703
FACT	LOC114287089	1471936	1471951	4	TATA	4	1467461	1473703	1462461	1478703
FACT	LOC114287089	1473501	1473524	4	GTGT	6	1467461	1473703	1462461	1478703
FACT	LOC114287089	1474673	1474700	4	TTTA	7	1467461	1473703	1462461	1478703
FACT	LOC114287089	1470646	1470665	5	CTGAT	4	1467461	1473703	1462461	1478703
FACT	LOC114287089	1470951	1470965	5	TTTTT	3	1467461	1473703	1462461	1478703
FACT	LOC114287089	1467636	1467653	6	TATATA	3	1467461	1473703	1462461	1478703
FACT	LOC114287089	1471027	1471044	6	TATATA	3	1467461	1473703	1462461	1478703
FACT	LOC114287089	1471559	1471576	6	TATATA	3	1467461	1473703	1462461	1478703
FACT	LOC114287089	1471936	1471953	6	TATATA	3	1467461	1473703	1462461	1478703
FACT	LOC114287089	1473501	1473524	6	GTGTGT	4	1467461	1473703	1462461	1478703
GLP	LOC114269408	557260	557297	2	GA	19	561779	563012	556779	568012
GLP	LOC114269408	559395	559436	2	GA	21	561779	563012	556779	568012
GLP	LOC114269408	559558	559575	2	CA	9	561779	563012	556779	568012
GLP	LOC114269408	559576	559597	2	AA	11	561779	563012	556779	568012
GLP	LOC114269408	561640	561677	2	TT	19	561779	563012	556779	568012
GLP	LOC114269408	567443	567458	2	AA	8	561779	563012	556779	568012
GLP	LOC114269408	559575	559595	3	AAA	7	561779	563012	556779	568012
GLP	LOC114269408	561640	561678	3	TTT	13	561779	563012	556779	568012
GLP	LOC114269408	567443	567457	3	AAA	5	561779	563012	556779	568012
GLP	LOC114269408	557260	557295	4	GAGA	9	561779	563012	556779	568012
GLP	LOC114269408	559395	559434	4	GAGA	10	561779	563012	556779	568012
GLP	LOC114269408	559558	559573	4	CACA	4	561779	563012	556779	568012
GLP	LOC114269408	559575	559594	4	AAAA	5	561779	563012	556779	568012
GLP	LOC114269408	561640	561675	4	TTTT	9	561779	563012	556779	568012
GLP	LOC114269408	563051	563066	4	CAAA	4	561779	563012	556779	568012
GLP	LOC114269408	567443	567458	4	AAAA	4	561779	563012	556779	568012
GLP	LOC114269408	559575	559594	5	AAAAA	4	561779	563012	556779	568012
GLP	LOC114269408	561640	561674	5	TTTTT	7	561779	563012	556779	568012
GLP	LOC114269408	567443	567457	5	AAAAA	3	561779	563012	556779	568012
GLP	LOC114269408	557260	557295	6	GAGAGA	6	561779	563012	556779	568012
GLP	LOC114269408	559395	559436	6	GAGAGA	7	561779	563012	556779	568012
GLP	LOC114269408	559558	559575	6	CACACA	3	561779	563012	556779	568012
GLP	LOC114269408	559576	559593	6	AAAAAA	3	561779	563012	556779	568012
GLP	LOC114269408	561640	561675	6	TTTTTT	6	561779	563012	556779	568012
HCT	LOC114310244	581192	581211	2	TA	10	581343	587141	576343	592141
HCT	LOC114310244	585321	585344	2	AA	12	581343	587141	576343	592141
HCT	LOC114310244	585403	585424	2	TT	11	581343	587141	576343	592141
HCT	LOC114310244	587836	587855	2	TA	10	581343	587141	576343	592141
HCT	LOC114310244	587970	587993	2	AT	12	581343	587141	576343	592141
HCT	LOC114310244	588010	588029	2	AT	10	581343	587141	576343	592141
HCT	LOC114310244	589563	589590	2	TT	14	581343	587141	576343	592141
HCT	LOC114310244	580074	580100	3	TGG	9	581343	587141	576343	592141
HCT	LOC114310244	585321	585344	3	AAA	8	581343	587141	576343	592141
HCT	LOC114310244	585403	585423	3	TTT	7	581343	587141	576343	592141
HCT	LOC114310244	585424	585441	3	TGT	6	581343	587141	576343	592141
HCT	LOC114310244	587094	587108	3	TTT	5	581343	587141	576343	592141
HCT	LOC114310244	588077	588091	3	AAA	5	581343	587141	576343	592141
HCT	LOC114310244	589563	589589	3	TTT	9	581343	587141	576343	592141
HCT	LOC114310244	590314	590328	3	ATT	5	581343	587141	576343	592141
HCT	LOC114310244	581192	581211	4	TATA	5	581343	587141	576343	592141
HCT	LOC114310244	584542	584557	4	AAAT	4	581343	587141	576343	592141
HCT	LOC114310244	585321	585344	4	AAAA	6	581343	587141	576343	592141
HCT	LOC114310244	585403	585422	4	TTTT	5	581343	587141	576343	592141
HCT	LOC114310244	587836	587855	4	TATA	5	581343	587141	576343	592141
HCT	LOC114310244	587970	587993	4	ATAT	6	581343	587141	576343	592141
HCT	LOC114310244	588010	588029	4	ATAT	5	581343	587141	576343	592141
HCT	LOC114310244	589563	589590	4	TTTT	7	581343	587141	576343	592141
HCT	LOC114310244	576546	576560	5	AAAAC	3	581343	587141	576343	592141
HCT	LOC114310244	585321	585345	5	AAAAA	5	581343	587141	576343	592141
HCT	LOC114310244	585403	585422	5	TTTTT	4	581343	587141	576343	592141
HCT	LOC114310244	587094	587108	5	TTTTT	3	581343	587141	576343	592141
HCT	LOC114310244	587613	587632	5	CGGGG	4	581343	587141	576343	592141
HCT	LOC114310244	588077	588091	5	AAAAA	3	581343	587141	576343	592141
HCT	LOC114310244	589563	589587	5	TTTTT	5	581343	587141	576343	592141
HCT	LOC114310244	590430	590444	5	AAAAT	3	581343	587141	576343	592141
HCT	LOC114310244	576533	576550	6	AAAAAC	3	581343	587141	576343	592141
HCT	LOC114310244	580074	580097	6	TGGTGG	4	581343	587141	576343	592141
HCT	LOC114310244	581192	581209	6	TATATA	3	581343	587141	576343	592141
HCT	LOC114310244	585321	585344	6	AAAAAA	4	581343	587141	576343	592141
HCT	LOC114310244	585403	585420	6	TTTTTT	3	581343	587141	576343	592141
HCT	LOC114310244	585423	585440	6	TTGTTG	3	581343	587141	576343	592141
HCT	LOC114310244	587129	587146	6	GAATTT	3	581343	587141	576343	592141
HCT	LOC114310244	587836	587853	6	TATATA	3	581343	587141	576343	592141
HCT	LOC114310244	587970	587993	6	ATATAT	4	581343	587141	576343	592141
HCT	LOC114310244	588010	588027	6	ATATAT	3	581343	587141	576343	592141
HCT	LOC114310244	589563	589586	6	TTTTTT	4	581343	587141	576343	592141
HHT	LOC114285113	644648	644669	2	AT	11	648434	652282	643434	657282
HHT	LOC114285113	646183	646204	2	AA	11	648434	652282	643434	657282
HHT	LOC114285113	647448	647467	2	AT	10	648434	652282	643434	657282
HHT	LOC114285113	653134	653149	2	AA	8	648434	652282	643434	657282
HHT	LOC114285113	646183	646203	3	AAA	7	648434	652282	643434	657282
HHT	LOC114285113	653134	653148	3	AAA	5	648434	652282	643434	657282
HHT	LOC114285113	644648	644667	4	ATAT	5	648434	652282	643434	657282
HHT	LOC114285113	646183	646202	4	AAAA	5	648434	652282	643434	657282
HHT	LOC114285113	647448	647467	4	ATAT	5	648434	652282	643434	657282
HHT	LOC114285113	653134	653149	4	AAAA	4	648434	652282	643434	657282
HHT	LOC114285113	646183	646202	5	AAAAA	4	648434	652282	643434	657282
HHT	LOC114285113	653134	653148	5	AAAAA	3	648434	652282	643434	657282
HHT	LOC114285113	644648	644665	6	ATATAT	3	648434	652282	643434	657282
HHT	LOC114285113	646183	646200	6	AAAAAA	3	648434	652282	643434	657282
HHT	LOC114285113	647448	647465	6	ATATAT	3	648434	652282	643434	657282
HHT	LOC114305763	365249	365264	2	TT	8	368006	370865	363006	375865
HHT	LOC114305763	368961	368976	2	TT	8	368006	370865	363006	375865
HHT	LOC114305763	372355	372370	2	CT	8	368006	370865	363006	375865
HHT	LOC114305763	365249	365263	3	TTT	5	368006	370865	363006	375865
HHT	LOC114305763	368961	368975	3	TTT	5	368006	370865	363006	375865
HHT	LOC114305763	365249	365264	4	TTTT	4	368006	370865	363006	375865
HHT	LOC114305763	368961	368976	4	TTTT	4	368006	370865	363006	375865
HHT	LOC114305763	372355	372370	4	CTCT	4	368006	370865	363006	375865
HHT	LOC114305763	365249	365263	5	TTTTT	3	368006	370865	363006	375865
HHT	LOC114305763	368961	368975	5	TTTTT	3	368006	370865	363006	375865
HHT	LOC114305763	374140	374154	5	AAAAT	3	368006	370865	363006	375865
BAHD-AT	LOC114290041	194707	194724	2	AT	9	189691	192862	184691	197862
BAHD-AT	LOC114290041	194992	195009	2	TA	9	189691	192862	184691	197862
BAHD-AT	LOC114290041	195800	195819	2	AT	10	189691	192862	184691	197862
BAHD-AT	LOC114290041	196773	196787	3	AAA	5	189691	192862	184691	197862
BAHD-AT	LOC114290041	192898	192913	4	GATG	4	189691	192862	184691	197862
BAHD-AT	LOC114290041	194707	194722	4	ATAT	4	189691	192862	184691	197862
BAHD-AT	LOC114290041	194992	195007	4	TATA	4	189691	192862	184691	197862
BAHD-AT	LOC114290041	195800	195819	4	ATAT	5	189691	192862	184691	197862
BAHD-AT	LOC114290041	191445	191459	5	AATTT	3	189691	192862	184691	197862
BAHD-AT	LOC114290041	196773	196787	5	AAAAA	3	189691	192862	184691	197862
BAHD-AT	LOC114290041	194707	194724	6	ATATAT	3	189691	192862	184691	197862
BAHD-AT	LOC114290041	194992	195009	6	TATATA	3	189691	192862	184691	197862
BAHD-AT	LOC114290041	195800	195817	6	ATATAT	3	189691	192862	184691	197862
JAZ1	LOC114275306	1119797	1119816	2	TA	10	1120102	1123241	1115102	1128241
JAZ1	LOC114275306	1120388	1120405	2	AA	9	1120102	1123241	1115102	1128241
JAZ1	LOC114275306	1122842	1122861	2	AA	10	1120102	1123241	1115102	1128241
JAZ1	LOC114275306	1120388	1120405	3	AAA	6	1120102	1123241	1115102	1128241
JAZ1	LOC114275306	1122842	1122859	3	AAA	6	1120102	1123241	1115102	1128241
JAZ1	LOC114275306	1123179	1123205	3	TTC	9	1120102	1123241	1115102	1128241
JAZ1	LOC114275306	1125301	1125321	3	TTC	7	1120102	1123241	1115102	1128241
JAZ1	LOC114275306	1119797	1119816	4	TATA	5	1120102	1123241	1115102	1128241
JAZ1	LOC114275306	1120388	1120403	4	AAAA	4	1120102	1123241	1115102	1128241
JAZ1	LOC114275306	1122196	1122215	4	TTTA	5	1120102	1123241	1115102	1128241
JAZ1	LOC114275306	1122842	1122861	4	AAAA	5	1120102	1123241	1115102	1128241
JAZ1	LOC114275306	1120388	1120402	5	AAAAA	3	1120102	1123241	1115102	1128241
JAZ1	LOC114275306	1122842	1122861	5	AAAAA	4	1120102	1123241	1115102	1128241
JAZ1	LOC114275306	1119797	1119814	6	TATATA	3	1120102	1123241	1115102	1128241
JAZ1	LOC114275306	1120388	1120405	6	AAAAAA	3	1120102	1123241	1115102	1128241
JAZ1	LOC114275306	1122842	1122859	6	AAAAAA	3	1120102	1123241	1115102	1128241
JAZ1	LOC114275306	1123179	1123202	6	TTCTTC	4	1120102	1123241	1115102	1128241
JAZ1	LOC114275306	1125301	1125318	6	TTCTTC	3	1120102	1123241	1115102	1128241
LAR	LOC114257446	379404	379419	2	AT	8	384131	386786	379131	391786
LAR	LOC114257446	387303	387320	2	TT	9	384131	386786	379131	391786
LAR	LOC114257446	387779	387796	2	AA	9	384131	386786	379131	391786
LAR	LOC114257446	390312	390333	2	TT	11	384131	386786	379131	391786
LAR	LOC114257446	390501	390516	2	AA	8	384131	386786	379131	391786
LAR	LOC114257446	387303	387320	3	TTT	6	384131	386786	379131	391786
LAR	LOC114257446	387779	387796	3	AAA	6	384131	386786	379131	391786
LAR	LOC114257446	390312	390332	3	TTT	7	384131	386786	379131	391786
LAR	LOC114257446	390501	390515	3	AAA	5	384131	386786	379131	391786
LAR	LOC114257446	379404	379419	4	ATAT	4	384131	386786	379131	391786
LAR	LOC114257446	384034	384049	4	TTTG	4	384131	386786	379131	391786
LAR	LOC114257446	387303	387318	4	TTTT	4	384131	386786	379131	391786
LAR	LOC114257446	387779	387794	4	AAAA	4	384131	386786	379131	391786
LAR	LOC114257446	390312	390331	4	TTTT	5	384131	386786	379131	391786
LAR	LOC114257446	390501	390516	4	AAAA	4	384131	386786	379131	391786
LAR	LOC114257446	384008	384022	5	ATTTT	3	384131	386786	379131	391786
LAR	LOC114257446	386975	386989	5	AACAA	3	384131	386786	379131	391786
LAR	LOC114257446	387303	387317	5	TTTTT	3	384131	386786	379131	391786
LAR	LOC114257446	387779	387793	5	AAAAA	3	384131	386786	379131	391786
LAR	LOC114257446	390312	390331	5	TTTTT	4	384131	386786	379131	391786
LAR	LOC114257446	390501	390515	5	AAAAA	3	384131	386786	379131	391786
LAR	LOC114257446	387303	387320	6	TTTTTT	3	384131	386786	379131	391786
LAR	LOC114257446	387779	387796	6	AAAAAA	3	384131	386786	379131	391786
LAR	LOC114257446	390312	390329	6	TTTTTT	3	384131	386786	379131	391786
LAR	LOC114259056	269661	269676	2	TT	8	265899	268560	260899	273560
LAR	LOC114259056	272208	272227	2	AT	10	265899	268560	260899	273560
LAR	LOC114259056	269661	269675	3	TTT	5	265899	268560	260899	273560
LAR	LOC114259056	269661	269676	4	TTTT	4	265899	268560	260899	273560
LAR	LOC114259056	272208	272227	4	ATAT	5	265899	268560	260899	273560
LAR	LOC114259056	269661	269675	5	TTTTT	3	265899	268560	260899	273560
LAR	LOC114259056	271121	271138	6	TAAAAA	3	265899	268560	260899	273560
LAR	LOC114259056	272208	272225	6	ATATAT	3	265899	268560	260899	273560
LAR	LOC114259087	423771	423790	2	AG	10	428144	429342	423144	434342
LAR	LOC114259087	424644	424661	2	AT	9	428144	429342	423144	434342
LAR	LOC114259087	433290	433309	2	TT	10	428144	429342	423144	434342
LAR	LOC114259087	433272	433289	3	TTC	6	428144	429342	423144	434342
LAR	LOC114259087	433290	433307	3	TTT	6	428144	429342	423144	434342
LAR	LOC114259087	423771	423790	4	AGAG	5	428144	429342	423144	434342
LAR	LOC114259087	424644	424659	4	ATAT	4	428144	429342	423144	434342
LAR	LOC114259087	433290	433309	4	TTTT	5	428144	429342	423144	434342
LAR	LOC114259087	429940	429954	5	AAATA	3	428144	429342	423144	434342
LAR	LOC114259087	432547	432561	5	AAAGA	3	428144	429342	423144	434342
LAR	LOC114259087	433084	433098	5	TTTTA	3	428144	429342	423144	434342
LAR	LOC114259087	433290	433309	5	TTTTT	4	428144	429342	423144	434342
LAR	LOC114259087	423771	423788	6	AGAGAG	3	428144	429342	423144	434342
LAR	LOC114259087	424644	424661	6	ATATAT	3	428144	429342	423144	434342
LAR	LOC114259087	426609	426626	6	AAAAAT	3	428144	429342	423144	434342
LAR	LOC114259087	433272	433289	6	TTCTTC	3	428144	429342	423144	434342
LAR	LOC114259087	433290	433307	6	TTTTTT	3	428144	429342	423144	434342
LAR	LOC114259097	478810	478827	2	AT	9	479917	481734	474917	486734
LAR	LOC114259097	483736	483751	2	TA	8	479917	481734	474917	486734
LAR	LOC114259097	478810	478825	4	ATAT	4	479917	481734	474917	486734
LAR	LOC114259097	483736	483751	4	TATA	4	479917	481734	474917	486734
LAR	LOC114259097	476417	476436	5	TTATT	4	479917	481734	474917	486734
LAR	LOC114259097	482899	482913	5	AAATT	3	479917	481734	474917	486734
LAR	LOC114259097	478810	478827	6	ATATAT	3	479917	481734	474917	486734
LAR	LOC114266299	55786	55801	2	AA	8	50780	53426	45780	58426
LAR	LOC114266299	55786	55800	3	AAA	5	50780	53426	45780	58426
LAR	LOC114266299	55786	55801	4	AAAA	4	50780	53426	45780	58426
LAR	LOC114266299	55786	55800	5	AAAAA	3	50780	53426	45780	58426
LAR	LOC114266309	97449	97464	2	AA	8	91938	94632	86938	99632
LAR	LOC114266309	97449	97463	3	AAA	5	91938	94632	86938	99632
LAR	LOC114266309	97449	97464	4	AAAA	4	91938	94632	86938	99632
LAR	LOC114266309	97449	97463	5	AAAAA	3	91938	94632	86938	99632
LAR	LOC114268859	878487	878508	2	AT	11	876678	877846	871678	882846
LAR	LOC114268859	878973	878992	2	AA	10	876678	877846	871678	882846
LAR	LOC114268859	878030	878053	3	GAA	8	876678	877846	871678	882846
LAR	LOC114268859	878973	878990	3	AAA	6	876678	877846	871678	882846
LAR	LOC114268859	878487	878506	4	ATAT	5	876678	877846	871678	882846
LAR	LOC114268859	878973	878992	4	AAAA	5	876678	877846	871678	882846
LAR	LOC114268859	878973	878992	5	AAAAA	4	876678	877846	871678	882846
LAR	LOC114268859	872036	872053	6	ATGTTC	3	876678	877846	871678	882846
LAR	LOC114268859	878030	878053	6	GAAGAA	4	876678	877846	871678	882846
LAR	LOC114268859	878487	878504	6	ATATAT	3	876678	877846	871678	882846
LAR	LOC114268859	878973	878990	6	AAAAAA	3	876678	877846	871678	882846
LAR	LOC114271188	2392764	2392789	2	AT	13	2390699	2392339	2385699	2397339
LAR	LOC114271188	2393595	2393626	2	TC	16	2390699	2392339	2385699	2397339
LAR	LOC114271188	2393627	2393646	2	TA	10	2390699	2392339	2385699	2397339
LAR	LOC114271188	2395638	2395661	2	TA	12	2390699	2392339	2385699	2397339
LAR	LOC114271188	2397215	2397230	2	TA	8	2390699	2392339	2385699	2397339
LAR	LOC114271188	2385726	2385740	3	AAT	5	2390699	2392339	2385699	2397339
LAR	LOC114271188	2387708	2387722	3	AAT	5	2390699	2392339	2385699	2397339
LAR	LOC114271188	2389392	2389409	3	TAA	6	2390699	2392339	2385699	2397339
LAR	LOC114271188	2389523	2389537	3	AAT	5	2390699	2392339	2385699	2397339
LAR	LOC114271188	2392764	2392787	4	ATAT	6	2390699	2392339	2385699	2397339
LAR	LOC114271188	2393595	2393626	4	TCTC	8	2390699	2392339	2385699	2397339
LAR	LOC114271188	2393627	2393646	4	TATA	5	2390699	2392339	2385699	2397339
LAR	LOC114271188	2395638	2395661	4	TATA	6	2390699	2392339	2385699	2397339
LAR	LOC114271188	2397215	2397230	4	TATA	4	2390699	2392339	2385699	2397339
LAR	LOC114271188	2386463	2386477	5	AAAAC	3	2390699	2392339	2385699	2397339
LAR	LOC114271188	2396560	2396574	5	AAAGC	3	2390699	2392339	2385699	2397339
LAR	LOC114271188	2386650	2386667	6	AAAAAG	3	2390699	2392339	2385699	2397339
LAR	LOC114271188	2389392	2389409	6	TAATAA	3	2390699	2392339	2385699	2397339
LAR	LOC114271188	2392764	2392787	6	ATATAT	4	2390699	2392339	2385699	2397339
LAR	LOC114271188	2393595	2393624	6	TCTCTC	5	2390699	2392339	2385699	2397339
LAR	LOC114271188	2393627	2393644	6	TATATA	3	2390699	2392339	2385699	2397339
LAR	LOC114271188	2395638	2395661	6	TATATA	4	2390699	2392339	2385699	2397339
LAR	LOC114282065	987026	987047	2	TA	11	981433	984166	976433	989166
LAR	LOC114282065	987203	987218	2	TT	8	981433	984166	976433	989166
LAR	LOC114282065	987428	987443	2	TT	8	981433	984166	976433	989166
LAR	LOC114282065	981269	981283	3	AAG	5	981433	984166	976433	989166
LAR	LOC114282065	986830	986853	3	TAT	8	981433	984166	976433	989166
LAR	LOC114282065	987203	987217	3	TTT	5	981433	984166	976433	989166
LAR	LOC114282065	987428	987442	3	TTT	5	981433	984166	976433	989166
LAR	LOC114282065	985034	985049	4	TTTA	4	981433	984166	976433	989166
LAR	LOC114282065	987026	987045	4	TATA	5	981433	984166	976433	989166
LAR	LOC114282065	987203	987218	4	TTTT	4	981433	984166	976433	989166
LAR	LOC114282065	987428	987443	4	TTTT	4	981433	984166	976433	989166
LAR	LOC114282065	978827	978841	5	TATAA	3	981433	984166	976433	989166
LAR	LOC114282065	979040	979054	5	TATAA	3	981433	984166	976433	989166
LAR	LOC114282065	987203	987217	5	TTTTT	3	981433	984166	976433	989166
LAR	LOC114282065	987428	987442	5	TTTTT	3	981433	984166	976433	989166
LAR	LOC114282065	986830	986853	6	TATTAT	4	981433	984166	976433	989166
LAR	LOC114282065	987026	987043	6	TATATA	3	981433	984166	976433	989166
LAR	LOC114284248	1032783	1032802	2	TC	10	1036429	1036633	1031429	1041633
LAR	LOC114284248	1039461	1039476	2	AA	8	1036429	1036633	1031429	1041633
LAR	LOC114284248	1040242	1040257	2	AT	8	1036429	1036633	1031429	1041633
LAR	LOC114284248	1034262	1034276	3	AGA	5	1036429	1036633	1031429	1041633
LAR	LOC114284248	1038169	1038183	3	AAA	5	1036429	1036633	1031429	1041633
LAR	LOC114284248	1038781	1038795	3	AAG	5	1036429	1036633	1031429	1041633
LAR	LOC114284248	1039461	1039475	3	AAA	5	1036429	1036633	1031429	1041633
LAR	LOC114284248	1032783	1032802	4	TCTC	5	1036429	1036633	1031429	1041633
LAR	LOC114284248	1039461	1039476	4	AAAA	4	1036429	1036633	1031429	1041633
LAR	LOC114284248	1040242	1040257	4	ATAT	4	1036429	1036633	1031429	1041633
LAR	LOC114284248	1036890	1036904	5	ATAAA	3	1036429	1036633	1031429	1041633
LAR	LOC114284248	1038169	1038183	5	AAAAA	3	1036429	1036633	1031429	1041633
LAR	LOC114284248	1039461	1039475	5	AAAAA	3	1036429	1036633	1031429	1041633
LAR	LOC114284248	1032783	1032800	6	TCTCTC	3	1036429	1036633	1031429	1041633
LAR	LOC114284248	1039571	1039588	6	TTTTTA	3	1036429	1036633	1031429	1041633
LAR	LOC114285367	1063854	1063871	2	GG	9	1060488	1060513	1055488	1065513
LAR	LOC114285367	1064165	1064184	2	AT	10	1060488	1060513	1055488	1065513
LAR	LOC114285367	1064714	1064729	2	GA	8	1060488	1060513	1055488	1065513
LAR	LOC114285367	1063854	1063871	3	GGG	6	1060488	1060513	1055488	1065513
LAR	LOC114285367	1060127	1060142	4	TAAA	4	1060488	1060513	1055488	1065513
LAR	LOC114285367	1063854	1063869	4	GGGG	4	1060488	1060513	1055488	1065513
LAR	LOC114285367	1064165	1064184	4	ATAT	5	1060488	1060513	1055488	1065513
LAR	LOC114285367	1064714	1064729	4	GAGA	4	1060488	1060513	1055488	1065513
LAR	LOC114285367	1063854	1063868	5	GGGGG	3	1060488	1060513	1055488	1065513
LAR	LOC114285367	1063854	1063871	6	GGGGGG	3	1060488	1060513	1055488	1065513
LAR	LOC114285367	1064165	1064182	6	ATATAT	3	1060488	1060513	1055488	1065513
LAR	LOC114285385	1102434	1102451	2	TT	9	1099240	1100158	1094240	1105158
LAR	LOC114285385	1102434	1102451	3	TTT	6	1099240	1100158	1094240	1105158
LAR	LOC114285385	1104165	1104179	3	TAA	5	1099240	1100158	1094240	1105158
LAR	LOC114285385	1102434	1102449	4	TTTT	4	1099240	1100158	1094240	1105158
LAR	LOC114285385	1096856	1096875	5	AAATA	4	1099240	1100158	1094240	1105158
LAR	LOC114285385	1102434	1102448	5	TTTTT	3	1099240	1100158	1094240	1105158
LAR	LOC114285385	1102434	1102451	6	TTTTTT	3	1099240	1100158	1094240	1105158
LAR	LOC114290434	441821	441840	2	AG	10	442957	443047	437957	448047
LAR	LOC114290434	443068	443091	2	GA	12	442957	443047	437957	448047
LAR	LOC114290434	441821	441840	4	AGAG	5	442957	443047	437957	448047
LAR	LOC114290434	443068	443091	4	GAGA	6	442957	443047	437957	448047
LAR	LOC114290434	441821	441838	6	AGAGAG	3	442957	443047	437957	448047
LAR	LOC114290434	443068	443091	6	GAGAGA	4	442957	443047	437957	448047
LAR	LOC114302204	107543	107557	5	AAAAT	3	106157	106768	101157	111768
LAR	LOC114302204	101185	101208	6	TTTTCT	4	106157	106768	101157	111768
LAR	LOC114308486	1013006	1013025	2	AA	10	1009816	1010972	1004816	1015972
LAR	LOC114308486	1014284	1014301	2	TT	9	1009816	1010972	1004816	1015972
LAR	LOC114308486	1011555	1011569	3	TTT	5	1009816	1010972	1004816	1015972
LAR	LOC114308486	1013006	1013026	3	AAA	7	1009816	1010972	1004816	1015972
LAR	LOC114308486	1014284	1014301	3	TTT	6	1009816	1010972	1004816	1015972
LAR	LOC114308486	1013006	1013025	4	AAAA	5	1009816	1010972	1004816	1015972
LAR	LOC114308486	1014284	1014299	4	TTTT	4	1009816	1010972	1004816	1015972
LAR	LOC114308486	1011555	1011569	5	TTTTT	3	1009816	1010972	1004816	1015972
LAR	LOC114308486	1013006	1013025	5	AAAAA	4	1009816	1010972	1004816	1015972
LAR	LOC114308486	1013530	1013544	5	CACAT	3	1009816	1010972	1004816	1015972
LAR	LOC114308486	1014284	1014298	5	TTTTT	3	1009816	1010972	1004816	1015972
LAR	LOC114308486	1013006	1013023	6	AAAAAA	3	1009816	1010972	1004816	1015972
LAR	LOC114308486	1014284	1014301	6	TTTTTT	3	1009816	1010972	1004816	1015972
LAR	LOC114314817	1199163	1199187	5	GCTTT	5	1201368	1201410	1196368	1206410
LAR	LOC114318715	528524	528539	2	AG	8	532536	532644	527536	537644
LAR	LOC114318715	532405	532428	2	CT	12	532536	532644	527536	537644
LAR	LOC114318715	530551	530565	3	AAA	5	532536	532644	527536	537644
LAR	LOC114318715	528524	528539	4	AGAG	4	532536	532644	527536	537644
LAR	LOC114318715	532405	532428	4	CTCT	6	532536	532644	527536	537644
LAR	LOC114318715	533378	533397	4	TTTA	5	532536	532644	527536	537644
LAR	LOC114318715	530551	530565	5	AAAAA	3	532536	532644	527536	537644
LAR	LOC114318715	535880	535894	5	TTCTG	3	532536	532644	527536	537644
LAR	LOC114318715	532405	532428	6	CTCTCT	4	532536	532644	527536	537644
LAR	LOC114321385	317513	317527	3	TGG	5	317381	317642	312381	322642
LAR	LOC114321387	370925	370956	2	AG	16	374329	375217	369329	380217
LAR	LOC114321387	372768	372785	2	AA	9	374329	375217	369329	380217
LAR	LOC114321387	372768	372785	3	AAA	6	374329	375217	369329	380217
LAR	LOC114321387	370925	370956	4	AGAG	8	374329	375217	369329	380217
LAR	LOC114321387	372768	372783	4	AAAA	4	374329	375217	369329	380217
LAR	LOC114321387	372768	372782	5	AAAAA	3	374329	375217	369329	380217
LAR	LOC114321387	370925	370954	6	AGAGAG	5	374329	375217	369329	380217
LAR	LOC114321387	372768	372785	6	AAAAAA	3	374329	375217	369329	380217
LAR	LOC114321387	379533	379550	6	CACACC	3	374329	375217	369329	380217
LAR	LOC114321387	379794	379811	6	TTTATT	3	374329	375217	369329	380217
LAR	LOC114321392	611913	611932	2	GA	10	614668	615741	609668	620741
LAR	LOC114321392	613839	613856	2	AT	9	614668	615741	609668	620741
LAR	LOC114321392	610439	610454	4	AAAT	4	614668	615741	609668	620741
LAR	LOC114321392	611913	611932	4	GAGA	5	614668	615741	609668	620741
LAR	LOC114321392	613839	613854	4	ATAT	4	614668	615741	609668	620741
LAR	LOC114321392	617036	617059	4	AATA	6	614668	615741	609668	620741
LAR	LOC114321392	610145	610159	5	TATTT	3	614668	615741	609668	620741
LAR	LOC114321392	610358	610372	5	ATAAA	3	614668	615741	609668	620741
LAR	LOC114321392	611913	611930	6	GAGAGA	3	614668	615741	609668	620741
LAR	LOC114321392	613777	613794	6	AAAAAT	3	614668	615741	609668	620741
LAR	LOC114321392	613839	613856	6	ATATAT	3	614668	615741	609668	620741
LOX	LOC114268608	366694	366715	2	AT	11	369255	393586	364255	398586
LOX	LOC114268608	369386	369401	2	AA	8	369255	393586	364255	398586
LOX	LOC114268608	369783	369802	2	AA	10	369255	393586	364255	398586
LOX	LOC114268608	370990	371011	2	AT	11	369255	393586	364255	398586
LOX	LOC114268608	373407	373430	2	GA	12	369255	393586	364255	398586
LOX	LOC114268608	378544	378569	2	AT	13	369255	393586	364255	398586
LOX	LOC114268608	381350	381365	2	TT	8	369255	393586	364255	398586
LOX	LOC114268608	381783	381800	2	AT	9	369255	393586	364255	398586
LOX	LOC114268608	385929	385946	2	AT	9	369255	393586	364255	398586
LOX	LOC114268608	394133	394148	2	TA	8	369255	393586	364255	398586
LOX	LOC114268608	366907	366927	3	GTG	7	369255	393586	364255	398586
LOX	LOC114268608	369386	369400	3	AAA	5	369255	393586	364255	398586
LOX	LOC114268608	369783	369803	3	AAA	7	369255	393586	364255	398586
LOX	LOC114268608	381350	381364	3	TTT	5	369255	393586	364255	398586
LOX	LOC114268608	383185	383199	3	AAA	5	369255	393586	364255	398586
LOX	LOC114268608	388899	388916	3	ATA	6	369255	393586	364255	398586
LOX	LOC114268608	397296	397310	3	TGT	5	369255	393586	364255	398586
LOX	LOC114268608	397314	397328	3	TGT	5	369255	393586	364255	398586
LOX	LOC114268608	366694	366713	4	ATAT	5	369255	393586	364255	398586
LOX	LOC114268608	368489	368504	4	TAAA	4	369255	393586	364255	398586
LOX	LOC114268608	369159	369174	4	TAAA	4	369255	393586	364255	398586
LOX	LOC114268608	369386	369401	4	AAAA	4	369255	393586	364255	398586
LOX	LOC114268608	369783	369802	4	AAAA	5	369255	393586	364255	398586
LOX	LOC114268608	370990	371009	4	ATAT	5	369255	393586	364255	398586
LOX	LOC114268608	373173	373188	4	AAAT	4	369255	393586	364255	398586
LOX	LOC114268608	373407	373430	4	GAGA	6	369255	393586	364255	398586
LOX	LOC114268608	373575	373590	4	AAAT	4	369255	393586	364255	398586
LOX	LOC114268608	378544	378567	4	ATAT	6	369255	393586	364255	398586
LOX	LOC114268608	378608	378623	4	TTTA	4	369255	393586	364255	398586
LOX	LOC114268608	380481	380500	4	TTAT	5	369255	393586	364255	398586
LOX	LOC114268608	381350	381365	4	TTTT	4	369255	393586	364255	398586
LOX	LOC114268608	381657	381676	4	TAAA	5	369255	393586	364255	398586
LOX	LOC114268608	381783	381798	4	ATAT	4	369255	393586	364255	398586
LOX	LOC114268608	385200	385215	4	TTTA	4	369255	393586	364255	398586
LOX	LOC114268608	385929	385944	4	ATAT	4	369255	393586	364255	398586
LOX	LOC114268608	386433	386448	4	TATT	4	369255	393586	364255	398586
LOX	LOC114268608	390098	390113	4	TTTA	4	369255	393586	364255	398586
LOX	LOC114268608	390297	390312	4	TTTA	4	369255	393586	364255	398586
LOX	LOC114268608	394133	394148	4	TATA	4	369255	393586	364255	398586
LOX	LOC114268608	368578	368592	5	CGGGG	3	369255	393586	364255	398586
LOX	LOC114268608	369386	369400	5	AAAAA	3	369255	393586	364255	398586
LOX	LOC114268608	369783	369802	5	AAAAA	4	369255	393586	364255	398586
LOX	LOC114268608	377103	377117	5	TTTAA	3	369255	393586	364255	398586
LOX	LOC114268608	381350	381364	5	TTTTT	3	369255	393586	364255	398586
LOX	LOC114268608	383185	383199	5	AAAAA	3	369255	393586	364255	398586
LOX	LOC114268608	383504	383518	5	TTTTA	3	369255	393586	364255	398586
LOX	LOC114268608	385188	385202	5	GTTTT	3	369255	393586	364255	398586
LOX	LOC114268608	391814	391833	5	TTTCC	4	369255	393586	364255	398586
LOX	LOC114268608	366694	366711	6	ATATAT	3	369255	393586	364255	398586
LOX	LOC114268608	366907	366924	6	GTGGTG	3	369255	393586	364255	398586
LOX	LOC114268608	369783	369800	6	AAAAAA	3	369255	393586	364255	398586
LOX	LOC114268608	370990	371007	6	ATATAT	3	369255	393586	364255	398586
LOX	LOC114268608	373407	373430	6	GAGAGA	4	369255	393586	364255	398586
LOX	LOC114268608	378544	378567	6	ATATAT	4	369255	393586	364255	398586
LOX	LOC114268608	381783	381800	6	ATATAT	3	369255	393586	364255	398586
LOX	LOC114268608	385125	385142	6	TAAAAA	3	369255	393586	364255	398586
LOX	LOC114268608	385929	385946	6	ATATAT	3	369255	393586	364255	398586
LOX	LOC114268608	386816	386845	6	GGCCCA	5	369255	393586	364255	398586
LOX	LOC114268608	388899	388916	6	ATAATA	3	369255	393586	364255	398586
LOX	LOC114268608	391404	391421	6	GAGATT	3	369255	393586	364255	398586
LOX	LOC114268610	411689	411708	2	AA	10	413716	445290	408716	450290
LOX	LOC114268610	412660	412675	2	TA	8	413716	445290	408716	450290
LOX	LOC114268610	413817	413840	2	TC	12	413716	445290	408716	450290
LOX	LOC114268610	414438	414457	2	TT	10	413716	445290	408716	450290
LOX	LOC114268610	415268	415287	2	AT	10	413716	445290	408716	450290
LOX	LOC114268610	415381	415410	2	AG	15	413716	445290	408716	450290
LOX	LOC114268610	417446	417461	2	TT	8	413716	445290	408716	450290
LOX	LOC114268610	417504	417529	2	TT	13	413716	445290	408716	450290
LOX	LOC114268610	421646	421667	2	TC	11	413716	445290	408716	450290
LOX	LOC114268610	422462	422477	2	AA	8	413716	445290	408716	450290
LOX	LOC114268610	427366	427381	2	AT	8	413716	445290	408716	450290
LOX	LOC114268610	429879	429898	2	AT	10	413716	445290	408716	450290
LOX	LOC114268610	432657	432672	2	AA	8	413716	445290	408716	450290
LOX	LOC114268610	437967	437992	2	AA	13	413716	445290	408716	450290
LOX	LOC114268610	438053	438072	2	AA	10	413716	445290	408716	450290
LOX	LOC114268610	439964	439979	2	AT	8	413716	445290	408716	450290
LOX	LOC114268610	440398	440413	2	AT	8	413716	445290	408716	450290
LOX	LOC114268610	443937	443958	2	TC	11	413716	445290	408716	450290
LOX	LOC114268610	445299	445318	2	TG	10	413716	445290	408716	450290
LOX	LOC114268610	445969	446010	2	TC	21	413716	445290	408716	450290
LOX	LOC114268610	446804	446823	2	AA	10	413716	445290	408716	450290
LOX	LOC114268610	411651	411668	3	AAT	6	413716	445290	408716	450290
LOX	LOC114268610	411689	411706	3	AAA	6	413716	445290	408716	450290
LOX	LOC114268610	414438	414458	3	TTT	7	413716	445290	408716	450290
LOX	LOC114268610	417446	417460	3	TTT	5	413716	445290	408716	450290
LOX	LOC114268610	417504	417527	3	TTT	8	413716	445290	408716	450290
LOX	LOC114268610	418225	418239	3	TTT	5	413716	445290	408716	450290
LOX	LOC114268610	422462	422476	3	AAA	5	413716	445290	408716	450290
LOX	LOC114268610	428530	428544	3	TTA	5	413716	445290	408716	450290
LOX	LOC114268610	429638	429652	3	AAT	5	413716	445290	408716	450290
LOX	LOC114268610	432657	432671	3	AAA	5	413716	445290	408716	450290
LOX	LOC114268610	436734	436748	3	TTT	5	413716	445290	408716	450290
LOX	LOC114268610	437967	437990	3	AAA	8	413716	445290	408716	450290
LOX	LOC114268610	438053	438070	3	AAA	6	413716	445290	408716	450290
LOX	LOC114268610	446804	446821	3	AAA	6	413716	445290	408716	450290
LOX	LOC114268610	411689	411708	4	AAAA	5	413716	445290	408716	450290
LOX	LOC114268610	412660	412675	4	TATA	4	413716	445290	408716	450290
LOX	LOC114268610	413817	413840	4	TCTC	6	413716	445290	408716	450290
LOX	LOC114268610	414438	414457	4	TTTT	5	413716	445290	408716	450290
LOX	LOC114268610	415268	415287	4	ATAT	5	413716	445290	408716	450290
LOX	LOC114268610	415381	415408	4	AGAG	7	413716	445290	408716	450290
LOX	LOC114268610	415666	415689	4	TATT	6	413716	445290	408716	450290
LOX	LOC114268610	417446	417461	4	TTTT	4	413716	445290	408716	450290
LOX	LOC114268610	417504	417527	4	TTTT	6	413716	445290	408716	450290
LOX	LOC114268610	421646	421665	4	TCTC	5	413716	445290	408716	450290
LOX	LOC114268610	422462	422477	4	AAAA	4	413716	445290	408716	450290
LOX	LOC114268610	425416	425431	4	AAAT	4	413716	445290	408716	450290
LOX	LOC114268610	427366	427381	4	ATAT	4	413716	445290	408716	450290
LOX	LOC114268610	429879	429898	4	ATAT	5	413716	445290	408716	450290
LOX	LOC114268610	432657	432672	4	AAAA	4	413716	445290	408716	450290
LOX	LOC114268610	435728	435743	4	AATA	4	413716	445290	408716	450290
LOX	LOC114268610	437967	437990	4	AAAA	6	413716	445290	408716	450290
LOX	LOC114268610	438053	438072	4	AAAA	5	413716	445290	408716	450290
LOX	LOC114268610	439964	439979	4	ATAT	4	413716	445290	408716	450290
LOX	LOC114268610	440398	440413	4	ATAT	4	413716	445290	408716	450290
LOX	LOC114268610	443937	443956	4	TCTC	5	413716	445290	408716	450290
LOX	LOC114268610	445299	445318	4	TGTG	5	413716	445290	408716	450290
LOX	LOC114268610	445969	446008	4	TCTC	10	413716	445290	408716	450290
LOX	LOC114268610	446804	446823	4	AAAA	5	413716	445290	408716	450290
LOX	LOC114268610	449912	449927	4	AAAT	4	413716	445290	408716	450290
LOX	LOC114268610	410871	410885	5	ACCAA	3	413716	445290	408716	450290
LOX	LOC114268610	411689	411708	5	AAAAA	4	413716	445290	408716	450290
LOX	LOC114268610	414438	414457	5	TTTTT	4	413716	445290	408716	450290
LOX	LOC114268610	417446	417460	5	TTTTT	3	413716	445290	408716	450290
LOX	LOC114268610	417504	417528	5	TTTTT	5	413716	445290	408716	450290
LOX	LOC114268610	418225	418239	5	TTTTT	3	413716	445290	408716	450290
LOX	LOC114268610	422462	422476	5	AAAAA	3	413716	445290	408716	450290
LOX	LOC114268610	424018	424032	5	ACCAA	3	413716	445290	408716	450290
LOX	LOC114268610	425816	425830	5	AGGAA	3	413716	445290	408716	450290
LOX	LOC114268610	432657	432671	5	AAAAA	3	413716	445290	408716	450290
LOX	LOC114268610	436734	436748	5	TTTTT	3	413716	445290	408716	450290
LOX	LOC114268610	437841	437855	5	TTTAT	3	413716	445290	408716	450290
LOX	LOC114268610	437967	437991	5	AAAAA	5	413716	445290	408716	450290
LOX	LOC114268610	438053	438072	5	AAAAA	4	413716	445290	408716	450290
LOX	LOC114268610	439405	439419	5	AAACA	3	413716	445290	408716	450290
LOX	LOC114268610	446804	446823	5	AAAAA	4	413716	445290	408716	450290
LOX	LOC114268610	448356	448370	5	ACCAA	3	413716	445290	408716	450290
LOX	LOC114268610	411651	411668	6	AATAAT	3	413716	445290	408716	450290
LOX	LOC114268610	411689	411706	6	AAAAAA	3	413716	445290	408716	450290
LOX	LOC114268610	413817	413840	6	TCTCTC	4	413716	445290	408716	450290
LOX	LOC114268610	414438	414455	6	TTTTTT	3	413716	445290	408716	450290
LOX	LOC114268610	415268	415285	6	ATATAT	3	413716	445290	408716	450290
LOX	LOC114268610	415381	415410	6	AGAGAG	5	413716	445290	408716	450290
LOX	LOC114268610	417504	417527	6	TTTTTT	4	413716	445290	408716	450290
LOX	LOC114268610	421059	421082	6	AAAAAT	4	413716	445290	408716	450290
LOX	LOC114268610	421646	421663	6	TCTCTC	3	413716	445290	408716	450290
LOX	LOC114268610	429879	429896	6	ATATAT	3	413716	445290	408716	450290
LOX	LOC114268610	434238	434255	6	AAAAAT	3	413716	445290	408716	450290
LOX	LOC114268610	437967	437990	6	AAAAAA	4	413716	445290	408716	450290
LOX	LOC114268610	438053	438070	6	AAAAAA	3	413716	445290	408716	450290
LOX	LOC114268610	442018	442047	6	GAGAGG	5	413716	445290	408716	450290
LOX	LOC114268610	442063	442086	6	GAGAGG	4	413716	445290	408716	450290
LOX	LOC114268610	443937	443954	6	TCTCTC	3	413716	445290	408716	450290
LOX	LOC114268610	445299	445316	6	TGTGTG	3	413716	445290	408716	450290
LOX	LOC114268610	445391	445408	6	AAAAAT	3	413716	445290	408716	450290
LOX	LOC114268610	445969	446010	6	TCTCTC	7	413716	445290	408716	450290
LOX	LOC114268610	446804	446821	6	AAAAAA	3	413716	445290	408716	450290
MAPK17	LOC114260484	1508314	1508335	2	AT	11	1506777	1508307	1501777	1513307
MAPK17	LOC114260484	1511629	1511646	2	TA	9	1506777	1508307	1501777	1513307
MAPK17	LOC114260484	1505429	1505443	3	TTT	5	1506777	1508307	1501777	1513307
MAPK17	LOC114260484	1509020	1509034	3	TTT	5	1506777	1508307	1501777	1513307
MAPK17	LOC114260484	1508314	1508333	4	ATAT	5	1506777	1508307	1501777	1513307
MAPK17	LOC114260484	1511629	1511644	4	TATA	4	1506777	1508307	1501777	1513307
MAPK17	LOC114260484	1502513	1502532	5	GCCCG	4	1506777	1508307	1501777	1513307
MAPK17	LOC114260484	1505429	1505443	5	TTTTT	3	1506777	1508307	1501777	1513307
MAPK17	LOC114260484	1508241	1508260	5	TTTGC	4	1506777	1508307	1501777	1513307
MAPK17	LOC114260484	1509020	1509034	5	TTTTT	3	1506777	1508307	1501777	1513307
MAPK17	LOC114260484	1508314	1508331	6	ATATAT	3	1506777	1508307	1501777	1513307
MAPK17	LOC114260484	1511629	1511646	6	TATATA	3	1506777	1508307	1501777	1513307
NAC	LOC114257723	1111354	1111373	2	TA	10	1113745	1116393	1108745	1121393
NAC	LOC114257723	1111374	1111397	2	GA	12	1113745	1116393	1108745	1121393
NAC	LOC114257723	1115482	1115511	2	GA	15	1113745	1116393	1108745	1121393
NAC	LOC114257723	1111354	1111373	4	TATA	5	1113745	1116393	1108745	1121393
NAC	LOC114257723	1111374	1111397	4	GAGA	6	1113745	1116393	1108745	1121393
NAC	LOC114257723	1115482	1115509	4	GAGA	7	1113745	1116393	1108745	1121393
NAC	LOC114257723	1114920	1114934	5	AAAAT	3	1113745	1116393	1108745	1121393
NAC	LOC114257723	1111354	1111371	6	TATATA	3	1113745	1116393	1108745	1121393
NAC	LOC114257723	1111373	1111396	6	AGAGAG	4	1113745	1116393	1108745	1121393
NAC	LOC114257723	1115482	1115511	6	GAGAGA	5	1113745	1116393	1108745	1121393
NAC	LOC114260089	178136	178151	2	TC	8	182766	184644	177766	189644
NAC	LOC114260089	181721	181738	2	TT	9	182766	184644	177766	189644
NAC	LOC114260089	182579	182600	2	TA	11	182766	184644	177766	189644
NAC	LOC114260089	181721	181738	3	TTT	6	182766	184644	177766	189644
NAC	LOC114260089	184867	184881	3	TTT	5	182766	184644	177766	189644
NAC	LOC114260089	178136	178151	4	TCTC	4	182766	184644	177766	189644
NAC	LOC114260089	181721	181736	4	TTTT	4	182766	184644	177766	189644
NAC	LOC114260089	182579	182598	4	TATA	5	182766	184644	177766	189644
NAC	LOC114260089	180146	180165	5	ATTTG	4	182766	184644	177766	189644
NAC	LOC114260089	180788	180802	5	TCCCT	3	182766	184644	177766	189644
NAC	LOC114260089	181574	181593	5	ATTTT	4	182766	184644	177766	189644
NAC	LOC114260089	181721	181735	5	TTTTT	3	182766	184644	177766	189644
NAC	LOC114260089	182460	182474	5	TTTTA	3	182766	184644	177766	189644
NAC	LOC114260089	184867	184881	5	TTTTT	3	182766	184644	177766	189644
NAC	LOC114260089	181721	181738	6	TTTTTT	3	182766	184644	177766	189644
NAC	LOC114260089	182579	182596	6	TATATA	3	182766	184644	177766	189644
NAC	LOC114260091	265003	265018	2	AT	8	269843	274116	264843	279116
NAC	LOC114260091	267453	267490	2	TT	19	269843	274116	264843	279116
NAC	LOC114260091	269041	269058	2	CC	9	269843	274116	264843	279116
NAC	LOC114260091	276776	276797	2	AA	11	269843	274116	264843	279116
NAC	LOC114260091	278710	278727	2	AA	9	269843	274116	264843	279116
NAC	LOC114260091	267453	267491	3	TTT	13	269843	274116	264843	279116
NAC	LOC114260091	269041	269058	3	CCC	6	269843	274116	264843	279116
NAC	LOC114260091	274606	274629	3	ATT	8	269843	274116	264843	279116
NAC	LOC114260091	274914	274937	3	TTA	8	269843	274116	264843	279116
NAC	LOC114260091	275086	275100	3	AAA	5	269843	274116	264843	279116
NAC	LOC114260091	276776	276796	3	AAA	7	269843	274116	264843	279116
NAC	LOC114260091	278710	278727	3	AAA	6	269843	274116	264843	279116
NAC	LOC114260091	265003	265018	4	ATAT	4	269843	274116	264843	279116
NAC	LOC114260091	267453	267488	4	TTTT	9	269843	274116	264843	279116
NAC	LOC114260091	269041	269056	4	CCCC	4	269843	274116	264843	279116
NAC	LOC114260091	276776	276795	4	AAAA	5	269843	274116	264843	279116
NAC	LOC114260091	278710	278725	4	AAAA	4	269843	274116	264843	279116
NAC	LOC114260091	265330	265344	5	CAAAA	3	269843	274116	264843	279116
NAC	LOC114260091	267453	267487	5	TTTTT	7	269843	274116	264843	279116
NAC	LOC114260091	269041	269055	5	CCCCC	3	269843	274116	264843	279116
NAC	LOC114260091	275086	275100	5	AAAAA	3	269843	274116	264843	279116
NAC	LOC114260091	276776	276795	5	AAAAA	4	269843	274116	264843	279116
NAC	LOC114260091	278710	278724	5	AAAAA	3	269843	274116	264843	279116
NAC	LOC114260091	267453	267488	6	TTTTTT	6	269843	274116	264843	279116
NAC	LOC114260091	267872	267889	6	ATAAAA	3	269843	274116	264843	279116
NAC	LOC114260091	267910	267927	6	AAAATA	3	269843	274116	264843	279116
NAC	LOC114260091	269041	269058	6	CCCCCC	3	269843	274116	264843	279116
NAC	LOC114260091	274606	274629	6	ATTATT	4	269843	274116	264843	279116
NAC	LOC114260091	274914	274937	6	TTATTA	4	269843	274116	264843	279116
NAC	LOC114260091	276776	276793	6	AAAAAA	3	269843	274116	264843	279116
NAC	LOC114260091	278710	278727	6	AAAAAA	3	269843	274116	264843	279116
NAC	LOC114260242	58181	58196	2	TT	8	56486	57783	51486	62783
NAC	LOC114260242	58219	58240	2	TT	11	56486	57783	51486	62783
NAC	LOC114260242	60314	60347	2	TC	17	56486	57783	51486	62783
NAC	LOC114260242	58181	58195	3	TTT	5	56486	57783	51486	62783
NAC	LOC114260242	58219	58239	3	TTT	7	56486	57783	51486	62783
NAC	LOC114260242	61533	61547	3	TGA	5	56486	57783	51486	62783
NAC	LOC114260242	58181	58196	4	TTTT	4	56486	57783	51486	62783
NAC	LOC114260242	58219	58238	4	TTTT	5	56486	57783	51486	62783
NAC	LOC114260242	60314	60345	4	TCTC	8	56486	57783	51486	62783
NAC	LOC114260242	58181	58195	5	TTTTT	3	56486	57783	51486	62783
NAC	LOC114260242	58219	58238	5	TTTTT	4	56486	57783	51486	62783
NAC	LOC114260242	62720	62734	5	TAAAA	3	56486	57783	51486	62783
NAC	LOC114260242	58004	58021	6	TTGTTT	3	56486	57783	51486	62783
NAC	LOC114260242	58219	58236	6	TTTTTT	3	56486	57783	51486	62783
NAC	LOC114260242	60314	60343	6	TCTCTC	5	56486	57783	51486	62783
NAC	LOC114260646	1280368	1280391	2	AT	12	1282112	1285186	1277112	1290186
NAC	LOC114260646	1281160	1281179	2	AA	10	1282112	1285186	1277112	1290186
NAC	LOC114260646	1283546	1283567	2	AT	11	1282112	1285186	1277112	1290186
NAC	LOC114260646	1285198	1285223	2	TC	13	1282112	1285186	1277112	1290186
NAC	LOC114260646	1285280	1285295	2	AT	8	1282112	1285186	1277112	1290186
NAC	LOC114260646	1286066	1286085	2	AT	10	1282112	1285186	1277112	1290186
NAC	LOC114260646	1278370	1278399	3	TAA	10	1282112	1285186	1277112	1290186
NAC	LOC114260646	1281038	1281058	3	AAT	7	1282112	1285186	1277112	1290186
NAC	LOC114260646	1281160	1281180	3	AAA	7	1282112	1285186	1277112	1290186
NAC	LOC114260646	1280368	1280391	4	ATAT	6	1282112	1285186	1277112	1290186
NAC	LOC114260646	1281160	1281179	4	AAAA	5	1282112	1285186	1277112	1290186
NAC	LOC114260646	1283546	1283565	4	ATAT	5	1282112	1285186	1277112	1290186
NAC	LOC114260646	1285198	1285221	4	TCTC	6	1282112	1285186	1277112	1290186
NAC	LOC114260646	1285280	1285295	4	ATAT	4	1282112	1285186	1277112	1290186
NAC	LOC114260646	1286066	1286085	4	ATAT	5	1282112	1285186	1277112	1290186
NAC	LOC114260646	1281160	1281179	5	AAAAA	4	1282112	1285186	1277112	1290186
NAC	LOC114260646	1278370	1278399	6	TAATAA	5	1282112	1285186	1277112	1290186
NAC	LOC114260646	1280368	1280391	6	ATATAT	4	1282112	1285186	1277112	1290186
NAC	LOC114260646	1281038	1281055	6	AATAAT	3	1282112	1285186	1277112	1290186
NAC	LOC114260646	1281160	1281177	6	AAAAAA	3	1282112	1285186	1277112	1290186
NAC	LOC114260646	1283546	1283563	6	ATATAT	3	1282112	1285186	1277112	1290186
NAC	LOC114260646	1285198	1285221	6	TCTCTC	4	1282112	1285186	1277112	1290186
NAC	LOC114260646	1286066	1286083	6	ATATAT	3	1282112	1285186	1277112	1290186
NAC	LOC114260802	1013917	1013940	2	AG	12	1018010	1022795	1013010	1027795
NAC	LOC114260802	1017890	1017919	2	TC	15	1018010	1022795	1013010	1027795
NAC	LOC114260802	1021423	1021438	2	AA	8	1018010	1022795	1013010	1027795
NAC	LOC114260802	1021601	1021616	2	TT	8	1018010	1022795	1013010	1027795
NAC	LOC114260802	1022103	1022120	2	TT	9	1018010	1022795	1013010	1027795
NAC	LOC114260802	1022809	1022826	2	TA	9	1018010	1022795	1013010	1027795
NAC	LOC114260802	1013722	1013736	3	AAG	5	1018010	1022795	1013010	1027795
NAC	LOC114260802	1020698	1020712	3	AAA	5	1018010	1022795	1013010	1027795
NAC	LOC114260802	1021423	1021437	3	AAA	5	1018010	1022795	1013010	1027795
NAC	LOC114260802	1021601	1021615	3	TTT	5	1018010	1022795	1013010	1027795
NAC	LOC114260802	1022103	1022120	3	TTT	6	1018010	1022795	1013010	1027795
NAC	LOC114260802	1013917	1013940	4	AGAG	6	1018010	1022795	1013010	1027795
NAC	LOC114260802	1017771	1017790	4	AAAT	5	1018010	1022795	1013010	1027795
NAC	LOC114260802	1017890	1017917	4	TCTC	7	1018010	1022795	1013010	1027795
NAC	LOC114260802	1021423	1021438	4	AAAA	4	1018010	1022795	1013010	1027795
NAC	LOC114260802	1021554	1021569	4	AAAT	4	1018010	1022795	1013010	1027795
NAC	LOC114260802	1021601	1021616	4	TTTT	4	1018010	1022795	1013010	1027795
NAC	LOC114260802	1022103	1022118	4	TTTT	4	1018010	1022795	1013010	1027795
NAC	LOC114260802	1022809	1022824	4	TATA	4	1018010	1022795	1013010	1027795
NAC	LOC114260802	1023911	1023934	4	TTTA	6	1018010	1022795	1013010	1027795
NAC	LOC114260802	1016332	1016346	5	ATTTT	3	1018010	1022795	1013010	1027795
NAC	LOC114260802	1018215	1018234	5	TTATT	4	1018010	1022795	1013010	1027795
NAC	LOC114260802	1020698	1020712	5	AAAAA	3	1018010	1022795	1013010	1027795
NAC	LOC114260802	1021423	1021437	5	AAAAA	3	1018010	1022795	1013010	1027795
NAC	LOC114260802	1021601	1021615	5	TTTTT	3	1018010	1022795	1013010	1027795
NAC	LOC114260802	1022103	1022117	5	TTTTT	3	1018010	1022795	1013010	1027795
NAC	LOC114260802	1026819	1026838	5	GTTTG	4	1018010	1022795	1013010	1027795
NAC	LOC114260802	1013917	1013940	6	AGAGAG	4	1018010	1022795	1013010	1027795
NAC	LOC114260802	1017890	1017919	6	TCTCTC	5	1018010	1022795	1013010	1027795
NAC	LOC114260802	1022103	1022120	6	TTTTTT	3	1018010	1022795	1013010	1027795
NAC	LOC114260802	1022809	1022826	6	TATATA	3	1018010	1022795	1013010	1027795
NAC	LOC114262090	652313	652328	2	AG	8	652563	653898	647563	658898
NAC	LOC114262090	654566	654583	2	AT	9	652563	653898	647563	658898
NAC	LOC114262090	652066	652080	3	AAG	5	652563	653898	647563	658898
NAC	LOC114262090	652313	652328	4	AGAG	4	652563	653898	647563	658898
NAC	LOC114262090	654566	654581	4	ATAT	4	652563	653898	647563	658898
NAC	LOC114262090	651024	651041	6	ATTTTT	3	652563	653898	647563	658898
NAC	LOC114262090	654566	654583	6	ATATAT	3	652563	653898	647563	658898
NAC	LOC114262090	655476	655493	6	AAGGGA	3	652563	653898	647563	658898
NAC	LOC114269679	263175	263192	2	AA	9	263968	270323	258968	275323
NAC	LOC114269679	263251	263276	2	AA	13	263968	270323	258968	275323
NAC	LOC114269679	263510	263545	2	AG	18	263968	270323	258968	275323
NAC	LOC114269679	265936	265951	2	TT	8	263968	270323	258968	275323
NAC	LOC114269679	267334	267357	2	TT	12	263968	270323	258968	275323
NAC	LOC114269679	267752	267773	2	TC	11	263968	270323	258968	275323
NAC	LOC114269679	269284	269307	2	TC	12	263968	270323	258968	275323
NAC	LOC114269679	270590	270609	2	GA	10	263968	270323	258968	275323
NAC	LOC114269679	270703	270718	2	AG	8	263968	270323	258968	275323
NAC	LOC114269679	271170	271187	2	CT	9	263968	270323	258968	275323
NAC	LOC114269679	263175	263192	3	AAA	6	263968	270323	258968	275323
NAC	LOC114269679	263251	263277	3	AAA	9	263968	270323	258968	275323
NAC	LOC114269679	265584	265598	3	ACC	5	263968	270323	258968	275323
NAC	LOC114269679	265936	265950	3	TTT	5	263968	270323	258968	275323
NAC	LOC114269679	266242	266256	3	GAA	5	263968	270323	258968	275323
NAC	LOC114269679	267334	267357	3	TTT	8	263968	270323	258968	275323
NAC	LOC114269679	267717	267731	3	AAA	5	263968	270323	258968	275323
NAC	LOC114269679	268236	268250	3	TTT	5	263968	270323	258968	275323
NAC	LOC114269679	272219	272233	3	ATT	5	263968	270323	258968	275323
NAC	LOC114269679	273527	273568	3	AAT	14	263968	270323	258968	275323
NAC	LOC114269679	263175	263190	4	AAAA	4	263968	270323	258968	275323
NAC	LOC114269679	263251	263274	4	AAAA	6	263968	270323	258968	275323
NAC	LOC114269679	263510	263545	4	AGAG	9	263968	270323	258968	275323
NAC	LOC114269679	265936	265951	4	TTTT	4	263968	270323	258968	275323
NAC	LOC114269679	267271	267286	4	ATTT	4	263968	270323	258968	275323
NAC	LOC114269679	267334	267357	4	TTTT	6	263968	270323	258968	275323
NAC	LOC114269679	267752	267771	4	TCTC	5	263968	270323	258968	275323
NAC	LOC114269679	268407	268426	4	ATTT	5	263968	270323	258968	275323
NAC	LOC114269679	269284	269307	4	TCTC	6	263968	270323	258968	275323
NAC	LOC114269679	270590	270609	4	GAGA	5	263968	270323	258968	275323
NAC	LOC114269679	270703	270718	4	AGAG	4	263968	270323	258968	275323
NAC	LOC114269679	271058	271085	4	TTTC	7	263968	270323	258968	275323
NAC	LOC114269679	271170	271185	4	CTCT	4	263968	270323	258968	275323
NAC	LOC114269679	262291	262305	5	TAAAA	3	263968	270323	258968	275323
NAC	LOC114269679	263175	263189	5	AAAAA	3	263968	270323	258968	275323
NAC	LOC114269679	263251	263275	5	AAAAA	5	263968	270323	258968	275323
NAC	LOC114269679	263440	263454	5	AGTGA	3	263968	270323	258968	275323
NAC	LOC114269679	265936	265950	5	TTTTT	3	263968	270323	258968	275323
NAC	LOC114269679	267334	267353	5	TTTTT	4	263968	270323	258968	275323
NAC	LOC114269679	267717	267731	5	AAAAA	3	263968	270323	258968	275323
NAC	LOC114269679	268236	268250	5	TTTTT	3	263968	270323	258968	275323
NAC	LOC114269679	268997	269016	5	CAGAT	4	263968	270323	258968	275323
NAC	LOC114269679	270832	270846	5	ATAAA	3	263968	270323	258968	275323
NAC	LOC114269679	274052	274066	5	AAATT	3	263968	270323	258968	275323
NAC	LOC114269679	275208	275222	5	TTTTA	3	263968	270323	258968	275323
NAC	LOC114269679	263175	263192	6	AAAAAA	3	263968	270323	258968	275323
NAC	LOC114269679	263251	263274	6	AAAAAA	4	263968	270323	258968	275323
NAC	LOC114269679	263510	263545	6	AGAGAG	6	263968	270323	258968	275323
NAC	LOC114269679	267334	267357	6	TTTTTT	4	263968	270323	258968	275323
NAC	LOC114269679	267752	267769	6	TCTCTC	3	263968	270323	258968	275323
NAC	LOC114269679	269284	269307	6	TCTCTC	4	263968	270323	258968	275323
NAC	LOC114269679	270590	270607	6	GAGAGA	3	263968	270323	258968	275323
NAC	LOC114269679	271170	271187	6	CTCTCT	3	263968	270323	258968	275323
NAC	LOC114269679	273527	273568	6	AATAAT	7	263968	270323	258968	275323
NAC	LOC114273017	209796	209813	2	GA	9	212858	215550	207858	220550
NAC	LOC114273017	211327	211348	2	AT	11	212858	215550	207858	220550
NAC	LOC114273017	213659	213674	2	TT	8	212858	215550	207858	220550
NAC	LOC114273017	216748	216765	2	AT	9	212858	215550	207858	220550
NAC	LOC114273017	208131	208145	3	GGG	5	212858	215550	207858	220550
NAC	LOC114273017	213659	213673	3	TTT	5	212858	215550	207858	220550
NAC	LOC114273017	209796	209811	4	GAGA	4	212858	215550	207858	220550
NAC	LOC114273017	211327	211346	4	ATAT	5	212858	215550	207858	220550
NAC	LOC114273017	213659	213674	4	TTTT	4	212858	215550	207858	220550
NAC	LOC114273017	216748	216763	4	ATAT	4	212858	215550	207858	220550
NAC	LOC114273017	208131	208145	5	GGGGG	3	212858	215550	207858	220550
NAC	LOC114273017	208776	208790	5	TACAA	3	212858	215550	207858	220550
NAC	LOC114273017	209844	209873	5	GTGTG	6	212858	215550	207858	220550
NAC	LOC114273017	211566	211580	5	ATAAA	3	212858	215550	207858	220550
NAC	LOC114273017	213659	213673	5	TTTTT	3	212858	215550	207858	220550
NAC	LOC114273017	218880	218894	5	TCTTT	3	212858	215550	207858	220550
NAC	LOC114273017	209796	209813	6	GAGAGA	3	212858	215550	207858	220550
NAC	LOC114273017	211327	211344	6	ATATAT	3	212858	215550	207858	220550
NAC	LOC114273017	216748	216765	6	ATATAT	3	212858	215550	207858	220550
NAC	LOC114276819	756090	756109	4	ATAA	5	756954	757801	751954	762801
NAC	LOC114276819	756834	756853	5	CAAAA	4	756954	757801	751954	762801
NAC	LOC114278792	458070	458091	2	TT	11	462044	463237	457044	468237
NAC	LOC114278792	458446	458463	2	CT	9	462044	463237	457044	468237
NAC	LOC114278792	458464	458479	2	AT	8	462044	463237	457044	468237
NAC	LOC114278792	460380	460395	2	AT	8	462044	463237	457044	468237
NAC	LOC114278792	466143	466160	2	AT	9	462044	463237	457044	468237
NAC	LOC114278792	458070	458090	3	TTT	7	462044	463237	457044	468237
NAC	LOC114278792	458890	458910	3	ATT	7	462044	463237	457044	468237
NAC	LOC114278792	467197	467214	3	AAT	6	462044	463237	457044	468237
NAC	LOC114278792	467218	467247	3	AAT	10	462044	463237	457044	468237
NAC	LOC114278792	458070	458089	4	TTTT	5	462044	463237	457044	468237
NAC	LOC114278792	458446	458461	4	CTCT	4	462044	463237	457044	468237
NAC	LOC114278792	458463	458478	4	TATA	4	462044	463237	457044	468237
NAC	LOC114278792	459744	459763	4	CCTC	5	462044	463237	457044	468237
NAC	LOC114278792	460380	460395	4	ATAT	4	462044	463237	457044	468237
NAC	LOC114278792	466143	466158	4	ATAT	4	462044	463237	457044	468237
NAC	LOC114278792	458070	458089	5	TTTTT	4	462044	463237	457044	468237
NAC	LOC114278792	458482	458496	5	TTATT	3	462044	463237	457044	468237
NAC	LOC114278792	458070	458087	6	TTTTTT	3	462044	463237	457044	468237
NAC	LOC114278792	458446	458463	6	CTCTCT	3	462044	463237	457044	468237
NAC	LOC114278792	458890	458907	6	ATTATT	3	462044	463237	457044	468237
NAC	LOC114278792	465071	465088	6	TTTTTG	3	462044	463237	457044	468237
NAC	LOC114278792	466143	466160	6	ATATAT	3	462044	463237	457044	468237
NAC	LOC114278792	467197	467214	6	AATAAT	3	462044	463237	457044	468237
NAC	LOC114278792	467218	467247	6	AATAAT	5	462044	463237	457044	468237
NAC	LOC114278867	448342	448359	2	TT	9	448598	449626	443598	454626
NAC	LOC114278867	451244	451263	2	AT	10	448598	449626	443598	454626
NAC	LOC114278867	452049	452078	2	AG	15	448598	449626	443598	454626
NAC	LOC114278867	448342	448359	3	TTT	6	448598	449626	443598	454626
NAC	LOC114278867	450364	450378	3	TTT	5	448598	449626	443598	454626
NAC	LOC114278867	444477	444496	4	AAAT	5	448598	449626	443598	454626
NAC	LOC114278867	448342	448357	4	TTTT	4	448598	449626	443598	454626
NAC	LOC114278867	449768	449791	4	ATAG	6	448598	449626	443598	454626
NAC	LOC114278867	449792	449807	4	ACAG	4	448598	449626	443598	454626
NAC	LOC114278867	450334	450365	4	TCTT	8	448598	449626	443598	454626
NAC	LOC114278867	450445	450464	4	AAAC	5	448598	449626	443598	454626
NAC	LOC114278867	451244	451263	4	ATAT	5	448598	449626	443598	454626
NAC	LOC114278867	452049	452076	4	AGAG	7	448598	449626	443598	454626
NAC	LOC114278867	448342	448356	5	TTTTT	3	448598	449626	443598	454626
NAC	LOC114278867	450248	450262	5	CTATG	3	448598	449626	443598	454626
NAC	LOC114278867	450364	450378	5	TTTTT	3	448598	449626	443598	454626
NAC	LOC114278867	448342	448359	6	TTTTTT	3	448598	449626	443598	454626
NAC	LOC114278867	451244	451261	6	ATATAT	3	448598	449626	443598	454626
NAC	LOC114278867	452049	452078	6	AGAGAG	5	448598	449626	443598	454626
NAC	LOC114279370	2360651	2360666	2	TC	8	2365224	2366100	2360224	2371100
NAC	LOC114279370	2361467	2361482	2	TA	8	2365224	2366100	2360224	2371100
NAC	LOC114279370	2365017	2365044	2	CA	14	2365224	2366100	2360224	2371100
NAC	LOC114279370	2366128	2366145	2	AG	9	2365224	2366100	2360224	2371100
NAC	LOC114279370	2366362	2366387	2	AG	13	2365224	2366100	2360224	2371100
NAC	LOC114279370	2366491	2366514	2	GA	12	2365224	2366100	2360224	2371100
NAC	LOC114279370	2362477	2362491	3	AAA	5	2365224	2366100	2360224	2371100
NAC	LOC114279370	2360651	2360666	4	TCTC	4	2365224	2366100	2360224	2371100
NAC	LOC114279370	2361467	2361482	4	TATA	4	2365224	2366100	2360224	2371100
NAC	LOC114279370	2362540	2362555	4	TTTA	4	2365224	2366100	2360224	2371100
NAC	LOC114279370	2363000	2363015	4	AAAT	4	2365224	2366100	2360224	2371100
NAC	LOC114279370	2365017	2365044	4	CACA	7	2365224	2366100	2360224	2371100
NAC	LOC114279370	2366128	2366143	4	AGAG	4	2365224	2366100	2360224	2371100
NAC	LOC114279370	2366362	2366385	4	AGAG	6	2365224	2366100	2360224	2371100
NAC	LOC114279370	2366478	2366493	4	GGAG	4	2365224	2366100	2360224	2371100
NAC	LOC114279370	2366494	2366513	4	AGAG	5	2365224	2366100	2360224	2371100
NAC	LOC114279370	2362477	2362491	5	AAAAA	3	2365224	2366100	2360224	2371100
NAC	LOC114279370	2365017	2365040	6	CACACA	4	2365224	2366100	2360224	2371100
NAC	LOC114279370	2365199	2365216	6	GATAGA	3	2365224	2366100	2360224	2371100
NAC	LOC114279370	2366128	2366145	6	AGAGAG	3	2365224	2366100	2360224	2371100
NAC	LOC114279370	2366362	2366385	6	AGAGAG	4	2365224	2366100	2360224	2371100
NAC	LOC114279370	2366491	2366514	6	GAGAGA	4	2365224	2366100	2360224	2371100
NAC	LOC114280399	1586705	1586720	2	AT	8	1589283	1590524	1584283	1595524
NAC	LOC114280399	1588786	1588805	2	AA	10	1589283	1590524	1584283	1595524
NAC	LOC114280399	1589154	1589169	2	AA	8	1589283	1590524	1584283	1595524
NAC	LOC114280399	1589199	1589222	2	TC	12	1589283	1590524	1584283	1595524
NAC	LOC114280399	1588786	1588806	3	AAA	7	1589283	1590524	1584283	1595524
NAC	LOC114280399	1589154	1589168	3	AAA	5	1589283	1590524	1584283	1595524
NAC	LOC114280399	1586705	1586720	4	ATAT	4	1589283	1590524	1584283	1595524
NAC	LOC114280399	1588786	1588805	4	AAAA	5	1589283	1590524	1584283	1595524
NAC	LOC114280399	1589154	1589169	4	AAAA	4	1589283	1590524	1584283	1595524
NAC	LOC114280399	1589199	1589222	4	TCTC	6	1589283	1590524	1584283	1595524
NAC	LOC114280399	1588786	1588805	5	AAAAA	4	1589283	1590524	1584283	1595524
NAC	LOC114280399	1589154	1589168	5	AAAAA	3	1589283	1590524	1584283	1595524
NAC	LOC114280399	1588786	1588803	6	AAAAAA	3	1589283	1590524	1584283	1595524
NAC	LOC114280399	1589199	1589222	6	TCTCTC	4	1589283	1590524	1584283	1595524
NAC	LOC114284091	957190	957207	2	TT	9	961180	963176	956180	968176
NAC	LOC114284091	958419	958436	2	AA	9	961180	963176	956180	968176
NAC	LOC114284091	960623	960642	2	AA	10	961180	963176	956180	968176
NAC	LOC114284091	963962	963987	2	AT	13	961180	963176	956180	968176
NAC	LOC114284091	957190	957207	3	TTT	6	961180	963176	956180	968176
NAC	LOC114284091	958419	958436	3	AAA	6	961180	963176	956180	968176
NAC	LOC114284091	960623	960640	3	AAA	6	961180	963176	956180	968176
NAC	LOC114284091	957190	957205	4	TTTT	4	961180	963176	956180	968176
NAC	LOC114284091	958419	958434	4	AAAA	4	961180	963176	956180	968176
NAC	LOC114284091	960623	960642	4	AAAA	5	961180	963176	956180	968176
NAC	LOC114284091	963962	963985	4	ATAT	6	961180	963176	956180	968176
NAC	LOC114284091	957190	957204	5	TTTTT	3	961180	963176	956180	968176
NAC	LOC114284091	958419	958433	5	AAAAA	3	961180	963176	956180	968176
NAC	LOC114284091	960623	960642	5	AAAAA	4	961180	963176	956180	968176
NAC	LOC114284091	966685	966699	5	GGGGT	3	961180	963176	956180	968176
NAC	LOC114284091	957190	957207	6	TTTTTT	3	961180	963176	956180	968176
NAC	LOC114284091	957796	957813	6	GTATGT	3	961180	963176	956180	968176
NAC	LOC114284091	958419	958436	6	AAAAAA	3	961180	963176	956180	968176
NAC	LOC114284091	960623	960640	6	AAAAAA	3	961180	963176	956180	968176
NAC	LOC114284091	963962	963985	6	ATATAT	4	961180	963176	956180	968176
NAC	LOC114284776	1447015	1447040	2	TA	13	1450909	1452690	1445909	1457690
NAC	LOC114284776	1454889	1454922	2	TT	17	1450909	1452690	1445909	1457690
NAC	LOC114284776	1455420	1455435	2	GA	8	1450909	1452690	1445909	1457690
NAC	LOC114284776	1456693	1456714	2	AT	11	1450909	1452690	1445909	1457690
NAC	LOC114284776	1457401	1457420	2	TA	10	1450909	1452690	1445909	1457690
NAC	LOC114284776	1454889	1454921	3	TTT	11	1450909	1452690	1445909	1457690
NAC	LOC114284776	1447015	1447038	4	TATA	6	1450909	1452690	1445909	1457690
NAC	LOC114284776	1448563	1448582	4	AAAT	5	1450909	1452690	1445909	1457690
NAC	LOC114284776	1454889	1454920	4	TTTT	8	1450909	1452690	1445909	1457690
NAC	LOC114284776	1455420	1455435	4	GAGA	4	1450909	1452690	1445909	1457690
NAC	LOC114284776	1456693	1456712	4	ATAT	5	1450909	1452690	1445909	1457690
NAC	LOC114284776	1457401	1457420	4	TATA	5	1450909	1452690	1445909	1457690
NAC	LOC114284776	1450840	1450854	5	TTTCT	3	1450909	1452690	1445909	1457690
NAC	LOC114284776	1453542	1453561	5	TTCTT	4	1450909	1452690	1445909	1457690
NAC	LOC114284776	1454889	1454918	5	TTTTT	6	1450909	1452690	1445909	1457690
NAC	LOC114284776	1456007	1456021	5	TTTCT	3	1450909	1452690	1445909	1457690
NAC	LOC114284776	1447015	1447038	6	TATATA	4	1450909	1452690	1445909	1457690
NAC	LOC114284776	1447500	1447517	6	AAAAAT	3	1450909	1452690	1445909	1457690
NAC	LOC114284776	1454889	1454918	6	TTTTTT	5	1450909	1452690	1445909	1457690
NAC	LOC114284776	1456693	1456710	6	ATATAT	3	1450909	1452690	1445909	1457690
NAC	LOC114284776	1457401	1457418	6	TATATA	3	1450909	1452690	1445909	1457690
NAC	LOC114287191	1144409	1144430	2	AT	11	1144652	1145814	1139652	1150814
NAC	LOC114287191	1146344	1146359	2	TT	8	1144652	1145814	1139652	1150814
NAC	LOC114287191	1148597	1148618	2	CT	11	1144652	1145814	1139652	1150814
NAC	LOC114287191	1149125	1149142	2	TA	9	1144652	1145814	1139652	1150814
NAC	LOC114287191	1146344	1146358	3	TTT	5	1144652	1145814	1139652	1150814
NAC	LOC114287191	1150052	1150066	3	AAT	5	1144652	1145814	1139652	1150814
NAC	LOC114287191	1150068	1150088	3	AAT	7	1144652	1145814	1139652	1150814
NAC	LOC114287191	1144409	1144428	4	ATAT	5	1144652	1145814	1139652	1150814
NAC	LOC114287191	1146344	1146359	4	TTTT	4	1144652	1145814	1139652	1150814
NAC	LOC114287191	1148597	1148616	4	CTCT	5	1144652	1145814	1139652	1150814
NAC	LOC114287191	1149125	1149140	4	TATA	4	1144652	1145814	1139652	1150814
NAC	LOC114287191	1150640	1150655	4	TTTA	4	1144652	1145814	1139652	1150814
NAC	LOC114287191	1146344	1146358	5	TTTTT	3	1144652	1145814	1139652	1150814
NAC	LOC114287191	1144409	1144426	6	ATATAT	3	1144652	1145814	1139652	1150814
NAC	LOC114287191	1148597	1148614	6	CTCTCT	3	1144652	1145814	1139652	1150814
NAC	LOC114287191	1149125	1149142	6	TATATA	3	1144652	1145814	1139652	1150814
NAC	LOC114287191	1150068	1150085	6	AATAAT	3	1144652	1145814	1139652	1150814
NAC	LOC114287191	1150305	1150322	6	AAAAAG	3	1144652	1145814	1139652	1150814
NAC	LOC114289011	421144	421161	2	GA	9	422866	426620	417866	431620
NAC	LOC114289011	426407	426442	2	AG	18	422866	426620	417866	431620
NAC	LOC114289011	429098	429115	2	TT	9	422866	426620	417866	431620
NAC	LOC114289011	430756	430777	2	AA	11	422866	426620	417866	431620
NAC	LOC114289011	423230	423247	3	TTG	6	422866	426620	417866	431620
NAC	LOC114289011	427798	427812	3	AAA	5	422866	426620	417866	431620
NAC	LOC114289011	428305	428319	3	ATA	5	422866	426620	417866	431620
NAC	LOC114289011	429098	429115	3	TTT	6	422866	426620	417866	431620
NAC	LOC114289011	430756	430776	3	AAA	7	422866	426620	417866	431620
NAC	LOC114289011	421144	421159	4	GAGA	4	422866	426620	417866	431620
NAC	LOC114289011	422342	422361	4	AAAT	5	422866	426620	417866	431620
NAC	LOC114289011	426407	426442	4	AGAG	9	422866	426620	417866	431620
NAC	LOC114289011	429098	429113	4	TTTT	4	422866	426620	417866	431620
NAC	LOC114289011	430756	430775	4	AAAA	5	422866	426620	417866	431620
NAC	LOC114289011	424078	424092	5	TTTTC	3	422866	426620	417866	431620
NAC	LOC114289011	427798	427812	5	AAAAA	3	422866	426620	417866	431620
NAC	LOC114289011	429098	429112	5	TTTTT	3	422866	426620	417866	431620
NAC	LOC114289011	430756	430775	5	AAAAA	4	422866	426620	417866	431620
NAC	LOC114289011	421144	421161	6	GAGAGA	3	422866	426620	417866	431620
NAC	LOC114289011	423230	423247	6	TTGTTG	3	422866	426620	417866	431620
NAC	LOC114289011	423468	423485	6	TTTTTA	3	422866	426620	417866	431620
NAC	LOC114289011	426407	426442	6	AGAGAG	6	422866	426620	417866	431620
NAC	LOC114289011	429098	429115	6	TTTTTT	3	422866	426620	417866	431620
NAC	LOC114289011	430756	430773	6	AAAAAA	3	422866	426620	417866	431620
NAC	LOC114292311	116639	116654	2	TA	8	117862	119355	112862	124355
NAC	LOC114292311	119407	119428	2	TC	11	117862	119355	112862	124355
NAC	LOC114292311	119160	119177	3	AAT	6	117862	119355	112862	124355
NAC	LOC114292311	113873	113888	4	CGGA	4	117862	119355	112862	124355
NAC	LOC114292311	116639	116654	4	TATA	4	117862	119355	112862	124355
NAC	LOC114292311	117970	117985	4	CGGA	4	117862	119355	112862	124355
NAC	LOC114292311	119407	119426	4	TCTC	5	117862	119355	112862	124355
NAC	LOC114292311	121114	121129	4	ATAA	4	117862	119355	112862	124355
NAC	LOC114292311	115050	115067	6	TTTTCT	3	117862	119355	112862	124355
NAC	LOC114292311	119160	119177	6	AATAAT	3	117862	119355	112862	124355
NAC	LOC114292311	119407	119424	6	TCTCTC	3	117862	119355	112862	124355
NAC	LOC114292311	109007	109024	2	TA	9	113925	119355	108925	124355
NAC	LOC114292311	112564	112587	2	TA	12	113925	119355	108925	124355
NAC	LOC114292311	116639	116654	2	TA	8	113925	119355	108925	124355
NAC	LOC114292311	119407	119428	2	TC	11	113925	119355	108925	124355
NAC	LOC114292311	119160	119177	3	AAT	6	113925	119355	108925	124355
NAC	LOC114292311	109007	109022	4	TATA	4	113925	119355	108925	124355
NAC	LOC114292311	112564	112587	4	TATA	6	113925	119355	108925	124355
NAC	LOC114292311	113873	113888	4	CGGA	4	113925	119355	108925	124355
NAC	LOC114292311	116639	116654	4	TATA	4	113925	119355	108925	124355
NAC	LOC114292311	117970	117985	4	CGGA	4	113925	119355	108925	124355
NAC	LOC114292311	119407	119426	4	TCTC	5	113925	119355	108925	124355
NAC	LOC114292311	121114	121129	4	ATAA	4	113925	119355	108925	124355
NAC	LOC114292311	110982	110996	5	TTTCT	3	113925	119355	108925	124355
NAC	LOC114292311	109007	109024	6	TATATA	3	113925	119355	108925	124355
NAC	LOC114292311	109144	109161	6	GTTTTG	3	113925	119355	108925	124355
NAC	LOC114292311	112564	112587	6	TATATA	4	113925	119355	108925	124355
NAC	LOC114292311	115050	115067	6	TTTTCT	3	113925	119355	108925	124355
NAC	LOC114292311	119160	119177	6	AATAAT	3	113925	119355	108925	124355
NAC	LOC114292311	119407	119424	6	TCTCTC	3	113925	119355	108925	124355
NAC	LOC114293556	863622	863639	2	TT	9	866134	869559	861134	874559
NAC	LOC114293556	868702	868717	2	AA	8	866134	869559	861134	874559
NAC	LOC114293556	869564	869579	2	AG	8	866134	869559	861134	874559
NAC	LOC114293556	871443	871458	2	TT	8	866134	869559	861134	874559
NAC	LOC114293556	873270	873289	2	GA	10	866134	869559	861134	874559
NAC	LOC114293556	873533	873552	2	AA	10	866134	869559	861134	874559
NAC	LOC114293556	863622	863639	3	TTT	6	866134	869559	861134	874559
NAC	LOC114293556	868702	868716	3	AAA	5	866134	869559	861134	874559
NAC	LOC114293556	871443	871457	3	TTT	5	866134	869559	861134	874559
NAC	LOC114293556	873533	873553	3	AAA	7	866134	869559	861134	874559
NAC	LOC114293556	861505	861520	4	TATT	4	866134	869559	861134	874559
NAC	LOC114293556	863440	863455	4	AAAT	4	866134	869559	861134	874559
NAC	LOC114293556	863622	863637	4	TTTT	4	866134	869559	861134	874559
NAC	LOC114293556	868702	868717	4	AAAA	4	866134	869559	861134	874559
NAC	LOC114293556	869564	869579	4	AGAG	4	866134	869559	861134	874559
NAC	LOC114293556	870793	870808	4	AAAT	4	866134	869559	861134	874559
NAC	LOC114293556	871443	871458	4	TTTT	4	866134	869559	861134	874559
NAC	LOC114293556	873270	873289	4	GAGA	5	866134	869559	861134	874559
NAC	LOC114293556	873533	873552	4	AAAA	5	866134	869559	861134	874559
NAC	LOC114293556	861638	861652	5	TATTT	3	866134	869559	861134	874559
NAC	LOC114293556	861875	861889	5	AAAAT	3	866134	869559	861134	874559
NAC	LOC114293556	863622	863636	5	TTTTT	3	866134	869559	861134	874559
NAC	LOC114293556	868514	868528	5	TTCCA	3	866134	869559	861134	874559
NAC	LOC114293556	868529	868548	5	TCCCA	4	866134	869559	861134	874559
NAC	LOC114293556	868702	868716	5	AAAAA	3	866134	869559	861134	874559
NAC	LOC114293556	870992	871011	5	TTTGG	4	866134	869559	861134	874559
NAC	LOC114293556	871443	871457	5	TTTTT	3	866134	869559	861134	874559
NAC	LOC114293556	873533	873552	5	AAAAA	4	866134	869559	861134	874559
NAC	LOC114293556	874297	874316	5	TTCTT	4	866134	869559	861134	874559
NAC	LOC114293556	862310	862327	6	AAAAAT	3	866134	869559	861134	874559
NAC	LOC114293556	863622	863639	6	TTTTTT	3	866134	869559	861134	874559
NAC	LOC114293556	871034	871051	6	TTTATT	3	866134	869559	861134	874559
NAC	LOC114293556	873270	873287	6	GAGAGA	3	866134	869559	861134	874559
NAC	LOC114293556	873533	873550	6	AAAAAA	3	866134	869559	861134	874559
NAC	LOC114305233	1718	1733	2	AC	8	3146	3786	1	8786
NAC	LOC114305233	1769	1790	2	GA	11	3146	3786	1	8786
NAC	LOC114305233	2956	2973	2	AT	9	3146	3786	1	8786
NAC	LOC114305233	3791	3806	2	AG	8	3146	3786	1	8786
NAC	LOC114305233	5388	5407	2	AT	10	3146	3786	1	8786
NAC	LOC114305233	5964	5979	2	AT	8	3146	3786	1	8786
NAC	LOC114305233	1483	1498	4	AAAT	4	3146	3786	1	8786
NAC	LOC114305233	1718	1733	4	ACAC	4	3146	3786	1	8786
NAC	LOC114305233	1769	1788	4	GAGA	5	3146	3786	1	8786
NAC	LOC114305233	2956	2971	4	ATAT	4	3146	3786	1	8786
NAC	LOC114305233	3791	3806	4	AGAG	4	3146	3786	1	8786
NAC	LOC114305233	5388	5407	4	ATAT	5	3146	3786	1	8786
NAC	LOC114305233	5964	5979	4	ATAT	4	3146	3786	1	8786
NAC	LOC114305233	639	656	6	TAACTA	3	3146	3786	1	8786
NAC	LOC114305233	1769	1786	6	GAGAGA	3	3146	3786	1	8786
NAC	LOC114305233	2956	2973	6	ATATAT	3	3146	3786	1	8786
NAC	LOC114305233	5388	5405	6	ATATAT	3	3146	3786	1	8786
NAC	LOC114305233	6254	6289	6	AAAAAC	6	3146	3786	1	8786
NAC	LOC114305295	560289	560304	2	TT	8	564763	572184	559763	577184
NAC	LOC114305295	566901	566920	2	AT	10	564763	572184	559763	577184
NAC	LOC114305295	571206	571229	2	AT	12	564763	572184	559763	577184
NAC	LOC114305295	560289	560303	3	TTT	5	564763	572184	559763	577184
NAC	LOC114305295	560316	560330	3	TTT	5	564763	572184	559763	577184
NAC	LOC114305295	560289	560304	4	TTTT	4	564763	572184	559763	577184
NAC	LOC114305295	566901	566920	4	ATAT	5	564763	572184	559763	577184
NAC	LOC114305295	569753	569768	4	AAAT	4	564763	572184	559763	577184
NAC	LOC114305295	571206	571229	4	ATAT	6	564763	572184	559763	577184
NAC	LOC114305295	575605	575620	4	ATAA	4	564763	572184	559763	577184
NAC	LOC114305295	560289	560303	5	TTTTT	3	564763	572184	559763	577184
NAC	LOC114305295	560316	560330	5	TTTTT	3	564763	572184	559763	577184
NAC	LOC114305295	567103	567122	5	AAAAG	4	564763	572184	559763	577184
NAC	LOC114305295	575363	575377	5	AACCC	3	564763	572184	559763	577184
NAC	LOC114305295	566901	566918	6	ATATAT	3	564763	572184	559763	577184
NAC	LOC114305295	568907	568924	6	TAACTA	3	564763	572184	559763	577184
NAC	LOC114305295	571206	571229	6	ATATAT	4	564763	572184	559763	577184
NAC	LOC114306036	95821	95835	5	TATTA	3	91196	95289	86196	100289
NAC	LOC114306036	90957	90980	6	TTTTTA	4	91196	95289	86196	100289
NAC	LOC114306433	519954	519969	2	TT	8	516392	517002	511392	522002
NAC	LOC114306433	520509	520530	2	TA	11	516392	517002	511392	522002
NAC	LOC114306433	521794	521809	2	TT	8	516392	517002	511392	522002
NAC	LOC114306433	519954	519968	3	TTT	5	516392	517002	511392	522002
NAC	LOC114306433	519973	519996	3	TCT	8	516392	517002	511392	522002
NAC	LOC114306433	521794	521808	3	TTT	5	516392	517002	511392	522002
NAC	LOC114306433	519954	519969	4	TTTT	4	516392	517002	511392	522002
NAC	LOC114306433	520509	520528	4	TATA	5	516392	517002	511392	522002
NAC	LOC114306433	521794	521809	4	TTTT	4	516392	517002	511392	522002
NAC	LOC114306433	519954	519968	5	TTTTT	3	516392	517002	511392	522002
NAC	LOC114306433	521794	521808	5	TTTTT	3	516392	517002	511392	522002
NAC	LOC114306433	519973	519996	6	TCTTCT	4	516392	517002	511392	522002
NAC	LOC114306433	520509	520526	6	TATATA	3	516392	517002	511392	522002
NAC	LOC114306444	543731	543750	2	AT	10	544442	546662	539442	551662
NAC	LOC114306444	549060	549074	3	TTA	5	544442	546662	539442	551662
NAC	LOC114306444	549530	549544	3	TTT	5	544442	546662	539442	551662
NAC	LOC114306444	543731	543750	4	ATAT	5	544442	546662	539442	551662
NAC	LOC114306444	549530	549544	5	TTTTT	3	544442	546662	539442	551662
NAC	LOC114306444	543731	543748	6	ATATAT	3	544442	546662	539442	551662
NAC	LOC114306444	546876	546893	6	GTTTTT	3	544442	546662	539442	551662
NAC	LOC114308515	2652851	2652866	2	TT	8	2654493	2656724	2649493	2661724
NAC	LOC114308515	2654900	2654919	2	TT	10	2654493	2656724	2649493	2661724
NAC	LOC114308515	2649807	2649821	3	AAA	5	2654493	2656724	2649493	2661724
NAC	LOC114308515	2652851	2652865	3	TTT	5	2654493	2656724	2649493	2661724
NAC	LOC114308515	2653236	2653250	3	CAT	5	2654493	2656724	2649493	2661724
NAC	LOC114308515	2654900	2654920	3	TTT	7	2654493	2656724	2649493	2661724
NAC	LOC114308515	2652851	2652866	4	TTTT	4	2654493	2656724	2649493	2661724
NAC	LOC114308515	2654900	2654919	4	TTTT	5	2654493	2656724	2649493	2661724
NAC	LOC114308515	2649807	2649821	5	AAAAA	3	2654493	2656724	2649493	2661724
NAC	LOC114308515	2651831	2651845	5	GTTTT	3	2654493	2656724	2649493	2661724
NAC	LOC114308515	2652100	2652119	5	GTTTT	4	2654493	2656724	2649493	2661724
NAC	LOC114308515	2652851	2652865	5	TTTTT	3	2654493	2656724	2649493	2661724
NAC	LOC114308515	2654900	2654919	5	TTTTT	4	2654493	2656724	2649493	2661724
NAC	LOC114308515	2654900	2654917	6	TTTTTT	3	2654493	2656724	2649493	2661724
NAC	LOC114308515	2656833	2656856	6	TGGTAT	4	2654493	2656724	2649493	2661724
NAC	LOC114309954	1718896	1718915	2	AA	10	1723139	1724773	1718139	1729773
NAC	LOC114309954	1718896	1718913	3	AAA	6	1723139	1724773	1718139	1729773
NAC	LOC114309954	1729725	1729739	3	TTT	5	1723139	1724773	1718139	1729773
NAC	LOC114309954	1718896	1718915	4	AAAA	5	1723139	1724773	1718139	1729773
NAC	LOC114309954	1722372	1722391	4	AATT	5	1723139	1724773	1718139	1729773
NAC	LOC114309954	1718896	1718915	5	AAAAA	4	1723139	1724773	1718139	1729773
NAC	LOC114309954	1729725	1729739	5	TTTTT	3	1723139	1724773	1718139	1729773
NAC	LOC114309954	1718896	1718913	6	AAAAAA	3	1723139	1724773	1718139	1729773
NAC	LOC114309954	1722443	1722460	6	ATAATT	3	1723139	1724773	1718139	1729773
NAC	LOC114310441	1676292	1676327	2	AT	18	1676895	1680055	1671895	1685055
NAC	LOC114310441	1677124	1677145	2	AT	11	1676895	1680055	1671895	1685055
NAC	LOC114310441	1679502	1679517	2	TT	8	1676895	1680055	1671895	1685055
NAC	LOC114310441	1681707	1681726	2	AG	10	1676895	1680055	1671895	1685055
NAC	LOC114310441	1684210	1684231	2	AG	11	1676895	1680055	1671895	1685055
NAC	LOC114310441	1679502	1679516	3	TTT	5	1676895	1680055	1671895	1685055
NAC	LOC114310441	1680884	1680898	3	TTT	5	1676895	1680055	1671895	1685055
NAC	LOC114310441	1676292	1676327	4	ATAT	9	1676895	1680055	1671895	1685055
NAC	LOC114310441	1676546	1676561	4	TTTA	4	1676895	1680055	1671895	1685055
NAC	LOC114310441	1677124	1677143	4	ATAT	5	1676895	1680055	1671895	1685055
NAC	LOC114310441	1679502	1679517	4	TTTT	4	1676895	1680055	1671895	1685055
NAC	LOC114310441	1681707	1681726	4	AGAG	5	1676895	1680055	1671895	1685055
NAC	LOC114310441	1684210	1684229	4	AGAG	5	1676895	1680055	1671895	1685055
NAC	LOC114310441	1679502	1679516	5	TTTTT	3	1676895	1680055	1671895	1685055
NAC	LOC114310441	1680884	1680898	5	TTTTT	3	1676895	1680055	1671895	1685055
NAC	LOC114310441	1681076	1681090	5	AAATT	3	1676895	1680055	1671895	1685055
NAC	LOC114310441	1675726	1675743	6	AATGTT	3	1676895	1680055	1671895	1685055
NAC	LOC114310441	1676292	1676327	6	ATATAT	6	1676895	1680055	1671895	1685055
NAC	LOC114310441	1677124	1677141	6	ATATAT	3	1676895	1680055	1671895	1685055
NAC	LOC114310441	1677323	1677340	6	TTTTTG	3	1676895	1680055	1671895	1685055
NAC	LOC114310441	1681707	1681724	6	AGAGAG	3	1676895	1680055	1671895	1685055
NAC	LOC114310441	1684210	1684227	6	AGAGAG	3	1676895	1680055	1671895	1685055
NAC	LOC114315851	412755	412770	2	TT	8	411198	412578	406198	417578
NAC	LOC114315851	412755	412769	3	TTT	5	411198	412578	406198	417578
NAC	LOC114315851	412755	412770	4	TTTT	4	411198	412578	406198	417578
NAC	LOC114315851	413032	413051	4	TTAT	5	411198	412578	406198	417578
NAC	LOC114315851	412755	412769	5	TTTTT	3	411198	412578	406198	417578
NAC	LOC114315851	414822	414836	5	TTGGA	3	411198	412578	406198	417578
NAC	LOC114315851	411177	411194	6	GAGATA	3	411198	412578	406198	417578
NAC	LOC114315851	411195	411212	6	GAGATG	3	411198	412578	406198	417578
NAC	LOC114315851	415277	415294	6	ATAATT	3	411198	412578	406198	417578
NAC	LOC114315851	416394	416411	6	CGACAT	3	411198	412578	406198	417578
NAC	LOC114318209	726770	726787	2	TC	9	730421	731758	725421	736758
NAC	LOC114318209	730241	730258	2	CT	9	730421	731758	725421	736758
NAC	LOC114318209	731087	731102	2	TT	8	730421	731758	725421	736758
NAC	LOC114318209	734213	734230	2	AA	9	730421	731758	725421	736758
NAC	LOC114318209	736553	736570	2	AA	9	730421	731758	725421	736758
[truncated: 3,198 more rows]
