# Supplementary material for: Identification and Development of Pathogen- and Pest-Specific Defense–Resistance-Associated SSR Marker Candidates Assisted by Machine Learning and Discovery of Putative QTL Hotspots in Camellia sinensis
Source: Plants (Basel). 2026 Feb 2;15(3):454. doi: 10.3390/plants15030454 (PMC12899447; doi:10.3390/plants15030454)
Supplement: Supplementary file 1 [file plants-15-00454-s001.zip › Supplementary File S5.xlsx]

## Sheet: MotifLen_Z_Stats
motif_len	Count	Mean_Z	Median_Z	Min_Z	Max_Z
2	366	2.93212	2.88561	1.66427	5.4297
6	104	2.85927	2.82789	1.7726	4.96135
5	87	2.88277	2.84299	1.84006	4.53963
3	50	2.83767	2.83544	1.84006	4.31032
4	26	2.9652	3.01828	1.9604	3.99375

## Sheet: SSR_per_Disease
pathogen or pest	n
Exobasidium vexan	453
Empoasca onukii	56
Ectropis obliqua	49
Acaphylla theae	35
Empoasca vitis	29
Colletotrichum camelliae	9
Colletotrichum fructicola	2

## Sheet: Repeats per gene
gene or protein	Count	Sum_Repeats	Mean_Repeats	Median_Repeats	Min_Repeats	Max_Repeats	SD_Repeats
WRKY	188	1574	8.37234	8	4	21	3.14867
PRX	79	671	8.49367	8	4	22	3.49679
NAC	56	452	8.07143	9	4	15	3.2689
PR1	45	353	7.84444	8	4	17	3.54808
CHI	34	307	9.02941	9	4	19	3.16692
LRR	28	232	8.28571	8	4	16	2.85264
AMAT	23	181	7.86957	9	3	12	2.84931
EBOS	21	167	7.95238	8	4	13	2.94068
LOX	16	121	7.5625	8	4	13	3.03246
UGT91A1	11	93	8.45455	9	4	16	3.29738
HCT	11	84	7.63636	8	4	12	3.47197
RPM1	10	81	8.1	8.5	4	12	3.10734
RPS2	9	74	8.22222	8	4	14	2.81859
CsERF105	9	73	8.11111	8	4	15	3.51584
GLP	6	62	10.3333	9.5	4	21	5.78504
At1g67980	7	61	8.71429	9	5	11	2.05866
GDS	6	61	10.1667	10	5	17	3.97073
STS14	6	51	8.5	8	4	15	4.23084
RF45	6	49	8.16667	8	4	11	2.40139
PBL7	5	47	9.4	8	5	19	5.59464
JAZ1	6	46	7.66667	9	4	10	2.87518
AQUA21	5	40	8	8	4	12	2.82843
FACT	5	40	8	9	4	10	2.34521
R1A-4	4	34	8.5	6.5	4	17	5.91608
HHT	4	31	7.75	8	4	11	2.87228
BAHD-DCR	4	30	7.5	6.5	4	13	4.04145
BEAT	4	28	7	6.5	4	11	3.55903
CYP74B24	3	23	7.66667	8	4	11	3.51188
CcoAOMT	2	20	10	10	9	11	1.41421
PIP2.2	2	19	9.5	9.5	9	10	0.707107
ACT	2	18	9	9	6	12	4.24264
BAHD-AT	2	18	9	9	9	9	0
ERF8	2	17	8.5	8.5	8	9	0.707107
CsOPR3	2	16	8	8	4	12	5.65685
UGT94ES	2	12	6	6	4	8	2.82843
MAPK17	1	11	11	11	11	11
RPP13	2	11	5.5	5.5	4	7	2.12132
CPRX	1	10	10	10	10	10
VS	1	10	10	10	10	10
AOC	1	9	9	9	9	9
At4g26220	1	8	8	8	8	8
PKS-ER	1	5	5	5	5	5

## Sheet: Correlation vs Z_analyses
N	Pearson_Correlation	Spearman_Correlation
633	-0.0241446	-0.0177709

## Sheet: Motif len per gene_protein fami
gene or protein	motif_len	Count
ACT	3	1
ACT	6	1
AMAT	2	16
AMAT	5	4
AMAT	6	2
AMAT	3	1
AOC	2	1
AQUA21	2	4
AQUA21	6	1
At1g67980	2	5
At1g67980	3	1
At1g67980	6	1
At4g26220	2	1
BAHD-AT	2	2
BAHD-DCR	2	1
BAHD-DCR	3	1
BAHD-DCR	5	1
BAHD-DCR	6	1
BEAT	2	1
BEAT	3	1
BEAT	5	1
BEAT	6	1
CPRX	2	1
CYP74B24	2	2
CYP74B24	5	1
CcoAOMT	2	1
CcoAOMT	6	1
CHI	2	20
CHI	3	5
CHI	6	5
CHI	5	3
CHI	4	1
CsERF105	2	6
CsERF105	5	2
CsERF105	6	1
EBOS	2	11
EBOS	6	4
EBOS	3	3
EBOS	5	3
ERF8	2	2
FACT	2	4
FACT	5	1
GDS	2	4
GDS	4	1
GDS	6	1
GLP	2	3
GLP	4	1
GLP	5	1
GLP	6	1
HCT	2	5
HCT	5	3
HCT	6	2
HCT	3	1
HHT	2	3
HHT	5	1
JAZ1	2	3
JAZ1	3	1
JAZ1	5	1
JAZ1	6	1
LOX	2	8
LOX	5	4
LOX	3	2
LOX	6	2
LRR	2	20
LRR	5	4
LRR	6	2
LRR	3	1
LRR	4	1
MAPK17	2	1
NAC	2	32
NAC	6	11
NAC	5	9
NAC	3	4
CsOPR3	2	1
CsOPR3	6	1
PBL7	2	2
PBL7	6	2
PBL7	4	1
PIP2.2	2	2
PKS-ER	5	1
PR1	2	23
PR1	6	10
PR1	5	8
PR1	3	3
PR1	4	1
PRX	2	42
PRX	6	14
PRX	3	10
PRX	5	9
PRX	4	4
R1A-4	6	2
R1A-4	2	1
R1A-4	4	1
RF45	2	5
RF45	5	1
RPM1	2	6
RPM1	6	2
RPM1	3	1
RPM1	5	1
RPP13	4	2
RPS2	2	6
RPS2	3	1
RPS2	5	1
RPS2	6	1
STS14	2	2
STS14	5	2
STS14	3	1
STS14	6	1
UGT91A1	2	5
UGT91A1	6	3
UGT91A1	3	2
UGT91A1	4	1
UGT94ES	2	1
UGT94ES	6	1
VS	2	1
WRKY	2	112
WRKY	6	29
WRKY	5	25
WRKY	4	12
WRKY	3	10

## Sheet: SSR_per_QTL
pQTL_ID	n
pQTL-Scaffold303-3	10
pQTL-Scaffold293-3	7
pQTL-Scaffold3046-2	7
pQTL-Scaffold610-2	7
pQTL-Scaffold1939-4	6
pQTL-Scaffold1993-1	6
pQTL-Scaffold502-2	6
pQTL-Scaffold507-1	6
pQTL-Scaffold1085-1	5
pQTL-Scaffold1104-1	5
pQTL-Scaffold1163-1	5
pQTL-Scaffold1939-3	5
pQTL-Scaffold2031-1	5
pQTL-Scaffold2181-1	5
pQTL-Scaffold2220-1	5
pQTL-Scaffold2766-4	5
pQTL-Scaffold2838-1	5
pQTL-Scaffold2840-1	5
pQTL-Scaffold293-1	5
pQTL-Scaffold2936-1	5
pQTL-Scaffold2982-3	5
pQTL-Scaffold3046-1	5
pQTL-Scaffold3081-1	5
pQTL-Scaffold3698-1	5
pQTL-Scaffold507-2	5
pQTL-Scaffold566-1	5
pQTL-Scaffold628-1	5
pQTL-Scaffold720-1	5
pQTL-Scaffold7573-1	5
pQTL-Scaffold844-1	5
pQTL-Scaffold851-2	5
pQTL-Scaffold874-1	5
pQTL-Scaffold9015-1	5
pQTL-Scaffold1125-1	4
pQTL-Scaffold1163-2	4
pQTL-Scaffold1170-1	4
pQTL-Scaffold1175-1	4
pQTL-Scaffold120-4	4
pQTL-Scaffold1304-3	4
pQTL-Scaffold1329-1	4
pQTL-Scaffold1329-2	4
pQTL-Scaffold146-3	4
pQTL-Scaffold146-5	4
pQTL-Scaffold1516-1	4
pQTL-Scaffold1571-1	4
pQTL-Scaffold1709-1	4
pQTL-Scaffold1851-1	4
pQTL-Scaffold1857-2	4
pQTL-Scaffold2440-2	4
pQTL-Scaffold261-1	4
pQTL-Scaffold287-1	4
pQTL-Scaffold293-2	4
pQTL-Scaffold303-1	4
pQTL-Scaffold303-2	4
pQTL-Scaffold3206-1	4
pQTL-Scaffold355-1	4
pQTL-Scaffold51-2	4
pQTL-Scaffold5359-3	4
pQTL-Scaffold5400-1	4
pQTL-Scaffold610-1	4
pQTL-Scaffold694-1	4
pQTL-Scaffold736-1	4
pQTL-Scaffold782-1	4
pQTL-Scaffold869-1	4
pQTL-Scaffold869-3	4
pQTL-Scaffold985-1	4
pQTL-Scaffold11425-2	3
pQTL-Scaffold120-1	3
pQTL-Scaffold1345-2	3
pQTL-Scaffold140-2	3
pQTL-Scaffold1443-1	3
pQTL-Scaffold146-1	3
pQTL-Scaffold1460-2	3
pQTL-Scaffold1598-1	3
pQTL-Scaffold1939-1	3
pQTL-Scaffold1966-1	3
pQTL-Scaffold2142-1	3
pQTL-Scaffold219-1	3
pQTL-Scaffold2766-2	3
pQTL-Scaffold293-4	3
pQTL-Scaffold295-1	3
pQTL-Scaffold2982-1	3
pQTL-Scaffold3245-1	3
pQTL-Scaffold435-1	3
pQTL-Scaffold4382-1	3
pQTL-Scaffold4430-2	3
pQTL-Scaffold4571-1	3
pQTL-Scaffold4768-1	3
pQTL-Scaffold4916-1	3
pQTL-Scaffold5400-2	3
pQTL-Scaffold720-2	3
pQTL-Scaffold7725-3	3
pQTL-Scaffold8336-1	3
pQTL-Scaffold851-1	3
pQTL-Scaffold9306-2	3
pQTL-Scaffold1048-2	2
pQTL-Scaffold1048-3	2
pQTL-Scaffold1060-1	2
pQTL-Scaffold1060-2	2
pQTL-Scaffold1078-1	2
pQTL-Scaffold1078-2	2
pQTL-Scaffold1093-1	2
pQTL-Scaffold11425-1	2
pQTL-Scaffold1167-1	2
pQTL-Scaffold1182-1	2
pQTL-Scaffold1197-1	2
pQTL-Scaffold120-2	2
pQTL-Scaffold132-2	2
pQTL-Scaffold1379-1	2
pQTL-Scaffold140-1	2
pQTL-Scaffold1417-1	2
pQTL-Scaffold1430-1	2
pQTL-Scaffold146-2	2
pQTL-Scaffold1460-1	2
pQTL-Scaffold1466-1	2
pQTL-Scaffold1539-1	2
pQTL-Scaffold1539-3	2
pQTL-Scaffold1651-2	2
pQTL-Scaffold1770-1	2
pQTL-Scaffold1857-3	2
pQTL-Scaffold1939-2	2
pQTL-Scaffold2005-1	2
pQTL-Scaffold2070-1	2
pQTL-Scaffold2112-1	2
pQTL-Scaffold2322-1	2
pQTL-Scaffold2322-2	2
pQTL-Scaffold2360-1	2
pQTL-Scaffold2398-1	2
pQTL-Scaffold2440-1	2
pQTL-Scaffold2513-1	2
pQTL-Scaffold268-1	2
pQTL-Scaffold2776-1	2
pQTL-Scaffold2859-1	2
pQTL-Scaffold2859-2	2
pQTL-Scaffold2982-2	2
pQTL-Scaffold3046-3	2
pQTL-Scaffold3128-1	2
pQTL-Scaffold316-1	2
pQTL-Scaffold3229-1	2
pQTL-Scaffold3436-1	2
pQTL-Scaffold3436-2	2
pQTL-Scaffold3491-1	2
pQTL-Scaffold3740-1	2
pQTL-Scaffold4055-3	2
pQTL-Scaffold4055-4	2
pQTL-Scaffold4055-6	2
pQTL-Scaffold4098-1	2
pQTL-Scaffold4145-1	2
pQTL-Scaffold4382-2	2
pQTL-Scaffold4430-1	2
pQTL-Scaffold4430-3	2
pQTL-Scaffold4449-1	2
pQTL-Scaffold5003-1	2
pQTL-Scaffold502-1	2
pQTL-Scaffold5359-2	2
pQTL-Scaffold628-2	2
pQTL-Scaffold681-2	2
pQTL-Scaffold681-3	2
pQTL-Scaffold717-1	2
pQTL-Scaffold720-3	2
pQTL-Scaffold7642-1	2
pQTL-Scaffold779-1	2
pQTL-Scaffold8336-2	2
pQTL-Scaffold9042-1	2
pQTL-Scaffold9064-1	2
pQTL-Scaffold9237-1	2
pQTL-Scaffold9306-1	2
pQTL-Scaffold981-1	2
pQTL-Scaffold996-1	2
pQTL-Scaffold1048-1	1
pQTL-Scaffold1125-2	1
pQTL-Scaffold1141-1	1
pQTL-Scaffold1199-1	1
pQTL-Scaffold120-3	1
pQTL-Scaffold1290-1	1
pQTL-Scaffold1304-1	1
pQTL-Scaffold1304-2	1
pQTL-Scaffold132-1	1
pQTL-Scaffold1329-3	1
pQTL-Scaffold1345-1	1
pQTL-Scaffold1443-2	1
pQTL-Scaffold146-4	1
pQTL-Scaffold1539-2	1
pQTL-Scaffold1651-1	1
pQTL-Scaffold1804-1	1
pQTL-Scaffold1804-2	1
pQTL-Scaffold1821-1	1
pQTL-Scaffold1857-1	1
pQTL-Scaffold228-1	1
pQTL-Scaffold230-1	1
pQTL-Scaffold231-1	1
pQTL-Scaffold2360-2	1
pQTL-Scaffold237-1	1
pQTL-Scaffold238-1	1
pQTL-Scaffold2408-1	1
pQTL-Scaffold247-1	1
pQTL-Scaffold251-1	1
pQTL-Scaffold2555-1	1
pQTL-Scaffold2608-1	1
pQTL-Scaffold2615-1	1
pQTL-Scaffold2615-2	1
pQTL-Scaffold2616-1	1
pQTL-Scaffold2616-2	1
pQTL-Scaffold2628-1	1
pQTL-Scaffold2762-1	1
pQTL-Scaffold2766-1	1
pQTL-Scaffold2766-3	1
pQTL-Scaffold287-2	1
pQTL-Scaffold2881-1	1
pQTL-Scaffold2881-2	1
pQTL-Scaffold3038-1	1
pQTL-Scaffold3038-2	1
pQTL-Scaffold322-1	1
pQTL-Scaffold322-2	1
pQTL-Scaffold3284-1	1
pQTL-Scaffold3460-1	1
pQTL-Scaffold35-1	1
pQTL-Scaffold35-2	1
pQTL-Scaffold3500-1	1
pQTL-Scaffold4-1	1
pQTL-Scaffold4055-1	1
pQTL-Scaffold4055-2	1
pQTL-Scaffold4055-5	1
pQTL-Scaffold4127-1	1
pQTL-Scaffold4138-1	1
pQTL-Scaffold426-1	1
pQTL-Scaffold435-2	1
pQTL-Scaffold4449-2	1
pQTL-Scaffold46-1	1
pQTL-Scaffold475-1	1
pQTL-Scaffold491-1	1
pQTL-Scaffold491-2	1
pQTL-Scaffold497-1	1
pQTL-Scaffold51-1	1
pQTL-Scaffold5204-1	1
pQTL-Scaffold5359-1	1
pQTL-Scaffold570-1	1
pQTL-Scaffold570-2	1
pQTL-Scaffold643-1	1
pQTL-Scaffold681-1	1
pQTL-Scaffold7100-1	1
pQTL-Scaffold7100-2	1
pQTL-Scaffold7100-3	1
pQTL-Scaffold7725-1	1
pQTL-Scaffold7725-2	1
pQTL-Scaffold7725-4	1
pQTL-Scaffold794-1	1
pQTL-Scaffold815-1	1
pQTL-Scaffold851-3	1
pQTL-Scaffold869-2	1
pQTL-Scaffold9306-3	1
pQTL-Scaffold974-1	1
pQTL-Scaffold974-2	1
pQTL-Scaffold979-1	1
pQTL-Scaffold985-2	1

## Sheet: Motif_Count
motif	n
AA	123
TT	82
AAAAA	45
AT	39
TA	31
TC	31
TTTTT	26
AAA	24
AAAAAA	19
GA	19
AG	16
TCTCTC	14
CT	12
GAGAGA	11
AGAGAG	9
TTT	9
ATATAT	8
TTTTTT	8
AAAA	6
TCTC	5
AC	4
CTCTCT	4
GAGA	4
TG	4
TTC	4
TTCTTC	4
AAAAT	3
AAG	3
AAGAAG	3
AGAG	3
CA	3
CCCCC	3
TATATA	3
AAAAAT	2
ACACAC	2
ATA	2
ATAATA	2
ATCAA	2
CCCCCC	2
CTCT	2
GAA	2
TCT	2
TCTTCT	2
TGTG	2
TGTGTG	2
TTTTC	2
AAAGA	1
AAAGAA	1
AATA	1
ACAC	1
AGA	1
AGAAGA	1
AGAGGA	1
ATTA	1
ATTATT	1
CAAAA	1
CACA	1
CC	1
CCA	1
CCC	1
CGGGG	1
CTC	1
CTGAT	1
CTTTT	1
GAAGAA	1
GAGGCA	1
GGTTGT	1
GT	1
TATTT	1
TCTATC	1
TTATTA	1

## Sheet: MotifLen_per_path-pest
pathogen or pest	motif_len	Count
Acaphylla theae	2	18
Acaphylla theae	6	8
Acaphylla theae	3	4
Acaphylla theae	4	4
Acaphylla theae	5	1
Colletotrichum fructicola	2	1
Colletotrichum fructicola	6	1
Colletotrichum camelliae	2	6
Colletotrichum camelliae	5	2
Colletotrichum camelliae	6	1
Ectropis obliqua	2	27
Ectropis obliqua	5	11
Ectropis obliqua	6	6
Ectropis obliqua	3	5
Empoasca onukii	2	38
Empoasca onukii	6	8
Empoasca onukii	5	5
Empoasca onukii	3	4
Empoasca onukii	4	1
Empoasca vitis	2	13
Empoasca vitis	5	6
Empoasca vitis	6	6
Empoasca vitis	3	2
Empoasca vitis	4	2
Exobasidium vexan	2	263
Exobasidium vexan	6	74
Exobasidium vexan	5	62
Exobasidium vexan	3	35
Exobasidium vexan	4	19

## Sheet: Gnene vs Motif
Gene or Protein	AA	TT	AAAAA	AT	GA	TC	AAA	AAAAAA	AG	TTTTT	AAAA	TA	TCTCTC	GAGAGA	AGAGAG	ATATAT	CT	TG	AAAAT	TTT	AAAAAT	TCTC	TTC	TTCTTC	ATCAA	CCCCC	CCCCCC	GAGA	TATATA	TGTG	TGTGTG	ATA	ATAATA	CCA	CTCTCT	AAG	AAGAAG	TTTTTT	AGAGGA	AC	CA	CTC	GAA	GAAGAA	CTGAT	AGAG	CGGGG	ATTATT	CAAAA
WRKY	41	22	13	12	10	10	7	6	6	6	5	2	3	4	3	3	3	3	0	1	0	1	0	0	2	2	2	2	2	2	2	0	0	0	1	1	1	1	0	1	1	0	0	0	0	0	0	0	0
PRX	21	7	6	1	0	6	7	5	1	2	0	3	4	0	1	0	1	1	1	0	0	2	2	2	0	0	0	0	0	0	0	0	0	0	0	0	0	0	0	1	0	0	0	0	0	1	0	0	0
NAC	9	4	5	1	4	5	3	2	2	1	0	4	2	3	1	0	2	0	0	0	0	0	0	0	0	1	0	0	0	0	0	0	0	0	0	0	0	0	0	0	0	0	0	0	0	0	0	1	1
PR1	6	6	5	3	2	1	2	2	2	2	0	2	1	1	1	1	0	0	0	1	2	0	0	0	0	0	0	1	0	0	0	0	0	0	0	0	0	1	0	1	0	0	0	0	0	0	0	0	0
CHI	7	2	2	3	0	2	2	1	1	1	1	2	1	0	1	0	1	0	0	2	0	0	0	0	0	0	0	0	0	0	0	0	0	0	1	0	0	1	0	1	1	1	0	0	0	0	0	0	0
LRR	8	8	2	0	2	1	0	0	0	2	0	1	0	2	0	0	0	0	0	0	0	1	0	0	0	0	0	0	0	0	0	0	0	0	0	0	0	0	0	0	0	0	1	0	0	0	0	0	0
AMAT	7	2	1	2	0	2	0	0	0	1	0	3	2	0	0	0	0	0	2	0	0	0	0	0	0	0	0	0	0	0	0	0	0	1	0	0	0	0	0	0	0	0	0	0	0	0	0	0	0
EBOS	2	5	1	1	0	0	1	1	1	2	0	1	0	0	0	1	1	0	0	1	0	0	0	0	0	0	0	0	0	0	0	0	0	0	0	0	0	1	0	0	0	0	1	1	0	0	0	0	0
LOX	4	3	3	1	0	0	1	1	0	1	0	0	0	0	0	0	0	0	0	1	0	0	0	0	0	0	0	0	0	0	0	0	0	0	0	0	0	1	0	0	0	0	0	0	0	0	0	0	0
HCT	1	1	1	2	0	0	1	1	0	1	0	1	0	0	0	1	0	0	0	0	0	0	0	0	0	0	0	0	0	0	0	0	0	0	0	0	0	0	0	0	0	0	0	0	0	0	1	0	0
UGT91A1	2	0	0	0	0	2	0	0	0	0	0	0	0	0	0	0	1	0	0	0	0	0	1	1	0	0	0	0	0	0	0	0	0	0	1	0	0	0	0	0	0	0	0	0	0	0	0	0	0
RPM1	0	1	0	2	0	1	0	0	0	1	0	2	0	0	0	0	0	0	0	0	0	0	0	0	0	0	0	0	1	0	0	1	1	0	0	0	0	0	0	0	0	0	0	0	0	0	0	0	0
RPS2	1	5	0	0	0	0	0	0	0	1	0	0	0	0	0	0	0	0	0	1	0	0	0	0	0	0	0	0	0	0	0	0	0	0	0	0	0	1	0	0	0	0	0	0	0	0	0	0	0
CsERF105	2	2	1	2	0	0	0	0	0	1	0	0	0	0	0	1	0	0	0	0	0	0	0	0	0	0	0	0	0	0	0	0	0	0	0	0	0	0	0	0	0	0	0	0	0	0	0	0	0
At1g67980	1	2	0	1	0	0	0	0	1	0	0	0	0	0	0	0	0	0	0	0	0	0	0	0	0	0	0	0	0	0	0	0	0	0	0	1	1	0	0	0	0	0	0	0	0	0	0	0	0
GDS	0	0	0	0	0	0	0	0	1	0	0	2	0	0	1	0	1	0	0	0	0	0	0	0	0	0	0	0	0	0	0	0	0	0	0	0	0	0	0	0	0	0	0	0	0	1	0	0	0
JAZ1	2	0	1	0	0	0	0	0	0	0	0	1	0	0	0	0	0	0	0	0	0	0	1	1	0	0	0	0	0	0	0	0	0	0	0	0	0	0	0	0	0	0	0	0	0	0	0	0	0
RF45	2	1	1	1	0	0	0	0	0	0	0	1	0	0	0	0	0	0	0	0	0	0	0	0	0	0	0	0	0	0	0	0	0	0	0	0	0	0	0	0	0	0	0	0	0	0	0	0	0
STS14	0	2	0	0	0	0	0	0	0	2	0	0	0	0	0	0	0	0	0	1	0	0	0	0	0	0	0	0	0	0	0	0	0	0	0	0	0	1	0	0	0	0	0	0	0	0	0	0	0
GLP	1	0	1	0	1	0	0	0	0	0	0	0	0	1	0	0	0	0	0	0	0	0	0	0	0	0	0	1	0	0	0	0	0	0	0	0	0	0	0	0	1	0	0	0	0	0	0	0	0
FACT	0	1	0	0	0	0	0	0	0	0	0	3	0	0	0	0	0	0	0	0	0	0	0	0	0	0	0	0	0	0	0	0	0	0	0	0	0	0	0	0	0	0	0	0	1	0	0	0	0
AQUA21	1	0	0	1	0	0	0	0	0	0	0	1	0	0	0	0	1	0	0	0	0	0	0	0	0	0	0	0	0	0	0	0	0	0	1	0	0	0	0	0	0	0	0	0	0	0	0	0	0
PBL7	1	0	0	0	0	1	0	0	0	0	0	0	1	0	0	0	0	0	0	0	0	1	0	0	0	0	0	0	0	0	0	0	0	0	0	0	0	0	0	0	0	0	0	0	0	0	0	0	0
HHT	1	2	1	0	0	0	0	0	0	0	0	0	0	0	0	0	0	0	0	0	0	0	0	0	0	0	0	0	0	0	0	0	0	0	0	0	0	0	0	0	0	0	0	0	0	0	0	0	0
BAHD-DCR	0	1	0	0	0	0	0	0	0	1	0	0	0	0	0	0	0	0	0	1	0	0	0	0	0	0	0	0	0	0	0	0	0	0	0	0	0	1	0	0	0	0	0	0	0	0	0	0	0
BEAT	1	0	1	0	0	0	0	0	0	0	0	0	0	0	0	0	0	0	0	0	0	0	0	0	0	0	0	0	0	0	0	0	0	0	0	1	1	0	0	0	0	0	0	0	0	0	0	0	0
R1A-4	0	0	0	0	0	0	0	0	1	0	0	0	0	0	1	0	0	0	0	0	0	0	0	0	0	0	0	0	0	0	0	0	0	0	0	0	0	0	0	0	0	0	0	0	0	1	0	0	0
CYP74B24	1	1	0	0	0	0	0	0	0	1	0	0	0	0	0	0	0	0	0	0	0	0	0	0	0	0	0	0	0	0	0	0	0	0	0	0	0	0	0	0	0	0	0	0	0	0	0	0	0
ACT	0	0	0	0	0	0	0	0	0	0	0	0	0	0	0	0	0	0	0	0	0	0	0	0	0	0	0	0	0	0	0	1	1	0	0	0	0	0	0	0	0	0	0	0	0	0	0	0	0
BAHD-AT	0	0	0	1	0	0	0	0	0	0	0	1	0	0	0	0	0	0	0	0	0	0	0	0	0	0	0	0	0	0	0	0	0	0	0	0	0	0	0	0	0	0	0	0	0	0	0	0	0
CcoAOMT	1	0	0	0	0	0	0	0	0	0	0	0	0	0	0	0	0	0	0	0	0	0	0	0	0	0	0	0	0	0	0	0	0	0	0	0	0	0	1	0	0	0	0	0	0	0	0	0	0
ERF8	0	1	0	0	0	0	0	0	0	0	0	0	0	0	0	0	1	0	0	0	0	0	0	0	0	0	0	0	0	0	0	0	0	0	0	0	0	0	0	0	0	0	0	0	0	0	0	0	0
CsOPR3	0	0	0	1	0	0	0	0	0	0	0	0	0	0	0	1	0	0	0	0	0	0	0	0	0	0	0	0	0	0	0	0	0	0	0	0	0	0	0	0	0	0	0	0	0	0	0	0	0
PIP2.2	0	1	0	0	0	0	0	0	0	0	0	1	0	0	0	0	0	0	0	0	0	0	0	0	0	0	0	0	0	0	0	0	0	0	0	0	0	0	0	0	0	0	0	0	0	0	0	0	0
RPP13	0	0	0	0	0	0	0	0	0	0	0	0	0	0	0	0	0	0	0	0	0	0	0	0	0	0	0	0	0	0	0	0	0	0	0	0	0	0	0	0	0	0	0	0	0	0	0	0	0
UGT94ES	0	1	0	0	0	0	0	0	0	0	0	0	0	0	0	0	0	0	0	0	0	0	0	0	0	0	0	0	0	0	0	0	0	0	0	0	0	0	0	0	0	0	0	0	0	0	0	0	0
AOC	0	0	0	1	0	0	0	0	0	0	0	0	0	0	0	0	0	0	0	0	0	0	0	0	0	0	0	0	0	0	0	0	0	0	0	0	0	0	0	0	0	0	0	0	0	0	0	0	0
At4g26220	0	1	0	0	0	0	0	0	0	0	0	0	0	0	0	0	0	0	0	0	0	0	0	0	0	0	0	0	0	0	0	0	0	0	0	0	0	0	0	0	0	0	0	0	0	0	0	0	0
CPRX	0	0	0	1	0	0	0	0	0	0	0	0	0	0	0	0	0	0	0	0	0	0	0	0	0	0	0	0	0	0	0	0	0	0	0	0	0	0	0	0	0	0	0	0	0	0	0	0	0
MAPK17	0	0	0	1	0	0	0	0	0	0	0	0	0	0	0	0	0	0	0	0	0	0	0	0	0	0	0	0	0	0	0	0	0	0	0	0	0	0	0	0	0	0	0	0	0	0	0	0	0
PKS-ER	0	0	0	0	0	0	0	0	0	0	0	0	0	0	0	0	0	0	0	0	0	0	0	0	0	0	0	0	0	0	0	0	0	0	0	0	0	0	0	0	0	0	0	0	0	0	0	0	0
VS	0	0	0	1	0	0	0	0	0	0	0	0	0	0	0	0	0	0	0	0	0	0	0	0	0	0	0	0	0	0	0	0	0	0	0	0	0	0	0	0	0	0	0	0	0	0	0	0	0
[truncated: 23 more columns]

## Sheet: Gene vs Motif (%)
Gene or Protein	AA	TT	AAAAA	AT	GA	TC	AAA	AAAAAA	AG	TTTTT	AAAA	TA	TCTCTC	GAGAGA	AGAGAG	ATATAT	CT	TG	AAAAT	TTT	AAAAAT	TCTC	TTC	TTCTTC	ATCAA	CCCCC	CCCCCC	GAGA	TATATA	TGTG	TGTGTG	ATA	ATAATA	CCA	CTCTCT	AAG	AAGAAG	TTTTTT	AGAGGA	AC	CA	CTC	GAA	GAAGAA	CTGAT	AGAG	CGGGG	ATTATT	CAAAA
HCT	9.09091	9.09091	9.09091	18.1818	0	0	9.09091	9.09091	0	9.09091	0	9.09091	0	0	0	9.09091	0	0	0	0	0	0	0	0	0	0	0	0	0	0	0	0	0	0	0	0	0	0	0	0	0	0	0	0	0	0	9.09091	0	0
UGT91A1	18.1818	0	0	0	0	18.1818	0	0	0	0	0	0	0	0	0	0	9.09091	0	0	0	0	0	9.09091	9.09091	0	0	0	0	0	0	0	0	0	0	9.09091	0	0	0	0	0	0	0	0	0	0	0	0	0	0
WRKY	21.8085	11.7021	6.91489	6.38298	5.31915	5.31915	3.7234	3.19149	3.19149	3.19149	2.65957	1.06383	1.59574	2.12766	1.59574	1.59574	1.59574	1.59574	0	0.531915	0	0.531915	0	0	1.06383	1.06383	1.06383	1.06383	1.06383	1.06383	1.06383	0	0	0	0.531915	0.531915	0.531915	0.531915	0	0.531915	0.531915	0	0	0	0	0	0	0	0
PRX	26.5823	8.86076	7.59494	1.26582	0	7.59494	8.86076	6.32911	1.26582	2.53165	0	3.79747	5.06329	0	1.26582	0	1.26582	1.26582	1.26582	0	0	2.53165	2.53165	2.53165	0	0	0	0	0	0	0	0	0	0	0	0	0	0	0	1.26582	0	0	0	0	0	1.26582	0	0	0
NAC	16.0714	7.14286	8.92857	1.78571	7.14286	8.92857	5.35714	3.57143	3.57143	1.78571	0	7.14286	3.57143	5.35714	1.78571	0	3.57143	0	0	0	0	0	0	0	0	1.78571	0	0	0	0	0	0	0	0	0	0	0	0	0	0	0	0	0	0	0	0	0	1.78571	1.78571
LRR	28.5714	28.5714	7.14286	0	7.14286	3.57143	0	0	0	7.14286	0	3.57143	0	7.14286	0	0	0	0	0	0	0	3.57143	0	0	0	0	0	0	0	0	0	0	0	0	0	0	0	0	0	0	0	0	3.57143	0	0	0	0	0	0
AMAT	30.4348	8.69565	4.34783	8.69565	0	8.69565	0	0	0	4.34783	0	13.0435	8.69565	0	0	0	0	0	8.69565	0	0	0	0	0	0	0	0	0	0	0	0	0	0	4.34783	0	0	0	0	0	0	0	0	0	0	0	0	0	0	0
CHI	20.5882	5.88235	5.88235	8.82353	0	5.88235	5.88235	2.94118	2.94118	2.94118	2.94118	5.88235	2.94118	0	2.94118	0	2.94118	0	0	5.88235	0	0	0	0	0	0	0	0	0	0	0	0	0	0	2.94118	0	0	2.94118	0	2.94118	2.94118	2.94118	0	0	0	0	0	0	0
PR1	13.3333	13.3333	11.1111	6.66667	4.44444	2.22222	4.44444	4.44444	4.44444	4.44444	0	4.44444	2.22222	2.22222	2.22222	2.22222	0	0	0	2.22222	4.44444	0	0	0	0	0	0	2.22222	0	0	0	0	0	0	0	0	0	2.22222	0	2.22222	0	0	0	0	0	0	0	0	0
EBOS	9.52381	23.8095	4.7619	4.7619	0	0	4.7619	4.7619	4.7619	9.52381	0	4.7619	0	0	0	4.7619	4.7619	0	0	4.7619	0	0	0	0	0	0	0	0	0	0	0	0	0	0	0	0	0	4.7619	0	0	0	0	4.7619	4.7619	0	0	0	0	0
RPS2	11.1111	55.5556	0	0	0	0	0	0	0	11.1111	0	0	0	0	0	0	0	0	0	11.1111	0	0	0	0	0	0	0	0	0	0	0	0	0	0	0	0	0	11.1111	0	0	0	0	0	0	0	0	0	0	0
LOX	25	18.75	18.75	6.25	0	0	6.25	6.25	0	6.25	0	0	0	0	0	0	0	0	0	6.25	0	0	0	0	0	0	0	0	0	0	0	0	0	0	0	0	0	6.25	0	0	0	0	0	0	0	0	0	0	0
FACT	0	20	0	0	0	0	0	0	0	0	0	60	0	0	0	0	0	0	0	0	0	0	0	0	0	0	0	0	0	0	0	0	0	0	0	0	0	0	0	0	0	0	0	0	20	0	0	0	0
At1g67980	14.2857	28.5714	0	14.2857	0	0	0	0	14.2857	0	0	0	0	0	0	0	0	0	0	0	0	0	0	0	0	0	0	0	0	0	0	0	0	0	0	14.2857	14.2857	0	0	0	0	0	0	0	0	0	0	0	0
CsERF105	22.2222	22.2222	11.1111	22.2222	0	0	0	0	0	11.1111	0	0	0	0	0	11.1111	0	0	0	0	0	0	0	0	0	0	0	0	0	0	0	0	0	0	0	0	0	0	0	0	0	0	0	0	0	0	0	0	0
GDS	0	0	0	0	0	0	0	0	16.6667	0	0	33.3333	0	0	16.6667	0	16.6667	0	0	0	0	0	0	0	0	0	0	0	0	0	0	0	0	0	0	0	0	0	0	0	0	0	0	0	0	16.6667	0	0	0
HHT	25	50	25	0	0	0	0	0	0	0	0	0	0	0	0	0	0	0	0	0	0	0	0	0	0	0	0	0	0	0	0	0	0	0	0	0	0	0	0	0	0	0	0	0	0	0	0	0	0
JAZ1	33.3333	0	16.6667	0	0	0	0	0	0	0	0	16.6667	0	0	0	0	0	0	0	0	0	0	16.6667	16.6667	0	0	0	0	0	0	0	0	0	0	0	0	0	0	0	0	0	0	0	0	0	0	0	0	0
RF45	33.3333	16.6667	16.6667	16.6667	0	0	0	0	0	0	0	16.6667	0	0	0	0	0	0	0	0	0	0	0	0	0	0	0	0	0	0	0	0	0	0	0	0	0	0	0	0	0	0	0	0	0	0	0	0	0
RPM1	0	10	0	20	0	10	0	0	0	10	0	20	0	0	0	0	0	0	0	0	0	0	0	0	0	0	0	0	10	0	0	10	10	0	0	0	0	0	0	0	0	0	0	0	0	0	0	0	0
STS14	0	33.3333	0	0	0	0	0	0	0	33.3333	0	0	0	0	0	0	0	0	0	16.6667	0	0	0	0	0	0	0	0	0	0	0	0	0	0	0	0	0	16.6667	0	0	0	0	0	0	0	0	0	0	0
ACT	0	0	0	0	0	0	0	0	0	0	0	0	0	0	0	0	0	0	0	0	0	0	0	0	0	0	0	0	0	0	0	50	50	0	0	0	0	0	0	0	0	0	0	0	0	0	0	0	0
AOC	0	0	0	100	0	0	0	0	0	0	0	0	0	0	0	0	0	0	0	0	0	0	0	0	0	0	0	0	0	0	0	0	0	0	0	0	0	0	0	0	0	0	0	0	0	0	0	0	0
AQUA21	20	0	0	20	0	0	0	0	0	0	0	20	0	0	0	0	20	0	0	0	0	0	0	0	0	0	0	0	0	0	0	0	0	0	20	0	0	0	0	0	0	0	0	0	0	0	0	0	0
At4g26220	0	100	0	0	0	0	0	0	0	0	0	0	0	0	0	0	0	0	0	0	0	0	0	0	0	0	0	0	0	0	0	0	0	0	0	0	0	0	0	0	0	0	0	0	0	0	0	0	0
BAHD-AT	0	0	0	50	0	0	0	0	0	0	0	50	0	0	0	0	0	0	0	0	0	0	0	0	0	0	0	0	0	0	0	0	0	0	0	0	0	0	0	0	0	0	0	0	0	0	0	0	0
BAHD-DCR	0	25	0	0	0	0	0	0	0	25	0	0	0	0	0	0	0	0	0	25	0	0	0	0	0	0	0	0	0	0	0	0	0	0	0	0	0	25	0	0	0	0	0	0	0	0	0	0	0
BEAT	25	0	25	0	0	0	0	0	0	0	0	0	0	0	0	0	0	0	0	0	0	0	0	0	0	0	0	0	0	0	0	0	0	0	0	25	25	0	0	0	0	0	0	0	0	0	0	0	0
CPRX	0	0	0	100	0	0	0	0	0	0	0	0	0	0	0	0	0	0	0	0	0	0	0	0	0	0	0	0	0	0	0	0	0	0	0	0	0	0	0	0	0	0	0	0	0	0	0	0	0
CYP74B24	33.3333	33.3333	0	0	0	0	0	0	0	33.3333	0	0	0	0	0	0	0	0	0	0	0	0	0	0	0	0	0	0	0	0	0	0	0	0	0	0	0	0	0	0	0	0	0	0	0	0	0	0	0
CcoAOMT	50	0	0	0	0	0	0	0	0	0	0	0	0	0	0	0	0	0	0	0	0	0	0	0	0	0	0	0	0	0	0	0	0	0	0	0	0	0	50	0	0	0	0	0	0	0	0	0	0
ERF8	0	50	0	0	0	0	0	0	0	0	0	0	0	0	0	0	50	0	0	0	0	0	0	0	0	0	0	0	0	0	0	0	0	0	0	0	0	0	0	0	0	0	0	0	0	0	0	0	0
GLP	16.6667	0	16.6667	0	16.6667	0	0	0	0	0	0	0	0	16.6667	0	0	0	0	0	0	0	0	0	0	0	0	0	16.6667	0	0	0	0	0	0	0	0	0	0	0	0	16.6667	0	0	0	0	0	0	0	0
MAPK17	0	0	0	100	0	0	0	0	0	0	0	0	0	0	0	0	0	0	0	0	0	0	0	0	0	0	0	0	0	0	0	0	0	0	0	0	0	0	0	0	0	0	0	0	0	0	0	0	0
CsOPR3	0	0	0	50	0	0	0	0	0	0	0	0	0	0	0	50	0	0	0	0	0	0	0	0	0	0	0	0	0	0	0	0	0	0	0	0	0	0	0	0	0	0	0	0	0	0	0	0	0
PBL7	20	0	0	0	0	20	0	0	0	0	0	0	20	0	0	0	0	0	0	0	0	20	0	0	0	0	0	0	0	0	0	0	0	0	0	0	0	0	0	0	0	0	0	0	0	0	0	0	0
PIP2.2	0	50	0	0	0	0	0	0	0	0	0	50	0	0	0	0	0	0	0	0	0	0	0	0	0	0	0	0	0	0	0	0	0	0	0	0	0	0	0	0	0	0	0	0	0	0	0	0	0
PKS-ER	0	0	0	0	0	0	0	0	0	0	0	0	0	0	0	0	0	0	0	0	0	0	0	0	0	0	0	0	0	0	0	0	0	0	0	0	0	0	0	0	0	0	0	0	0	0	0	0	0
R1A-4	0	0	0	0	0	0	0	0	25	0	0	0	0	0	25	0	0	0	0	0	0	0	0	0	0	0	0	0	0	0	0	0	0	0	0	0	0	0	0	0	0	0	0	0	0	25	0	0	0
RPP13	0	0	0	0	0	0	0	0	0	0	0	0	0	0	0	0	0	0	0	0	0	0	0	0	0	0	0	0	0	0	0	0	0	0	0	0	0	0	0	0	0	0	0	0	0	0	0	0	0
UGT94ES	0	50	0	0	0	0	0	0	0	0	0	0	0	0	0	0	0	0	0	0	0	0	0	0	0	0	0	0	0	0	0	0	0	0	0	0	0	0	0	0	0	0	0	0	0	0	0	0	0
VS	0	0	0	100	0	0	0	0	0	0	0	0	0	0	0	0	0	0	0	0	0	0	0	0	0	0	0	0	0	0	0	0	0	0	0	0	0	0	0	0	0	0	0	0	0	0	0	0	0
[truncated: 23 more columns]
