# Supplementary material for: Identification and Development of Pathogen- and Pest-Specific Defense–Resistance-Associated SSR Marker Candidates Assisted by Machine Learning and Discovery of Putative QTL Hotspots in Camellia sinensis
Source: Plants (Basel). 2026 Feb 2;15(3):454. doi: 10.3390/plants15030454 (PMC12899447; doi:10.3390/plants15030454)
Supplement: Supplementary file 1 [file plants-15-00454-s001.zip › Supplementary File S6.xlsx]

## Sheet: Distance_Stats
Count	Mean_Distance	Median_Distance	Min_Distance	Max_Distance	SD_Distance
633	1437.66	874	0	4970	1512.18

## Sheet: region_main_summary
region_main	n
genic	196
intergenic	437

## Sheet: sub_region_summary
sub_region	n
distal_intergenic	5
downstream	229
intron	196
promoter_upstream	203

## Sheet: SSR_annotated
GenBank	loc_id	motif_len	motif	repeats	start	end	dist_to_gene	strand	gene_start	gene_end	hs_start	hs_end	max_z	n_windows	gene-protein	phatogen or pest	reference	aa motif	scaffold	pQTL_ID	window_start	window_end	gff_seqname	gff_gene_start	gff_gene_end	gene_type	gene_match	region_main	sub_region
SDRB01000110.1	LOC114261105	2	AT	9	648047	648064	1864	-	645772	646183	647272	648271	2.7747	6	CHI	Exobasidium vexans	Singh et al. 2019		Scaffold140	pQTL-Scaffold140-1	640772	651183	NW_021024600.1	644187	646224	gene	gene_matched	intergenic	downstream
SDRB01000110.1	LOC114261105	2	AG	10	648065	648084	1882	-	645772	646183	647272	648271	2.7747	6	CHI	Exobasidium vexans	Singh et al. 2019		Scaffold140	pQTL-Scaffold140-1	640772	651183	NW_021024600.1	644187	646224	gene	gene_matched	intergenic	downstream
SDRB01000110.1	LOC114261111	6	AGAGAG	5	709052	709081	2111	-	711192	711471	708692	710191	2.65165	14	CHI	Exobasidium vexans	Singh et al. 2019		Scaffold140	pQTL-Scaffold140-2	706192	716471	NW_021024600.1	710276	711656	gene	gene_matched	intergenic	promoter_upstream
SDRB01000110.1	LOC114261111	2	TA	8	709325	709340	1852	-	711192	711471	708692	710191	2.65165	14	CHI	Exobasidium vexans	Singh et al. 2019		Scaffold140	pQTL-Scaffold140-2	706192	716471	NW_021024600.1	710276	711656	gene	gene_matched	intergenic	promoter_upstream
SDRB01000110.1	LOC114261111	2	AA	8	710023	710038	1154	-	711192	711471	708692	710191	2.65165	14	CHI	Exobasidium vexans	Singh et al. 2019		Scaffold140	pQTL-Scaffold140-2	706192	716471	NW_021024600.1	710276	711656	gene	gene_matched	intergenic	promoter_upstream
SDRB01001663.1	LOC114272308	2	CT	12	974742	974765	1780	-	971706	972962	974206	975705	3.01511	16	CHI	Exobasidium vexans	Singh et al. 2019		Scaffold2220	pQTL-Scaffold2220-1	966706	977962	NW_021026153.1	971628	972965	gene	gene_matched	intergenic	downstream
SDRB01001663.1	LOC114272308	6	CTCTCT	4	974742	974765	1780	-	971706	972962	974206	975705	3.01511	16	CHI	Exobasidium vexans	Singh et al. 2019		Scaffold2220	pQTL-Scaffold2220-1	966706	977962	NW_021026153.1	971628	972965	gene	gene_matched	intergenic	downstream
SDRB01001663.1	LOC114272308	6	TCTCTC	5	974902	974931	1940	-	971706	972962	974206	975705	3.01511	16	CHI	Exobasidium vexans	Singh et al. 2019		Scaffold2220	pQTL-Scaffold2220-1	966706	977962	NW_021026153.1	971628	972965	gene	gene_matched	intergenic	downstream
SDRB01001663.1	LOC114272308	2	TC	15	974902	974931	1940	-	971706	972962	974206	975705	3.01511	16	CHI	Exobasidium vexans	Singh et al. 2019		Scaffold2220	pQTL-Scaffold2220-1	966706	977962	NW_021026153.1	971628	972965	gene	gene_matched	intergenic	downstream
SDRB01001663.1	LOC114272308	2	TA	10	974932	974951	1970	-	971706	972962	974206	975705	3.01511	16	CHI	Exobasidium vexans	Singh et al. 2019		Scaffold2220	pQTL-Scaffold2220-1	966706	977962	NW_021026153.1	971628	972965	gene	gene_matched	intergenic	downstream
SDRB01001919.1	LOC114277130	2	AA	8	105160	105175	2357	-	102734	102803	104234	105733	2.98425	14	CHI	Exobasidium vexans	Singh et al. 2019		Scaffold2608	pQTL-Scaffold2608-1	97734	107803	NW_021026409.1	100962	102835	gene	gene_matched	intergenic	downstream
SDRB01001925.1	LOC114277355	3	AAA	8	178091	178114	1048	+	179162	179609	177162	178661	2.87419	16	CHI	Exobasidium vexans	Singh et al. 2019		Scaffold2615	pQTL-Scaffold2615-1	174162	184609	NW_021026415.1	179125	183007	gene	gene_matched	intergenic	promoter_upstream
SDRB01002029.1	LOC114278570	2	AC	10	1257901	1257920	38	+	1257425	1257863	1256925	1258424	2.43057	4	CHI	Exobasidium vexans	Singh et al. 2019		Scaffold2762	pQTL-Scaffold2762-1	1252425	1262863	NW_021026519.1	1257393	1258735	gene	gene_matched	genic	intron
SDRB01002215.1	LOC114281380	2	TT	8	1151515	1151530	651	-	1150562	1150864	1150562	1152061	2.99148	16	CHI	Exobasidium vexans	Singh et al. 2019		Scaffold3038	pQTL-Scaffold3038-2	1145562	1155864	NW_021026705.1	1143126	1150909	gene	gene_matched	intergenic	downstream
SDRB01002215.1	LOC114281381	2	AA	9	1130584	1130601	1434	-	1132035	1132437	1130035	1131534	3.01511	16	CHI	Exobasidium vexans	Singh et al. 2019		Scaffold3038	pQTL-Scaffold3038-1	1127035	1137437	NW_021026705.1	1131240	1132496	gene	gene_matched	intergenic	promoter_upstream
SDRB01002366.1	LOC114283241	2	AT	11	1070173	1070194	1791	-	1071985	1072168	1069485	1070984	3.01511	16	CHI	Exobasidium vexans	Singh et al. 2019		Scaffold3284	pQTL-Scaffold3284-1	1066985	1077168	NW_021026856.1	1067743	1072168	gene	gene_matched	genic	intron
SDRB01002870.1	LOC114289655	3	CTC	10	77635	77664	0	+	77439	77919	77439	78438	3.71958	6	CHI	Exobasidium vexans	Singh et al. 2019		Scaffold4098	pQTL-Scaffold4098-1	72439	82919	NW_021027360.1	77401	78798	gene	gene_matched	genic	intron
SDRB01002870.1	LOC114289655	2	CA	10	77957	77976	38	+	77439	77919	77439	78438	3.71958	6	CHI	Exobasidium vexans	Singh et al. 2019		Scaffold4098	pQTL-Scaffold4098-1	72439	82919	NW_021027360.1	77401	78798	gene	gene_matched	genic	intron
SDRB01004392.1	LOC114299173	3	AAA	19	494796	494852	1207	+	493178	493589	494178	495677	2.95171	16	CHI	Exobasidium vexans	Singh et al. 2019		Scaffold7100	pQTL-Scaffold7100-3	488178	498589	NW_021028882.1	493149	494486	gene	gene_matched	intergenic	downstream
SDRB01004392.1	LOC114299174	2	AT	13	464511	464536	2091	+	466627	467038	463627	465126	2.1693	12	CHI	Exobasidium vexans	Singh et al. 2019		Scaffold7100	pQTL-Scaffold7100-2	461627	472038	NW_021028882.1	466576	467940	gene	gene_matched	intergenic	promoter_upstream
SDRB01004392.1	LOC114299180	2	AA	8	424984	424999	1992	+	422972	422992	424472	425971	2.91332	16	CHI	Exobasidium vexans	Singh et al. 2019		Scaffold7100	pQTL-Scaffold7100-1	417972	427992	NW_021028882.1	422972	424229	gene	gene_matched	intergenic	downstream
SDRB01005232.1	LOC114301208	2	AA	11	258	279	3120	-	3399	3723	1	1000	2.10326	8	CHI	Exobasidium vexans	Singh et al. 2019		Scaffold9015	pQTL-Scaffold9015-1	1	8723	NW_021029722.1	2555	3752	gene	gene_matched	intergenic	promoter_upstream
SDRB01005232.1	LOC114301208	5	AAAAA	4	258	277	3122	-	3399	3723	1	1000	2.10326	8	CHI	Exobasidium vexans	Singh et al. 2019		Scaffold9015	pQTL-Scaffold9015-1	1	8723	NW_021029722.1	2555	3752	gene	gene_matched	intergenic	promoter_upstream
SDRB01005232.1	LOC114301208	4	AAAA	10	375	414	2985	-	3399	3723	1	1000	2.10326	8	CHI	Exobasidium vexans	Singh et al. 2019		Scaffold9015	pQTL-Scaffold9015-1	1	8723	NW_021029722.1	2555	3752	gene	gene_matched	intergenic	promoter_upstream
SDRB01005232.1	LOC114301208	5	AAAAA	8	375	414	2985	-	3399	3723	1	1000	2.10326	8	CHI	Exobasidium vexans	Singh et al. 2019		Scaffold9015	pQTL-Scaffold9015-1	1	8723	NW_021029722.1	2555	3752	gene	gene_matched	intergenic	promoter_upstream
SDRB01005232.1	LOC114301208	6	AAAAAA	7	375	416	2983	-	3399	3723	1	1000	2.10326	8	CHI	Exobasidium vexans	Singh et al. 2019		Scaffold9015	pQTL-Scaffold9015-1	1	8723	NW_021029722.1	2555	3752	gene	gene_matched	intergenic	promoter_upstream
SDRB01005241.1	LOC114301266	6	TTTTTT	4	322685	322708	3775	+	326483	326784	321983	323482	2.51792	12	CHI	Exobasidium vexans	Singh et al. 2019		Scaffold9042	pQTL-Scaffold9042-1	321483	331784	NW_021029731.1	326425	328116	gene	gene_matched	intergenic	promoter_upstream
SDRB01005241.1	LOC114301266	3	TTT	8	322685	322708	3775	+	326483	326784	321983	323482	2.51792	12	CHI	Exobasidium vexans	Singh et al. 2019		Scaffold9042	pQTL-Scaffold9042-1	321483	331784	NW_021029731.1	326425	328116	gene	gene_matched	intergenic	promoter_upstream
SDRB01005362.1	LOC114301399	2	AA	8	407171	407186	2467	-	409653	409920	406653	408152	2.78898	12	CHI	Exobasidium vexans	Singh et al. 2019		Scaffold9306	pQTL-Scaffold9306-3	404653	414920	NW_021029852.1	407808	409968	gene	gene_matched	intergenic	promoter_upstream
SDRB01005362.1	LOC114301402	2	AA	11	259309	259330	4844	-	264174	264441	259174	260173	5.21392	8	CHI	Exobasidium vexans	Singh et al. 2019		Scaffold9306	pQTL-Scaffold9306-1	259174	269441	NW_021029852.1	262644	264496	gene	gene_matched	intergenic	promoter_upstream
SDRB01005362.1	LOC114301402	2	TC	9	259484	259501	4673	-	264174	264441	259174	260173	5.21392	8	CHI	Exobasidium vexans	Singh et al. 2019		Scaffold9306	pQTL-Scaffold9306-1	259174	269441	NW_021029852.1	262644	264496	gene	gene_matched	intergenic	promoter_upstream
SDRB01005362.1	LOC114301402	2	TT	13	261973	261998	2176	-	264174	264441	261174	262673	2.23454	6	CHI	Exobasidium vexans	Singh et al. 2019		Scaffold9306	pQTL-Scaffold9306-2	259174	269441	NW_021029852.1	262644	264496	gene	gene_matched	intergenic	promoter_upstream
SDRB01005362.1	LOC114301402	3	TTT	9	261973	261999	2175	-	264174	264441	261174	262673	2.23454	6	CHI	Exobasidium vexans	Singh et al. 2019		Scaffold9306	pQTL-Scaffold9306-2	259174	269441	NW_021029852.1	262644	264496	gene	gene_matched	intergenic	promoter_upstream
SDRB01005362.1	LOC114301402	5	TTTTT	5	261973	261997	2177	-	264174	264441	261174	262673	2.23454	6	CHI	Exobasidium vexans	Singh et al. 2019		Scaffold9306	pQTL-Scaffold9306-2	259174	269441	NW_021029852.1	262644	264496	gene	gene_matched	intergenic	promoter_upstream
SDRB01000092.1	LOC114257446	5	TTTTT	4	390312	390331	3526	-	384131	386786	389631	391130	2.42727	16	LRR	Exobasidium vexans	Singh et al. 2019		Scaffold120	pQTL-Scaffold120-2	379131	391786	NW_021024582.1	381898	387043	gene	gene_matched	intergenic	downstream
SDRB01000092.1	LOC114257446	2	AA	8	390501	390516	3715	-	384131	386786	387131	388130	2.42727	16	LRR	Exobasidium vexans	Singh et al. 2019		Scaffold120	pQTL-Scaffold120-1	379131	391786	NW_021024582.1	381898	387043	gene	gene_matched	intergenic	downstream
SDRB01000092.1	LOC114257446	2	AA	9	387779	387796	993	-	384131	386786	387131	388130	2.75942	8	LRR	Exobasidium vexans	Singh et al. 2019		Scaffold120	pQTL-Scaffold120-1	379131	391786	NW_021024582.1	381898	387043	gene	gene_matched	intergenic	downstream
SDRB01000092.1	LOC114257446	2	TT	11	390312	390333	3526	-	384131	386786	389631	391130	2.42727	16	LRR	Exobasidium vexans	Singh et al. 2019		Scaffold120	pQTL-Scaffold120-2	379131	391786	NW_021024582.1	381898	387043	gene	gene_matched	intergenic	downstream
SDRB01000092.1	LOC114257446	2	TT	9	387303	387320	517	-	384131	386786	387131	388130	2.75942	8	LRR	Exobasidium vexans	Singh et al. 2019		Scaffold120	pQTL-Scaffold120-1	379131	391786	NW_021024582.1	381898	387043	gene	gene_matched	intergenic	downstream
SDRB01000103.1	LOC114259056	2	TT	8	269661	269676	1101	-	265899	268560	268899	270398	2.55386	16	LRR	Exobasidium vexans	Singh et al. 2019		Scaffold132	pQTL-Scaffold132-1	260899	273560	NW_021024593.1	265304	268560	gene	gene_matched	intergenic	downstream
SDRB01000103.1	LOC114259087	5	TTTTT	4	433290	433309	3948	-	428144	429342	432644	434143	3.12186	16	LRR	Exobasidium vexans	Singh et al. 2019		Scaffold132	pQTL-Scaffold132-2	423144	434342	NW_021024593.1	426783	429342	gene	gene_matched	intergenic	downstream
SDRB01000103.1	LOC114259087	2	TT	10	433290	433309	3948	-	428144	429342	432644	434143	3.12186	16	LRR	Exobasidium vexans	Singh et al. 2019		Scaffold132	pQTL-Scaffold132-2	423144	434342	NW_021024593.1	426783	429342	gene	gene_matched	intergenic	downstream
SDRB01000179.1	LOC114284248	2	AA	8	1039461	1039476	2828	+	1036429	1036633	1039429	1040428	3.20524	8	LRR	Exobasidium vexans	Singh et al. 2019		Scaffold231	pQTL-Scaffold231-1	1031429	1041633	NW_021024669.1	1036429	1045077	gene	gene_matched	genic	intron
SDRB01000183.1	LOC114285385	2	TT	9	1102434	1102451	2276	+	1099240	1100158	1101740	1103239	2.90616	16	LRR	Exobasidium vexans	Singh et al. 2019		Scaffold237	pQTL-Scaffold237-1	1094240	1105158	NW_021024673.1	1099240	1105452	gene	gene_matched	genic	intron
SDRB01000199.1	LOC114290434	6	GAGAGA	4	443068	443091	21	-	442957	443047	440957	443956	2.0226	32	LRR	Exobasidium vexans	Singh et al. 2019		Scaffold261	pQTL-Scaffold261-1	437957	448047	NW_021024689.1	381078	443123	gene	gene_matched	genic	intron
SDRB01000199.1	LOC114290434	6	GAGAGA	4	443068	443091	21	-	442957	443047	440957	443956	2.0226	32	LRR	Exobasidium vexans	Singh et al. 2019		Scaffold261	pQTL-Scaffold261-1	437957	448047	NW_021024689.1	381078	443123	gene	gene_matched	genic	intron
SDRB01000199.1	LOC114290434	2	GA	12	443068	443091	21	-	442957	443047	440957	443956	2.0226	32	LRR	Exobasidium vexans	Singh et al. 2019		Scaffold261	pQTL-Scaffold261-1	437957	448047	NW_021024689.1	381078	443123	gene	gene_matched	genic	intron
SDRB01000199.1	LOC114290434	2	GA	12	443068	443091	21	-	442957	443047	440957	443956	2.0226	32	LRR	Exobasidium vexans	Singh et al. 2019		Scaffold261	pQTL-Scaffold261-1	437957	448047	NW_021024689.1	381078	443123	gene	gene_matched	genic	intron
SDRB01000344.1	LOC114308486	5	AAAAA	4	1013006	1013025	2034	-	1009816	1010972	1012316	1014815	2.28527	28	LRR	Exobasidium vexans	Singh et al. 2019		Scaffold435	pQTL-Scaffold435-1	1004816	1015972	NW_021024834.1	1008047	1011460	gene	gene_matched	intergenic	downstream
SDRB01000344.1	LOC114308486	2	AA	10	1013006	1013025	2034	-	1009816	1010972	1012316	1014815	2.28527	28	LRR	Exobasidium vexans	Singh et al. 2019		Scaffold435	pQTL-Scaffold435-1	1004816	1015972	NW_021024834.1	1008047	1011460	gene	gene_matched	intergenic	downstream
SDRB01000344.1	LOC114308486	2	TT	9	1014284	1014301	3312	-	1009816	1010972	1012316	1014815	2.28527	28	LRR	Exobasidium vexans	Singh et al. 2019		Scaffold435	pQTL-Scaffold435-1	1004816	1015972	NW_021024834.1	1008047	1011460	gene	gene_matched	intergenic	downstream
SDRB01000768.1	LOC114321387	2	AA	9	372768	372785	1544	-	374329	375217	371829	373328	2.40604	16	LRR	Exobasidium vexans	Singh et al. 2019		Scaffold979	pQTL-Scaffold979-1	369329	380217	NW_021025258.1	373136	375217	gene	gene_matched	intergenic	promoter_upstream
SDRB01001369.1	LOC114266299	2	AA	8	55786	55801	2360	-	50780	53426	55280	56779	3.3282	16	LRR	Exobasidium vexans	Singh et al. 2019		Scaffold1804	pQTL-Scaffold1804-1	45780	58426	NW_021025859.1	49833	53502	gene	gene_matched	intergenic	downstream
SDRB01001369.1	LOC114266309	2	AA	8	97449	97464	2817	-	91938	94632	96938	98437	3.3282	16	LRR	Exobasidium vexans	Singh et al. 2019		Scaffold1804	pQTL-Scaffold1804-2	86938	99632	NW_021025859.1	90921	94632	gene	gene_matched	intergenic	downstream
SDRB01001486.1	LOC114268859	5	AAAAA	4	878973	878992	1127	-	876678	877846	877678	879677	3.67269	20	LRR	Exobasidium vexans	Singh et al. 2019		Scaffold1966	pQTL-Scaffold1966-1	871678	882846	NW_021025976.1	873949	878198	gene	gene_matched	intergenic	downstream
SDRB01001486.1	LOC114268859	2	AA	10	878973	878992	1127	-	876678	877846	877678	879677	3.67269	20	LRR	Exobasidium vexans	Singh et al. 2019		Scaffold1966	pQTL-Scaffold1966-1	871678	882846	NW_021025976.1	873949	878198	gene	gene_matched	intergenic	downstream
SDRB01001486.1	LOC114268859	3	GAA	8	878030	878053	184	-	876678	877846	877678	879677	3.67269	20	LRR	Exobasidium vexans	Singh et al. 2019		Scaffold1966	pQTL-Scaffold1966-1	871678	882846	NW_021025976.1	873949	878198	gene	gene_matched	genic	intron
SDRB01001611.1	LOC114271188	4	TCTC	8	2393595	2393626	1256	+	2390699	2392339	2392699	2394198	3.99375	8	LRR	Exobasidium vexans	Singh et al. 2019		Scaffold2142	pQTL-Scaffold2142-1	2385699	2397339	NW_021026101.1	2390699	2392339	gene	gene_matched	intergenic	downstream
SDRB01001611.1	LOC114271188	2	TC	16	2393595	2393626	1256	+	2390699	2392339	2392699	2394198	3.99375	8	LRR	Exobasidium vexans	Singh et al. 2019		Scaffold2142	pQTL-Scaffold2142-1	2385699	2397339	NW_021026101.1	2390699	2392339	gene	gene_matched	intergenic	downstream
SDRB01001611.1	LOC114271188	2	TA	10	2393627	2393646	1288	+	2390699	2392339	2392699	2394198	3.99375	8	LRR	Exobasidium vexans	Singh et al. 2019		Scaffold2142	pQTL-Scaffold2142-1	2385699	2397339	NW_021026101.1	2390699	2392339	gene	gene_matched	intergenic	downstream
SDRB01002272.1	LOC114282065	2	TT	8	987203	987218	3037	-	981433	984166	986433	987932	3.91984	16	LRR	Exobasidium vexans	Singh et al. 2019		Scaffold3128	pQTL-Scaffold3128-1	976433	989166	NW_021026762.1	980206	984199	gene	gene_matched	intergenic	downstream
SDRB01002272.1	LOC114282065	2	TT	8	987428	987443	3262	-	981433	984166	986433	987932	3.91984	16	LRR	Exobasidium vexans	Singh et al. 2019		Scaffold3128	pQTL-Scaffold3128-1	976433	989166	NW_021026762.1	980206	984199	gene	gene_matched	intergenic	downstream
SDRB01000092.1	LOC114257723	2	TA	10	1111354	1111373	2372	-	1113745	1116393	1110745	1112244	2.92761	16	NAC	Exobasidium vexans	Singh et al. 2019		Scaffold120	pQTL-Scaffold120-3	1108745	1121393	NW_021024582.1	1113287	1116623	gene	gene_matched	intergenic	promoter_upstream
SDRB01000092.1	LOC114257723	6	GAGAGA	5	1115482	1115511	0	-	1113745	1116393	1114745	1116244	1.80823	12	NAC	Exobasidium vexans	Singh et al. 2019		Scaffold120	pQTL-Scaffold120-4	1108745	1121393	NW_021024582.1	1113287	1116623	gene	gene_matched	genic	intron
SDRB01000092.1	LOC114257723	6	GAGAGA	5	1115482	1115511	0	-	1113745	1116393	1114745	1116244	1.80823	12	NAC	Exobasidium vexans	Singh et al. 2019		Scaffold120	pQTL-Scaffold120-4	1108745	1121393	NW_021024582.1	1113287	1116623	gene	gene_matched	genic	intron
SDRB01000092.1	LOC114257723	2	GA	15	1115482	1115511	0	-	1113745	1116393	1114745	1116244	1.80823	12	NAC	Exobasidium vexans	Singh et al. 2019		Scaffold120	pQTL-Scaffold120-4	1108745	1121393	NW_021024582.1	1113287	1116623	gene	gene_matched	genic	intron
SDRB01000092.1	LOC114257723	2	GA	15	1115482	1115511	0	-	1113745	1116393	1114745	1116244	1.80823	12	NAC	Exobasidium vexans	Singh et al. 2019		Scaffold120	pQTL-Scaffold120-4	1108745	1121393	NW_021024582.1	1113287	1116623	gene	gene_matched	genic	intron
SDRB01000178.1	LOC114284091	2	AA	9	958419	958436	2744	-	961180	963176	957180	958679	1.81552	8	NAC	Exobasidium vexans	Singh et al. 2019		Scaffold230	pQTL-Scaffold230-1	956180	968176	NW_021024668.1	961180	963176	gene	gene_matched	intergenic	promoter_upstream
SDRB01000193.1	LOC114287191	2	CT	11	1148597	1148618	2783	-	1144652	1145814	1148152	1149151	2.33086	6	NAC	Exobasidium vexans	Singh et al. 2019		Scaffold251	pQTL-Scaffold251-1	1139652	1150814	NW_021024683.1	1144499	1146044	gene	gene_matched	intergenic	downstream
SDRB01000278.1	LOC114306433	2	TT	8	519954	519969	2952	-	516392	517002	519392	520891	3.65974	14	NAC	Exobasidium vexans	Singh et al. 2019		Scaffold355	pQTL-Scaffold355-1	511392	522002	NW_021024768.1	516119	517658	gene	gene_matched	intergenic	downstream
SDRB01000278.1	LOC114306433	3	TCT	8	519973	519996	2971	-	516392	517002	519392	520891	3.65974	14	NAC	Exobasidium vexans	Singh et al. 2019		Scaffold355	pQTL-Scaffold355-1	511392	522002	NW_021024768.1	516119	517658	gene	gene_matched	intergenic	downstream
SDRB01000278.1	LOC114306433	6	TCTTCT	4	519973	519996	2971	-	516392	517002	519392	520891	3.65974	14	NAC	Exobasidium vexans	Singh et al. 2019		Scaffold355	pQTL-Scaffold355-1	511392	522002	NW_021024768.1	516119	517658	gene	gene_matched	intergenic	downstream
SDRB01000278.1	LOC114306433	2	TA	11	520509	520530	3507	-	516392	517002	519392	520891	3.65974	14	NAC	Exobasidium vexans	Singh et al. 2019		Scaffold355	pQTL-Scaffold355-1	511392	522002	NW_021024768.1	516119	517658	gene	gene_matched	intergenic	downstream
SDRB01000344.1	LOC114308515	2	TT	10	2654900	2654919	0	+	2654493	2656724	2651993	2655492	2.08231	24	NAC	Exobasidium vexans	Singh et al. 2019		Scaffold435	pQTL-Scaffold435-2	2649493	2661724	NW_021024834.1	2653856	2657069	gene	gene_matched	genic	intron
SDRB01000390.1	LOC114309954	2	AA	10	1718896	1718915	4224	-	1723139	1724773	1718139	1719638	2.75119	16	NAC	Exobasidium vexans	Singh et al. 2019		Scaffold497	pQTL-Scaffold497-1	1718139	1729773	NW_021024880.1	1722939	1725351	gene	gene_matched	intergenic	promoter_upstream
SDRB01000663.1	LOC114318226	5	TTTTC	5	856870	856894	4738	+	851791	852132	856291	857132	2.01182	12	NAC	Exobasidium vexans	Singh et al. 2019		Scaffold851	pQTL-Scaffold851-3	846791	857132	NW_021025153.1	851791	852132	gene	gene_matched	intergenic	downstream
SDRB01000764.1	LOC114321208	2	TA	10	2003344	2003363	297	+	2003660	2009409	2002660	2004659	4.08765	18	NAC	Exobasidium vexans	Singh et al. 2019		Scaffold974	pQTL-Scaffold974-1	1998660	2014409	NW_021025254.1	2003326	2009726	gene	gene_matched	genic	intron
SDRB01000764.1	LOC114321209	2	GT	10	2024801	2024820	0	+	2021232	2026990	2023732	2025731	3.51248	22	NAC	Exobasidium vexans	Singh et al. 2019		Scaffold974	pQTL-Scaffold974-2	2016232	2031990	NW_021025254.1	2021079	2027237	gene	gene_matched	genic	intron
SDRB01000823.1	LOC114322743	5	CCCCC	4	1497514	1497533	38	-	1497571	1518306	1496571	1498070	4.10506	16	NAC	Exobasidium vexans	Singh et al. 2019		Scaffold1048	pQTL-Scaffold1048-1	1492571	1523306	NW_021025313.1	1497526	1518709	gene	gene_matched	intergenic	distal_intergenic
SDRB01000823.1	LOC114322743	2	AA	10	1519180	1519199	874	-	1510909	1518306	1518409	1519908	3.18599	14	NAC	Exobasidium vexans	Singh et al. 2019		Scaffold1048	pQTL-Scaffold1048-2	1505909	1523306	NW_021025313.1	1497526	1518709	gene	gene_matched	intergenic	downstream
SDRB01000823.1	LOC114322743	2	AA	10	1519180	1519199	874	-	1497571	1518306	1518571	1520070	2.07706	12	NAC	Exobasidium vexans	Singh et al. 2019		Scaffold1048	pQTL-Scaffold1048-3	1492571	1523306	NW_021025313.1	1497526	1518709	gene	gene_matched	intergenic	downstream
SDRB01000823.1	LOC114322743	5	AAAAA	4	1519180	1519199	874	-	1510909	1518306	1518409	1519908	3.18599	14	NAC	Exobasidium vexans	Singh et al. 2019		Scaffold1048	pQTL-Scaffold1048-2	1505909	1523306	NW_021025313.1	1497526	1518709	gene	gene_matched	intergenic	downstream
SDRB01000823.1	LOC114322743	5	AAAAA	4	1519180	1519199	874	-	1497571	1518306	1518571	1520070	2.07706	12	NAC	Exobasidium vexans	Singh et al. 2019		Scaffold1048	pQTL-Scaffold1048-3	1492571	1523306	NW_021025313.1	1497526	1518709	gene	gene_matched	intergenic	downstream
SDRB01001082.1	LOC114260091	6	ATTATT	4	274606	274629	490	-	269843	274116	274343	275342	1.7726	2	NAC	Exobasidium vexans	Singh et al. 2019		Scaffold1417	pQTL-Scaffold1417-1	264843	279116	NW_021025572.1	269480	274231	gene	gene_matched	intergenic	downstream
SDRB01001082.1	LOC114260091	6	TTATTA	4	274914	274937	798	-	269843	274116	274343	275342	1.7726	2	NAC	Exobasidium vexans	Singh et al. 2019		Scaffold1417	pQTL-Scaffold1417-1	264843	279116	NW_021025572.1	269480	274231	gene	gene_matched	intergenic	downstream
SDRB01001089.1	LOC114260242	2	TT	8	58181	58196	398	+	56486	57783	57486	58985	3.02149	16	NAC	Exobasidium vexans	Singh et al. 2019		Scaffold1430	pQTL-Scaffold1430-1	51486	62783	NW_021025579.1	56099	58119	gene	gene_matched	intergenic	downstream
SDRB01001089.1	LOC114260242	2	TT	11	58219	58240	436	+	56486	57783	57486	58985	3.02149	16	NAC	Exobasidium vexans	Singh et al. 2019		Scaffold1430	pQTL-Scaffold1430-1	51486	62783	NW_021025579.1	56099	58119	gene	gene_matched	intergenic	downstream
SDRB01001112.1	LOC114260646	5	AAAAA	4	1281160	1281179	933	-	1282112	1285186	1280612	1281611	2.25956	6	NAC	Exobasidium vexans	Singh et al. 2019		Scaffold1460	pQTL-Scaffold1460-1	1277112	1290186	NW_021025602.1	1281923	1285246	gene	gene_matched	intergenic	promoter_upstream
SDRB01001112.1	LOC114260646	2	AA	10	1281160	1281179	933	-	1282112	1285186	1280612	1281611	2.25956	6	NAC	Exobasidium vexans	Singh et al. 2019		Scaffold1460	pQTL-Scaffold1460-1	1277112	1290186	NW_021025602.1	1281923	1285246	gene	gene_matched	intergenic	promoter_upstream
SDRB01001112.1	LOC114260646	6	TCTCTC	4	1285198	1285221	12	-	1282112	1285186	1285112	1286111	2.69154	8	NAC	Exobasidium vexans	Singh et al. 2019		Scaffold1460	pQTL-Scaffold1460-2	1277112	1290186	NW_021025602.1	1281923	1285246	gene	gene_matched	genic	intron
SDRB01001112.1	LOC114260646	2	TC	13	1285198	1285223	12	-	1282112	1285186	1285112	1286111	2.69154	8	NAC	Exobasidium vexans	Singh et al. 2019		Scaffold1460	pQTL-Scaffold1460-2	1277112	1290186	NW_021025602.1	1281923	1285246	gene	gene_matched	genic	intron
SDRB01001112.1	LOC114260646	2	AT	10	1286066	1286085	880	-	1282112	1285186	1285112	1286111	2.69154	8	NAC	Exobasidium vexans	Singh et al. 2019		Scaffold1460	pQTL-Scaffold1460-2	1277112	1290186	NW_021025602.1	1281923	1285246	gene	gene_matched	intergenic	downstream
SDRB01001117.1	LOC114260802	2	AA	8	1021423	1021438	0	+	1018010	1022795	1021010	1023009	2.69927	22	NAC	Exobasidium vexans	Singh et al. 2019		Scaffold1466	pQTL-Scaffold1466-1	1013010	1027795	NW_021025607.1	1017868	1022956	gene	gene_matched	genic	intron
SDRB01001117.1	LOC114260802	2	TA	9	1022809	1022826	14	+	1018010	1022795	1021010	1023009	2.69927	22	NAC	Exobasidium vexans	Singh et al. 2019		Scaffold1466	pQTL-Scaffold1466-1	1013010	1027795	NW_021025607.1	1017868	1022956	gene	gene_matched	genic	intron
SDRB01001535.1	LOC114269679	3	AAA	9	263251	263277	691	-	263968	270323	262468	263967	2.82789	16	NAC	Exobasidium vexans	Singh et al. 2019		Scaffold2031	pQTL-Scaffold2031-1	258968	275323	NW_021026025.1	263746	271178	gene	gene_matched	intergenic	promoter_upstream
SDRB01001535.1	LOC114269679	3	AAA	9	263251	263277	691	-	263968	270323	262468	263967	2.82789	16	NAC	Exobasidium vexans	Singh et al. 2019		Scaffold2031	pQTL-Scaffold2031-1	258968	275323	NW_021026025.1	263746	271178	gene	gene_matched	intergenic	promoter_upstream
SDRB01001535.1	LOC114269679	3	AAA	9	263251	263277	691	-	263968	270323	262468	263967	2.82789	16	NAC	Exobasidium vexans	Singh et al. 2019		Scaffold2031	pQTL-Scaffold2031-1	258968	275323	NW_021026025.1	263746	271178	gene	gene_matched	intergenic	promoter_upstream
SDRB01001535.1	LOC114269679	6	AAAAAA	4	263251	263274	694	-	263968	270323	262468	263967	2.82789	16	NAC	Exobasidium vexans	Singh et al. 2019		Scaffold2031	pQTL-Scaffold2031-1	258968	275323	NW_021026025.1	263746	271178	gene	gene_matched	intergenic	promoter_upstream
SDRB01001535.1	LOC114269679	6	AAAAAA	4	263251	263274	694	-	263968	270323	262468	263967	2.82789	16	NAC	Exobasidium vexans	Singh et al. 2019		Scaffold2031	pQTL-Scaffold2031-1	258968	275323	NW_021026025.1	263746	271178	gene	gene_matched	intergenic	promoter_upstream
SDRB01001888.1	LOC114276819	5	CAAAA	4	756834	756853	101	-	756954	757801	755954	756953	4.49467	6	NAC	Exobasidium vexans	Singh et al. 2019		Scaffold2555	pQTL-Scaffold2555-1	751954	762801	NW_021026378.1	756884	757872	gene	gene_matched	intergenic	promoter_upstream
SDRB01002038.1	LOC114278792	5	TTTTT	4	458070	458089	3955	+	462044	463237	457544	459043	3.29742	16	NAC	Exobasidium vexans	Singh et al. 2019		Scaffold2776	pQTL-Scaffold2776-1	457044	468237	NW_021026528.1	461833	463507	gene	gene_matched	intergenic	promoter_upstream
SDRB01002038.1	LOC114278792	2	CT	9	458446	458463	3581	+	462044	463237	457544	459043	3.29742	16	NAC	Exobasidium vexans	Singh et al. 2019		Scaffold2776	pQTL-Scaffold2776-1	457044	468237	NW_021026528.1	461833	463507	gene	gene_matched	intergenic	promoter_upstream
SDRB01002074.1	LOC114279370	2	AG	9	2366128	2366145	28	+	2365224	2366100	2365724	2367223	3.44265	14	NAC	Exobasidium vexans	Singh et al. 2019		Scaffold2840	pQTL-Scaffold2840-1	2360224	2371100	NW_021026564.1	2365224	2366100	gene	gene_matched	intergenic	downstream
SDRB01002074.1	LOC114279370	6	AGAGAG	4	2366362	2366385	262	+	2365224	2366100	2365724	2367223	3.44265	14	NAC	Exobasidium vexans	Singh et al. 2019		Scaffold2840	pQTL-Scaffold2840-1	2360224	2371100	NW_021026564.1	2365224	2366100	gene	gene_matched	intergenic	downstream
SDRB01002074.1	LOC114279370	2	AG	13	2366362	2366387	262	+	2365224	2366100	2365724	2367223	3.44265	14	NAC	Exobasidium vexans	Singh et al. 2019		Scaffold2840	pQTL-Scaffold2840-1	2360224	2371100	NW_021026564.1	2365224	2366100	gene	gene_matched	intergenic	downstream
SDRB01002074.1	LOC114279370	6	GAGAGA	4	2366491	2366514	391	+	2365224	2366100	2365724	2367223	3.44265	14	NAC	Exobasidium vexans	Singh et al. 2019		Scaffold2840	pQTL-Scaffold2840-1	2360224	2371100	NW_021026564.1	2365224	2366100	gene	gene_matched	intergenic	downstream
SDRB01002074.1	LOC114279370	2	GA	12	2366491	2366514	391	+	2365224	2366100	2365724	2367223	3.44265	14	NAC	Exobasidium vexans	Singh et al. 2019		Scaffold2840	pQTL-Scaffold2840-1	2360224	2371100	NW_021026564.1	2365224	2366100	gene	gene_matched	intergenic	downstream
SDRB01002144.1	LOC114280399	5	AAAAA	4	1588786	1588805	478	+	1589283	1590524	1588283	1589782	3.13127	16	NAC	Exobasidium vexans	Singh et al. 2019		Scaffold2936	pQTL-Scaffold2936-1	1584283	1595524	NW_021026634.1	1589160	1590882	gene	gene_matched	intergenic	promoter_upstream
SDRB01002144.1	LOC114280399	2	AA	10	1588786	1588805	478	+	1589283	1590524	1588283	1589782	3.13127	16	NAC	Exobasidium vexans	Singh et al. 2019		Scaffold2936	pQTL-Scaffold2936-1	1584283	1595524	NW_021026634.1	1589160	1590882	gene	gene_matched	intergenic	promoter_upstream
SDRB01002144.1	LOC114280399	2	AA	8	1589154	1589169	114	+	1589283	1590524	1588283	1589782	3.13127	16	NAC	Exobasidium vexans	Singh et al. 2019		Scaffold2936	pQTL-Scaffold2936-1	1584283	1595524	NW_021026634.1	1589160	1590882	gene	gene_matched	intergenic	distal_intergenic
SDRB01002144.1	LOC114280399	2	TC	12	1589199	1589222	61	+	1589283	1590524	1588283	1589782	3.13127	16	NAC	Exobasidium vexans	Singh et al. 2019		Scaffold2936	pQTL-Scaffold2936-1	1584283	1595524	NW_021026634.1	1589160	1590882	gene	gene_matched	genic	intron
SDRB01002144.1	LOC114280399	6	TCTCTC	4	1589199	1589222	61	+	1589283	1590524	1588283	1589782	3.13127	16	NAC	Exobasidium vexans	Singh et al. 2019		Scaffold2936	pQTL-Scaffold2936-1	1584283	1595524	NW_021026634.1	1589160	1590882	gene	gene_matched	genic	intron
SDRB01003071.1	LOC114292311	2	TC	11	119407	119428	52	-	117862	119355	118862	119861	4	6	NAC	Exobasidium vexans	Singh et al. 2019		Scaffold4449	pQTL-Scaffold4449-2	112862	124355	NW_021027561.1	113484	119477	gene	gene_matched	genic	intron
SDRB01003071.1	LOC114292311	2	TC	11	119407	119428	52	-	113925	119355	118425	119924	2.82843	16	NAC	Exobasidium vexans	Singh et al. 2019		Scaffold4449	pQTL-Scaffold4449-1	108925	124355	NW_021027561.1	113484	119477	gene	gene_matched	genic	intron
SDRB01003071.1	LOC114292311	2	TC	11	119407	119428	52	-	113925	119355	118425	119924	2.82843	16	NAC	Exobasidium vexans	Singh et al. 2019		Scaffold4449	pQTL-Scaffold4449-1	108925	124355	NW_021027561.1	113484	119477	gene	gene_matched	genic	intron
SDRB01003257.1	LOC114293556	2	GA	10	873270	873289	3711	-	866134	869559	872634	874133	2.07825	12	NAC	Exobasidium vexans	Singh et al. 2019		Scaffold4768	pQTL-Scaffold4768-1	861134	874559	NW_021027747.1	865921	869791	gene	gene_matched	intergenic	downstream
SDRB01003257.1	LOC114293556	2	AA	10	873533	873552	3974	-	866134	869559	872634	874133	2.07825	12	NAC	Exobasidium vexans	Singh et al. 2019		Scaffold4768	pQTL-Scaffold4768-1	861134	874559	NW_021027747.1	865921	869791	gene	gene_matched	intergenic	downstream
SDRB01003257.1	LOC114293556	5	AAAAA	4	873533	873552	3974	-	866134	869559	872634	874133	2.07825	12	NAC	Exobasidium vexans	Singh et al. 2019		Scaffold4768	pQTL-Scaffold4768-1	861134	874559	NW_021027747.1	865921	869791	gene	gene_matched	intergenic	downstream
SDRB01000030.1	LOC114309672	2	AA	9	223209	223226	3110	+	226336	228296	221336	223835	3.39853	16	PRX	Exobasidium vexans	Singh et al. 2019		Scaffold46	pQTL-Scaffold46-1	221336	233296	NW_021024520.1	226336	228296	gene	gene_matched	intergenic	promoter_upstream
SDRB01000206.1	LOC114292633	2	AA	9	1066913	1066930	0	-	1065033	1067435	1066533	1067532	2.42727	6	PRX	Exobasidium vexans	Singh et al. 2019		Scaffold268	pQTL-Scaffold268-1	1060033	1072435	NW_021024696.1	1065033	1067435	gene	gene_matched	genic	intron
SDRB01000206.1	LOC114292633	2	AA	9	1067083	1067100	0	-	1065033	1067435	1066533	1067532	2.42727	6	PRX	Exobasidium vexans	Singh et al. 2019		Scaffold268	pQTL-Scaffold268-1	1060033	1072435	NW_021024696.1	1065033	1067435	gene	gene_matched	genic	intron
SDRB01000239.1	LOC114305112	2	TC	14	166914	166941	0	+	166897	171595	166397	167896	4.18423	14	PRX	Exobasidium vexans	Singh et al. 2019		Scaffold303	pQTL-Scaffold303-1	161897	176595	NW_021024729.1	166897	171595	gene	gene_matched	genic	intron
SDRB01000239.1	LOC114305112	6	TCTCTC	4	166914	166937	0	+	166897	171595	166397	167896	4.18423	14	PRX	Exobasidium vexans	Singh et al. 2019		Scaffold303	pQTL-Scaffold303-1	161897	176595	NW_021024729.1	166897	171595	gene	gene_matched	genic	intron
SDRB01000239.1	LOC114305112	2	TG	10	167266	167285	0	+	166897	171595	166397	167896	4.18423	14	PRX	Exobasidium vexans	Singh et al. 2019		Scaffold303	pQTL-Scaffold303-1	161897	176595	NW_021024729.1	166897	171595	gene	gene_matched	genic	intron
SDRB01000239.1	LOC114305112	2	AA	8	167868	167883	0	+	166897	171595	166397	167896	4.18423	14	PRX	Exobasidium vexans	Singh et al. 2019		Scaffold303	pQTL-Scaffold303-1	161897	176595	NW_021024729.1	166897	171595	gene	gene_matched	genic	intron
SDRB01000374.1	LOC114309258	2	AA	9	410153	410170	2738	-	403839	407415	409339	410838	2.79487	16	PRX	Exobasidium vexans	Singh et al. 2019		Scaffold475	pQTL-Scaffold475-1	398839	412415	NW_021024864.1	403839	407415	gene	gene_matched	intergenic	downstream
SDRB01000487.1	LOC114313054	4	TCTC	8	1084322	1084353	3299	-	1078622	1081023	1084122	1085621	2.94266	16	PRX	Exobasidium vexans	Singh et al. 2019		Scaffold628	pQTL-Scaffold628-1	1073622	1086023	NW_021024977.1	1078622	1081023	gene	gene_matched	intergenic	downstream
SDRB01000487.1	LOC114313054	6	TCTCTC	5	1084322	1084351	3299	-	1078622	1081023	1084122	1085621	2.94266	16	PRX	Exobasidium vexans	Singh et al. 2019		Scaffold628	pQTL-Scaffold628-1	1073622	1086023	NW_021024977.1	1078622	1081023	gene	gene_matched	intergenic	downstream
SDRB01000487.1	LOC114313054	2	TC	17	1084322	1084355	3299	-	1078622	1081023	1084122	1085621	2.94266	16	PRX	Exobasidium vexans	Singh et al. 2019		Scaffold628	pQTL-Scaffold628-1	1073622	1086023	NW_021024977.1	1078622	1081023	gene	gene_matched	intergenic	downstream
SDRB01000487.1	LOC114313054	3	AAA	9	1084636	1084662	3613	-	1078622	1081023	1084122	1085621	2.94266	16	PRX	Exobasidium vexans	Singh et al. 2019		Scaffold628	pQTL-Scaffold628-1	1073622	1086023	NW_021024977.1	1078622	1081023	gene	gene_matched	intergenic	downstream
SDRB01000487.1	LOC114313054	2	AA	8	1085558	1085573	4535	-	1078622	1081023	1084122	1085621	2.94266	16	PRX	Exobasidium vexans	Singh et al. 2019		Scaffold628	pQTL-Scaffold628-1	1073622	1086023	NW_021024977.1	1078622	1081023	gene	gene_matched	intergenic	downstream
SDRB01000556.1	LOC114315272	2	AA	8	208640	208655	0	-	205555	209071	208555	209554	2.91688	6	PRX	Exobasidium vexans	Singh et al. 2019		Scaffold717	pQTL-Scaffold717-1	200555	214071	NW_021025046.1	205555	209071	gene	gene_matched	genic	intron
SDRB01000556.1	LOC114315272	2	TA	10	209132	209151	61	-	205555	209071	208555	209554	2.91688	6	PRX	Exobasidium vexans	Singh et al. 2019		Scaffold717	pQTL-Scaffold717-1	200555	214071	NW_021025046.1	205555	209071	gene	gene_matched	intergenic	downstream
SDRB01000607.1	LOC114316754	5	AAAAA	5	503019	503043	1540	+	499632	501479	502132	503631	3.11204	16	PRX	Exobasidium vexans	Singh et al. 2019		Scaffold782	pQTL-Scaffold782-1	494632	506479	NW_021025097.1	499632	501479	gene	gene_matched	intergenic	downstream
SDRB01000607.1	LOC114316754	6	AAAAAA	4	503019	503042	1540	+	499632	501479	502132	503631	3.11204	16	PRX	Exobasidium vexans	Singh et al. 2019		Scaffold782	pQTL-Scaffold782-1	494632	506479	NW_021025097.1	499632	501479	gene	gene_matched	intergenic	downstream
SDRB01000607.1	LOC114316754	3	AAA	8	503019	503042	1540	+	499632	501479	502132	503631	3.11204	16	PRX	Exobasidium vexans	Singh et al. 2019		Scaffold782	pQTL-Scaffold782-1	494632	506479	NW_021025097.1	499632	501479	gene	gene_matched	intergenic	downstream
SDRB01000607.1	LOC114316754	2	AA	12	503019	503042	1540	+	499632	501479	502132	503631	3.11204	16	PRX	Exobasidium vexans	Singh et al. 2019		Scaffold782	pQTL-Scaffold782-1	494632	506479	NW_021025097.1	499632	501479	gene	gene_matched	intergenic	downstream
SDRB01000634.1	LOC114317442	2	TC	11	453304	453325	3365	+	449721	449939	452721	454220	2.85192	12	PRX	Exobasidium vexans	Singh et al. 2019		Scaffold815	pQTL-Scaffold815-1	444721	454939	NW_021025124.1	449638	454232	gene	gene_matched	genic	intron
SDRB01000657.1	LOC114318050	2	CT	9	2735740	2735757	3250	-	2729257	2732490	2735257	2736256	2.32697	6	PRX	Exobasidium vexans	Singh et al. 2019		Scaffold844	pQTL-Scaffold844-1	2724257	2737490	NW_021025147.1	2729257	2732490	gene	gene_matched	intergenic	downstream
SDRB01000657.1	LOC114318050	4	TCTC	8	2735870	2735901	3380	-	2729257	2732490	2735257	2736256	2.32697	6	PRX	Exobasidium vexans	Singh et al. 2019		Scaffold844	pQTL-Scaffold844-1	2724257	2737490	NW_021025147.1	2729257	2732490	gene	gene_matched	intergenic	downstream
SDRB01000657.1	LOC114318050	6	TCTCTC	5	2735870	2735899	3380	-	2729257	2732490	2735257	2736256	2.32697	6	PRX	Exobasidium vexans	Singh et al. 2019		Scaffold844	pQTL-Scaffold844-1	2724257	2737490	NW_021025147.1	2729257	2732490	gene	gene_matched	intergenic	downstream
SDRB01000657.1	LOC114318050	2	TC	17	2735870	2735903	3380	-	2729257	2732490	2735257	2736256	2.32697	6	PRX	Exobasidium vexans	Singh et al. 2019		Scaffold844	pQTL-Scaffold844-1	2724257	2737490	NW_021025147.1	2729257	2732490	gene	gene_matched	intergenic	downstream
SDRB01000657.1	LOC114318050	2	TA	9	2735908	2735925	3418	-	2729257	2732490	2735257	2736256	2.32697	6	PRX	Exobasidium vexans	Singh et al. 2019		Scaffold844	pQTL-Scaffold844-1	2724257	2737490	NW_021025147.1	2729257	2732490	gene	gene_matched	intergenic	downstream
SDRB01000663.1	LOC114318212	2	AT	10	167013	167032	3844	-	160772	163169	166272	167271	2.965	2	PRX	Exobasidium vexans	Singh et al. 2019		Scaffold851	pQTL-Scaffold851-1	155772	168169	NW_021025153.1	160772	163169	gene	gene_matched	intergenic	downstream
SDRB01000663.1	LOC114318213	4	ACAC	8	170732	170763	4763	-	175526	180984	170526	172025	3.44586	12	PRX	Exobasidium vexans	Singh et al. 2019		Scaffold851	pQTL-Scaffold851-2	170526	185984	NW_021025153.1	175526	180984	gene	gene_matched	intergenic	promoter_upstream
SDRB01000663.1	LOC114318213	2	AC	16	170732	170763	4763	-	175526	180984	170526	172025	3.44586	12	PRX	Exobasidium vexans	Singh et al. 2019		Scaffold851	pQTL-Scaffold851-2	170526	185984	NW_021025153.1	175526	180984	gene	gene_matched	intergenic	promoter_upstream
SDRB01000663.1	LOC114318213	2	AG	22	171077	171120	4406	-	175526	180984	170526	172025	3.44586	12	PRX	Exobasidium vexans	Singh et al. 2019		Scaffold851	pQTL-Scaffold851-2	170526	185984	NW_021025153.1	175526	180984	gene	gene_matched	intergenic	promoter_upstream
SDRB01000663.1	LOC114318213	4	AGAG	11	171077	171120	4406	-	175526	180984	170526	172025	3.44586	12	PRX	Exobasidium vexans	Singh et al. 2019		Scaffold851	pQTL-Scaffold851-2	170526	185984	NW_021025153.1	175526	180984	gene	gene_matched	intergenic	promoter_upstream
SDRB01000679.1	LOC114318718	6	TCTCTC	4	1730980	1731003	3903	-	1725249	1727077	1730249	1731748	2.26717	12	PRX	Exobasidium vexans	Singh et al. 2019		Scaffold869	pQTL-Scaffold869-1	1720249	1732077	NW_021025169.1	1725249	1727077	gene	gene_matched	intergenic	downstream
SDRB01000679.1	LOC114318718	2	TC	12	1730980	1731003	3903	-	1725249	1727077	1730249	1731748	2.26717	12	PRX	Exobasidium vexans	Singh et al. 2019		Scaffold869	pQTL-Scaffold869-1	1720249	1732077	NW_021025169.1	1725249	1727077	gene	gene_matched	intergenic	downstream
SDRB01000679.1	LOC114318718	6	TCTATC	4	1731121	1731144	4044	-	1725249	1727077	1730249	1731748	2.26717	12	PRX	Exobasidium vexans	Singh et al. 2019		Scaffold869	pQTL-Scaffold869-1	1720249	1732077	NW_021025169.1	1725249	1727077	gene	gene_matched	intergenic	downstream
SDRB01000679.1	LOC114318718	2	TC	10	1731215	1731234	4138	-	1725249	1727077	1730249	1731748	2.26717	12	PRX	Exobasidium vexans	Singh et al. 2019		Scaffold869	pQTL-Scaffold869-1	1720249	1732077	NW_021025169.1	1725249	1727077	gene	gene_matched	intergenic	downstream
SDRB01000679.1	LOC114318719	6	AGAGAG	7	1798540	1798581	3236	-	1801817	1803160	1798317	1799316	1.82336	2	PRX	Exobasidium vexans	Singh et al. 2019		Scaffold869	pQTL-Scaffold869-2	1796817	1808160	NW_021025169.1	1801817	1803160	gene	gene_matched	intergenic	promoter_upstream
SDRB01000679.1	LOC114318719	3	AAA	9	1808085	1808111	4925	-	1801817	1803160	1807317	1808160	3.03893	12	PRX	Exobasidium vexans	Singh et al. 2019		Scaffold869	pQTL-Scaffold869-3	1796817	1808160	NW_021025169.1	1801817	1803160	gene	gene_matched	intergenic	downstream
SDRB01000679.1	LOC114318719	5	AAAAA	5	1808085	1808109	4925	-	1801817	1803160	1807317	1808160	3.03893	12	PRX	Exobasidium vexans	Singh et al. 2019		Scaffold869	pQTL-Scaffold869-3	1796817	1808160	NW_021025169.1	1801817	1803160	gene	gene_matched	intergenic	downstream
SDRB01000679.1	LOC114318719	6	AAAAAA	4	1808085	1808108	4925	-	1801817	1803160	1807317	1808160	3.03893	12	PRX	Exobasidium vexans	Singh et al. 2019		Scaffold869	pQTL-Scaffold869-3	1796817	1808160	NW_021025169.1	1801817	1803160	gene	gene_matched	intergenic	downstream
SDRB01000679.1	LOC114318719	2	AA	14	1808085	1808112	4925	-	1801817	1803160	1807317	1808160	3.03893	12	PRX	Exobasidium vexans	Singh et al. 2019		Scaffold869	pQTL-Scaffold869-3	1796817	1808160	NW_021025169.1	1801817	1803160	gene	gene_matched	intergenic	downstream
SDRB01000886.1	LOC114255969	2	AA	8	162979	162994	737	+	163731	166889	162231	163730	2.93347	16	PRX	Exobasidium vexans	Singh et al. 2019		Scaffold1141	pQTL-Scaffold1141-1	158731	171889	NW_021025376.1	163731	166889	gene	gene_matched	intergenic	promoter_upstream
SDRB01000919.1	LOC114256683	3	TTC	11	3351168	3351200	0	+	3350940	3354540	3350440	3351439	2.43624	6	PRX	Exobasidium vexans	Singh et al. 2019		Scaffold1182	pQTL-Scaffold1182-1	3345940	3359540	NW_021025409.1	3350940	3354540	gene	gene_matched	genic	intron
SDRB01000919.1	LOC114256683	6	TTCTTC	5	3351168	3351197	0	+	3350940	3354540	3350440	3351439	2.43624	6	PRX	Exobasidium vexans	Singh et al. 2019		Scaffold1182	pQTL-Scaffold1182-1	3345940	3359540	NW_021025409.1	3350940	3354540	gene	gene_matched	genic	intron
SDRB01001101.1	LOC114260459	3	TCT	12	373471	373506	0	+	373402	375533	373402	374401	2.89494	8	PRX	Exobasidium vexans	Singh et al. 2019		Scaffold1443	pQTL-Scaffold1443-1	368402	380533	NW_021025591.1	373402	375533	gene	gene_matched	genic	intron
SDRB01001101.1	LOC114260459	6	TCTTCT	6	373471	373506	0	+	373402	375533	373402	374401	2.89494	8	PRX	Exobasidium vexans	Singh et al. 2019		Scaffold1443	pQTL-Scaffold1443-1	368402	380533	NW_021025591.1	373402	375533	gene	gene_matched	genic	intron
SDRB01001101.1	LOC114260459	2	TT	9	374217	374234	0	+	373402	375533	373402	374401	2.89494	8	PRX	Exobasidium vexans	Singh et al. 2019		Scaffold1443	pQTL-Scaffold1443-1	368402	380533	NW_021025591.1	373402	375533	gene	gene_matched	genic	intron
SDRB01001173.1	LOC114262260	2	TA	11	248127	248148	106	-	248254	251103	247754	248753	3.60512	8	PRX	Exobasidium vexans	Singh et al. 2019		Scaffold1539	pQTL-Scaffold1539-1	243254	256103	NW_021025663.1	248254	251103	gene	gene_matched	intergenic	promoter_upstream
SDRB01001173.1	LOC114262260	2	AA	8	248397	248412	0	-	248254	251103	247754	248753	3.60512	8	PRX	Exobasidium vexans	Singh et al. 2019		Scaffold1539	pQTL-Scaffold1539-1	243254	256103	NW_021025663.1	248254	251103	gene	gene_matched	genic	intron
SDRB01001173.1	LOC114262261	2	AA	9	317904	317921	3213	-	321134	323924	317134	318633	2.63361	16	PRX	Exobasidium vexans	Singh et al. 2019		Scaffold1539	pQTL-Scaffold1539-2	316134	328924	NW_021025663.1	321134	323924	gene	gene_matched	intergenic	promoter_upstream
SDRB01001173.1	LOC114262263	2	AA	8	511828	511843	3021	-	505408	508807	511408	512407	3.10518	8	PRX	Exobasidium vexans	Singh et al. 2019		Scaffold1539	pQTL-Scaffold1539-3	500408	513807	NW_021025663.1	505408	508807	gene	gene_matched	intergenic	downstream
SDRB01001173.1	LOC114262263	2	AA	8	512207	512222	3400	-	505408	508807	511408	512407	3.10518	8	PRX	Exobasidium vexans	Singh et al. 2019		Scaffold1539	pQTL-Scaffold1539-3	500408	513807	NW_021025663.1	505408	508807	gene	gene_matched	intergenic	downstream
SDRB01001590.1	LOC114270690	5	AAAAA	4	1985370	1985389	2807	+	1979681	1982563	1984681	1986180	3.20659	16	PRX	Exobasidium vexans	Singh et al. 2019		Scaffold2112	pQTL-Scaffold2112-1	1974681	1987563	NW_021026080.1	1979681	1982563	gene	gene_matched	intergenic	downstream
SDRB01001590.1	LOC114270690	2	AA	11	1985370	1985391	2807	+	1979681	1982563	1984681	1986180	3.20659	16	PRX	Exobasidium vexans	Singh et al. 2019		Scaffold2112	pQTL-Scaffold2112-1	1974681	1987563	NW_021026080.1	1979681	1982563	gene	gene_matched	intergenic	downstream
SDRB01001637.1	LOC114271930	5	AAAAT	4	2222241	2222260	1656	+	2218111	2220585	2222111	2223610	3.54359	16	PRX	Exobasidium vexans	Singh et al. 2019		Scaffold2181	pQTL-Scaffold2181-1	2213111	2225585	NW_021026127.1	2218111	2220585	gene	gene_matched	intergenic	downstream
SDRB01001637.1	LOC114271930	5	AAAAA	4	2222904	2222923	2319	+	2218111	2220585	2222111	2223610	3.54359	16	PRX	Exobasidium vexans	Singh et al. 2019		Scaffold2181	pQTL-Scaffold2181-1	2213111	2225585	NW_021026127.1	2218111	2220585	gene	gene_matched	intergenic	downstream
SDRB01001637.1	LOC114271930	6	AAAAAA	4	2222904	2222927	2319	+	2218111	2220585	2222111	2223610	3.54359	16	PRX	Exobasidium vexans	Singh et al. 2019		Scaffold2181	pQTL-Scaffold2181-1	2213111	2225585	NW_021026127.1	2218111	2220585	gene	gene_matched	intergenic	downstream
SDRB01001637.1	LOC114271930	3	AAA	8	2222904	2222927	2319	+	2218111	2220585	2222111	2223610	3.54359	16	PRX	Exobasidium vexans	Singh et al. 2019		Scaffold2181	pQTL-Scaffold2181-1	2213111	2225585	NW_021026127.1	2218111	2220585	gene	gene_matched	intergenic	downstream
SDRB01001637.1	LOC114271930	2	AA	12	2222904	2222927	2319	+	2218111	2220585	2222111	2223610	3.54359	16	PRX	Exobasidium vexans	Singh et al. 2019		Scaffold2181	pQTL-Scaffold2181-1	2213111	2225585	NW_021026127.1	2218111	2220585	gene	gene_matched	intergenic	downstream
SDRB01001858.1	LOC114276387	2	TT	11	1797700	1797721	2917	+	1800638	1803835	1797138	1798637	3.40526	16	PRX	Exobasidium vexans	Singh et al. 2019		Scaffold2513	pQTL-Scaffold2513-1	1795638	1808835	NW_021026348.1	1800638	1803835	gene	gene_matched	intergenic	promoter_upstream
SDRB01001858.1	LOC114276387	5	TTTTT	4	1797700	1797719	2919	+	1800638	1803835	1797138	1798637	3.40526	16	PRX	Exobasidium vexans	Singh et al. 2019		Scaffold2513	pQTL-Scaffold2513-1	1795638	1808835	NW_021026348.1	1800638	1803835	gene	gene_matched	intergenic	promoter_upstream
SDRB01001925.1	LOC114277322	2	TT	9	2294034	2294051	78	-	2294129	2296146	2293129	2294628	2.7344	10	PRX	Exobasidium vexans	Singh et al. 2019		Scaffold2615	pQTL-Scaffold2615-2	2289129	2301146	NW_021026415.1	2294129	2296146	gene	gene_matched	intergenic	promoter_upstream
SDRB01001926.1	LOC114277407	2	AA	8	293720	293735	4733	-	298468	301343	293468	294467	2.33943	8	PRX	Exobasidium vexans	Singh et al. 2019		Scaffold2616	pQTL-Scaffold2616-1	293468	306343	NW_021026416.1	298468	301343	gene	gene_matched	intergenic	promoter_upstream
SDRB01001926.1	LOC114277407	2	AA	8	296686	296701	1767	-	298468	301343	295968	297467	3.52433	16	PRX	Exobasidium vexans	Singh et al. 2019		Scaffold2616	pQTL-Scaffold2616-2	293468	306343	NW_021026416.1	298468	301343	gene	gene_matched	intergenic	promoter_upstream
SDRB01002032.1	LOC114278651	2	AA	8	574422	574437	297	+	574734	581656	574234	575233	2.19961	8	PRX	Exobasidium vexans	Singh et al. 2019		Scaffold2766	pQTL-Scaffold2766-1	569734	586656	NW_021026522.1	574734	581656	gene	gene_matched	intergenic	promoter_upstream
SDRB01002032.1	LOC114278651	5	AAAAA	5	577305	577329	0	+	574734	581656	576734	577733	1.84006	6	PRX	Exobasidium vexans	Singh et al. 2019		Scaffold2766	pQTL-Scaffold2766-2	569734	586656	NW_021026522.1	574734	581656	gene	gene_matched	genic	intron
SDRB01002032.1	LOC114278651	6	AAAAAA	4	577305	577328	0	+	574734	581656	576734	577733	1.84006	6	PRX	Exobasidium vexans	Singh et al. 2019		Scaffold2766	pQTL-Scaffold2766-2	569734	586656	NW_021026522.1	574734	581656	gene	gene_matched	genic	intron
SDRB01002032.1	LOC114278651	3	AAA	8	577305	577328	0	+	574734	581656	576734	577733	1.84006	6	PRX	Exobasidium vexans	Singh et al. 2019		Scaffold2766	pQTL-Scaffold2766-2	569734	586656	NW_021026522.1	574734	581656	gene	gene_matched	genic	intron
SDRB01002032.1	LOC114278651	2	TT	10	579793	579812	0	+	574734	581656	579234	580733	3.27827	14	PRX	Exobasidium vexans	Singh et al. 2019		Scaffold2766	pQTL-Scaffold2766-3	569734	586656	NW_021026522.1	574734	581656	gene	gene_matched	genic	intron
SDRB01002032.1	LOC114278653	2	AA	9	729271	729288	910	+	726636	728361	728636	730635	2.64036	20	PRX	Exobasidium vexans	Singh et al. 2019		Scaffold2766	pQTL-Scaffold2766-4	721636	733361	NW_021026522.1	726636	728361	gene	gene_matched	intergenic	downstream
SDRB01002032.1	LOC114278653	5	AAAAA	5	730559	730583	2198	+	726636	728361	728636	730635	2.64036	20	PRX	Exobasidium vexans	Singh et al. 2019		Scaffold2766	pQTL-Scaffold2766-4	721636	733361	NW_021026522.1	726636	728361	gene	gene_matched	intergenic	downstream
SDRB01002032.1	LOC114278653	6	AAAAAA	4	730559	730582	2198	+	726636	728361	728636	730635	2.64036	20	PRX	Exobasidium vexans	Singh et al. 2019		Scaffold2766	pQTL-Scaffold2766-4	721636	733361	NW_021026522.1	726636	728361	gene	gene_matched	intergenic	downstream
SDRB01002032.1	LOC114278653	3	AAA	9	730559	730585	2198	+	726636	728361	728636	730635	2.64036	20	PRX	Exobasidium vexans	Singh et al. 2019		Scaffold2766	pQTL-Scaffold2766-4	721636	733361	NW_021026522.1	726636	728361	gene	gene_matched	intergenic	downstream
SDRB01002032.1	LOC114278653	2	AA	13	730559	730584	2198	+	726636	728361	728636	730635	2.64036	20	PRX	Exobasidium vexans	Singh et al. 2019		Scaffold2766	pQTL-Scaffold2766-4	721636	733361	NW_021026522.1	726636	728361	gene	gene_matched	intergenic	downstream
SDRB01002482.1	LOC114284786	2	TT	9	165499	165516	1329	+	163263	164170	164763	166262	4.21184	14	PRX	Exobasidium vexans	Singh et al. 2019		Scaffold3460	pQTL-Scaffold3460-1	158263	169170	NW_021026972.1	163263	164170	gene	gene_matched	intergenic	downstream
SDRB01004642.1	LOC114299915	3	TTC	8	17353	17376	1	+	17377	20019	16877	17876	3.40568	6	PRX	Exobasidium vexans	Singh et al. 2019		Scaffold7642	pQTL-Scaffold7642-1	12377	25019	NW_021029132.1	17377	20019	gene	gene_matched	intergenic	promoter_upstream
SDRB01004642.1	LOC114299915	6	TTCTTC	4	17353	17376	1	+	17377	20019	16877	17876	3.40568	6	PRX	Exobasidium vexans	Singh et al. 2019		Scaffold7642	pQTL-Scaffold7642-1	12377	25019	NW_021029132.1	17377	20019	gene	gene_matched	intergenic	promoter_upstream
SDRB01005253.1	LOC114301306	2	TT	11	700138	700159	2240	+	702399	704255	699399	700898	2.82902	12	PRX	Exobasidium vexans	Singh et al. 2019		Scaffold9064	pQTL-Scaffold9064-1	697399	709255	NW_021029743.1	702399	704255	gene	gene_matched	intergenic	promoter_upstream
SDRB01005253.1	LOC114301306	5	TTTTT	4	700138	700157	2242	+	702399	704255	699399	700898	2.82902	12	PRX	Exobasidium vexans	Singh et al. 2019		Scaffold9064	pQTL-Scaffold9064-1	697399	709255	NW_021029743.1	702399	704255	gene	gene_matched	intergenic	promoter_upstream
SDRB01005331.1	LOC114301386	3	AAA	8	29556	29579	0	-	29401	30983	28901	31900	1.93825	32	PRX	Exobasidium vexans	Singh et al. 2019		Scaffold9237	pQTL-Scaffold9237-1	24401	35983	NW_021029821.1	29401	30983	gene	gene_matched	genic	intron
SDRB01005331.1	LOC114301386	2	TT	9	31191	31208	208	-	29401	30983	28901	31900	1.93825	32	PRX	Exobasidium vexans	Singh et al. 2019		Scaffold9237	pQTL-Scaffold9237-1	24401	35983	NW_021029821.1	29401	30983	gene	gene_matched	intergenic	downstream
SDRB01000002.1	LOC114305755	2	AT	11	654167	654188	724	+	650747	653443	653247	654246	2.23607	2	WRKY	Exobasidium vexans	Singh et al. 2019		Scaffold4	pQTL-Scaffold4-1	645747	658443	NW_021024492.1	650508	653787	gene	gene_matched	intergenic	downstream
SDRB01000021.1	LOC114306465	2	AA	9	1431974	1431991	2108	+	1434099	1440574	1431099	1432598	3.09646	16	WRKY	Exobasidium vexans	Singh et al. 2019		Scaffold35	pQTL-Scaffold35-1	1429099	1445574	NW_021024511.1	1433902	1440837	gene	gene_matched	intergenic	promoter_upstream
SDRB01000021.1	LOC114306465	2	AA	8	1437938	1437953	0	+	1434099	1440574	1437099	1438098	2.27074	8	WRKY	Exobasidium vexans	Singh et al. 2019		Scaffold35	pQTL-Scaffold35-2	1429099	1445574	NW_021024511.1	1433902	1440837	gene	gene_matched	genic	intron
SDRB01000033.1	LOC114310669	2	AA	10	814449	814468	2409	+	816877	826245	814377	815376	3.7037	8	WRKY	Exobasidium vexans	Singh et al. 2019		Scaffold51	pQTL-Scaffold51-1	811877	831245	NW_021024523.1	816720	826726	gene	gene_matched	intergenic	promoter_upstream
SDRB01000033.1	LOC114310669	2	TA	9	816339	816356	521	+	816877	826245	815877	817376	3.28988	16	WRKY	Exobasidium vexans	Singh et al. 2019		Scaffold51	pQTL-Scaffold51-2	811877	831245	NW_021024523.1	816720	826726	gene	gene_matched	intergenic	promoter_upstream
SDRB01000033.1	LOC114310669	2	GA	10	816400	816419	458	+	816877	826245	815877	817376	3.28988	16	WRKY	Exobasidium vexans	Singh et al. 2019		Scaffold51	pQTL-Scaffold51-2	811877	831245	NW_021024523.1	816720	826726	gene	gene_matched	intergenic	promoter_upstream
SDRB01000033.1	LOC114310669	6	GAGAGA	4	816833	816856	21	+	816877	826245	815877	817376	3.28988	16	WRKY	Exobasidium vexans	Singh et al. 2019		Scaffold51	pQTL-Scaffold51-2	811877	831245	NW_021024523.1	816720	826726	gene	gene_matched	genic	intron
SDRB01000033.1	LOC114310669	2	GA	12	816833	816856	21	+	816877	826245	815877	817376	3.28988	16	WRKY	Exobasidium vexans	Singh et al. 2019		Scaffold51	pQTL-Scaffold51-2	811877	831245	NW_021024523.1	816720	826726	gene	gene_matched	genic	intron
SDRB01000116.1	LOC114263382	2	AG	15	608557	608586	0	-	605300	622727	608300	609299	3.71263	8	WRKY	Exobasidium vexans	Singh et al. 2019		Scaffold146	pQTL-Scaffold146-1	600300	627727	NW_021024606.1	605116	622833	gene	gene_matched	genic	intron
SDRB01000116.1	LOC114263382	2	AA	10	609045	609064	0	-	605300	622727	608300	609299	3.71263	8	WRKY	Exobasidium vexans	Singh et al. 2019		Scaffold146	pQTL-Scaffold146-1	600300	627727	NW_021024606.1	605116	622833	gene	gene_matched	genic	intron
SDRB01000116.1	LOC114263382	5	AAAAA	4	609045	609064	0	-	605300	622727	608300	609299	3.71263	8	WRKY	Exobasidium vexans	Singh et al. 2019		Scaffold146	pQTL-Scaffold146-1	600300	627727	NW_021024606.1	605116	622833	gene	gene_matched	genic	intron
SDRB01000116.1	LOC114263382	2	AA	8	621972	621987	0	-	605300	622727	621800	622799	3.16261	8	WRKY	Exobasidium vexans	Singh et al. 2019		Scaffold146	pQTL-Scaffold146-2	600300	627727	NW_021024606.1	605116	622833	gene	gene_matched	genic	intron
SDRB01000116.1	LOC114263382	2	GA	9	622534	622551	0	-	605300	622727	621800	622799	3.16261	8	WRKY	Exobasidium vexans	Singh et al. 2019		Scaffold146	pQTL-Scaffold146-2	600300	627727	NW_021024606.1	605116	622833	gene	gene_matched	genic	intron
SDRB01000116.1	LOC114263393	6	AAAAAA	5	733732	733761	0	-	732103	745499	733103	734602	2.83548	16	WRKY	Exobasidium vexans	Singh et al. 2019		Scaffold146	pQTL-Scaffold146-3	727103	750499	NW_021024606.1	731980	745668	gene	gene_matched	genic	intron
SDRB01000116.1	LOC114263393	4	AAAA	8	733732	733763	0	-	732103	745499	733103	734602	2.83548	16	WRKY	Exobasidium vexans	Singh et al. 2019		Scaffold146	pQTL-Scaffold146-3	727103	750499	NW_021024606.1	731980	745668	gene	gene_matched	genic	intron
SDRB01000116.1	LOC114263393	5	AAAAA	6	733732	733761	0	-	732103	745499	733103	734602	2.83548	16	WRKY	Exobasidium vexans	Singh et al. 2019		Scaffold146	pQTL-Scaffold146-3	727103	750499	NW_021024606.1	731980	745668	gene	gene_matched	genic	intron
SDRB01000116.1	LOC114263393	2	AA	16	733732	733763	0	-	732103	745499	733103	734602	2.83548	16	WRKY	Exobasidium vexans	Singh et al. 2019		Scaffold146	pQTL-Scaffold146-3	727103	750499	NW_021024606.1	731980	745668	gene	gene_matched	genic	intron
SDRB01000116.1	LOC114263398	4	GAGA	10	826274	826313	129	-	823531	826145	825531	827030	2.68369	14	WRKY	Exobasidium vexans	Singh et al. 2019		Scaffold146	pQTL-Scaffold146-4	818531	831145	NW_021024606.1	823337	826344	gene	gene_matched	genic	intron
SDRB01000116.1	LOC114263398	5	AAAAA	8	828606	828645	2461	-	823531	826145	828031	829530	2.27324	16	WRKY	Exobasidium vexans	Singh et al. 2019		Scaffold146	pQTL-Scaffold146-5	818531	831145	NW_021024606.1	823337	826344	gene	gene_matched	intergenic	downstream
SDRB01000116.1	LOC114263398	2	AA	21	828606	828647	2461	-	823531	826145	828031	829530	2.27324	16	WRKY	Exobasidium vexans	Singh et al. 2019		Scaffold146	pQTL-Scaffold146-5	818531	831145	NW_021024606.1	823337	826344	gene	gene_matched	intergenic	downstream
SDRB01000116.1	LOC114263398	4	AAAA	10	828606	828645	2461	-	823531	826145	828031	829530	2.27324	16	WRKY	Exobasidium vexans	Singh et al. 2019		Scaffold146	pQTL-Scaffold146-5	818531	831145	NW_021024606.1	823337	826344	gene	gene_matched	intergenic	downstream
SDRB01000116.1	LOC114263398	3	AAA	14	828606	828647	2461	-	823531	826145	828031	829530	2.27324	16	WRKY	Exobasidium vexans	Singh et al. 2019		Scaffold146	pQTL-Scaffold146-5	818531	831145	NW_021024606.1	823337	826344	gene	gene_matched	intergenic	downstream
SDRB01000169.1	LOC114280361	2	AA	9	2038788	2038805	1424	+	2040229	2047631	2038229	2039728	4.01048	16	WRKY	Exobasidium vexans	Singh et al. 2019		Scaffold219	pQTL-Scaffold219-1	2035229	2052631	NW_021024659.1	2040113	2047991	gene	gene_matched	intergenic	promoter_upstream
SDRB01000169.1	LOC114280361	2	AA	8	2039166	2039181	1048	+	2040229	2047631	2038229	2039728	4.01048	16	WRKY	Exobasidium vexans	Singh et al. 2019		Scaffold219	pQTL-Scaffold219-1	2035229	2052631	NW_021024659.1	2040113	2047991	gene	gene_matched	intergenic	promoter_upstream
SDRB01000169.1	LOC114280361	2	TT	8	2039642	2039657	572	+	2040229	2047631	2038229	2039728	4.01048	16	WRKY	Exobasidium vexans	Singh et al. 2019		Scaffold219	pQTL-Scaffold219-1	2035229	2052631	NW_021024659.1	2040113	2047991	gene	gene_matched	intergenic	promoter_upstream
SDRB01000176.1	LOC114283150	2	TT	8	1832723	1832738	245	-	1830700	1832478	1832200	1833699	2.50713	12	WRKY	Exobasidium vexans	Singh et al. 2019		Scaffold228	pQTL-Scaffold228-1	1825700	1837478	NW_021024666.1	1830545	1832596	gene	gene_matched	intergenic	downstream
SDRB01000189.1	LOC114286517	2	AA	9	773729	773746	3010	+	766533	770719	773033	774532	2.30826	12	WRKY	Exobasidium vexans	Singh et al. 2019		Scaffold247	pQTL-Scaffold247-1	761533	775719	NW_021024679.1	765687	771134	gene	gene_matched	intergenic	downstream
SDRB01000224.1	LOC114299833	2	GA	11	154531	154552	0	-	124310	155299	152810	155309	4.02832	32	WRKY	Exobasidium vexans	Singh et al. 2019		Scaffold287	pQTL-Scaffold287-1	119310	160299	NW_021024714.1	124179	155648	gene	gene_matched	genic	intron
SDRB01000224.1	LOC114299833	5	AAAAA	6	154759	154788	0	-	124310	155299	152810	155309	4.02832	32	WRKY	Exobasidium vexans	Singh et al. 2019		Scaffold287	pQTL-Scaffold287-1	119310	160299	NW_021024714.1	124179	155648	gene	gene_matched	genic	intron
SDRB01000224.1	LOC114299833	6	AAAAAA	5	154759	154788	0	-	124310	155299	152810	155309	4.02832	32	WRKY	Exobasidium vexans	Singh et al. 2019		Scaffold287	pQTL-Scaffold287-1	119310	160299	NW_021024714.1	124179	155648	gene	gene_matched	genic	intron
SDRB01000224.1	LOC114299833	3	AAA	10	154759	154788	0	-	124310	155299	152810	155309	4.02832	32	WRKY	Exobasidium vexans	Singh et al. 2019		Scaffold287	pQTL-Scaffold287-1	119310	160299	NW_021024714.1	124179	155648	gene	gene_matched	genic	intron
SDRB01000224.1	LOC114299833	2	AA	9	158322	158339	3023	-	124310	155299	157810	160299	2.748	32	WRKY	Exobasidium vexans	Singh et al. 2019		Scaffold287	pQTL-Scaffold287-2	119310	160299	NW_021024714.1	124179	155648	gene	gene_matched	intergenic	downstream
SDRB01000250.1	LOC114305679	2	TT	8	412006	412021	281	+	408528	411725	411528	412527	2.46753	6	WRKY	Exobasidium vexans	Singh et al. 2019		Scaffold316	pQTL-Scaffold316-1	403528	416725	NW_021024740.1	408358	411994	gene	gene_matched	intergenic	downstream
SDRB01000250.1	LOC114305679	2	TT	8	412006	412021	281	+	408528	411725	411528	412527	2.46753	6	WRKY	Exobasidium vexans	Singh et al. 2019		Scaffold316	pQTL-Scaffold316-1	403528	416725	NW_021024740.1	408358	411994	gene	gene_matched	intergenic	downstream
SDRB01000337.1	LOC114308125	2	AA	8	893300	893315	0	-	892600	906216	892600	894099	5.4297	14	WRKY	Exobasidium vexans	Singh et al. 2019		Scaffold426	pQTL-Scaffold426-1	887600	911216	NW_021024827.1	892346	906306	gene	gene_matched	genic	intron
SDRB01000440.1	LOC114311414	2	TC	11	475137	475158	19	+	475177	490325	474677	476176	4.96135	16	WRKY	Exobasidium vexans	Singh et al. 2019		Scaffold566	pQTL-Scaffold566-1	470177	495325	NW_021024930.1	475106	490560	gene	gene_matched	genic	intron
SDRB01000440.1	LOC114311414	2	TC	11	475137	475158	19	+	475177	490325	474677	476176	4.96135	16	WRKY	Exobasidium vexans	Singh et al. 2019		Scaffold566	pQTL-Scaffold566-1	470177	495325	NW_021024930.1	475106	490560	gene	gene_matched	genic	intron
SDRB01000440.1	LOC114311414	6	ATATAT	4	475517	475540	0	+	475177	490325	474677	476176	4.96135	16	WRKY	Exobasidium vexans	Singh et al. 2019		Scaffold566	pQTL-Scaffold566-1	470177	495325	NW_021024930.1	475106	490560	gene	gene_matched	genic	intron
SDRB01000440.1	LOC114311414	6	TCTCTC	4	475551	475574	0	+	475177	490325	474677	476176	4.96135	16	WRKY	Exobasidium vexans	Singh et al. 2019		Scaffold566	pQTL-Scaffold566-1	470177	495325	NW_021024930.1	475106	490560	gene	gene_matched	genic	intron
SDRB01000440.1	LOC114311414	6	TCTCTC	4	475551	475574	0	+	475177	490325	474677	476176	4.96135	16	WRKY	Exobasidium vexans	Singh et al. 2019		Scaffold566	pQTL-Scaffold566-1	470177	495325	NW_021024930.1	475106	490560	gene	gene_matched	genic	intron
SDRB01000487.1	LOC114313055	6	GAGAGA	4	1087349	1087372	73	-	1085977	1087276	1086977	1087976	2.35472	6	WRKY	Exobasidium vexans	Singh et al. 2019		Scaffold628	pQTL-Scaffold628-2	1080977	1092276	NW_021024977.1	1085711	1087413	gene	gene_matched	genic	intron
SDRB01000487.1	LOC114313055	2	TG	8	1087886	1087901	610	-	1085977	1087276	1086977	1087976	2.35472	6	WRKY	Exobasidium vexans	Singh et al. 2019		Scaffold628	pQTL-Scaffold628-2	1080977	1092276	NW_021024977.1	1085711	1087413	gene	gene_matched	intergenic	downstream
SDRB01000498.1	LOC114313387	2	AA	8	1031480	1031495	4252	-	1025824	1027228	1030824	1032228	3.31146	16	WRKY	Exobasidium vexans	Singh et al. 2019		Scaffold643	pQTL-Scaffold643-1	1020824	1032228	NW_021024988.1	1025532	1027783	gene	gene_matched	intergenic	downstream
SDRB01000529.1	LOC114314481	2	TT	8	906457	906472	3133	-	909605	911928	905605	907104	2.27372	8	WRKY	Exobasidium vexans	Singh et al. 2019		Scaffold681	pQTL-Scaffold681-1	904605	916928	NW_021025019.1	909275	912548	gene	gene_matched	intergenic	promoter_upstream
SDRB01000529.1	LOC114314481	2	TT	8	907747	907762	1843	-	909605	911928	907605	908604	1.66427	2	WRKY	Exobasidium vexans	Singh et al. 2019		Scaffold681	pQTL-Scaffold681-2	904605	916928	NW_021025019.1	909275	912548	gene	gene_matched	intergenic	promoter_upstream
SDRB01000529.1	LOC114314481	2	TT	8	908325	908340	1265	-	909605	911928	907605	908604	1.66427	2	WRKY	Exobasidium vexans	Singh et al. 2019		Scaffold681	pQTL-Scaffold681-2	904605	916928	NW_021025019.1	909275	912548	gene	gene_matched	intergenic	promoter_upstream
SDRB01000529.1	LOC114314481	2	AG	14	912291	912318	363	-	909605	911928	912105	913104	2.57844	8	WRKY	Exobasidium vexans	Singh et al. 2019		Scaffold681	pQTL-Scaffold681-3	904605	916928	NW_021025019.1	909275	912548	gene	gene_matched	genic	intron
SDRB01000529.1	LOC114314481	2	AA	9	912756	912773	828	-	909605	911928	912105	913104	2.57844	8	WRKY	Exobasidium vexans	Singh et al. 2019		Scaffold681	pQTL-Scaffold681-3	904605	916928	NW_021025019.1	909275	912548	gene	gene_matched	intergenic	downstream
SDRB01000540.1	LOC114314750	6	TGTGTG	6	860774	860809	214	+	856995	860560	859995	861494	3.34696	16	WRKY	Exobasidium vexans	Singh et al. 2019		Scaffold694	pQTL-Scaffold694-1	851995	865560	NW_021025030.1	855443	860718	gene	gene_matched	intergenic	downstream
SDRB01000540.1	LOC114314750	6	TGTGTG	6	860774	860809	214	+	856995	860560	859995	861494	3.34696	16	WRKY	Exobasidium vexans	Singh et al. 2019		Scaffold694	pQTL-Scaffold694-1	851995	865560	NW_021025030.1	855443	860718	gene	gene_matched	intergenic	downstream
SDRB01000540.1	LOC114314750	4	TGTG	9	860774	860809	214	+	856995	860560	859995	861494	3.34696	16	WRKY	Exobasidium vexans	Singh et al. 2019		Scaffold694	pQTL-Scaffold694-1	851995	865560	NW_021025030.1	855443	860718	gene	gene_matched	intergenic	downstream
SDRB01000540.1	LOC114314750	4	TGTG	9	860774	860809	214	+	856995	860560	859995	861494	3.34696	16	WRKY	Exobasidium vexans	Singh et al. 2019		Scaffold694	pQTL-Scaffold694-1	851995	865560	NW_021025030.1	855443	860718	gene	gene_matched	intergenic	downstream
SDRB01000558.1	LOC114315408	5	AAAAA	8	1314658	1314697	505	+	1315202	1316756	1314202	1315701	3.09389	16	WRKY	Exobasidium vexans	Singh et al. 2019		Scaffold720	pQTL-Scaffold720-1	1310202	1321756	NW_021025048.1	1314945	1316934	gene	gene_matched	intergenic	promoter_upstream
SDRB01000558.1	LOC114315408	4	AAAA	11	1314658	1314701	501	+	1315202	1316756	1314202	1315701	3.09389	16	WRKY	Exobasidium vexans	Singh et al. 2019		Scaffold720	pQTL-Scaffold720-1	1310202	1321756	NW_021025048.1	1314945	1316934	gene	gene_matched	intergenic	promoter_upstream
SDRB01000558.1	LOC114315408	3	AAA	14	1314658	1314699	503	+	1315202	1316756	1314202	1315701	3.09389	16	WRKY	Exobasidium vexans	Singh et al. 2019		Scaffold720	pQTL-Scaffold720-1	1310202	1321756	NW_021025048.1	1314945	1316934	gene	gene_matched	intergenic	promoter_upstream
SDRB01000558.1	LOC114315408	6	AAAAAA	7	1314658	1314699	503	+	1315202	1316756	1314202	1315701	3.09389	16	WRKY	Exobasidium vexans	Singh et al. 2019		Scaffold720	pQTL-Scaffold720-1	1310202	1321756	NW_021025048.1	1314945	1316934	gene	gene_matched	intergenic	promoter_upstream
SDRB01000558.1	LOC114315408	2	TC	9	1315565	1315582	0	+	1315202	1316756	1314202	1315701	3.09389	16	WRKY	Exobasidium vexans	Singh et al. 2019		Scaffold720	pQTL-Scaffold720-1	1310202	1321756	NW_021025048.1	1314945	1316934	gene	gene_matched	genic	intron
SDRB01000558.1	LOC114315424	2	TC	9	1776977	1776994	207	+	1777201	1779660	1776201	1778200	3.72938	12	WRKY	Exobasidium vexans	Singh et al. 2019		Scaffold720	pQTL-Scaffold720-2	1772201	1784660	NW_021025048.1	1777005	1779885	gene	gene_matched	intergenic	promoter_upstream
SDRB01000558.1	LOC114315424	4	CACA	10	1776994	1777033	168	+	1777201	1779660	1776201	1778200	3.72938	12	WRKY	Exobasidium vexans	Singh et al. 2019		Scaffold720	pQTL-Scaffold720-2	1772201	1784660	NW_021025048.1	1777005	1779885	gene	gene_matched	intergenic	distal_intergenic
SDRB01000558.1	LOC114315424	2	AA	8	1777677	1777692	0	+	1777201	1779660	1776201	1778200	3.72938	12	WRKY	Exobasidium vexans	Singh et al. 2019		Scaffold720	pQTL-Scaffold720-2	1772201	1784660	NW_021025048.1	1777005	1779885	gene	gene_matched	genic	intron
SDRB01000558.1	LOC114315424	2	AT	10	1779661	1779680	1	+	1777201	1779660	1779201	1780200	1.90675	6	WRKY	Exobasidium vexans	Singh et al. 2019		Scaffold720	pQTL-Scaffold720-3	1772201	1784660	NW_021025048.1	1777005	1779885	gene	gene_matched	genic	intron
SDRB01000558.1	LOC114315424	2	AT	10	1780114	1780133	454	+	1777201	1779660	1779201	1780200	1.90675	6	WRKY	Exobasidium vexans	Singh et al. 2019		Scaffold720	pQTL-Scaffold720-3	1772201	1784660	NW_021025048.1	1777005	1779885	gene	gene_matched	intergenic	downstream
SDRB01000569.1	LOC114315667	6	AAAAAA	4	1169845	1169868	1756	-	1171624	1180172	1169124	1170623	3.67018	16	WRKY	Exobasidium vexans	Singh et al. 2019		Scaffold736	pQTL-Scaffold736-1	1166624	1185172	NW_021025059.1	1171553	1180348	gene	gene_matched	intergenic	promoter_upstream
SDRB01000569.1	LOC114315667	5	AAAAA	5	1169845	1169869	1755	-	1171624	1180172	1169124	1170623	3.67018	16	WRKY	Exobasidium vexans	Singh et al. 2019		Scaffold736	pQTL-Scaffold736-1	1166624	1185172	NW_021025059.1	1171553	1180348	gene	gene_matched	intergenic	promoter_upstream
SDRB01000569.1	LOC114315667	2	AA	13	1169845	1169870	1754	-	1171624	1180172	1169124	1170623	3.67018	16	WRKY	Exobasidium vexans	Singh et al. 2019		Scaffold736	pQTL-Scaffold736-1	1166624	1185172	NW_021025059.1	1171553	1180348	gene	gene_matched	intergenic	promoter_upstream
SDRB01000569.1	LOC114315667	3	AAA	8	1169845	1169868	1756	-	1171624	1180172	1169124	1170623	3.67018	16	WRKY	Exobasidium vexans	Singh et al. 2019		Scaffold736	pQTL-Scaffold736-1	1166624	1185172	NW_021025059.1	1171553	1180348	gene	gene_matched	intergenic	promoter_upstream
SDRB01000604.1	LOC114316726	6	ATATAT	4	370073	370096	752	+	366521	369321	369521	371020	2.88873	16	WRKY	Exobasidium vexans	Singh et al. 2019		Scaffold779	pQTL-Scaffold779-1	361521	374321	NW_021025094.1	366402	369491	gene	gene_matched	intergenic	downstream
SDRB01000604.1	LOC114316726	2	AT	12	370073	370096	752	+	366521	369321	369521	371020	2.88873	16	WRKY	Exobasidium vexans	Singh et al. 2019		Scaffold779	pQTL-Scaffold779-1	361521	374321	NW_021025094.1	366402	369491	gene	gene_matched	intergenic	downstream
SDRB01000615.1	LOC114316930	2	AA	8	622172	622187	2969	-	625156	626983	621656	623155	2.81425	16	WRKY	Exobasidium vexans	Singh et al. 2019		Scaffold794	pQTL-Scaffold794-1	620156	631983	NW_021025105.1	624927	627100	gene	gene_matched	intergenic	promoter_upstream
SDRB01000684.1	LOC114319022	2	TT	8	1412158	1412173	35	+	1407616	1412123	1412116	1413615	3.93221	16	WRKY	Exobasidium vexans	Singh et al. 2019		Scaffold874	pQTL-Scaffold874-1	1402616	1417123	NW_021025174.1	1407538	1412391	gene	gene_matched	genic	intron
SDRB01000684.1	LOC114319022	5	CCCCC	4	1412667	1412686	544	+	1407616	1412123	1412116	1413615	3.93221	16	WRKY	Exobasidium vexans	Singh et al. 2019		Scaffold874	pQTL-Scaffold874-1	1402616	1417123	NW_021025174.1	1407538	1412391	gene	gene_matched	intergenic	downstream
SDRB01000684.1	LOC114319022	6	CCCCCC	4	1412667	1412690	544	+	1407616	1412123	1412116	1413615	3.93221	16	WRKY	Exobasidium vexans	Singh et al. 2019		Scaffold874	pQTL-Scaffold874-1	1402616	1417123	NW_021025174.1	1407538	1412391	gene	gene_matched	intergenic	downstream
SDRB01000684.1	LOC114319022	2	CC	12	1412667	1412690	544	+	1407616	1412123	1412116	1413615	3.93221	16	WRKY	Exobasidium vexans	Singh et al. 2019		Scaffold874	pQTL-Scaffold874-1	1402616	1417123	NW_021025174.1	1407538	1412391	gene	gene_matched	intergenic	downstream
SDRB01000684.1	LOC114319022	2	AA	8	1412691	1412706	568	+	1407616	1412123	1412116	1413615	3.93221	16	WRKY	Exobasidium vexans	Singh et al. 2019		Scaffold874	pQTL-Scaffold874-1	1402616	1417123	NW_021025174.1	1407538	1412391	gene	gene_matched	intergenic	downstream
SDRB01000770.1	LOC114321485	5	AAAAA	7	1000523	1000557	1513	-	997123	999010	999623	1000622	2.31585	2	WRKY	Exobasidium vexans	Singh et al. 2019		Scaffold981	pQTL-Scaffold981-1	992123	1004010	NW_021025260.1	996684	999010	gene	gene_matched	intergenic	downstream
SDRB01000770.1	LOC114321485	2	AA	19	1000523	1000560	1513	-	997123	999010	999623	1000622	2.31585	2	WRKY	Exobasidium vexans	Singh et al. 2019		Scaffold981	pQTL-Scaffold981-1	992123	1004010	NW_021025260.1	996684	999010	gene	gene_matched	intergenic	downstream
SDRB01000773.1	LOC114321717	2	TA	8	747260	747275	0	-	746509	749310	747009	748508	2.60995	10	WRKY	Exobasidium vexans	Singh et al. 2019		Scaffold985	pQTL-Scaffold985-1	741509	754310	NW_021025263.1	746034	749395	gene	gene_matched	genic	intron
SDRB01000773.1	LOC114321717	5	TTTTT	4	747768	747787	0	-	746509	749310	747009	748508	2.60995	10	WRKY	Exobasidium vexans	Singh et al. 2019		Scaffold985	pQTL-Scaffold985-1	741509	754310	NW_021025263.1	746034	749395	gene	gene_matched	genic	intron
SDRB01000773.1	LOC114321717	6	TTTTTT	4	747768	747791	0	-	746509	749310	747009	748508	2.60995	10	WRKY	Exobasidium vexans	Singh et al. 2019		Scaffold985	pQTL-Scaffold985-1	741509	754310	NW_021025263.1	746034	749395	gene	gene_matched	genic	intron
SDRB01000773.1	LOC114321717	3	TTT	8	747768	747791	0	-	746509	749310	747009	748508	2.60995	10	WRKY	Exobasidium vexans	Singh et al. 2019		Scaffold985	pQTL-Scaffold985-1	741509	754310	NW_021025263.1	746034	749395	gene	gene_matched	genic	intron
SDRB01000773.1	LOC114321717	2	AA	8	751085	751100	1775	-	746509	749310	751009	752008	2.60995	6	WRKY	Exobasidium vexans	Singh et al. 2019		Scaffold985	pQTL-Scaffold985-2	741509	754310	NW_021025263.1	746034	749395	gene	gene_matched	intergenic	downstream
SDRB01000783.1	LOC114321896	2	TT	8	168148	168163	342	+	168505	170415	167505	169004	4.31395	16	WRKY	Exobasidium vexans	Singh et al. 2019		Scaffold996	pQTL-Scaffold996-1	163505	175415	NW_021025273.1	168440	170823	gene	gene_matched	intergenic	promoter_upstream
SDRB01000783.1	LOC114321896	2	AC	11	168875	168896	0	+	168505	170415	167505	169004	4.31395	16	WRKY	Exobasidium vexans	Singh et al. 2019		Scaffold996	pQTL-Scaffold996-1	163505	175415	NW_021025273.1	168440	170823	gene	gene_matched	genic	intron
SDRB01000857.1	LOC114323594	2	AT	10	538860	538879	744	-	539623	544254	538623	539622	3.40019	2	WRKY	Exobasidium vexans	Singh et al. 2019		Scaffold1093	pQTL-Scaffold1093-1	534623	549254	NW_021025347.1	539255	544422	gene	gene_matched	intergenic	promoter_upstream
SDRB01000857.1	LOC114323594	2	AT	10	538860	538879	744	-	539623	544254	538623	539622	3.40019	2	WRKY	Exobasidium vexans	Singh et al. 2019		Scaffold1093	pQTL-Scaffold1093-1	534623	549254	NW_021025347.1	539255	544422	gene	gene_matched	intergenic	promoter_upstream
SDRB01000865.1	LOC114323887	6	CCCCCC	4	2601227	2601250	338	+	2601588	2603788	2600588	2602087	3.39272	14	WRKY	Exobasidium vexans	Singh et al. 2019		Scaffold1104	pQTL-Scaffold1104-1	2596588	2608788	NW_021025355.1	2601391	2604186	gene	gene_matched	intergenic	promoter_upstream
SDRB01000865.1	LOC114323887	3	CCC	9	2601227	2601253	335	+	2601588	2603788	2600588	2602087	3.39272	14	WRKY	Exobasidium vexans	Singh et al. 2019		Scaffold1104	pQTL-Scaffold1104-1	2596588	2608788	NW_021025355.1	2601391	2604186	gene	gene_matched	intergenic	promoter_upstream
SDRB01000865.1	LOC114323887	5	CCCCC	5	2601227	2601251	337	+	2601588	2603788	2600588	2602087	3.39272	14	WRKY	Exobasidium vexans	Singh et al. 2019		Scaffold1104	pQTL-Scaffold1104-1	2596588	2608788	NW_021025355.1	2601391	2604186	gene	gene_matched	intergenic	promoter_upstream
SDRB01000865.1	LOC114323887	2	TC	9	2601408	2601425	163	+	2601588	2603788	2600588	2602087	3.39272	14	WRKY	Exobasidium vexans	Singh et al. 2019		Scaffold1104	pQTL-Scaffold1104-1	2596588	2608788	NW_021025355.1	2601391	2604186	gene	gene_matched	genic	intron
SDRB01000865.1	LOC114323887	2	TC	9	2601865	2601882	0	+	2601588	2603788	2600588	2602087	3.39272	14	WRKY	Exobasidium vexans	Singh et al. 2019		Scaffold1104	pQTL-Scaffold1104-1	2596588	2608788	NW_021025355.1	2601391	2604186	gene	gene_matched	genic	intron
SDRB01000908.1	LOC114256331	5	TTTTT	4	782442	782461	957	-	776392	781485	782392	783391	2.66699	6	WRKY	Exobasidium vexans	Singh et al. 2019		Scaffold1167	pQTL-Scaffold1167-1	771392	786485	NW_021025398.1	776361	781546	gene	gene_matched	intergenic	downstream
SDRB01000908.1	LOC114256331	2	TT	8	783245	783260	1760	-	776392	781485	782392	783391	2.66699	6	WRKY	Exobasidium vexans	Singh et al. 2019		Scaffold1167	pQTL-Scaffold1167-1	771392	786485	NW_021025398.1	776361	781546	gene	gene_matched	intergenic	downstream
SDRB01000911.1	LOC114256400	2	TT	9	1888230	1888247	2254	-	1882323	1885976	1887323	1888822	3.60038	16	WRKY	Exobasidium vexans	Singh et al. 2019		Scaffold1170	pQTL-Scaffold1170-1	1877323	1890976	NW_021025401.1	1882040	1887130	gene	gene_matched	intergenic	downstream
SDRB01000911.1	LOC114256400	2	TT	9	1888230	1888247	2254	-	1882323	1885976	1887323	1888822	3.60038	16	WRKY	Exobasidium vexans	Singh et al. 2019		Scaffold1170	pQTL-Scaffold1170-1	1877323	1890976	NW_021025401.1	1882040	1887130	gene	gene_matched	intergenic	downstream
SDRB01000911.1	LOC114256400	2	TT	9	1888267	1888284	2291	-	1882323	1885976	1887323	1888822	3.60038	16	WRKY	Exobasidium vexans	Singh et al. 2019		Scaffold1170	pQTL-Scaffold1170-1	1877323	1890976	NW_021025401.1	1882040	1887130	gene	gene_matched	intergenic	downstream
SDRB01000911.1	LOC114256400	2	TT	9	1888267	1888284	2291	-	1882323	1885976	1887323	1888822	3.60038	16	WRKY	Exobasidium vexans	Singh et al. 2019		Scaffold1170	pQTL-Scaffold1170-1	1877323	1890976	NW_021025401.1	1882040	1887130	gene	gene_matched	intergenic	downstream
SDRB01000914.1	LOC114256467	2	AA	10	298673	298692	1476	+	300168	302756	298168	299667	2.88249	16	WRKY	Exobasidium vexans	Singh et al. 2019		Scaffold1175	pQTL-Scaffold1175-1	295168	307756	NW_021025404.1	300030	303090	gene	gene_matched	intergenic	promoter_upstream
SDRB01000914.1	LOC114256467	2	AA	10	298673	298692	1476	+	300168	302756	298168	299667	2.88249	16	WRKY	Exobasidium vexans	Singh et al. 2019		Scaffold1175	pQTL-Scaffold1175-1	295168	307756	NW_021025404.1	300030	303090	gene	gene_matched	intergenic	promoter_upstream
SDRB01000914.1	LOC114256467	5	ATCAA	4	298693	298712	1456	+	300168	302756	298168	299667	2.88249	16	WRKY	Exobasidium vexans	Singh et al. 2019		Scaffold1175	pQTL-Scaffold1175-1	295168	307756	NW_021025404.1	300030	303090	gene	gene_matched	intergenic	promoter_upstream
SDRB01000914.1	LOC114256467	5	ATCAA	4	298693	298712	1456	+	300168	302756	298168	299667	2.88249	16	WRKY	Exobasidium vexans	Singh et al. 2019		Scaffold1175	pQTL-Scaffold1175-1	295168	307756	NW_021025404.1	300030	303090	gene	gene_matched	intergenic	promoter_upstream
SDRB01000933.1	LOC114257132	2	AA	8	817231	817246	1052	+	818298	820782	815798	817297	3.02906	16	WRKY	Exobasidium vexans	Singh et al. 2019		Scaffold1199	pQTL-Scaffold1199-1	813298	825782	NW_021025423.1	818153	820908	gene	gene_matched	intergenic	promoter_upstream
SDRB01000997.1	LOC114258262	2	AA	8	689535	689550	0	-	686293	690246	688793	690292	3.97927	14	WRKY	Exobasidium vexans	Singh et al. 2019		Scaffold1290	pQTL-Scaffold1290-1	681293	695246	NW_021025487.1	677679	690550	gene	gene_matched	genic	intron
SDRB01001036.1	LOC114259259	2	CT	8	306588	306603	420	+	307023	309236	306023	307022	1.84118	2	WRKY	Exobasidium vexans	Singh et al. 2019		Scaffold1345	pQTL-Scaffold1345-1	302023	314236	NW_021025526.1	306935	309352	gene	gene_matched	intergenic	promoter_upstream
SDRB01001036.1	LOC114259259	2	GA	17	313075	313108	3839	+	307023	309236	312523	314022	3.41933	14	WRKY	Exobasidium vexans	Singh et al. 2019		Scaffold1345	pQTL-Scaffold1345-2	302023	314236	NW_021025526.1	306935	309352	gene	gene_matched	intergenic	downstream
SDRB01001036.1	LOC114259259	4	GAGA	8	313075	313106	3839	+	307023	309236	312523	314022	3.41933	14	WRKY	Exobasidium vexans	Singh et al. 2019		Scaffold1345	pQTL-Scaffold1345-2	302023	314236	NW_021025526.1	306935	309352	gene	gene_matched	intergenic	downstream
SDRB01001036.1	LOC114259259	6	GAGAGA	5	313075	313104	3839	+	307023	309236	312523	314022	3.41933	14	WRKY	Exobasidium vexans	Singh et al. 2019		Scaffold1345	pQTL-Scaffold1345-2	302023	314236	NW_021025526.1	306935	309352	gene	gene_matched	intergenic	downstream
SDRB01001156.1	LOC114261861	5	AAAAA	4	1273126	1273145	0	+	1272608	1274342	1273108	1274107	2.1526	8	WRKY	Exobasidium vexans	Singh et al. 2019		Scaffold1516	pQTL-Scaffold1516-1	1267608	1279342	NW_021025646.1	1272517	1274611	gene	gene_matched	genic	intron
SDRB01001156.1	LOC114261861	2	AA	10	1273126	1273145	0	+	1272608	1274342	1273108	1274107	2.1526	8	WRKY	Exobasidium vexans	Singh et al. 2019		Scaffold1516	pQTL-Scaffold1516-1	1267608	1279342	NW_021025646.1	1272517	1274611	gene	gene_matched	genic	intron
SDRB01001156.1	LOC114261861	5	AAAAA	4	1273661	1273680	0	+	1272608	1274342	1273108	1274107	2.1526	8	WRKY	Exobasidium vexans	Singh et al. 2019		Scaffold1516	pQTL-Scaffold1516-1	1267608	1279342	NW_021025646.1	1272517	1274611	gene	gene_matched	genic	intron
SDRB01001156.1	LOC114261861	2	AA	11	1273661	1273682	0	+	1272608	1274342	1273108	1274107	2.1526	8	WRKY	Exobasidium vexans	Singh et al. 2019		Scaffold1516	pQTL-Scaffold1516-1	1267608	1279342	NW_021025646.1	1272517	1274611	gene	gene_matched	genic	intron
SDRB01001408.1	LOC114267287	6	GAGAGA	4	605835	605858	22	-	601835	605813	605335	606334	2.42297	2	WRKY	Exobasidium vexans	Singh et al. 2019		Scaffold1857	pQTL-Scaffold1857-1	596835	610813	NW_021025898.1	601589	606050	gene	gene_matched	genic	intron
SDRB01001562.1	LOC114270213	5	AAAAA	4	642777	642796	717	+	638294	642060	641794	643293	3.35309	14	WRKY	Exobasidium vexans	Singh et al. 2019		Scaffold2070	pQTL-Scaffold2070-1	633294	647060	NW_021026052.1	638155	642443	gene	gene_matched	intergenic	downstream
SDRB01001562.1	LOC114270213	2	AA	11	642777	642798	717	+	638294	642060	641794	643293	3.35309	14	WRKY	Exobasidium vexans	Singh et al. 2019		Scaffold2070	pQTL-Scaffold2070-1	633294	647060	NW_021026052.1	638155	642443	gene	gene_matched	intergenic	downstream
SDRB01001729.1	LOC114273668	2	AA	10	994068	994087	3235	-	997322	1000207	993322	994321	2.43638	6	WRKY	Exobasidium vexans	Singh et al. 2019		Scaffold2322	pQTL-Scaffold2322-1	992322	1005207	NW_021026219.1	996900	1000457	gene	gene_matched	intergenic	promoter_upstream
SDRB01001729.1	LOC114273668	5	AAAAA	4	994068	994087	3235	-	997322	1000207	993322	994321	2.43638	6	WRKY	Exobasidium vexans	Singh et al. 2019		Scaffold2322	pQTL-Scaffold2322-1	992322	1005207	NW_021026219.1	996900	1000457	gene	gene_matched	intergenic	promoter_upstream
SDRB01001729.1	LOC114273668	2	AT	11	1000562	1000583	355	-	997322	1000207	1000322	1001821	3.67038	14	WRKY	Exobasidium vexans	Singh et al. 2019		Scaffold2322	pQTL-Scaffold2322-2	992322	1005207	NW_021026219.1	996900	1000457	gene	gene_matched	intergenic	downstream
SDRB01001729.1	LOC114273668	2	AA	8	1001182	1001197	975	-	997322	1000207	1000322	1001821	3.67038	14	WRKY	Exobasidium vexans	Singh et al. 2019		Scaffold2322	pQTL-Scaffold2322-2	992322	1005207	NW_021026219.1	996900	1000457	gene	gene_matched	intergenic	downstream
SDRB01001781.1	LOC114274841	2	TT	8	1623127	1623142	0	+	1620792	1623852	1622292	1623791	2.82886	12	WRKY	Exobasidium vexans	Singh et al. 2019		Scaffold2398	pQTL-Scaffold2398-1	1615792	1628852	NW_021026271.1	1618516	1624196	gene	gene_matched	genic	intron
SDRB01001781.1	LOC114274841	2	TT	8	1623127	1623142	0	+	1620792	1623852	1622292	1623791	2.82886	12	WRKY	Exobasidium vexans	Singh et al. 2019		Scaffold2398	pQTL-Scaffold2398-1	1615792	1628852	NW_021026271.1	1618516	1624196	gene	gene_matched	genic	intron
SDRB01001937.1	LOC114277507	5	AAAGA	4	587968	587987	269	+	588256	589294	587256	588755	3.17543	12	WRKY	Exobasidium vexans	Singh et al. 2019		Scaffold2628	pQTL-Scaffold2628-1	583256	594294	NW_021026427.1	588202	589462	gene	gene_matched	intergenic	promoter_upstream
SDRB01002072.1	LOC114279300	2	AA	8	404014	404029	299	+	404328	405790	403328	404827	2.39957	16	WRKY	Exobasidium vexans	Singh et al. 2019		Scaffold2838	pQTL-Scaffold2838-1	399328	410790	NW_021026562.1	404219	405999	gene	gene_matched	intergenic	promoter_upstream
SDRB01002072.1	LOC114279300	3	AAA	10	404039	404068	260	+	404328	405790	403328	404827	2.39957	16	WRKY	Exobasidium vexans	Singh et al. 2019		Scaffold2838	pQTL-Scaffold2838-1	399328	410790	NW_021026562.1	404219	405999	gene	gene_matched	intergenic	promoter_upstream
SDRB01002072.1	LOC114279300	5	AAAAA	6	404039	404068	260	+	404328	405790	403328	404827	2.39957	16	WRKY	Exobasidium vexans	Singh et al. 2019		Scaffold2838	pQTL-Scaffold2838-1	399328	410790	NW_021026562.1	404219	405999	gene	gene_matched	intergenic	promoter_upstream
SDRB01002072.1	LOC114279300	2	AA	15	404039	404068	260	+	404328	405790	403328	404827	2.39957	16	WRKY	Exobasidium vexans	Singh et al. 2019		Scaffold2838	pQTL-Scaffold2838-1	399328	410790	NW_021026562.1	404219	405999	gene	gene_matched	intergenic	promoter_upstream
SDRB01002072.1	LOC114279300	6	AAAAAA	5	404039	404068	260	+	404328	405790	403328	404827	2.39957	16	WRKY	Exobasidium vexans	Singh et al. 2019		Scaffold2838	pQTL-Scaffold2838-1	399328	410790	NW_021026562.1	404219	405999	gene	gene_matched	intergenic	promoter_upstream
SDRB01002087.1	LOC114279571	4	CTCT	10	811624	811663	125	+	811788	812900	811288	812287	2.4606	8	WRKY	Exobasidium vexans	Singh et al. 2019		Scaffold2859	pQTL-Scaffold2859-1	806788	817900	NW_021026577.1	811569	813374	gene	gene_matched	genic	intron
SDRB01002087.1	LOC114279571	2	TT	9	812237	812254	0	+	811788	812900	811288	812287	2.4606	8	WRKY	Exobasidium vexans	Singh et al. 2019		Scaffold2859	pQTL-Scaffold2859-1	806788	817900	NW_021026577.1	811569	813374	gene	gene_matched	genic	intron
SDRB01002087.1	LOC114279571	5	TTTTT	4	813063	813082	163	+	811788	812900	812788	813787	2.10485	8	WRKY	Exobasidium vexans	Singh et al. 2019		Scaffold2859	pQTL-Scaffold2859-2	806788	817900	NW_021026577.1	811569	813374	gene	gene_matched	genic	intron
SDRB01002087.1	LOC114279571	2	TT	10	813063	813082	163	+	811788	812900	812788	813787	2.10485	8	WRKY	Exobasidium vexans	Singh et al. 2019		Scaffold2859	pQTL-Scaffold2859-2	806788	817900	NW_021026577.1	811569	813374	gene	gene_matched	genic	intron
SDRB01002179.1	LOC114280887	6	ACACAC	4	252230	252253	0	-	242198	254828	251698	253197	3.74472	16	WRKY	Exobasidium vexans	Singh et al. 2019		Scaffold2982	pQTL-Scaffold2982-1	237198	259828	NW_021026669.1	241915	254883	gene	gene_matched	genic	intron
SDRB01002179.1	LOC114280887	2	AA	8	252452	252467	0	-	242198	254828	251698	253197	3.74472	16	WRKY	Exobasidium vexans	Singh et al. 2019		Scaffold2982	pQTL-Scaffold2982-1	237198	259828	NW_021026669.1	241915	254883	gene	gene_matched	genic	intron
SDRB01002179.1	LOC114280887	2	AA	8	252452	252467	0	-	242198	254828	251698	253197	3.74472	16	WRKY	Exobasidium vexans	Singh et al. 2019		Scaffold2982	pQTL-Scaffold2982-1	237198	259828	NW_021026669.1	241915	254883	gene	gene_matched	genic	intron
SDRB01002179.1	LOC114280887	2	AG	10	254838	254857	10	-	242198	254828	254198	255197	2.1571	6	WRKY	Exobasidium vexans	Singh et al. 2019		Scaffold2982	pQTL-Scaffold2982-2	237198	259828	NW_021026669.1	241915	254883	gene	gene_matched	genic	intron
SDRB01002179.1	LOC114280887	2	AG	10	254838	254857	10	-	242198	254828	254198	255197	2.1571	6	WRKY	Exobasidium vexans	Singh et al. 2019		Scaffold2982	pQTL-Scaffold2982-2	237198	259828	NW_021026669.1	241915	254883	gene	gene_matched	genic	intron
SDRB01002179.1	LOC114280913	2	TC	10	1640883	1640902	145	+	1641047	1643714	1640047	1642546	2.23013	28	WRKY	Exobasidium vexans	Singh et al. 2019		Scaffold2982	pQTL-Scaffold2982-3	1636047	1648714	NW_021026669.1	1640919	1643927	gene	gene_matched	intergenic	promoter_upstream
SDRB01002179.1	LOC114280913	2	TC	10	1640978	1640997	50	+	1641047	1643714	1640047	1642546	2.23013	28	WRKY	Exobasidium vexans	Singh et al. 2019		Scaffold2982	pQTL-Scaffold2982-3	1636047	1648714	NW_021026669.1	1640919	1643927	gene	gene_matched	genic	intron
SDRB01002179.1	LOC114280913	5	TTTTC	4	1641427	1641446	0	+	1641047	1643714	1640047	1642546	2.23013	28	WRKY	Exobasidium vexans	Singh et al. 2019		Scaffold2982	pQTL-Scaffold2982-3	1636047	1648714	NW_021026669.1	1640919	1643927	gene	gene_matched	genic	intron
SDRB01002179.1	LOC114280913	2	AT	8	1641578	1641593	0	+	1641047	1643714	1640047	1642546	2.23013	28	WRKY	Exobasidium vexans	Singh et al. 2019		Scaffold2982	pQTL-Scaffold2982-3	1636047	1648714	NW_021026669.1	1640919	1643927	gene	gene_matched	genic	intron
SDRB01002179.1	LOC114280913	2	TT	9	1641640	1641657	0	+	1641047	1643714	1640047	1642546	2.23013	28	WRKY	Exobasidium vexans	Singh et al. 2019		Scaffold2982	pQTL-Scaffold2982-3	1636047	1648714	NW_021026669.1	1640919	1643927	gene	gene_matched	genic	intron
SDRB01002241.1	LOC114281649	6	AGAGAG	4	787333	787356	5	-	783601	787328	786601	788100	3.92239	16	WRKY	Exobasidium vexans	Singh et al. 2019		Scaffold3081	pQTL-Scaffold3081-1	778601	792328	NW_021026731.1	783274	787381	gene	gene_matched	genic	intron
SDRB01002241.1	LOC114281649	6	AGAGAG	4	787333	787356	5	-	783601	787328	786601	788100	3.92239	16	WRKY	Exobasidium vexans	Singh et al. 2019		Scaffold3081	pQTL-Scaffold3081-1	778601	792328	NW_021026731.1	783274	787381	gene	gene_matched	genic	intron
SDRB01002241.1	LOC114281649	2	GA	11	787472	787493	144	-	783601	787328	786601	788100	3.92239	16	WRKY	Exobasidium vexans	Singh et al. 2019		Scaffold3081	pQTL-Scaffold3081-1	778601	792328	NW_021026731.1	783274	787381	gene	gene_matched	intergenic	downstream
SDRB01002241.1	LOC114281649	6	TATATA	4	788042	788065	714	-	783601	787328	786601	788100	3.92239	16	WRKY	Exobasidium vexans	Singh et al. 2019		Scaffold3081	pQTL-Scaffold3081-1	778601	792328	NW_021026731.1	783274	787381	gene	gene_matched	intergenic	downstream
SDRB01002241.1	LOC114281649	6	TATATA	4	788042	788065	714	-	783601	787328	786601	788100	3.92239	16	WRKY	Exobasidium vexans	Singh et al. 2019		Scaffold3081	pQTL-Scaffold3081-1	778601	792328	NW_021026731.1	783274	787381	gene	gene_matched	intergenic	downstream
SDRB01002322.1	LOC114282751	3	AAA	9	100897	100923	2579	+	96533	98318	100033	101532	2.86239	16	WRKY	Exobasidium vexans	Singh et al. 2019		Scaffold3206	pQTL-Scaffold3206-1	91533	103318	NW_021026812.1	95978	98657	gene	gene_matched	intergenic	downstream
SDRB01002322.1	LOC114282751	2	AA	14	100897	100924	2579	+	96533	98318	100033	101532	2.86239	16	WRKY	Exobasidium vexans	Singh et al. 2019		Scaffold3206	pQTL-Scaffold3206-1	91533	103318	NW_021026812.1	95978	98657	gene	gene_matched	intergenic	downstream
SDRB01002322.1	LOC114282751	6	AAAAAA	4	100897	100920	2579	+	96533	98318	100033	101532	2.86239	16	WRKY	Exobasidium vexans	Singh et al. 2019		Scaffold3206	pQTL-Scaffold3206-1	91533	103318	NW_021026812.1	95978	98657	gene	gene_matched	intergenic	downstream
SDRB01002322.1	LOC114282751	5	AAAAA	5	100897	100921	2579	+	96533	98318	100033	101532	2.86239	16	WRKY	Exobasidium vexans	Singh et al. 2019		Scaffold3206	pQTL-Scaffold3206-1	91533	103318	NW_021026812.1	95978	98657	gene	gene_matched	intergenic	downstream
SDRB01002333.1	LOC114282815	4	TCTC	9	1340610	1340645	0	-	1338565	1340946	1340065	1341564	2.6659	16	WRKY	Exobasidium vexans	Singh et al. 2019		Scaffold3229	pQTL-Scaffold3229-1	1333565	1345946	NW_021026823.1	1338387	1341070	gene	gene_matched	genic	intron
SDRB01002333.1	LOC114282815	6	TCTCTC	6	1340610	1340645	0	-	1338565	1340946	1340065	1341564	2.6659	16	WRKY	Exobasidium vexans	Singh et al. 2019		Scaffold3229	pQTL-Scaffold3229-1	1333565	1345946	NW_021026823.1	1338387	1341070	gene	gene_matched	genic	intron
SDRB01002463.1	LOC114284484	2	AA	8	313720	313735	1156	+	314891	322381	313391	314390	2.42217	8	WRKY	Exobasidium vexans	Singh et al. 2019		Scaffold3436	pQTL-Scaffold3436-1	309891	327381	NW_021026953.1	314875	322456	gene	gene_matched	intergenic	promoter_upstream
SDRB01002463.1	LOC114284484	2	TT	9	314261	314278	613	+	314891	322381	313391	314390	2.42217	8	WRKY	Exobasidium vexans	Singh et al. 2019		Scaffold3436	pQTL-Scaffold3436-1	309891	327381	NW_021026953.1	314875	322456	gene	gene_matched	intergenic	promoter_upstream
SDRB01002463.1	LOC114284484	5	TTTTT	4	322449	322468	68	+	314891	322381	321891	323390	2.42217	10	WRKY	Exobasidium vexans	Singh et al. 2019		Scaffold3436	pQTL-Scaffold3436-2	309891	327381	NW_021026953.1	314875	322456	gene	gene_matched	intergenic	distal_intergenic
SDRB01002463.1	LOC114284484	2	TT	10	322449	322468	68	+	314891	322381	321891	323390	2.42217	10	WRKY	Exobasidium vexans	Singh et al. 2019		Scaffold3436	pQTL-Scaffold3436-2	309891	327381	NW_021026953.1	314875	322456	gene	gene_matched	intergenic	distal_intergenic
SDRB01002505.1	LOC114285191	2	TT	8	794864	794879	611	+	795490	797639	793990	795489	3.56151	14	WRKY	Exobasidium vexans	Singh et al. 2019		Scaffold3500	pQTL-Scaffold3500-1	790490	802639	NW_021026995.1	795427	797895	gene	gene_matched	intergenic	promoter_upstream
SDRB01002890.1	LOC114289849	2	AT	9	255167	255184	705	-	255889	258533	254889	256388	2.59313	14	WRKY	Exobasidium vexans	Singh et al. 2019		Scaffold4127	pQTL-Scaffold4127-1	250889	263533	NW_021027380.1	255722	258646	gene	gene_matched	intergenic	promoter_upstream
SDRB01002896.1	LOC114289980	6	ATATAT	4	280231	280254	4544	-	273520	275687	279520	280687	3.04126	16	WRKY	Exobasidium vexans	Singh et al. 2019		Scaffold4138	pQTL-Scaffold4138-1	268520	280687	NW_021027386.1	273219	276836	gene	gene_matched	intergenic	downstream
SDRB01003031.1	LOC114291900	2	AA	9	354313	354330	919	-	355249	356906	354249	355248	2.18702	8	WRKY	Exobasidium vexans	Singh et al. 2019		Scaffold4382	pQTL-Scaffold4382-1	350249	361906	NW_021027521.1	355062	357053	gene	gene_matched	intergenic	promoter_upstream
SDRB01003031.1	LOC114291900	2	AT	8	355034	355049	200	-	355249	356906	354249	355248	2.18702	8	WRKY	Exobasidium vexans	Singh et al. 2019		Scaffold4382	pQTL-Scaffold4382-1	350249	361906	NW_021027521.1	355062	357053	gene	gene_matched	intergenic	promoter_upstream
SDRB01003031.1	LOC114291900	2	CA	10	355222	355241	8	-	355249	356906	354249	355248	2.18702	8	WRKY	Exobasidium vexans	Singh et al. 2019		Scaffold4382	pQTL-Scaffold4382-1	350249	361906	NW_021027521.1	355062	357053	gene	gene_matched	genic	intron
SDRB01003031.1	LOC114291900	6	AAGAAG	4	356911	356934	5	-	355249	356906	356749	357748	2.18702	8	WRKY	Exobasidium vexans	Singh et al. 2019		Scaffold4382	pQTL-Scaffold4382-2	350249	361906	NW_021027521.1	355062	357053	gene	gene_matched	genic	intron
SDRB01003031.1	LOC114291900	3	AAG	8	356911	356934	5	-	355249	356906	356749	357748	2.18702	8	WRKY	Exobasidium vexans	Singh et al. 2019		Scaffold4382	pQTL-Scaffold4382-2	350249	361906	NW_021027521.1	355062	357053	gene	gene_matched	genic	intron
SDRB01003060.1	LOC114292193	2	AA	9	720829	720846	2473	+	714276	718356	720276	721775	4.10589	8	WRKY	Exobasidium vexans	Singh et al. 2019		Scaffold4430	pQTL-Scaffold4430-1	709276	723356	NW_021027550.1	709935	718869	gene	gene_matched	intergenic	downstream
SDRB01003060.1	LOC114292193	2	AA	9	720829	720846	2473	+	714276	718356	720276	721775	4.10589	8	WRKY	Exobasidium vexans	Singh et al. 2019		Scaffold4430	pQTL-Scaffold4430-1	709276	723356	NW_021027550.1	709935	718869	gene	gene_matched	intergenic	downstream
SDRB01003143.1	LOC114292823	2	CT	16	1002752	1002783	3944	+	1006727	1015552	1002227	1003726	3.28588	14	WRKY	Exobasidium vexans	Singh et al. 2019		Scaffold4571	pQTL-Scaffold4571-1	1001727	1020552	NW_021027633.1	1006362	1015872	gene	gene_matched	intergenic	promoter_upstream
SDRB01003143.1	LOC114292823	6	CTCTCT	5	1002752	1002781	3946	+	1006727	1015552	1002227	1003726	3.28588	14	WRKY	Exobasidium vexans	Singh et al. 2019		Scaffold4571	pQTL-Scaffold4571-1	1001727	1020552	NW_021027633.1	1006362	1015872	gene	gene_matched	intergenic	promoter_upstream
SDRB01003143.1	LOC114292823	2	CT	8	1003461	1003476	3251	+	1006727	1015552	1002227	1003726	3.28588	14	WRKY	Exobasidium vexans	Singh et al. 2019		Scaffold4571	pQTL-Scaffold4571-1	1001727	1020552	NW_021027633.1	1006362	1015872	gene	gene_matched	intergenic	promoter_upstream
SDRB01003333.1	LOC114294106	2	AG	18	99062	99097	3279	+	94016	95783	98516	100015	2.05128	4	WRKY	Exobasidium vexans	Singh et al. 2019		Scaffold4916	pQTL-Scaffold4916-1	89016	100783	NW_021027823.1	93817	96311	gene	gene_matched	intergenic	downstream
SDRB01003333.1	LOC114294106	6	AGAGAG	6	99062	99097	3279	+	94016	95783	98516	100015	2.05128	4	WRKY	Exobasidium vexans	Singh et al. 2019		Scaffold4916	pQTL-Scaffold4916-1	89016	100783	NW_021027823.1	93817	96311	gene	gene_matched	intergenic	downstream
SDRB01003333.1	LOC114294106	2	GA	10	99439	99458	3656	+	94016	95783	98516	100015	2.05128	4	WRKY	Exobasidium vexans	Singh et al. 2019		Scaffold4916	pQTL-Scaffold4916-1	89016	100783	NW_021027823.1	93817	96311	gene	gene_matched	intergenic	downstream
SDRB01003376.1	LOC114294418	2	TG	9	178941	178958	1999	+	180957	185253	177957	179456	3.95492	14	WRKY	Exobasidium vexans	Singh et al. 2019		Scaffold5003	pQTL-Scaffold5003-1	175957	190253	NW_021027866.1	178372	186975	gene	gene_matched	genic	intron
SDRB01003376.1	LOC114294418	2	TG	9	178941	178958	1999	+	180957	185253	177957	179456	3.95492	14	WRKY	Exobasidium vexans	Singh et al. 2019		Scaffold5003	pQTL-Scaffold5003-1	175957	190253	NW_021027866.1	178372	186975	gene	gene_matched	genic	intron
SDRB01003474.1	LOC114294862	2	AA	8	639687	639702	906	-	635308	638781	638808	639807	3.90007	6	WRKY	Exobasidium vexans	Singh et al. 2019		Scaffold5204	pQTL-Scaffold5204-1	630308	643781	NW_021027964.1	635006	638880	gene	gene_matched	intergenic	downstream
SDRB01004606.1	LOC114299830	4	AAAA	10	245071	245110	4174	-	249284	251202	244284	245783	3.12696	16	WRKY	Exobasidium vexans	Singh et al. 2019		Scaffold7573	pQTL-Scaffold7573-1	244284	256202	NW_021029096.1	248891	251329	gene	gene_matched	intergenic	promoter_upstream
SDRB01004606.1	LOC114299830	2	AA	13	245116	245141	4143	-	249284	251202	244284	245783	3.12696	16	WRKY	Exobasidium vexans	Singh et al. 2019		Scaffold7573	pQTL-Scaffold7573-1	244284	256202	NW_021029096.1	248891	251329	gene	gene_matched	intergenic	promoter_upstream
SDRB01004606.1	LOC114299830	3	AAA	8	245116	245139	4145	-	249284	251202	244284	245783	3.12696	16	WRKY	Exobasidium vexans	Singh et al. 2019		Scaffold7573	pQTL-Scaffold7573-1	244284	256202	NW_021029096.1	248891	251329	gene	gene_matched	intergenic	promoter_upstream
SDRB01004606.1	LOC114299830	4	AAAA	11	245235	245278	4006	-	249284	251202	244284	245783	3.12696	16	WRKY	Exobasidium vexans	Singh et al. 2019		Scaffold7573	pQTL-Scaffold7573-1	244284	256202	NW_021029096.1	248891	251329	gene	gene_matched	intergenic	promoter_upstream
SDRB01004606.1	LOC114299830	2	AA	8	245282	245297	3987	-	249284	251202	244284	245783	3.12696	16	WRKY	Exobasidium vexans	Singh et al. 2019		Scaffold7573	pQTL-Scaffold7573-1	244284	256202	NW_021029096.1	248891	251329	gene	gene_matched	intergenic	promoter_upstream
SDRB01004943.1	LOC114300748	2	AG	11	195123	195144	263	-	195407	200822	194407	195406	2.1263	8	WRKY	Exobasidium vexans	Singh et al. 2019		Scaffold8336	pQTL-Scaffold8336-1	190407	205822	NW_021029433.1	195166	201258	gene	gene_matched	intergenic	promoter_upstream
SDRB01004943.1	LOC114300748	2	AT	11	195192	195213	194	-	195407	200822	194407	195406	2.1263	8	WRKY	Exobasidium vexans	Singh et al. 2019		Scaffold8336	pQTL-Scaffold8336-1	190407	205822	NW_021029433.1	195166	201258	gene	gene_matched	genic	intron
SDRB01004943.1	LOC114300748	2	AT	11	195192	195213	194	-	195407	200822	194407	195406	2.1263	8	WRKY	Exobasidium vexans	Singh et al. 2019		Scaffold8336	pQTL-Scaffold8336-1	190407	205822	NW_021029433.1	195166	201258	gene	gene_matched	genic	intron
SDRB01004943.1	LOC114300748	5	TTTTT	4	205792	205811	4970	-	195407	200822	204907	205822	2.1263	16	WRKY	Exobasidium vexans	Singh et al. 2019		Scaffold8336	pQTL-Scaffold8336-2	190407	205822	NW_021029433.1	195166	201258	gene	gene_matched	intergenic	downstream
SDRB01004943.1	LOC114300748	5	TTTTT	4	205792	205811	4970	-	195407	200822	204907	205822	2.1263	16	WRKY	Exobasidium vexans	Singh et al. 2019		Scaffold8336	pQTL-Scaffold8336-2	190407	205822	NW_021029433.1	195166	201258	gene	gene_matched	intergenic	downstream
SDRB01006206.1	LOC114302443	2	TC	9	155898	155915	23	+	155938	163183	154938	156437	2.14997	4	WRKY	Exobasidium vexans	Singh et al. 2019		Scaffold11425	pQTL-Scaffold11425-1	150938	168183	NW_021030696.1	155671	163641	gene	gene_matched	genic	intron
SDRB01006206.1	LOC114302443	2	TC	9	155898	155915	23	+	155938	163183	154938	156437	2.14997	4	WRKY	Exobasidium vexans	Singh et al. 2019		Scaffold11425	pQTL-Scaffold11425-1	150938	168183	NW_021030696.1	155671	163641	gene	gene_matched	genic	intron
SDRB01006206.1	LOC114302443	2	GA	8	166274	166289	3091	+	155938	163183	165938	166937	2.14997	2	WRKY	Exobasidium vexans	Singh et al. 2019		Scaffold11425	pQTL-Scaffold11425-2	150938	168183	NW_021030696.1	155671	163641	gene	gene_matched	intergenic	downstream
SDRB01006206.1	LOC114302443	2	GA	11	166541	166562	3358	+	155938	163183	165938	166937	2.14997	2	WRKY	Exobasidium vexans	Singh et al. 2019		Scaffold11425	pQTL-Scaffold11425-2	150938	168183	NW_021030696.1	155671	163641	gene	gene_matched	intergenic	downstream
SDRB01006206.1	LOC114302443	2	GA	11	166541	166562	3358	+	155938	163183	165938	166937	2.14997	2	WRKY	Exobasidium vexans	Singh et al. 2019		Scaffold11425	pQTL-Scaffold11425-2	150938	168183	NW_021030696.1	155671	163641	gene	gene_matched	intergenic	downstream
SDRB01002847.1	LOC114289421	2	AT	15	134604	134633	2083	+	131060	132521	134060	135559	3.17543	12	CsERF105	Colletotrichum camelliae	Zhang et al. 2025		Scaffold4055	pQTL-Scaffold4055-4	126060	137521	NW_021027337.1	131060	132521	gene	gene_matched	intergenic	downstream
SDRB01002847.1	LOC114289421	2	TT	10	132670	132689	149	+	131060	132521	132060	133559	3.17543	12	CsERF105	Colletotrichum camelliae	Zhang et al. 2025		Scaffold4055	pQTL-Scaffold4055-3	126060	137521	NW_021027337.1	131060	132521	gene	gene_matched	intergenic	downstream
SDRB01002847.1	LOC114289421	2	AA	10	136392	136411	3871	+	131060	132521	135560	137059	3.17543	12	CsERF105	Colletotrichum camelliae	Zhang et al. 2025		Scaffold4055	pQTL-Scaffold4055-6	126060	137521	NW_021027337.1	131060	132521	gene	gene_matched	intergenic	downstream
SDRB01002847.1	LOC114289421	2	AT	9	129591	129608	1452	+	131060	132521	129060	130559	3.17543	12	CsERF105	Colletotrichum camelliae	Zhang et al. 2025		Scaffold4055	pQTL-Scaffold4055-1	126060	137521	NW_021027337.1	131060	132521	gene	gene_matched	intergenic	promoter_upstream
SDRB01002847.1	LOC114289421	2	AA	8	130637	130652	408	+	131060	132521	130060	131559	3.17543	12	CsERF105	Colletotrichum camelliae	Zhang et al. 2025		Scaffold4055	pQTL-Scaffold4055-2	126060	137521	NW_021027337.1	131060	132521	gene	gene_matched	intergenic	promoter_upstream
SDRB01002847.1	LOC114289421	2	TT	8	135292	135307	2771	+	131060	132521	134560	136059	3.17543	12	CsERF105	Colletotrichum camelliae	Zhang et al. 2025		Scaffold4055	pQTL-Scaffold4055-5	126060	137521	NW_021027337.1	131060	132521	gene	gene_matched	intergenic	downstream
SDRB01002847.1	LOC114289421	6	ATATAT	5	134604	134633	2083	+	131060	132521	134060	135559	3.17543	12	CsERF105	Colletotrichum camelliae	Zhang et al. 2025		Scaffold4055	pQTL-Scaffold4055-4	126060	137521	NW_021027337.1	131060	132521	gene	gene_matched	intergenic	downstream
SDRB01002847.1	LOC114289421	5	TTTTT	4	132670	132689	149	+	131060	132521	132060	133559	3.17543	12	CsERF105	Colletotrichum camelliae	Zhang et al. 2025		Scaffold4055	pQTL-Scaffold4055-3	126060	137521	NW_021027337.1	131060	132521	gene	gene_matched	intergenic	downstream
SDRB01002847.1	LOC114289421	5	AAAAA	4	136392	136411	3871	+	131060	132521	135560	137059	3.17543	12	CsERF105	Colletotrichum camelliae	Zhang et al. 2025		Scaffold4055	pQTL-Scaffold4055-6	126060	137521	NW_021027337.1	131060	132521	gene	gene_matched	intergenic	downstream
SDRB01003060.1	LOC114292166	2	TC	19	795419	795456	0	+	795407	800585	795407	796406	2.53421	8	PBL7	Empoasca vitis	Wang et al. 2022		Scaffold4430	pQTL-Scaffold4430-2	790407	805585	NW_021027550.1	795407	800585	gene	gene_matched	genic	intron
SDRB01003060.1	LOC114292166	4	TCTC	9	795419	795454	0	+	795407	800585	795407	796406	2.53421	8	PBL7	Empoasca vitis	Wang et al. 2022		Scaffold4430	pQTL-Scaffold4430-2	790407	805585	NW_021027550.1	795407	800585	gene	gene_matched	genic	intron
SDRB01003060.1	LOC114292166	2	AA	8	803112	803127	2527	+	795407	800585	802407	803906	3.12185	16	PBL7	Empoasca vitis	Wang et al. 2022		Scaffold4430	pQTL-Scaffold4430-3	790407	805585	NW_021027550.1	795407	800585	gene	gene_matched	intergenic	downstream
SDRB01003060.1	LOC114292166	6	TCTCTC	6	795419	795454	0	+	795407	800585	795407	796406	2.53421	8	PBL7	Empoasca vitis	Wang et al. 2022		Scaffold4430	pQTL-Scaffold4430-2	790407	805585	NW_021027550.1	795407	800585	gene	gene_matched	genic	intron
SDRB01003060.1	LOC114292166	6	AAAGAA	5	803132	803161	2547	+	795407	800585	802407	803906	3.12185	16	PBL7	Empoasca vitis	Wang et al. 2022		Scaffold4430	pQTL-Scaffold4430-3	790407	805585	NW_021027550.1	795407	800585	gene	gene_matched	intergenic	downstream
SDRB01001507.1	LOC114269408	2	GA	21	559395	559436	2343	+	561779	563012	558779	560278	2.68058	16	GLP	Empoasca vitis	Wang et al. 2022		Scaffold1993	pQTL-Scaffold1993-1	556779	568012	NW_021025997.1	561779	563012	gene	gene_matched	intergenic	promoter_upstream
SDRB01001507.1	LOC114269408	2	AA	11	559576	559597	2182	+	561779	563012	558779	560278	2.68058	16	GLP	Empoasca vitis	Wang et al. 2022		Scaffold1993	pQTL-Scaffold1993-1	556779	568012	NW_021025997.1	561779	563012	gene	gene_matched	intergenic	promoter_upstream
SDRB01001507.1	LOC114269408	4	GAGA	10	559395	559434	2345	+	561779	563012	558779	560278	2.68058	16	GLP	Empoasca vitis	Wang et al. 2022		Scaffold1993	pQTL-Scaffold1993-1	556779	568012	NW_021025997.1	561779	563012	gene	gene_matched	intergenic	promoter_upstream
SDRB01001507.1	LOC114269408	2	CA	9	559558	559575	2204	+	561779	563012	558779	560278	2.68058	16	GLP	Empoasca vitis	Wang et al. 2022		Scaffold1993	pQTL-Scaffold1993-1	556779	568012	NW_021025997.1	561779	563012	gene	gene_matched	intergenic	promoter_upstream
SDRB01001507.1	LOC114269408	6	GAGAGA	7	559395	559436	2343	+	561779	563012	558779	560278	2.68058	16	GLP	Empoasca vitis	Wang et al. 2022		Scaffold1993	pQTL-Scaffold1993-1	556779	568012	NW_021025997.1	561779	563012	gene	gene_matched	intergenic	promoter_upstream
SDRB01001507.1	LOC114269408	5	AAAAA	4	559575	559594	2185	+	561779	563012	558779	560278	2.68058	16	GLP	Empoasca vitis	Wang et al. 2022		Scaffold1993	pQTL-Scaffold1993-1	556779	568012	NW_021025997.1	561779	563012	gene	gene_matched	intergenic	promoter_upstream
SDRB01001469.1	LOC114268610	2	TT	13	417504	417529	0	+	413716	445290	416716	418215	2.49434	12	LOX	Empoasca vitis	Wang et al. 2022		Scaffold1939	pQTL-Scaffold1939-3	408716	450290	NW_021025959.1	413716	445290	gene	gene_matched	genic	intron
SDRB01001469.1	LOC114268610	2	AA	13	437967	437992	0	+	413716	445290	437216	438715	3.23998	16	LOX	Empoasca vitis	Wang et al. 2022		Scaffold1939	pQTL-Scaffold1939-4	408716	450290	NW_021025959.1	413716	445290	gene	gene_matched	genic	intron
SDRB01001469.1	LOC114268610	2	AA	10	438053	438072	0	+	413716	445290	437216	438715	3.23998	16	LOX	Empoasca vitis	Wang et al. 2022		Scaffold1939	pQTL-Scaffold1939-4	408716	450290	NW_021025959.1	413716	445290	gene	gene_matched	genic	intron
SDRB01001469.1	LOC114268610	2	TT	8	417446	417461	0	+	413716	445290	416716	418215	2.49434	12	LOX	Empoasca vitis	Wang et al. 2022		Scaffold1939	pQTL-Scaffold1939-3	408716	450290	NW_021025959.1	413716	445290	gene	gene_matched	genic	intron
SDRB01001469.1	LOC114268610	3	TTT	8	417504	417527	0	+	413716	445290	416716	418215	2.49434	12	LOX	Empoasca vitis	Wang et al. 2022		Scaffold1939	pQTL-Scaffold1939-3	408716	450290	NW_021025959.1	413716	445290	gene	gene_matched	genic	intron
SDRB01001469.1	LOC114268610	3	AAA	8	437967	437990	0	+	413716	445290	437216	438715	3.23998	16	LOX	Empoasca vitis	Wang et al. 2022		Scaffold1939	pQTL-Scaffold1939-4	408716	450290	NW_021025959.1	413716	445290	gene	gene_matched	genic	intron
SDRB01001469.1	LOC114268610	5	TTTTT	5	417504	417528	0	+	413716	445290	416716	418215	2.49434	12	LOX	Empoasca vitis	Wang et al. 2022		Scaffold1939	pQTL-Scaffold1939-3	408716	450290	NW_021025959.1	413716	445290	gene	gene_matched	genic	intron
SDRB01001469.1	LOC114268610	5	AAAAA	5	437967	437991	0	+	413716	445290	437216	438715	3.23998	16	LOX	Empoasca vitis	Wang et al. 2022		Scaffold1939	pQTL-Scaffold1939-4	408716	450290	NW_021025959.1	413716	445290	gene	gene_matched	genic	intron
SDRB01001469.1	LOC114268610	5	AAAAA	4	438053	438072	0	+	413716	445290	437216	438715	3.23998	16	LOX	Empoasca vitis	Wang et al. 2022		Scaffold1939	pQTL-Scaffold1939-4	408716	450290	NW_021025959.1	413716	445290	gene	gene_matched	genic	intron
SDRB01001469.1	LOC114268610	6	TTTTTT	4	417504	417527	0	+	413716	445290	416716	418215	2.49434	12	LOX	Empoasca vitis	Wang et al. 2022		Scaffold1939	pQTL-Scaffold1939-3	408716	450290	NW_021025959.1	413716	445290	gene	gene_matched	genic	intron
SDRB01001469.1	LOC114268610	6	AAAAAA	4	437967	437990	0	+	413716	445290	437216	438715	3.23998	16	LOX	Empoasca vitis	Wang et al. 2022		Scaffold1939	pQTL-Scaffold1939-4	408716	450290	NW_021025959.1	413716	445290	gene	gene_matched	genic	intron
SDRB01000184.1	LOC114285638	2	AT	9	1089969	1089986	5	-	1089991	1091284	1088991	1090490	2.8693	12	AOC	Empoasca vitis	Wang et al. 2022		Scaffold238	pQTL-Scaffold238-1	1084991	1096284	NW_021024674.1	1089991	1091284	gene	gene_matched	intergenic	promoter_upstream
SDRB01001257.1	LOC114263845	6	AGAGGA	11	390610	390675	4933	-	381668	385677	389668	390677	2.30604	12	CcoAOMT	Empoasca vitis	Wang et al. 2022		Scaffold1651	pQTL-Scaffold1651-2	376668	390677	NW_021025747.1	381668	385677	gene	gene_matched	intergenic	downstream
SDRB01001257.1	LOC114263845	2	AA	9	390266	390283	4589	-	381668	385677	389668	390677	2.30604	12	CcoAOMT	Empoasca vitis	Wang et al. 2022		Scaffold1651	pQTL-Scaffold1651-2	376668	390677	NW_021025747.1	381668	385677	gene	gene_matched	intergenic	downstream
SDRB01001788.1	LOC114274899	5	CTTTT	5	547422	547446	3800	-	541407	543622	546907	548406	3.3282	12	PKS-ER	Empoasca vitis	Wang et al. 2022		Scaffold2408	pQTL-Scaffold2408-1	536407	548622	NW_021026278.1	541407	543622	gene	gene_matched	intergenic	downstream
SDRB01001754.1	LOC114274221	2	TT	11	2457540	2457561	0	-	2448204	2460582	2456704	2457703	2.77242	2	CYP74B24	Empoasca vitis	Wang et al. 2022		Scaffold2360	pQTL-Scaffold2360-1	2443204	2465582	NW_021026244.1	2448204	2460582	gene	gene_matched	genic	intron
SDRB01001754.1	LOC114274221	2	AA	8	2461026	2461041	444	-	2448204	2460582	2460704	2461703	2.77242	2	CYP74B24	Empoasca vitis	Wang et al. 2022		Scaffold2360	pQTL-Scaffold2360-2	2443204	2465582	NW_021026244.1	2448204	2460582	gene	gene_matched	intergenic	downstream
SDRB01001754.1	LOC114274221	5	TTTTT	4	2457540	2457559	0	-	2448204	2460582	2456704	2457703	2.77242	2	CYP74B24	Empoasca vitis	Wang et al. 2022		Scaffold2360	pQTL-Scaffold2360-1	2443204	2465582	NW_021026244.1	2448204	2460582	gene	gene_matched	genic	intron
SDRB01000387.1	LOC114309777	4	ATTA	4	55920	55935	1332	+	57267	61883	55267	56766	3.61478	16	RPP13	Acaphylla theae	Chen et al. 2024		Scaffold491	pQTL-Scaffold491-1	52267	66883	NW_021024877.1	57267	61883	gene	gene_matched	intergenic	promoter_upstream
SDRB01000387.1	LOC114309777	4	AATA	7	60751	60778	0	+	57267	61883	59767	61266	3.61478	16	RPP13	Acaphylla theae	Chen et al. 2024		Scaffold491	pQTL-Scaffold491-2	52267	66883	NW_021024877.1	57267	61883	gene	gene_matched	genic	intron
SDRB01001408.1	LOC114267326	2	TA	11	2141891	2141912	0	-	2130146	2143961	2141146	2142145	1.95232	6	RF45	Acaphylla theae	Chen et al. 2024		Scaffold1857	pQTL-Scaffold1857-3	2125146	2148961	NW_021025898.1	2130146	2143961	gene	gene_matched	genic	intron
SDRB01001408.1	LOC114267326	2	AA	10	2128070	2128089	2057	-	2130146	2143961	2127646	2128645	3.62574	8	RF45	Acaphylla theae	Chen et al. 2024		Scaffold1857	pQTL-Scaffold1857-2	2125146	2148961	NW_021025898.1	2130146	2143961	gene	gene_matched	intergenic	promoter_upstream
SDRB01001408.1	LOC114267326	2	AT	8	2128017	2128032	2114	-	2130146	2143961	2127646	2128645	3.62574	8	RF45	Acaphylla theae	Chen et al. 2024		Scaffold1857	pQTL-Scaffold1857-2	2125146	2148961	NW_021025898.1	2130146	2143961	gene	gene_matched	intergenic	promoter_upstream
SDRB01001408.1	LOC114267326	2	TT	8	2128373	2128388	1758	-	2130146	2143961	2127646	2128645	3.62574	8	RF45	Acaphylla theae	Chen et al. 2024		Scaffold1857	pQTL-Scaffold1857-2	2125146	2148961	NW_021025898.1	2130146	2143961	gene	gene_matched	intergenic	promoter_upstream
SDRB01001408.1	LOC114267326	2	AA	8	2141230	2141245	0	-	2130146	2143961	2141146	2142145	1.95232	6	RF45	Acaphylla theae	Chen et al. 2024		Scaffold1857	pQTL-Scaffold1857-3	2125146	2148961	NW_021025898.1	2130146	2143961	gene	gene_matched	genic	intron
SDRB01001408.1	LOC114267326	5	AAAAA	4	2128070	2128089	2057	-	2130146	2143961	2127646	2128645	3.62574	8	RF45	Acaphylla theae	Chen et al. 2024		Scaffold1857	pQTL-Scaffold1857-2	2125146	2148961	NW_021025898.1	2130146	2143961	gene	gene_matched	intergenic	promoter_upstream
SDRB01001402.1	LOC114267125	2	AG	17	2333256	2333289	135	+	2333424	2335775	2332424	2333923	2.83723	12	R1A-4	Acaphylla theae	Chen et al. 2024		Scaffold1851	pQTL-Scaffold1851-1	2328424	2340775	NW_021025892.1	2333424	2335775	gene	gene_matched	intergenic	promoter_upstream
SDRB01001402.1	LOC114267125	4	AGAG	8	2333256	2333287	137	+	2333424	2335775	2332424	2333923	2.83723	12	R1A-4	Acaphylla theae	Chen et al. 2024		Scaffold1851	pQTL-Scaffold1851-1	2328424	2340775	NW_021025892.1	2333424	2335775	gene	gene_matched	intergenic	promoter_upstream
SDRB01001402.1	LOC114267125	6	AGAGAG	5	2333256	2333285	139	+	2333424	2335775	2332424	2333923	2.83723	12	R1A-4	Acaphylla theae	Chen et al. 2024		Scaffold1851	pQTL-Scaffold1851-1	2328424	2340775	NW_021025892.1	2333424	2335775	gene	gene_matched	intergenic	promoter_upstream
SDRB01001402.1	LOC114267125	6	GGTTGT	4	2333383	2333406	18	+	2333424	2335775	2332424	2333923	2.83723	12	R1A-4	Acaphylla theae	Chen et al. 2024		Scaffold1851	pQTL-Scaffold1851-1	2328424	2340775	NW_021025892.1	2333424	2335775	gene	gene_matched	intergenic	promoter_upstream
SDRB01000394.1	LOC114310179	3	ATA	8	2546500	2546523	1299	+	2547822	2553972	2546322	2547321	3.67942	6	RPM1	Acaphylla theae	Chen et al. 2024		Scaffold502	pQTL-Scaffold502-1	2542822	2558972	NW_021024884.1	2547822	2553972	gene	gene_matched	intergenic	promoter_upstream
SDRB01000394.1	LOC114310179	6	ATAATA	4	2546500	2546523	1299	+	2547822	2553972	2546322	2547321	3.67942	6	RPM1	Acaphylla theae	Chen et al. 2024		Scaffold502	pQTL-Scaffold502-1	2542822	2558972	NW_021024884.1	2547822	2553972	gene	gene_matched	intergenic	promoter_upstream
SDRB01000474.1	LOC114312482	2	CT	16	2107177	2107208	2068	-	2103297	2105109	2106797	2107796	1.9604	6	UGT91A1	Acaphylla theae	Chen et al. 2024		Scaffold610	pQTL-Scaffold610-2	2098297	2110109	NW_021024964.1	2103297	2105109	gene	gene_matched	intergenic	downstream
SDRB01000474.1	LOC114312482	3	AGA	11	2102000	2102032	1265	-	2103297	2105109	2100297	2102796	2.48317	14	UGT91A1	Acaphylla theae	Chen et al. 2024		Scaffold610	pQTL-Scaffold610-1	2098297	2110109	NW_021024964.1	2103297	2105109	gene	gene_matched	intergenic	promoter_upstream
SDRB01000474.1	LOC114312482	2	AA	9	2101160	2101177	2120	-	2103297	2105109	2100297	2102796	2.48317	14	UGT91A1	Acaphylla theae	Chen et al. 2024		Scaffold610	pQTL-Scaffold610-1	2098297	2110109	NW_021024964.1	2103297	2105109	gene	gene_matched	intergenic	promoter_upstream
SDRB01000474.1	LOC114312482	2	AA	9	2102345	2102362	935	-	2103297	2105109	2100297	2102796	2.48317	14	UGT91A1	Acaphylla theae	Chen et al. 2024		Scaffold610	pQTL-Scaffold610-1	2098297	2110109	NW_021024964.1	2103297	2105109	gene	gene_matched	intergenic	promoter_upstream
SDRB01000474.1	LOC114312482	2	TC	9	2107611	2107628	2502	-	2103297	2105109	2106797	2107796	1.9604	6	UGT91A1	Acaphylla theae	Chen et al. 2024		Scaffold610	pQTL-Scaffold610-2	2098297	2110109	NW_021024964.1	2103297	2105109	gene	gene_matched	intergenic	downstream
SDRB01000474.1	LOC114312482	2	TC	9	2107677	2107694	2568	-	2103297	2105109	2106797	2107796	1.9604	6	UGT91A1	Acaphylla theae	Chen et al. 2024		Scaffold610	pQTL-Scaffold610-2	2098297	2110109	NW_021024964.1	2103297	2105109	gene	gene_matched	intergenic	downstream
SDRB01000474.1	LOC114312482	3	TTC	8	2107635	2107658	2526	-	2103297	2105109	2106797	2107796	1.9604	6	UGT91A1	Acaphylla theae	Chen et al. 2024		Scaffold610	pQTL-Scaffold610-2	2098297	2110109	NW_021024964.1	2103297	2105109	gene	gene_matched	intergenic	downstream
SDRB01000474.1	LOC114312482	4	CTCT	8	2107177	2107208	2068	-	2103297	2105109	2106797	2107796	1.9604	6	UGT91A1	Acaphylla theae	Chen et al. 2024		Scaffold610	pQTL-Scaffold610-2	2098297	2110109	NW_021024964.1	2103297	2105109	gene	gene_matched	intergenic	downstream
SDRB01000474.1	LOC114312482	6	AGAAGA	5	2102000	2102029	1268	-	2103297	2105109	2100297	2102796	2.48317	14	UGT91A1	Acaphylla theae	Chen et al. 2024		Scaffold610	pQTL-Scaffold610-1	2098297	2110109	NW_021024964.1	2103297	2105109	gene	gene_matched	intergenic	promoter_upstream
SDRB01000474.1	LOC114312482	6	CTCTCT	5	2107177	2107206	2068	-	2103297	2105109	2106797	2107796	1.9604	6	UGT91A1	Acaphylla theae	Chen et al. 2024		Scaffold610	pQTL-Scaffold610-2	2098297	2110109	NW_021024964.1	2103297	2105109	gene	gene_matched	intergenic	downstream
SDRB01000474.1	LOC114312482	6	TTCTTC	4	2107635	2107658	2526	-	2103297	2105109	2106797	2107796	1.9604	6	UGT91A1	Acaphylla theae	Chen et al. 2024		Scaffold610	pQTL-Scaffold610-2	2098297	2110109	NW_021024964.1	2103297	2105109	gene	gene_matched	intergenic	downstream
SDRB01000443.1	LOC114311613	2	TT	8	1413751	1413766	3463	+	1417229	1419164	1413229	1414728	1.81008	8	UGT94ES	Acaphylla theae	Chen et al. 2024		Scaffold570	pQTL-Scaffold570-1	1412229	1424164	NW_021024933.1	1417229	1419164	gene	gene_matched	intergenic	promoter_upstream
SDRB01000443.1	LOC114311613	6	GAGGCA	4	1420297	1420320	1133	+	1417229	1419164	1419729	1421228	2.38169	16	UGT94ES	Acaphylla theae	Chen et al. 2024		Scaffold570	pQTL-Scaffold570-2	1412229	1424164	NW_021024933.1	1417229	1419164	gene	gene_matched	intergenic	downstream
SDRB01001257.1	LOC114263843	2	TT	8	287302	287317	1689	-	279978	285613	286478	287977	2.84759	12	At4g26220	Acaphylla theae	Chen et al. 2024		Scaffold1651	pQTL-Scaffold1651-1	274978	290613	NW_021025747.1	279978	285613	gene	gene_matched	intergenic	downstream
SDRB01003568.1	LOC114295542	2	AT	11	33418	33439	454	+	33893	57883	33393	34892	4.89299	16	At1g67980	Acaphylla theae	Chen et al. 2024		Scaffold5400	pQTL-Scaffold5400-1	28893	62883	NW_021028058.1	33893	57883	gene	gene_matched	intergenic	promoter_upstream
SDRB01003568.1	LOC114295542	3	AAG	11	37283	37315	0	+	33893	57883	36393	37392	1.96151	6	At1g67980	Acaphylla theae	Chen et al. 2024		Scaffold5400	pQTL-Scaffold5400-2	28893	62883	NW_021028058.1	33893	57883	gene	gene_matched	genic	intron
SDRB01003568.1	LOC114295542	2	AG	9	33925	33942	0	+	33893	57883	33393	34892	4.89299	16	At1g67980	Acaphylla theae	Chen et al. 2024		Scaffold5400	pQTL-Scaffold5400-1	28893	62883	NW_021028058.1	33893	57883	gene	gene_matched	genic	intron
SDRB01003568.1	LOC114295542	2	AA	9	34053	34070	0	+	33893	57883	33393	34892	4.89299	16	At1g67980	Acaphylla theae	Chen et al. 2024		Scaffold5400	pQTL-Scaffold5400-1	28893	62883	NW_021028058.1	33893	57883	gene	gene_matched	genic	intron
SDRB01003568.1	LOC114295542	2	TT	8	34296	34311	0	+	33893	57883	33393	34892	4.89299	16	At1g67980	Acaphylla theae	Chen et al. 2024		Scaffold5400	pQTL-Scaffold5400-1	28893	62883	NW_021028058.1	33893	57883	gene	gene_matched	genic	intron
SDRB01003568.1	LOC114295542	2	TT	8	37243	37258	0	+	33893	57883	36393	37392	1.96151	6	At1g67980	Acaphylla theae	Chen et al. 2024		Scaffold5400	pQTL-Scaffold5400-2	28893	62883	NW_021028058.1	33893	57883	gene	gene_matched	genic	intron
SDRB01003568.1	LOC114295542	6	AAGAAG	5	37283	37312	0	+	33893	57883	36393	37392	1.96151	6	At1g67980	Acaphylla theae	Chen et al. 2024		Scaffold5400	pQTL-Scaffold5400-2	28893	62883	NW_021028058.1	33893	57883	gene	gene_matched	genic	intron
SDRB01000239.1	LOC114305119	2	TC	12	324618	324641	4068	-	317263	320550	323263	324762	2.12385	16	AMAT	Ectropis obliqua	Qiao et al. 2024		Scaffold303	pQTL-Scaffold303-3	312263	325550	NW_021024729.1	317263	320550	gene	gene_matched	intergenic	downstream
SDRB01000239.1	LOC114305119	2	AT	11	323947	323968	3397	-	317263	320550	323263	324762	2.12385	16	AMAT	Ectropis obliqua	Qiao et al. 2024		Scaffold303	pQTL-Scaffold303-3	312263	325550	NW_021024729.1	317263	320550	gene	gene_matched	intergenic	downstream
SDRB01000239.1	LOC114305119	2	AA	9	316840	316857	406	-	317263	320550	316263	317762	2.36757	16	AMAT	Ectropis obliqua	Qiao et al. 2024		Scaffold303	pQTL-Scaffold303-2	312263	325550	NW_021024729.1	317263	320550	gene	gene_matched	intergenic	promoter_upstream
SDRB01000239.1	LOC114305119	2	AA	9	317199	317216	47	-	317263	320550	316263	317762	2.36757	16	AMAT	Ectropis obliqua	Qiao et al. 2024		Scaffold303	pQTL-Scaffold303-2	312263	325550	NW_021024729.1	317263	320550	gene	gene_matched	intergenic	promoter_upstream
SDRB01000239.1	LOC114305119	2	AA	9	324222	324239	3672	-	317263	320550	323263	324762	2.12385	16	AMAT	Ectropis obliqua	Qiao et al. 2024		Scaffold303	pQTL-Scaffold303-3	312263	325550	NW_021024729.1	317263	320550	gene	gene_matched	intergenic	downstream
SDRB01000239.1	LOC114305119	2	TA	8	323730	323745	3180	-	317263	320550	323263	324762	2.12385	16	AMAT	Ectropis obliqua	Qiao et al. 2024		Scaffold303	pQTL-Scaffold303-3	312263	325550	NW_021024729.1	317263	320550	gene	gene_matched	intergenic	downstream
SDRB01000239.1	LOC114305119	6	TCTCTC	4	324618	324641	4068	-	317263	320550	323263	324762	2.12385	16	AMAT	Ectropis obliqua	Qiao et al. 2024		Scaffold303	pQTL-Scaffold303-3	312263	325550	NW_021024729.1	317263	320550	gene	gene_matched	intergenic	downstream
SDRB01000844.1	LOC114323378	2	AA	10	111311	111330	1800	-	113130	115855	110630	112129	2.2285	16	AMAT	Ectropis obliqua	Qiao et al. 2024		Scaffold1078	pQTL-Scaffold1078-1	108130	120855	NW_021025334.1	113130	115855	gene	gene_matched	intergenic	promoter_upstream
SDRB01000844.1	LOC114323378	2	TT	10	119791	119810	3936	-	113130	115855	119130	120629	2.2285	16	AMAT	Ectropis obliqua	Qiao et al. 2024		Scaffold1078	pQTL-Scaffold1078-2	108130	120855	NW_021025334.1	113130	115855	gene	gene_matched	intergenic	downstream
SDRB01000844.1	LOC114323378	5	AAAAA	4	111311	111330	1800	-	113130	115855	110630	112129	2.2285	16	AMAT	Ectropis obliqua	Qiao et al. 2024		Scaffold1078	pQTL-Scaffold1078-1	108130	120855	NW_021025334.1	113130	115855	gene	gene_matched	intergenic	promoter_upstream
SDRB01000844.1	LOC114323378	5	TTTTT	4	119791	119810	3936	-	113130	115855	119130	120629	2.2285	16	AMAT	Ectropis obliqua	Qiao et al. 2024		Scaffold1078	pQTL-Scaffold1078-2	108130	120855	NW_021025334.1	113130	115855	gene	gene_matched	intergenic	downstream
SDRB01002106.1	LOC114279762	3	CCA	5	1324566	1324580	0	+	1323359	1325199	1323859	1325358	3.17543	16	AMAT	Ectropis obliqua	Qiao et al. 2024		Scaffold2881	pQTL-Scaffold2881-2	1318359	1330199	NW_021026596.1	1323359	1325199	gene	gene_matched	genic	intron
SDRB01002106.1	LOC114279762	5	AAAAT	3	1319543	1319557	3802	+	1323359	1325199	1318859	1320358	3.17543	16	AMAT	Ectropis obliqua	Qiao et al. 2024		Scaffold2881	pQTL-Scaffold2881-1	1318359	1330199	NW_021026596.1	1323359	1325199	gene	gene_matched	intergenic	promoter_upstream
SDRB01001216.1	LOC114263020	2	TT	9	2947332	2947349	3951	+	2951300	2953634	2946800	2948299	3.19461	14	AMAT	Ectropis obliqua	Qiao et al. 2024		Scaffold1598	pQTL-Scaffold1598-1	2946300	2958634	NW_021025706.1	2951300	2953634	gene	gene_matched	intergenic	promoter_upstream
SDRB01001216.1	LOC114263020	2	TA	8	2947236	2947251	4049	+	2951300	2953634	2946800	2948299	3.19461	14	AMAT	Ectropis obliqua	Qiao et al. 2024		Scaffold1598	pQTL-Scaffold1598-1	2946300	2958634	NW_021025706.1	2951300	2953634	gene	gene_matched	intergenic	promoter_upstream
SDRB01001216.1	LOC114263020	5	AAAAT	4	2947884	2947903	3397	+	2951300	2953634	2946800	2948299	3.19461	14	AMAT	Ectropis obliqua	Qiao et al. 2024		Scaffold1598	pQTL-Scaffold1598-1	2946300	2958634	NW_021025706.1	2951300	2953634	gene	gene_matched	intergenic	promoter_upstream
SDRB01000254.1	LOC114305763	2	TT	8	365249	365264	2742	+	368006	370865	364506	366005	2.07612	16	HHT	Ectropis obliqua	Qiao et al. 2024		Scaffold322	pQTL-Scaffold322-1	363006	375865	NW_021024744.1	368006	370865	pseudogene	gene_matched	intergenic	promoter_upstream
SDRB01000254.1	LOC114305763	2	TT	8	368961	368976	0	+	368006	370865	368006	369505	2.07612	16	HHT	Ectropis obliqua	Qiao et al. 2024		Scaffold322	pQTL-Scaffold322-2	363006	375865	NW_021024744.1	368006	370865	pseudogene	gene_matched	genic	intron
SDRB01002501.1	LOC114285113	2	AA	11	646183	646204	2230	+	648434	652282	645434	646933	2.16189	16	HHT	Ectropis obliqua	Qiao et al. 2024		Scaffold3491	pQTL-Scaffold3491-1	643434	657282	NW_021026991.1	648434	652282	pseudogene	gene_matched	intergenic	promoter_upstream
SDRB01002501.1	LOC114285113	5	AAAAA	4	646183	646202	2232	+	648434	652282	645434	646933	2.16189	16	HHT	Ectropis obliqua	Qiao et al. 2024		Scaffold3491	pQTL-Scaffold3491-1	643434	657282	NW_021026991.1	648434	652282	pseudogene	gene_matched	intergenic	promoter_upstream
SDRB01002900.1	LOC114290041	2	AT	9	194707	194724	1845	-	189691	192862	194191	195690	2.93068	16	BAHD-AT	Ectropis obliqua	Qiao et al. 2024		Scaffold4145	pQTL-Scaffold4145-1	184691	197862	NW_021027390.1	189691	192862	gene	gene_matched	intergenic	downstream
SDRB01002900.1	LOC114290041	2	TA	9	194992	195009	2130	-	189691	192862	194191	195690	2.93068	16	BAHD-AT	Ectropis obliqua	Qiao et al. 2024		Scaffold4145	pQTL-Scaffold4145-1	184691	197862	NW_021027390.1	189691	192862	gene	gene_matched	intergenic	downstream
SDRB01000397.1	LOC114310244	2	AA	12	585321	585344	0	-	581343	587141	584843	585842	2.69327	8	HCT	Ectropis obliqua	Qiao et al. 2024		Scaffold507	pQTL-Scaffold507-1	576343	592141	NW_021024887.1	581343	587141	gene	gene_matched	genic	intron
SDRB01000397.1	LOC114310244	2	AT	12	587970	587993	829	-	581343	587141	587343	588342	2.69327	8	HCT	Ectropis obliqua	Qiao et al. 2024		Scaffold507	pQTL-Scaffold507-2	576343	592141	NW_021024887.1	581343	587141	gene	gene_matched	intergenic	downstream
SDRB01000397.1	LOC114310244	2	TT	11	585403	585424	0	-	581343	587141	584843	585842	2.69327	8	HCT	Ectropis obliqua	Qiao et al. 2024		Scaffold507	pQTL-Scaffold507-1	576343	592141	NW_021024887.1	581343	587141	gene	gene_matched	genic	intron
SDRB01000397.1	LOC114310244	2	TA	10	587836	587855	695	-	581343	587141	587343	588342	2.69327	8	HCT	Ectropis obliqua	Qiao et al. 2024		Scaffold507	pQTL-Scaffold507-2	576343	592141	NW_021024887.1	581343	587141	gene	gene_matched	intergenic	downstream
SDRB01000397.1	LOC114310244	2	AT	10	588010	588029	869	-	581343	587141	587343	588342	2.69327	8	HCT	Ectropis obliqua	Qiao et al. 2024		Scaffold507	pQTL-Scaffold507-2	576343	592141	NW_021024887.1	581343	587141	gene	gene_matched	intergenic	downstream
SDRB01000397.1	LOC114310244	3	AAA	8	585321	585344	0	-	581343	587141	584843	585842	2.69327	8	HCT	Ectropis obliqua	Qiao et al. 2024		Scaffold507	pQTL-Scaffold507-1	576343	592141	NW_021024887.1	581343	587141	gene	gene_matched	genic	intron
SDRB01000397.1	LOC114310244	5	AAAAA	5	585321	585345	0	-	581343	587141	584843	585842	2.69327	8	HCT	Ectropis obliqua	Qiao et al. 2024		Scaffold507	pQTL-Scaffold507-1	576343	592141	NW_021024887.1	581343	587141	gene	gene_matched	genic	intron
SDRB01000397.1	LOC114310244	5	TTTTT	4	585403	585422	0	-	581343	587141	584843	585842	2.69327	8	HCT	Ectropis obliqua	Qiao et al. 2024		Scaffold507	pQTL-Scaffold507-1	576343	592141	NW_021024887.1	581343	587141	gene	gene_matched	genic	intron
SDRB01000397.1	LOC114310244	5	CGGGG	4	587613	587632	472	-	581343	587141	587343	588342	2.69327	8	HCT	Ectropis obliqua	Qiao et al. 2024		Scaffold507	pQTL-Scaffold507-2	576343	592141	NW_021024887.1	581343	587141	gene	gene_matched	intergenic	downstream
SDRB01000397.1	LOC114310244	6	AAAAAA	4	585321	585344	0	-	581343	587141	584843	585842	2.69327	8	HCT	Ectropis obliqua	Qiao et al. 2024		Scaffold507	pQTL-Scaffold507-1	576343	592141	NW_021024887.1	581343	587141	gene	gene_matched	genic	intron
SDRB01000397.1	LOC114310244	6	ATATAT	4	587970	587993	829	-	581343	587141	587343	588342	2.69327	8	HCT	Ectropis obliqua	Qiao et al. 2024		Scaffold507	pQTL-Scaffold507-2	576343	592141	NW_021024887.1	581343	587141	gene	gene_matched	intergenic	downstream
SDRB01001196.1	LOC114262602	2	TT	13	88115	88140	0	-	86364	92381	87864	88863	2.93739	8	BAHD-DCR	Ectropis obliqua	Qiao et al. 2024		Scaffold1571	pQTL-Scaffold1571-1	81364	97381	NW_021025686.1	86364	92381	gene	gene_matched	genic	intron
SDRB01001196.1	LOC114262602	3	TTT	8	88115	88138	0	-	86364	92381	87864	88863	2.93739	8	BAHD-DCR	Ectropis obliqua	Qiao et al. 2024		Scaffold1571	pQTL-Scaffold1571-1	81364	97381	NW_021025686.1	86364	92381	gene	gene_matched	genic	intron
SDRB01001196.1	LOC114262602	5	TTTTT	5	88115	88139	0	-	86364	92381	87864	88863	2.93739	8	BAHD-DCR	Ectropis obliqua	Qiao et al. 2024		Scaffold1571	pQTL-Scaffold1571-1	81364	97381	NW_021025686.1	86364	92381	gene	gene_matched	genic	intron
SDRB01001196.1	LOC114262602	6	TTTTTT	4	88115	88138	0	-	86364	92381	87864	88863	2.93739	8	BAHD-DCR	Ectropis obliqua	Qiao et al. 2024		Scaffold1571	pQTL-Scaffold1571-1	81364	97381	NW_021025686.1	86364	92381	gene	gene_matched	genic	intron
SDRB01002630.1	LOC114287089	2	TA	10	1471559	1471578	0	+	1467461	1473703	1470461	1472460	3.21963	22	FACT	Ectropis obliqua	Qiao et al. 2024		Scaffold3698	pQTL-Scaffold3698-1	1462461	1478703	NW_021027120.1	1467461	1473703	gene	gene_matched	genic	intron
SDRB01002630.1	LOC114287089	2	TA	9	1471027	1471044	0	+	1467461	1473703	1470461	1472460	3.21963	22	FACT	Ectropis obliqua	Qiao et al. 2024		Scaffold3698	pQTL-Scaffold3698-1	1462461	1478703	NW_021027120.1	1467461	1473703	gene	gene_matched	genic	intron
SDRB01002630.1	LOC114287089	2	TA	9	1471936	1471953	0	+	1467461	1473703	1470461	1472460	3.21963	22	FACT	Ectropis obliqua	Qiao et al. 2024		Scaffold3698	pQTL-Scaffold3698-1	1462461	1478703	NW_021027120.1	1467461	1473703	gene	gene_matched	genic	intron
SDRB01002630.1	LOC114287089	2	TT	8	1470951	1470966	0	+	1467461	1473703	1470461	1472460	3.21963	22	FACT	Ectropis obliqua	Qiao et al. 2024		Scaffold3698	pQTL-Scaffold3698-1	1462461	1478703	NW_021027120.1	1467461	1473703	gene	gene_matched	genic	intron
SDRB01002630.1	LOC114287089	5	CTGAT	4	1470646	1470665	0	+	1467461	1473703	1470461	1472460	3.21963	22	FACT	Ectropis obliqua	Qiao et al. 2024		Scaffold3698	pQTL-Scaffold3698-1	1462461	1478703	NW_021027120.1	1467461	1473703	gene	gene_matched	genic	intron
SDRB01001515.1	LOC114269512	3	ATA	12	143617	143652	0	-	143509	145209	143009	144508	2.5	16	ACT	Ectropis obliqua	Qiao et al. 2024		Scaffold2005	pQTL-Scaffold2005-1	138509	150209	NW_021026005.1	143509	145209	gene	gene_matched	genic	intron
SDRB01001515.1	LOC114269512	6	ATAATA	6	143617	143652	0	-	143509	145209	143009	144508	2.5	16	ACT	Ectropis obliqua	Qiao et al. 2024		Scaffold2005	pQTL-Scaffold2005-1	138509	150209	NW_021026005.1	143509	145209	gene	gene_matched	genic	intron
SDRB01001379.1	LOC114266518	2	AT	10	86516	86535	2921	+	89456	90757	85956	87455	3.17543	12	VS	Ectropis obliqua	Qiao et al. 2024		Scaffold1821	pQTL-Scaffold1821-1	84456	95757	NW_021025869.1	89456	90757	gene	gene_matched	intergenic	promoter_upstream
SDRB01001296.1	LOC114264717	2	AA	11	44845	44866	250	+	45116	48968	44116	45615	2.84299	16	BEAT	Ectropis obliqua	Qiao et al. 2024		Scaffold1709	pQTL-Scaffold1709-1	40116	53968	NW_021025786.1	45116	48968	gene	gene_matched	intergenic	promoter_upstream
SDRB01001296.1	LOC114264717	3	AAG	9	44882	44908	208	+	45116	48968	44116	45615	2.84299	16	BEAT	Ectropis obliqua	Qiao et al. 2024		Scaffold1709	pQTL-Scaffold1709-1	40116	53968	NW_021025786.1	45116	48968	gene	gene_matched	intergenic	promoter_upstream
SDRB01001296.1	LOC114264717	5	AAAAA	4	44845	44864	252	+	45116	48968	44116	45615	2.84299	16	BEAT	Ectropis obliqua	Qiao et al. 2024		Scaffold1709	pQTL-Scaffold1709-1	40116	53968	NW_021025786.1	45116	48968	gene	gene_matched	intergenic	promoter_upstream
SDRB01001296.1	LOC114264717	6	AAGAAG	4	44882	44905	211	+	45116	48968	44116	45615	2.84299	16	BEAT	Ectropis obliqua	Qiao et al. 2024		Scaffold1709	pQTL-Scaffold1709-1	40116	53968	NW_021025786.1	45116	48968	gene	gene_matched	intergenic	promoter_upstream
SDRB01002221.1	LOC114281498	2	TT	13	1559786	1559811	0	-	1556563	1571710	1559063	1560562	4.31032	14	EBOS	Empoasca onukii	Qiao et al. 2023		Scaffold3046	pQTL-Scaffold3046-2	1551563	1576710	NW_021026711.1	1556563	1571710	gene	gene_matched	genic	intron
SDRB01002221.1	LOC114281498	2	AT	12	1553334	1553357	3206	-	1556563	1571710	1552563	1553562	2.0764	2	EBOS	Empoasca onukii	Qiao et al. 2023		Scaffold3046	pQTL-Scaffold3046-1	1551563	1576710	NW_021026711.1	1556563	1571710	gene	gene_matched	intergenic	promoter_upstream
SDRB01002221.1	LOC114281498	3	GAA	12	1552924	1552959	3604	-	1556563	1571710	1552563	1553562	2.0764	2	EBOS	Empoasca onukii	Qiao et al. 2023		Scaffold3046	pQTL-Scaffold3046-1	1551563	1576710	NW_021026711.1	1556563	1571710	gene	gene_matched	intergenic	promoter_upstream
SDRB01002221.1	LOC114281498	2	TT	10	1559860	1559879	0	-	1556563	1571710	1559063	1560562	4.31032	14	EBOS	Empoasca onukii	Qiao et al. 2023		Scaffold3046	pQTL-Scaffold3046-2	1551563	1576710	NW_021026711.1	1556563	1571710	gene	gene_matched	genic	intron
SDRB01002221.1	LOC114281498	2	AG	9	1571739	1571756	29	-	1556563	1571710	1571063	1572062	2.0764	2	EBOS	Empoasca onukii	Qiao et al. 2023		Scaffold3046	pQTL-Scaffold3046-3	1551563	1576710	NW_021026711.1	1556563	1571710	gene	gene_matched	intergenic	downstream
SDRB01002221.1	LOC114281498	2	CT	8	1553216	1553231	3332	-	1556563	1571710	1552563	1553562	2.0764	2	EBOS	Empoasca onukii	Qiao et al. 2023		Scaffold3046	pQTL-Scaffold3046-1	1551563	1576710	NW_021026711.1	1556563	1571710	gene	gene_matched	intergenic	promoter_upstream
SDRB01002221.1	LOC114281498	2	TT	8	1559473	1559488	0	-	1556563	1571710	1559063	1560562	4.31032	14	EBOS	Empoasca onukii	Qiao et al. 2023		Scaffold3046	pQTL-Scaffold3046-2	1551563	1576710	NW_021026711.1	1556563	1571710	gene	gene_matched	genic	intron
SDRB01002221.1	LOC114281498	2	TT	8	1571967	1571982	257	-	1556563	1571710	1571063	1572062	2.0764	2	EBOS	Empoasca onukii	Qiao et al. 2023		Scaffold3046	pQTL-Scaffold3046-3	1551563	1576710	NW_021026711.1	1556563	1571710	gene	gene_matched	intergenic	downstream
SDRB01002221.1	LOC114281498	3	TTT	8	1559786	1559809	0	-	1556563	1571710	1559063	1560562	4.31032	14	EBOS	Empoasca onukii	Qiao et al. 2023		Scaffold3046	pQTL-Scaffold3046-2	1551563	1576710	NW_021026711.1	1556563	1571710	gene	gene_matched	genic	intron
SDRB01002221.1	LOC114281498	6	GAAGAA	6	1552924	1552959	3604	-	1556563	1571710	1552563	1553562	2.0764	2	EBOS	Empoasca onukii	Qiao et al. 2023		Scaffold3046	pQTL-Scaffold3046-1	1551563	1576710	NW_021026711.1	1556563	1571710	gene	gene_matched	intergenic	promoter_upstream
SDRB01002221.1	LOC114281498	5	TTTTT	5	1559786	1559810	0	-	1556563	1571710	1559063	1560562	4.31032	14	EBOS	Empoasca onukii	Qiao et al. 2023		Scaffold3046	pQTL-Scaffold3046-2	1551563	1576710	NW_021026711.1	1556563	1571710	gene	gene_matched	genic	intron
SDRB01002221.1	LOC114281498	5	TTTTT	4	1559860	1559879	0	-	1556563	1571710	1559063	1560562	4.31032	14	EBOS	Empoasca onukii	Qiao et al. 2023		Scaffold3046	pQTL-Scaffold3046-2	1551563	1576710	NW_021026711.1	1556563	1571710	gene	gene_matched	genic	intron
SDRB01002221.1	LOC114281498	6	ATATAT	4	1553334	1553357	3206	-	1556563	1571710	1552563	1553562	2.0764	2	EBOS	Empoasca onukii	Qiao et al. 2023		Scaffold3046	pQTL-Scaffold3046-1	1551563	1576710	NW_021026711.1	1556563	1571710	gene	gene_matched	intergenic	promoter_upstream
SDRB01002221.1	LOC114281498	6	TTTTTT	4	1559786	1559809	0	-	1556563	1571710	1559063	1560562	4.31032	14	EBOS	Empoasca onukii	Qiao et al. 2023		Scaffold3046	pQTL-Scaffold3046-2	1551563	1576710	NW_021026711.1	1556563	1571710	gene	gene_matched	genic	intron
SDRB01003544.1	LOC114295333	2	AA	12	398275	398298	0	+	390526	399046	397526	399025	2.21163	16	EBOS	Empoasca onukii	Qiao et al. 2023		Scaffold5359	pQTL-Scaffold5359-3	385526	404046	NW_021028034.1	390526	399046	gene	gene_matched	genic	intron
SDRB01003544.1	LOC114295333	2	TA	11	393899	393920	0	+	390526	399046	393026	394525	2.65396	16	EBOS	Empoasca onukii	Qiao et al. 2023		Scaffold5359	pQTL-Scaffold5359-2	385526	404046	NW_021028034.1	390526	399046	gene	gene_matched	genic	intron
SDRB01003544.1	LOC114295333	2	AA	8	390458	390473	53	+	390526	399046	389526	391025	1.7693	16	EBOS	Empoasca onukii	Qiao et al. 2023		Scaffold5359	pQTL-Scaffold5359-1	385526	404046	NW_021028034.1	390526	399046	gene	gene_matched	intergenic	promoter_upstream
SDRB01003544.1	LOC114295333	2	TT	8	393730	393745	0	+	390526	399046	393026	394525	2.65396	16	EBOS	Empoasca onukii	Qiao et al. 2023		Scaffold5359	pQTL-Scaffold5359-2	385526	404046	NW_021028034.1	390526	399046	gene	gene_matched	genic	intron
SDRB01003544.1	LOC114295333	3	AAA	8	398275	398298	0	+	390526	399046	397526	399025	2.21163	16	EBOS	Empoasca onukii	Qiao et al. 2023		Scaffold5359	pQTL-Scaffold5359-3	385526	404046	NW_021028034.1	390526	399046	gene	gene_matched	genic	intron
SDRB01003544.1	LOC114295333	5	AAAAA	5	398275	398299	0	+	390526	399046	397526	399025	2.21163	16	EBOS	Empoasca onukii	Qiao et al. 2023		Scaffold5359	pQTL-Scaffold5359-3	385526	404046	NW_021028034.1	390526	399046	gene	gene_matched	genic	intron
SDRB01003544.1	LOC114295333	6	AAAAAA	4	398275	398298	0	+	390526	399046	397526	399025	2.21163	16	EBOS	Empoasca onukii	Qiao et al. 2023		Scaffold5359	pQTL-Scaffold5359-3	385526	404046	NW_021028034.1	390526	399046	gene	gene_matched	genic	intron
SDRB01004681.1	LOC114300069	2	AG	17	89049	89082	2183	+	83083	86866	88083	89582	3.4744	16	GDS	Empoasca onukii	Qiao et al. 2023		Scaffold7725	pQTL-Scaffold7725-3	78083	91866	NW_021029171.1	83083	86866	gene	gene_matched	intergenic	downstream
SDRB01004681.1	LOC114300069	2	TA	11	83581	83602	0	+	83083	86866	82583	84082	3.4744	16	GDS	Empoasca onukii	Qiao et al. 2023		Scaffold7725	pQTL-Scaffold7725-2	78083	91866	NW_021029171.1	83083	86866	gene	gene_matched	genic	intron
SDRB01004681.1	LOC114300069	2	CT	10	81696	81715	1368	+	83083	86866	81083	82582	3.4744	16	GDS	Empoasca onukii	Qiao et al. 2023		Scaffold7725	pQTL-Scaffold7725-1	78083	91866	NW_021029171.1	83083	86866	gene	gene_matched	intergenic	promoter_upstream
SDRB01004681.1	LOC114300069	2	TA	10	90759	90778	3893	+	83083	86866	90083	91582	3.4744	16	GDS	Empoasca onukii	Qiao et al. 2023		Scaffold7725	pQTL-Scaffold7725-4	78083	91866	NW_021029171.1	83083	86866	gene	gene_matched	intergenic	downstream
SDRB01004681.1	LOC114300069	4	AGAG	8	89049	89080	2183	+	83083	86866	88083	89582	3.4744	16	GDS	Empoasca onukii	Qiao et al. 2023		Scaffold7725	pQTL-Scaffold7725-3	78083	91866	NW_021029171.1	83083	86866	gene	gene_matched	intergenic	downstream
SDRB01004681.1	LOC114300069	6	AGAGAG	5	89049	89078	2183	+	83083	86866	88083	89582	3.4744	16	GDS	Empoasca onukii	Qiao et al. 2023		Scaffold7725	pQTL-Scaffold7725-3	78083	91866	NW_021029171.1	83083	86866	gene	gene_matched	intergenic	downstream
SDRB01000239.1	LOC114305119	2	TC	12	324618	324641	4068	-	317263	320550	323263	324762	2.12385	16	AMAT	Empoasca onukii	Qiao et al. 2023		Scaffold303	pQTL-Scaffold303-3	312263	325550	NW_021024729.1	317263	320550	gene	gene_matched	intergenic	downstream
SDRB01000239.1	LOC114305119	2	AT	11	323947	323968	3397	-	317263	320550	323263	324762	2.12385	16	AMAT	Empoasca onukii	Qiao et al. 2023		Scaffold303	pQTL-Scaffold303-3	312263	325550	NW_021024729.1	317263	320550	gene	gene_matched	intergenic	downstream
SDRB01000239.1	LOC114305119	2	AA	9	316840	316857	406	-	317263	320550	316263	317762	2.36757	16	AMAT	Empoasca onukii	Qiao et al. 2023		Scaffold303	pQTL-Scaffold303-2	312263	325550	NW_021024729.1	317263	320550	gene	gene_matched	intergenic	promoter_upstream
SDRB01000239.1	LOC114305119	2	AA	9	317199	317216	47	-	317263	320550	316263	317762	2.36757	16	AMAT	Empoasca onukii	Qiao et al. 2023		Scaffold303	pQTL-Scaffold303-2	312263	325550	NW_021024729.1	317263	320550	gene	gene_matched	intergenic	promoter_upstream
SDRB01000239.1	LOC114305119	2	AA	9	324222	324239	3672	-	317263	320550	323263	324762	2.12385	16	AMAT	Empoasca onukii	Qiao et al. 2023		Scaffold303	pQTL-Scaffold303-3	312263	325550	NW_021024729.1	317263	320550	gene	gene_matched	intergenic	downstream
SDRB01000239.1	LOC114305119	2	TA	8	323730	323745	3180	-	317263	320550	323263	324762	2.12385	16	AMAT	Empoasca onukii	Qiao et al. 2023		Scaffold303	pQTL-Scaffold303-3	312263	325550	NW_021024729.1	317263	320550	gene	gene_matched	intergenic	downstream
SDRB01000239.1	LOC114305119	6	TCTCTC	4	324618	324641	4068	-	317263	320550	323263	324762	2.12385	16	AMAT	Empoasca onukii	Qiao et al. 2023		Scaffold303	pQTL-Scaffold303-3	312263	325550	NW_021024729.1	317263	320550	gene	gene_matched	intergenic	downstream
SDRB01001101.1	LOC114260484	2	AT	11	1508314	1508335	7	-	1506777	1508307	1508277	1509276	2.82843	6	MAPK17	Empoasca onukii	Qiao et al. 2023		Scaffold1443	pQTL-Scaffold1443-2	1501777	1513307	NW_021025591.1	1506777	1508307	gene	gene_matched	intergenic	downstream
SDRB01001469.1	LOC114268608	2	AA	10	369783	369802	0	+	369255	393586	369255	370254	4.15392	8	LOX	Empoasca onukii	Qiao et al. 2023		Scaffold1939	pQTL-Scaffold1939-1	364255	398586	NW_021025959.1	369255	393586	gene	gene_matched	genic	intron
SDRB01001469.1	LOC114268608	2	AT	9	381783	381800	0	+	369255	393586	381255	382254	3.5798	6	LOX	Empoasca onukii	Qiao et al. 2023		Scaffold1939	pQTL-Scaffold1939-2	364255	398586	NW_021025959.1	369255	393586	gene	gene_matched	genic	intron
SDRB01001469.1	LOC114268608	2	AA	8	369386	369401	0	+	369255	393586	369255	370254	4.15392	8	LOX	Empoasca onukii	Qiao et al. 2023		Scaffold1939	pQTL-Scaffold1939-1	364255	398586	NW_021025959.1	369255	393586	gene	gene_matched	genic	intron
SDRB01001469.1	LOC114268608	2	TT	8	381350	381365	0	+	369255	393586	381255	382254	3.5798	6	LOX	Empoasca onukii	Qiao et al. 2023		Scaffold1939	pQTL-Scaffold1939-2	364255	398586	NW_021025959.1	369255	393586	gene	gene_matched	genic	intron
SDRB01001469.1	LOC114268608	5	AAAAA	4	369783	369802	0	+	369255	393586	369255	370254	4.15392	8	LOX	Empoasca onukii	Qiao et al. 2023		Scaffold1939	pQTL-Scaffold1939-1	364255	398586	NW_021025959.1	369255	393586	gene	gene_matched	genic	intron
SDRB01000851.1	LOC114323450	2	CT	12	1931215	1931238	778	-	1932016	1936255	1931016	1933515	2.8888	12	AQUA21	Empoasca onukii	Qiao et al. 2023		Scaffold1085	pQTL-Scaffold1085-1	1927016	1941255	NW_021025341.1	1932016	1936255	gene	gene_matched	intergenic	promoter_upstream
SDRB01000851.1	LOC114323450	2	AT	8	1931674	1931689	327	-	1932016	1936255	1931016	1933515	2.8888	12	AQUA21	Empoasca onukii	Qiao et al. 2023		Scaffold1085	pQTL-Scaffold1085-1	1927016	1941255	NW_021025341.1	1932016	1936255	gene	gene_matched	intergenic	promoter_upstream
SDRB01000851.1	LOC114323450	2	TA	8	1932771	1932786	0	-	1932016	1936255	1931016	1933515	2.8888	12	AQUA21	Empoasca onukii	Qiao et al. 2023		Scaffold1085	pQTL-Scaffold1085-1	1927016	1941255	NW_021025341.1	1932016	1936255	gene	gene_matched	genic	intron
SDRB01000851.1	LOC114323450	2	AA	8	1933132	1933147	0	-	1932016	1936255	1931016	1933515	2.8888	12	AQUA21	Empoasca onukii	Qiao et al. 2023		Scaffold1085	pQTL-Scaffold1085-1	1927016	1941255	NW_021025341.1	1932016	1936255	gene	gene_matched	genic	intron
SDRB01000851.1	LOC114323450	6	CTCTCT	4	1931215	1931238	778	-	1932016	1936255	1931016	1933515	2.8888	12	AQUA21	Empoasca onukii	Qiao et al. 2023		Scaffold1085	pQTL-Scaffold1085-1	1927016	1941255	NW_021025341.1	1932016	1936255	gene	gene_matched	intergenic	promoter_upstream
SDRB01002655.1	LOC114287406	2	TA	10	684942	684961	1901	+	686862	690891	684362	685861	3.17092	16	PIP2.2	Empoasca onukii	Qiao et al. 2023		Scaffold3740	pQTL-Scaffold3740-1	681862	695891	NW_021027145.1	686862	690891	gene	gene_matched	intergenic	promoter_upstream
SDRB01002655.1	LOC114287406	2	TT	9	685142	685159	1703	+	686862	690891	684362	685861	3.17092	16	PIP2.2	Empoasca onukii	Qiao et al. 2023		Scaffold3740	pQTL-Scaffold3740-1	681862	695891	NW_021027145.1	686862	690891	gene	gene_matched	intergenic	promoter_upstream
SDRB01001809.1	LOC114275306	2	TA	10	1119797	1119816	286	-	1120102	1123241	1119602	1121101	3.26855	10	JAZ1	Empoasca onukii	Qiao et al. 2023		Scaffold2440	pQTL-Scaffold2440-1	1115102	1128241	NW_021026299.1	1120102	1123241	gene	gene_matched	intergenic	promoter_upstream
SDRB01001809.1	LOC114275306	2	AA	10	1122842	1122861	0	-	1120102	1123241	1122102	1123601	2.78174	12	JAZ1	Empoasca onukii	Qiao et al. 2023		Scaffold2440	pQTL-Scaffold2440-2	1115102	1128241	NW_021026299.1	1120102	1123241	gene	gene_matched	genic	intron
SDRB01001809.1	LOC114275306	2	AA	9	1120388	1120405	0	-	1120102	1123241	1119602	1121101	3.26855	10	JAZ1	Empoasca onukii	Qiao et al. 2023		Scaffold2440	pQTL-Scaffold2440-1	1115102	1128241	NW_021026299.1	1120102	1123241	gene	gene_matched	genic	intron
SDRB01001809.1	LOC114275306	3	TTC	9	1123179	1123205	0	-	1120102	1123241	1122102	1123601	2.78174	12	JAZ1	Empoasca onukii	Qiao et al. 2023		Scaffold2440	pQTL-Scaffold2440-2	1115102	1128241	NW_021026299.1	1120102	1123241	gene	gene_matched	genic	intron
SDRB01001809.1	LOC114275306	5	AAAAA	4	1122842	1122861	0	-	1120102	1123241	1122102	1123601	2.78174	12	JAZ1	Empoasca onukii	Qiao et al. 2023		Scaffold2440	pQTL-Scaffold2440-2	1115102	1128241	NW_021026299.1	1120102	1123241	gene	gene_matched	genic	intron
SDRB01001809.1	LOC114275306	6	TTCTTC	4	1123179	1123202	0	-	1120102	1123241	1122102	1123601	2.78174	12	JAZ1	Empoasca onukii	Qiao et al. 2023		Scaffold2440	pQTL-Scaffold2440-2	1115102	1128241	NW_021026299.1	1120102	1123241	gene	gene_matched	genic	intron
SDRB01000663.1	LOC114318212	2	AT	10	167013	167032	3844	-	160772	163169	166272	167271	2.965	2	CPRX	Empoasca onukii	Qiao et al. 2023		Scaffold851	pQTL-Scaffold851-1	155772	168169	NW_021025153.1	160772	163169	gene	gene_matched	intergenic	downstream
SDRB01000932.1	LOC114257083	2	CT	9	432014	432031	1	+	431190	432013	431190	432689	3.04331	14	ERF8	Empoasca onukii	Qiao et al. 2023		Scaffold1197	pQTL-Scaffold1197-1	426190	437013	NW_021025422.1	431190	432013	gene	gene_matched	intergenic	downstream
SDRB01000932.1	LOC114257083	2	TT	8	431909	431924	0	+	431190	432013	431190	432689	3.04331	14	ERF8	Empoasca onukii	Qiao et al. 2023		Scaffold1197	pQTL-Scaffold1197-1	426190	437013	NW_021025422.1	431190	432013	gene	gene_matched	genic	intron
SDRB01001343.1	LOC114265784	2	AT	11	1244555	1244576	3991	+	1240220	1240564	1243720	1245219	2.97313	16	RPM1	Exobasidium vexans	Jayaswall et al. 2016		Scaffold1770	pQTL-Scaffold1770-1	1235220	1245564	NW_021025833.1	1240220	1240564	gene	gene_matched	intergenic	downstream
SDRB01001343.1	LOC114265784	2	AT	11	1244705	1244726	4141	+	1240220	1240564	1243720	1245219	2.97313	16	RPM1	Exobasidium vexans	Jayaswall et al. 2016		Scaffold1770	pQTL-Scaffold1770-1	1235220	1245564	NW_021025833.1	1240220	1240564	gene	gene_matched	intergenic	downstream
SDRB01002342.1	LOC114282932	2	TA	12	2792693	2792716	1629	-	2794345	2800505	2792345	2793344	3.17857	6	RPM1	Exobasidium vexans	Jayaswall et al. 2016		Scaffold3245	pQTL-Scaffold3245-1	2789345	2805505	NW_021026832.1	2794345	2800505	gene	gene_matched	intergenic	promoter_upstream
SDRB01002342.1	LOC114282932	2	TA	9	2793211	2793228	1117	-	2794345	2800505	2792345	2793344	3.17857	6	RPM1	Exobasidium vexans	Jayaswall et al. 2016		Scaffold3245	pQTL-Scaffold3245-1	2789345	2805505	NW_021026832.1	2794345	2800505	gene	gene_matched	intergenic	promoter_upstream
SDRB01002342.1	LOC114282932	6	TATATA	4	2792693	2792716	1629	-	2794345	2800505	2792345	2793344	3.17857	6	RPM1	Exobasidium vexans	Jayaswall et al. 2016		Scaffold3245	pQTL-Scaffold3245-1	2789345	2805505	NW_021026832.1	2794345	2800505	gene	gene_matched	intergenic	promoter_upstream
SDRB01000232.1	LOC114302593	2	TT	10	593300	593319	106	+	593425	609208	591925	593924	4.53963	24	RPM1	Exobasidium vexans	Jayaswall et al. 2016		Scaffold295	pQTL-Scaffold295-1	588425	614208	NW_021024722.1	593425	609208	gene	gene_matched	intergenic	promoter_upstream
SDRB01000232.1	LOC114302593	2	TC	8	593432	593447	0	+	593425	609208	591925	593924	4.53963	24	RPM1	Exobasidium vexans	Jayaswall et al. 2016		Scaffold295	pQTL-Scaffold295-1	588425	614208	NW_021024722.1	593425	609208	gene	gene_matched	genic	intron
SDRB01000232.1	LOC114302593	5	TTTTT	4	593300	593319	106	+	593425	609208	591925	593924	4.53963	24	RPM1	Exobasidium vexans	Jayaswall et al. 2016		Scaffold295	pQTL-Scaffold295-1	588425	614208	NW_021024722.1	593425	609208	gene	gene_matched	intergenic	promoter_upstream
SDRB01000834.1	LOC114323003	2	TT	9	919080	919097	3826	+	922923	932902	918423	919922	3.2539	16	RPS2	Exobasidium vexans	Jayaswall et al. 2016		Scaffold1060	pQTL-Scaffold1060-1	917923	937902	NW_021025324.1	922923	932902	gene	gene_matched	intergenic	promoter_upstream
SDRB01000834.1	LOC114323003	2	TT	9	919108	919125	3798	+	922923	932902	918423	919922	3.2539	16	RPS2	Exobasidium vexans	Jayaswall et al. 2016		Scaffold1060	pQTL-Scaffold1060-1	917923	937902	NW_021025324.1	922923	932902	gene	gene_matched	intergenic	promoter_upstream
SDRB01000834.1	LOC114323003	2	TT	8	936890	936905	3988	+	922923	932902	936423	937422	2.51856	6	RPS2	Exobasidium vexans	Jayaswall et al. 2016		Scaffold1060	pQTL-Scaffold1060-2	917923	937902	NW_021025324.1	922923	932902	gene	gene_matched	intergenic	downstream
SDRB01000834.1	LOC114323003	2	TT	8	937369	937384	4467	+	922923	932902	936423	937422	2.51856	6	RPS2	Exobasidium vexans	Jayaswall et al. 2016		Scaffold1060	pQTL-Scaffold1060-2	917923	937902	NW_021025324.1	922923	932902	gene	gene_matched	intergenic	downstream
SDRB01000876.1	LOC114324024	2	TT	14	378704	378731	283	+	379014	407341	378014	379513	3.38903	16	RPS2	Exobasidium vexans	Jayaswall et al. 2016		Scaffold1125	pQTL-Scaffold1125-1	374014	412341	NW_021025366.1	379014	407341	gene	gene_matched	intergenic	promoter_upstream
SDRB01000876.1	LOC114324024	3	TTT	9	378704	378730	284	+	379014	407341	378014	379513	3.38903	16	RPS2	Exobasidium vexans	Jayaswall et al. 2016		Scaffold1125	pQTL-Scaffold1125-1	374014	412341	NW_021025366.1	379014	407341	gene	gene_matched	intergenic	promoter_upstream
SDRB01000876.1	LOC114324024	2	AA	8	382633	382648	0	+	379014	407341	382014	383513	3.38903	16	RPS2	Exobasidium vexans	Jayaswall et al. 2016		Scaffold1125	pQTL-Scaffold1125-2	374014	412341	NW_021025366.1	379014	407341	gene	gene_matched	genic	intron
SDRB01000876.1	LOC114324024	5	TTTTT	5	378704	378728	286	+	379014	407341	378014	379513	3.38903	16	RPS2	Exobasidium vexans	Jayaswall et al. 2016		Scaffold1125	pQTL-Scaffold1125-1	374014	412341	NW_021025366.1	379014	407341	gene	gene_matched	intergenic	promoter_upstream
SDRB01000876.1	LOC114324024	6	TTTTTT	4	378704	378727	287	+	379014	407341	378014	379513	3.38903	16	RPS2	Exobasidium vexans	Jayaswall et al. 2016		Scaffold1125	pQTL-Scaffold1125-1	374014	412341	NW_021025366.1	379014	407341	gene	gene_matched	intergenic	promoter_upstream
SDRB01001057.1	LOC114259763	2	AT	9	298193	298210	1035	-	295755	297158	297755	298754	3.08517	6	PR1	Exobasidium vexans	Zhang et al. 2022		Scaffold1379	pQTL-Scaffold1379-1	290755	302158	NW_021025547.1	295755	297158	gene	gene_matched	intergenic	downstream
SDRB01001057.1	LOC114259763	2	TT	8	298553	298568	1395	-	295755	297158	297755	298754	3.08517	6	PR1	Exobasidium vexans	Zhang et al. 2022		Scaffold1379	pQTL-Scaffold1379-1	290755	302158	NW_021025547.1	295755	297158	gene	gene_matched	intergenic	downstream
SDRB01001008.1	LOC114258574	2	TC	13	217959	217984	779	+	216407	217180	217407	218906	3.01511	16	PR1	Exobasidium vexans	Zhang et al. 2022		Scaffold1304	pQTL-Scaffold1304-3	211407	222180	NW_021025498.1	216407	217180	gene	gene_matched	intergenic	downstream
SDRB01001008.1	LOC114258574	2	AA	10	218327	218346	1147	+	216407	217180	217407	218906	3.01511	16	PR1	Exobasidium vexans	Zhang et al. 2022		Scaffold1304	pQTL-Scaffold1304-3	211407	222180	NW_021025498.1	216407	217180	gene	gene_matched	intergenic	downstream
SDRB01001008.1	LOC114258574	2	AT	9	217138	217155	0	+	216407	217180	216407	217906	3.01511	16	PR1	Exobasidium vexans	Zhang et al. 2022		Scaffold1304	pQTL-Scaffold1304-2	211407	222180	NW_021025498.1	216407	217180	gene	gene_matched	genic	intron
SDRB01001008.1	LOC114258574	5	TATTT	4	215734	215753	654	+	216407	217180	214907	216406	3.01511	16	PR1	Exobasidium vexans	Zhang et al. 2022		Scaffold1304	pQTL-Scaffold1304-1	211407	222180	NW_021025498.1	216407	217180	gene	gene_matched	intergenic	promoter_upstream
SDRB01001008.1	LOC114258574	5	AAAAA	4	218327	218346	1147	+	216407	217180	217407	218906	3.01511	16	PR1	Exobasidium vexans	Zhang et al. 2022		Scaffold1304	pQTL-Scaffold1304-3	211407	222180	NW_021025498.1	216407	217180	gene	gene_matched	intergenic	downstream
SDRB01001008.1	LOC114258574	6	TCTCTC	4	217959	217982	779	+	216407	217180	217407	218906	3.01511	16	PR1	Exobasidium vexans	Zhang et al. 2022		Scaffold1304	pQTL-Scaffold1304-3	211407	222180	NW_021025498.1	216407	217180	gene	gene_matched	intergenic	downstream
SDRB01001023.1	LOC114258874	2	TT	8	900791	900806	544	-	901350	902092	899850	901349	3.01511	16	PR1	Exobasidium vexans	Zhang et al. 2022		Scaffold1329	pQTL-Scaffold1329-3	896350	907092	NW_021025513.1	901350	902092	gene	gene_matched	intergenic	promoter_upstream
SDRB01000394.1	LOC114310106	2	TT	15	3157442	3157471	0	+	3156867	3158192	3156867	3158366	2.91581	16	STS14	Exobasidium vexans	Zhang et al. 2022		Scaffold502	pQTL-Scaffold502-2	3151867	3163192	NW_021024884.1	3156867	3158192	gene	gene_matched	genic	intron
SDRB01000394.1	LOC114310106	2	TT	11	3157732	3157753	0	+	3156867	3158192	3156867	3158366	2.91581	16	STS14	Exobasidium vexans	Zhang et al. 2022		Scaffold502	pQTL-Scaffold502-2	3151867	3163192	NW_021024884.1	3156867	3158192	gene	gene_matched	genic	intron
SDRB01000394.1	LOC114310106	3	TTT	10	3157442	3157471	0	+	3156867	3158192	3156867	3158366	2.91581	16	STS14	Exobasidium vexans	Zhang et al. 2022		Scaffold502	pQTL-Scaffold502-2	3151867	3163192	NW_021024884.1	3156867	3158192	gene	gene_matched	genic	intron
SDRB01000394.1	LOC114310106	5	TTTTT	6	3157442	3157471	0	+	3156867	3158192	3156867	3158366	2.91581	16	STS14	Exobasidium vexans	Zhang et al. 2022		Scaffold502	pQTL-Scaffold502-2	3151867	3163192	NW_021024884.1	3156867	3158192	gene	gene_matched	genic	intron
SDRB01000394.1	LOC114310106	6	TTTTTT	5	3157442	3157471	0	+	3156867	3158192	3156867	3158366	2.91581	16	STS14	Exobasidium vexans	Zhang et al. 2022		Scaffold502	pQTL-Scaffold502-2	3151867	3163192	NW_021024884.1	3156867	3158192	gene	gene_matched	genic	intron
SDRB01000394.1	LOC114310106	5	TTTTT	4	3157732	3157751	0	+	3156867	3158192	3156867	3158366	2.91581	16	STS14	Exobasidium vexans	Zhang et al. 2022		Scaffold502	pQTL-Scaffold502-2	3151867	3163192	NW_021024884.1	3156867	3158192	gene	gene_matched	genic	intron
SDRB01000230.1	LOC114302248	2	AT	12	745736	745759	3727	+	749486	750282	744986	746485	2.29065	16	PR1	Exobasidium vexans	Zhang et al. 2022		Scaffold293	pQTL-Scaffold293-4	744486	755282	NW_021024720.1	749486	750282	gene	gene_matched	intergenic	promoter_upstream
SDRB01000230.1	LOC114302248	2	AA	8	745585	745600	3886	+	749486	750282	744986	746485	2.29065	16	PR1	Exobasidium vexans	Zhang et al. 2022		Scaffold293	pQTL-Scaffold293-4	744486	755282	NW_021024720.1	749486	750282	gene	gene_matched	intergenic	promoter_upstream
SDRB01000230.1	LOC114302248	6	ATATAT	4	745736	745759	3727	+	749486	750282	744986	746485	2.29065	16	PR1	Exobasidium vexans	Zhang et al. 2022		Scaffold293	pQTL-Scaffold293-4	744486	755282	NW_021024720.1	749486	750282	gene	gene_matched	intergenic	promoter_upstream
SDRB01001023.1	LOC114258873	2	AA	10	885960	885979	1170	-	887149	887628	885149	886648	2.58199	16	PR1	Exobasidium vexans	Zhang et al. 2022		Scaffold1329	pQTL-Scaffold1329-1	882149	892628	NW_021025513.1	887149	887628	gene	gene_matched	intergenic	promoter_upstream
SDRB01001023.1	LOC114258873	2	TT	8	885923	885938	1211	-	887149	887628	885149	886648	2.58199	16	PR1	Exobasidium vexans	Zhang et al. 2022		Scaffold1329	pQTL-Scaffold1329-1	882149	892628	NW_021025513.1	887149	887628	gene	gene_matched	intergenic	promoter_upstream
SDRB01001023.1	LOC114258873	5	AAAAA	4	885960	885979	1170	-	887149	887628	885149	886648	2.58199	16	PR1	Exobasidium vexans	Zhang et al. 2022		Scaffold1329	pQTL-Scaffold1329-1	882149	892628	NW_021025513.1	887149	887628	gene	gene_matched	intergenic	promoter_upstream
SDRB01001023.1	LOC114258873	6	AAAAAT	4	886072	886095	1054	-	887149	887628	885149	886648	2.58199	16	PR1	Exobasidium vexans	Zhang et al. 2022		Scaffold1329	pQTL-Scaffold1329-1	882149	892628	NW_021025513.1	887149	887628	gene	gene_matched	intergenic	promoter_upstream
SDRB01000230.1	LOC114301909	2	GA	17	693585	693618	3704	+	689302	689881	693302	694301	2.01112	6	PR1	Exobasidium vexans	Zhang et al. 2022		Scaffold293	pQTL-Scaffold293-3	684302	694881	NW_021024720.1	689302	689881	gene	gene_matched	intergenic	downstream
SDRB01000230.1	LOC114301909	2	AA	15	688261	688290	1012	+	689302	689881	687302	688301	2.36793	6	PR1	Exobasidium vexans	Zhang et al. 2022		Scaffold293	pQTL-Scaffold293-1	684302	694881	NW_021024720.1	689302	689881	gene	gene_matched	intergenic	promoter_upstream
SDRB01000230.1	LOC114301909	2	AC	13	691692	691717	1811	+	689302	689881	690802	692301	2.01112	12	PR1	Exobasidium vexans	Zhang et al. 2022		Scaffold293	pQTL-Scaffold293-2	684302	694881	NW_021024720.1	689302	689881	gene	gene_matched	intergenic	downstream
SDRB01000230.1	LOC114301909	2	AA	12	694135	694158	4254	+	689302	689881	693302	694301	2.01112	6	PR1	Exobasidium vexans	Zhang et al. 2022		Scaffold293	pQTL-Scaffold293-3	684302	694881	NW_021024720.1	689302	689881	gene	gene_matched	intergenic	downstream
SDRB01000230.1	LOC114301909	2	TA	11	687527	687548	1754	+	689302	689881	687302	688301	2.36793	6	PR1	Exobasidium vexans	Zhang et al. 2022		Scaffold293	pQTL-Scaffold293-1	684302	694881	NW_021024720.1	689302	689881	gene	gene_matched	intergenic	promoter_upstream
SDRB01000230.1	LOC114301909	2	TT	10	691376	691395	1495	+	689302	689881	690802	692301	2.01112	12	PR1	Exobasidium vexans	Zhang et al. 2022		Scaffold293	pQTL-Scaffold293-2	684302	694881	NW_021024720.1	689302	689881	gene	gene_matched	intergenic	downstream
SDRB01000230.1	LOC114301909	3	AAA	10	688261	688290	1012	+	689302	689881	687302	688301	2.36793	6	PR1	Exobasidium vexans	Zhang et al. 2022		Scaffold293	pQTL-Scaffold293-1	684302	694881	NW_021024720.1	689302	689881	gene	gene_matched	intergenic	promoter_upstream
SDRB01000230.1	LOC114301909	3	AAA	8	694135	694158	4254	+	689302	689881	693302	694301	2.01112	6	PR1	Exobasidium vexans	Zhang et al. 2022		Scaffold293	pQTL-Scaffold293-3	684302	694881	NW_021024720.1	689302	689881	gene	gene_matched	intergenic	downstream
SDRB01000230.1	LOC114301909	4	GAGA	8	693585	693616	3704	+	689302	689881	693302	694301	2.01112	6	PR1	Exobasidium vexans	Zhang et al. 2022		Scaffold293	pQTL-Scaffold293-3	684302	694881	NW_021024720.1	689302	689881	gene	gene_matched	intergenic	downstream
SDRB01000230.1	LOC114301909	5	AAAAA	6	688261	688290	1012	+	689302	689881	687302	688301	2.36793	6	PR1	Exobasidium vexans	Zhang et al. 2022		Scaffold293	pQTL-Scaffold293-1	684302	694881	NW_021024720.1	689302	689881	gene	gene_matched	intergenic	promoter_upstream
SDRB01000230.1	LOC114301909	6	AAAAAA	5	688261	688290	1012	+	689302	689881	687302	688301	2.36793	6	PR1	Exobasidium vexans	Zhang et al. 2022		Scaffold293	pQTL-Scaffold293-1	684302	694881	NW_021024720.1	689302	689881	gene	gene_matched	intergenic	promoter_upstream
SDRB01000230.1	LOC114301909	6	GAGAGA	5	693585	693614	3704	+	689302	689881	693302	694301	2.01112	6	PR1	Exobasidium vexans	Zhang et al. 2022		Scaffold293	pQTL-Scaffold293-3	684302	694881	NW_021024720.1	689302	689881	gene	gene_matched	intergenic	downstream
SDRB01000230.1	LOC114301909	5	TTTTT	4	691376	691395	1495	+	689302	689881	690802	692301	2.01112	12	PR1	Exobasidium vexans	Zhang et al. 2022		Scaffold293	pQTL-Scaffold293-2	684302	694881	NW_021024720.1	689302	689881	gene	gene_matched	intergenic	downstream
SDRB01000230.1	LOC114301909	5	AAAAA	4	694135	694154	4254	+	689302	689881	693302	694301	2.01112	6	PR1	Exobasidium vexans	Zhang et al. 2022		Scaffold293	pQTL-Scaffold293-3	684302	694881	NW_021024720.1	689302	689881	gene	gene_matched	intergenic	downstream
SDRB01000230.1	LOC114301909	6	ACACAC	4	691692	691715	1811	+	689302	689881	690802	692301	2.01112	12	PR1	Exobasidium vexans	Zhang et al. 2022		Scaffold293	pQTL-Scaffold293-2	684302	694881	NW_021024720.1	689302	689881	gene	gene_matched	intergenic	downstream
SDRB01000230.1	LOC114301909	6	AAAAAA	4	694135	694158	4254	+	689302	689881	693302	694301	2.01112	6	PR1	Exobasidium vexans	Zhang et al. 2022		Scaffold293	pQTL-Scaffold293-3	684302	694881	NW_021024720.1	689302	689881	gene	gene_matched	intergenic	downstream
SDRB01000904.1	LOC114256256	2	AG	13	151571	151596	2864	-	147852	148707	150852	152351	2.3004	16	PR1	Exobasidium vexans	Zhang et al. 2022		Scaffold1163	pQTL-Scaffold1163-2	142852	153707	NW_021025394.1	147852	148707	gene	gene_matched	intergenic	downstream
SDRB01000904.1	LOC114256256	2	TT	12	143768	143791	4061	-	147852	148707	142852	144351	2.3004	10	PR1	Exobasidium vexans	Zhang et al. 2022		Scaffold1163	pQTL-Scaffold1163-1	142852	153707	NW_021025394.1	147852	148707	gene	gene_matched	intergenic	promoter_upstream
SDRB01000904.1	LOC114256256	2	TA	11	151439	151460	2732	-	147852	148707	150852	152351	2.3004	16	PR1	Exobasidium vexans	Zhang et al. 2022		Scaffold1163	pQTL-Scaffold1163-2	142852	153707	NW_021025394.1	147852	148707	gene	gene_matched	intergenic	downstream
SDRB01000904.1	LOC114256256	2	AG	8	142947	142962	4890	-	147852	148707	142852	144351	2.3004	10	PR1	Exobasidium vexans	Zhang et al. 2022		Scaffold1163	pQTL-Scaffold1163-1	142852	153707	NW_021025394.1	147852	148707	gene	gene_matched	intergenic	promoter_upstream
SDRB01000904.1	LOC114256256	2	GA	8	151528	151543	2821	-	147852	148707	150852	152351	2.3004	16	PR1	Exobasidium vexans	Zhang et al. 2022		Scaffold1163	pQTL-Scaffold1163-2	142852	153707	NW_021025394.1	147852	148707	gene	gene_matched	intergenic	downstream
SDRB01000904.1	LOC114256256	3	TTT	8	143768	143791	4061	-	147852	148707	142852	144351	2.3004	10	PR1	Exobasidium vexans	Zhang et al. 2022		Scaffold1163	pQTL-Scaffold1163-1	142852	153707	NW_021025394.1	147852	148707	gene	gene_matched	intergenic	promoter_upstream
SDRB01000904.1	LOC114256256	5	TTTTT	4	143768	143787	4065	-	147852	148707	142852	144351	2.3004	10	PR1	Exobasidium vexans	Zhang et al. 2022		Scaffold1163	pQTL-Scaffold1163-1	142852	153707	NW_021025394.1	147852	148707	gene	gene_matched	intergenic	promoter_upstream
SDRB01000904.1	LOC114256256	6	TTTTTT	4	143768	143791	4061	-	147852	148707	142852	144351	2.3004	10	PR1	Exobasidium vexans	Zhang et al. 2022		Scaffold1163	pQTL-Scaffold1163-1	142852	153707	NW_021025394.1	147852	148707	gene	gene_matched	intergenic	promoter_upstream
SDRB01000904.1	LOC114256256	6	AGAGAG	4	151571	151594	2864	-	147852	148707	150852	152351	2.3004	16	PR1	Exobasidium vexans	Zhang et al. 2022		Scaffold1163	pQTL-Scaffold1163-2	142852	153707	NW_021025394.1	147852	148707	gene	gene_matched	intergenic	downstream
SDRB01001023.1	LOC114258858	2	AA	10	885960	885979	4289	-	890268	891061	885268	886767	2.58199	16	PR1	Exobasidium vexans	Zhang et al. 2022		Scaffold1329	pQTL-Scaffold1329-2	885268	896061	NW_021025513.1	890268	891061	gene	gene_matched	intergenic	promoter_upstream
SDRB01001023.1	LOC114258858	2	TT	8	885923	885938	4330	-	890268	891061	885268	886767	2.58199	16	PR1	Exobasidium vexans	Zhang et al. 2022		Scaffold1329	pQTL-Scaffold1329-2	885268	896061	NW_021025513.1	890268	891061	gene	gene_matched	intergenic	promoter_upstream
SDRB01001023.1	LOC114258858	5	AAAAA	4	885960	885979	4289	-	890268	891061	885268	886767	2.58199	16	PR1	Exobasidium vexans	Zhang et al. 2022		Scaffold1329	pQTL-Scaffold1329-2	885268	896061	NW_021025513.1	890268	891061	gene	gene_matched	intergenic	promoter_upstream
SDRB01001023.1	LOC114258858	6	AAAAAT	4	886072	886095	4173	-	890268	891061	885268	886767	2.58199	16	PR1	Exobasidium vexans	Zhang et al. 2022		Scaffold1329	pQTL-Scaffold1329-2	885268	896061	NW_021025513.1	890268	891061	gene	gene_matched	intergenic	promoter_upstream
SDRB01000663.1	LOC114318220	2	AT	12	580413	580436	74	+	580510	585034	579510	581009	4.32049	14	CsOPR3	Colletotrichum fructicola	Chen et al. 2020		Scaffold851	pQTL-Scaffold851-1	575510	590034	NW_021025153.1	580510	585034	gene	gene_matched	intergenic	promoter_upstream
SDRB01000663.1	LOC114318220	6	ATATAT	4	580413	580436	74	+	580510	585034	579510	581009	4.32049	14	CsOPR3	Colletotrichum fructicola	Chen et al. 2020		Scaffold851	pQTL-Scaffold851-2	575510	590034	NW_021025153.1	580510	585034	gene	gene_matched	intergenic	promoter_upstream
