# Supplementary material for: Identification and Development of Pathogen- and Pest-Specific Defense–Resistance-Associated SSR Marker Candidates Assisted by Machine Learning and Discovery of Putative QTL Hotspots in Camellia sinensis
Source: Plants (Basel). 2026 Feb 2;15(3):454. doi: 10.3390/plants15030454 (PMC12899447; doi:10.3390/plants15030454)
Supplement: Supplementary file 1 [file plants-15-00454-s001.zip › Supplementary File S8.xlsx]

## Sheet: Summary
metric	method	n_selected	n_pos	pos_rate
Overall pos_rate among selected (top-5 per gene)	RF(prob_pos)	195	188	0.964103
Overall pos_rate among selected (top-5 per gene)	Baseline(repeats+distance)	367	179	0.487738

## Sheet: Ablation_uplift
RF(prob_pos)	Baseline(repeats+distance)	uplift
0.964103	0.487738	0.476364

## Sheet: RF_candidates_filtered
GenBank	loc_id	motif_len	motif	repeats	start	end	strand	gene_start	gene_end	dist_to_gene	label	prob_pos	is_pos
SDRB01000002.1	LOC114305755	2	AT	11	654167	654188	+	650747	653443	724	pos	0.858176	1
SDRB01000002.1	LOC114305755	2	AA	8	655562	655577	+	650747	653443	2119	neg	0.701107	0
SDRB01000021.1	LOC114306465	2	AA	9	1431974	1431991	+	1434099	1440574	2108	pos	0.808407	1
SDRB01000021.1	LOC114306465	2	AA	8	1437938	1437953	+	1434099	1440574	2621	pos	0.722463	1
SDRB01000033.1	LOC114310669	6	GAGAGA	4	816833	816856	+	816877	826245	21	pos	0.861549	1
SDRB01000033.1	LOC114310669	2	AA	10	814449	814468	+	816877	826245	2409	pos	0.830109	1
SDRB01000033.1	LOC114310669	2	GA	10	816400	816419	+	816877	826245	458	pos	0.804096	1
SDRB01000033.1	LOC114310669	2	TA	9	816339	816356	+	816877	826245	521	pos	0.784504	1
SDRB01000033.1	LOC114310669	2	GA	12	816833	816856	+	816877	826245	21	pos	0.763421	1
SDRB01000033.1	LOC114310669	5	AAAAA	4	814449	814468	+	816877	826245	2409	pos	0.748689	1
SDRB01000116.1	LOC114263382	2	AA	10	609045	609064	-	605300	622727	3745	pos	0.938057	1
SDRB01000116.1	LOC114263382	5	AAAAA	4	609045	609064	-	605300	622727	3745	pos	0.890706	1
SDRB01000116.1	LOC114263382	2	AA	8	621972	621987	-	605300	622727	740	pos	0.861274	1
SDRB01000116.1	LOC114263382	2	GA	9	622534	622551	-	605300	622727	176	pos	0.804249	1
SDRB01000116.1	LOC114263382	2	AG	15	608557	608586	-	605300	622727	3257	pos	0.751982	1
SDRB01000116.1	LOC114263382	6	AGAGAG	5	608557	608586	-	605300	622727	3257	pos	0.72826	1
SDRB01000116.1	LOC114263393	6	AAAAAA	5	733732	733761	-	732103	745499	1629	pos	0.814722	1
SDRB01000116.1	LOC114263393	4	AAAA	8	733732	733763	-	732103	745499	1629	pos	0.810494	1
SDRB01000116.1	LOC114263393	5	AAAAA	6	733732	733761	-	732103	745499	1629	pos	0.808515	1
SDRB01000116.1	LOC114263393	2	AA	16	733732	733763	-	732103	745499	1629	pos	0.719005	1
SDRB01000116.1	LOC114263398	5	AAAAA	8	828606	828645	-	823531	826145	2461	pos	0.89217	1
SDRB01000116.1	LOC114263398	2	AA	21	828606	828647	-	823531	826145	2461	pos	0.88022	1
SDRB01000116.1	LOC114263398	4	AAAA	10	828606	828645	-	823531	826145	2461	pos	0.869929	1
SDRB01000116.1	LOC114263398	4	GAGA	10	826274	826313	-	823531	826145	129	pos	0.861053	1
SDRB01000116.1	LOC114263398	3	AAA	14	828606	828647	-	823531	826145	2461	pos	0.845778	1
SDRB01000116.1	LOC114263398	2	GA	20	826274	826313	-	823531	826145	129	pos	0.770638	1
SDRB01000116.1	LOC114263398	3	GAA	14	825829	825870	-	823531	826145	275	pos	0.770135	1
SDRB01000116.1	LOC114263398	6	GAAGAA	7	825829	825870	-	823531	826145	275	pos	0.766121	1
SDRB01000116.1	LOC114263398	2	AT	11	826502	826523	-	823531	826145	357	pos	0.751932	1
SDRB01000116.1	LOC114263398	6	AAAAAA	7	828606	828647	-	823531	826145	2461	pos	0.74692	1
SDRB01000116.1	LOC114263398	2	GA	8	828994	829009	-	823531	826145	2849	pos	0.71662	1
SDRB01000169.1	LOC114280361	2	AA	8	2039166	2039181	+	2040229	2047631	1048	pos	0.818382	1
SDRB01000169.1	LOC114280361	2	TT	8	2039642	2039657	+	2040229	2047631	572	pos	0.747383	1
SDRB01000169.1	LOC114280361	2	AA	9	2038788	2038805	+	2040229	2047631	1424	pos	0.728877	1
SDRB01000176.1	LOC114283150	2	TT	8	1832723	1832738	-	1830700	1832478	245	pos	0.77822	1
SDRB01000189.1	LOC114286517	5	AAAAA	4	765679	765698	+	766533	770719	835	neg	0.78574	0
SDRB01000189.1	LOC114286517	2	AA	11	765679	765700	+	766533	770719	833	neg	0.733952	0
SDRB01000189.1	LOC114286517	2	AA	9	773729	773746	+	766533	770719	3010	pos	0.732489	1
SDRB01000224.1	LOC114299833	2	AA	9	158322	158339	-	124310	155299	3023	pos	0.939626	1
SDRB01000224.1	LOC114299833	5	AAAAA	6	154759	154788	-	124310	155299	511	pos	0.918362	1
SDRB01000224.1	LOC114299833	2	GA	11	154531	154552	-	124310	155299	747	pos	0.902077	1
SDRB01000224.1	LOC114299833	6	AAAAAA	5	154759	154788	-	124310	155299	511	pos	0.89641	1
SDRB01000224.1	LOC114299833	3	AAA	10	154759	154788	-	124310	155299	511	pos	0.891415	1
SDRB01000224.1	LOC114299833	2	AA	15	154759	154788	-	124310	155299	511	pos	0.850098	1
SDRB01000224.1	LOC114299833	2	AA	9	153541	153558	-	124310	155299	1741	pos	0.846155	1
SDRB01000224.1	LOC114299833	2	AA	10	153289	153308	-	124310	155299	1991	pos	0.827898	1
SDRB01000224.1	LOC114299833	5	TTTTT	4	160221	160240	-	124310	155299	4922	pos	0.817958	1
SDRB01000224.1	LOC114299833	5	AAAAA	4	153289	153308	-	124310	155299	1991	pos	0.805384	1
SDRB01000224.1	LOC114299833	5	TTTTT	4	123296	123315	-	124310	155299	995	pos	0.801243	1
SDRB01000224.1	LOC114299833	4	TTTT	8	158448	158479	-	124310	155299	3149	pos	0.769017	1
SDRB01000224.1	LOC114299833	5	TTTTT	6	158448	158477	-	124310	155299	3149	pos	0.768864	1
SDRB01000224.1	LOC114299833	2	AG	12	123803	123826	-	124310	155299	484	pos	0.745386	1
SDRB01000224.1	LOC114299833	2	AA	8	154727	154742	-	124310	155299	557	pos	0.74522	1
SDRB01000224.1	LOC114299833	4	TTTT	11	159929	159972	-	124310	155299	4630	pos	0.743223	1
SDRB01000224.1	LOC114299833	6	TTTTTT	7	159929	159970	-	124310	155299	4630	pos	0.717398	1
SDRB01000250.1	LOC114305679	2	TT	8	412006	412021	+	408528	411725	281	pos	0.918016	1
SDRB01000250.1	LOC114305679	2	TT	8	412006	412021	+	408528	411725	281	pos	0.918016	1
SDRB01000337.1	LOC114308125	2	AA	8	893300	893315	-	892600	906216	700	pos	0.846317	1
SDRB01000440.1	LOC114311414	6	TCTCTC	4	475551	475574	+	475177	490325	374	pos	0.899501	1
SDRB01000440.1	LOC114311414	6	TCTCTC	4	475551	475574	+	475177	490325	374	pos	0.899501	1
SDRB01000440.1	LOC114311414	2	TC	11	475137	475158	+	475177	490325	19	pos	0.878469	1
SDRB01000440.1	LOC114311414	2	TC	11	475137	475158	+	475177	490325	19	pos	0.878469	1
SDRB01000440.1	LOC114311414	6	ATATAT	4	475517	475540	+	475177	490325	340	pos	0.849825	1
SDRB01000440.1	LOC114311414	6	ATATAT	4	475517	475540	+	475177	490325	340	pos	0.849825	1
SDRB01000440.1	LOC114311414	2	CT	12	475493	475516	+	475177	490325	316	pos	0.840554	1
SDRB01000440.1	LOC114311414	2	CT	12	475493	475516	+	475177	490325	316	pos	0.840554	1
SDRB01000440.1	LOC114311414	2	AT	12	475517	475540	+	475177	490325	340	pos	0.830275	1
SDRB01000440.1	LOC114311414	2	AT	12	475517	475540	+	475177	490325	340	pos	0.830275	1
SDRB01000440.1	LOC114311414	2	TA	11	475579	475600	+	475177	490325	402	pos	0.788434	1
SDRB01000440.1	LOC114311414	2	TA	11	475579	475600	+	475177	490325	402	pos	0.788434	1
SDRB01000440.1	LOC114311414	2	TC	14	475551	475578	+	475177	490325	374	pos	0.720623	1
SDRB01000440.1	LOC114311414	2	TC	14	475551	475578	+	475177	490325	374	pos	0.720623	1
SDRB01000487.1	LOC114313055	2	TG	8	1087886	1087901	-	1085977	1087276	610	pos	0.804029	1
SDRB01000487.1	LOC114313055	6	GAGAGA	4	1087349	1087372	-	1085977	1087276	73	pos	0.722339	1
SDRB01000487.1	LOC114313055	2	AA	13	1084636	1084661	-	1085977	1087276	1316	neg	0.716275	0
SDRB01000498.1	LOC114313387	2	AA	8	1031480	1031495	-	1025824	1027228	4252	pos	0.935833	1
SDRB01000529.1	LOC114314481	2	TT	8	907747	907762	-	909605	911928	1843	pos	0.801257	1
SDRB01000529.1	LOC114314481	2	AA	9	912756	912773	-	909605	911928	828	pos	0.784567	1
SDRB01000529.1	LOC114314481	2	TT	8	908325	908340	-	909605	911928	1265	pos	0.780655	1
SDRB01000529.1	LOC114314481	2	AG	14	912291	912318	-	909605	911928	363	pos	0.73299	1
SDRB01000529.1	LOC114314481	2	TT	8	906457	906472	-	909605	911928	3133	pos	0.707798	1
SDRB01000529.1	LOC114314481	2	TT	8	906500	906515	-	909605	911928	3090	pos	0.701591	1
SDRB01000540.1	LOC114314750	6	TGTGTG	6	860774	860809	+	856995	860560	214	pos	0.871861	1
SDRB01000540.1	LOC114314750	6	TGTGTG	6	860774	860809	+	856995	860560	214	pos	0.871861	1
SDRB01000540.1	LOC114314750	4	TGTG	9	860774	860809	+	856995	860560	214	pos	0.858415	1
SDRB01000540.1	LOC114314750	4	TGTG	9	860774	860809	+	856995	860560	214	pos	0.858415	1
SDRB01000558.1	LOC114315408	5	AAAAA	8	1314658	1314697	+	1315202	1316756	505	pos	0.977293	1
SDRB01000558.1	LOC114315408	4	AAAA	11	1314658	1314701	+	1315202	1316756	501	pos	0.964144	1
SDRB01000558.1	LOC114315408	3	AAA	14	1314658	1314699	+	1315202	1316756	503	pos	0.953604	1
SDRB01000558.1	LOC114315408	6	AAAAAA	7	1314658	1314699	+	1315202	1316756	503	pos	0.941677	1
SDRB01000558.1	LOC114315408	2	TC	9	1315565	1315582	+	1315202	1316756	363	pos	0.925049	1
SDRB01000558.1	LOC114315408	2	AA	22	1314658	1314701	+	1315202	1316756	501	pos	0.909373	1
SDRB01000558.1	LOC114315408	2	AG	11	1314954	1314975	+	1315202	1316756	227	pos	0.887216	1
SDRB01000558.1	LOC114315408	6	TCTTTC	4	1315021	1315044	+	1315202	1316756	158	pos	0.735751	1
SDRB01000558.1	LOC114315424	2	AA	8	1777677	1777692	+	1777201	1779660	476	pos	0.904116	1
SDRB01000558.1	LOC114315424	2	AT	10	1780114	1780133	+	1777201	1779660	454	pos	0.900468	1
SDRB01000558.1	LOC114315424	2	TC	9	1776977	1776994	+	1777201	1779660	207	pos	0.862277	1
SDRB01000558.1	LOC114315424	2	AT	10	1779661	1779680	+	1777201	1779660	1	pos	0.819427	1
SDRB01000558.1	LOC114315424	4	CACA	10	1776994	1777033	+	1777201	1779660	168	pos	0.757215	1
SDRB01000558.1	LOC114315424	6	AAGAAG	4	1777650	1777673	+	1777201	1779660	449	pos	0.738162	1
SDRB01000558.1	LOC114315424	3	AAG	9	1777650	1777676	+	1777201	1779660	449	pos	0.737363	1
SDRB01000558.1	LOC114315424	2	AC	21	1776995	1777036	+	1777201	1779660	165	pos	0.708408	1
SDRB01000569.1	LOC114315667	6	AAAAAA	4	1169845	1169868	-	1171624	1180172	1756	pos	0.837883	1
SDRB01000569.1	LOC114315667	5	AAAAA	5	1169845	1169869	-	1171624	1180172	1755	pos	0.831554	1
SDRB01000569.1	LOC114315667	2	AA	13	1169845	1169870	-	1171624	1180172	1754	pos	0.813736	1
SDRB01000569.1	LOC114315667	3	AAA	8	1169845	1169868	-	1171624	1180172	1756	pos	0.779398	1
SDRB01000604.1	LOC114316726	6	ATATAT	4	370073	370096	+	366521	369321	752	pos	0.859702	1
SDRB01000604.1	LOC114316726	2	AT	12	370073	370096	+	366521	369321	752	pos	0.835811	1
SDRB01000615.1	LOC114316930	2	AA	8	622172	622187	-	625156	626983	2969	pos	0.899517	1
SDRB01000684.1	LOC114319022	2	TT	8	1412158	1412173	+	1407616	1412123	35	pos	0.87866	1
SDRB01000684.1	LOC114319022	2	AA	8	1412691	1412706	+	1407616	1412123	568	pos	0.851957	1
SDRB01000684.1	LOC114319022	5	CCCCC	4	1412667	1412686	+	1407616	1412123	544	pos	0.829415	1
SDRB01000684.1	LOC114319022	6	CCCCCC	4	1412667	1412690	+	1407616	1412123	544	pos	0.827182	1
SDRB01000684.1	LOC114319022	2	CC	12	1412667	1412690	+	1407616	1412123	544	pos	0.777773	1
SDRB01000770.1	LOC114321485	5	AAAAA	7	1000523	1000557	-	997123	999010	1513	pos	0.745583	1
SDRB01000770.1	LOC114321485	2	AA	19	1000523	1000560	-	997123	999010	1513	pos	0.74	1
SDRB01000773.1	LOC114321717	2	TA	8	747260	747275	-	746509	749310	751	pos	0.867271	1
SDRB01000773.1	LOC114321717	2	AA	8	751085	751100	-	746509	749310	1775	pos	0.850741	1
SDRB01000773.1	LOC114321717	5	TTTTT	4	747768	747787	-	746509	749310	1259	pos	0.840371	1
SDRB01000773.1	LOC114321717	6	TTTTTT	4	747768	747791	-	746509	749310	1259	pos	0.757773	1
SDRB01000773.1	LOC114321717	3	TTT	8	747768	747791	-	746509	749310	1259	pos	0.738954	1
SDRB01000773.1	LOC114321717	6	AAGAAG	4	751812	751835	-	746509	749310	2502	pos	0.717489	1
SDRB01000783.1	LOC114321896	2	TT	8	168148	168163	+	168505	170415	342	pos	0.807983	1
SDRB01000783.1	LOC114321896	2	AC	11	168875	168896	+	168505	170415	370	pos	0.807712	1
SDRB01000857.1	LOC114323594	2	AT	10	538860	538879	-	539623	544254	744	pos	0.954349	1
SDRB01000857.1	LOC114323594	2	AT	10	538860	538879	-	539623	544254	744	pos	0.954349	1
SDRB01000865.1	LOC114323887	2	TC	9	2601865	2601882	+	2601588	2603788	277	pos	0.912535	1
SDRB01000865.1	LOC114323887	6	CCCCCC	4	2601227	2601250	+	2601588	2603788	338	pos	0.813681	1
SDRB01000865.1	LOC114323887	3	CCC	9	2601227	2601253	+	2601588	2603788	335	pos	0.812049	1
SDRB01000865.1	LOC114323887	2	TC	9	2601408	2601425	+	2601588	2603788	163	pos	0.79446	1
SDRB01000865.1	LOC114323887	5	CCCCC	5	2601227	2601251	+	2601588	2603788	337	pos	0.754232	1
SDRB01000865.1	LOC114323887	3	TTT	8	2597517	2597540	+	2601588	2603788	4048	pos	0.716777	1
SDRB01000908.1	LOC114256331	2	AA	8	779054	779069	-	776392	781485	2416	neg	0.926241	0
SDRB01000908.1	LOC114256331	5	TTTTT	4	782442	782461	-	776392	781485	957	pos	0.776746	1
SDRB01000908.1	LOC114256331	2	TT	8	783245	783260	-	776392	781485	1760	pos	0.740639	1
SDRB01000911.1	LOC114256400	2	TT	9	1888267	1888284	-	1882323	1885976	2291	pos	0.871358	1
SDRB01000911.1	LOC114256400	2	TT	9	1888267	1888284	-	1882323	1885976	2291	pos	0.871358	1
SDRB01000911.1	LOC114256400	2	TT	9	1888230	1888247	-	1882323	1885976	2254	pos	0.86836	1
SDRB01000911.1	LOC114256400	2	TT	9	1888230	1888247	-	1882323	1885976	2254	pos	0.86836	1
SDRB01000914.1	LOC114256467	2	AA	10	298673	298692	+	300168	302756	1476	pos	0.747872	1
SDRB01000914.1	LOC114256467	2	AA	10	298673	298692	+	300168	302756	1476	pos	0.747872	1
SDRB01000914.1	LOC114256467	5	ATCAA	4	298693	298712	+	300168	302756	1456	pos	0.741851	1
SDRB01000914.1	LOC114256467	5	ATCAA	4	298693	298712	+	300168	302756	1456	pos	0.741851	1
SDRB01000933.1	LOC114257132	2	AA	8	817231	817246	+	818298	820782	1052	pos	0.818382	1
SDRB01000997.1	LOC114258262	2	AA	8	689535	689550	-	686293	690246	696	pos	0.743464	1
SDRB01001036.1	LOC114259259	2	GA	17	313075	313108	+	307023	309236	3839	pos	0.867601	1
SDRB01001036.1	LOC114259259	4	GAGA	8	313075	313106	+	307023	309236	3839	pos	0.83335	1
SDRB01001036.1	LOC114259259	6	GAGAGA	5	313075	313104	+	307023	309236	3839	pos	0.809167	1
SDRB01001036.1	LOC114259259	2	CT	8	306588	306603	+	307023	309236	420	pos	0.769602	1
SDRB01001156.1	LOC114261861	5	AAAAA	4	1273126	1273145	+	1272608	1274342	518	pos	0.962895	1
SDRB01001156.1	LOC114261861	2	AA	10	1273126	1273145	+	1272608	1274342	518	pos	0.958316	1
SDRB01001156.1	LOC114261861	5	AAAAA	4	1273661	1273680	+	1272608	1274342	662	pos	0.819522	1
SDRB01001156.1	LOC114261861	2	AA	11	1273661	1273682	+	1272608	1274342	660	pos	0.727645	1
SDRB01001408.1	LOC114267287	6	GAGAGA	4	605835	605858	-	601835	605813	22	pos	0.872933	1
SDRB01001562.1	LOC114270213	5	AAAAA	4	642777	642796	+	638294	642060	717	pos	0.958432	1
SDRB01001562.1	LOC114270213	2	AA	11	642777	642798	+	638294	642060	717	pos	0.908331	1
SDRB01001729.1	LOC114273668	2	AA	10	994068	994087	-	997322	1000207	3235	pos	0.938162	1
SDRB01001729.1	LOC114273668	5	AAAAA	4	994068	994087	-	997322	1000207	3235	pos	0.936547	1
SDRB01001729.1	LOC114273668	2	AA	8	1001182	1001197	-	997322	1000207	975	pos	0.851418	1
SDRB01001729.1	LOC114273668	2	AT	11	1000562	1000583	-	997322	1000207	355	pos	0.748677	1
SDRB01001781.1	LOC114274841	2	TT	8	1623127	1623142	+	1620792	1623852	710	pos	0.939267	1
SDRB01001781.1	LOC114274841	2	TT	8	1623127	1623142	+	1620792	1623852	710	pos	0.939267	1
SDRB01001937.1	LOC114277507	5	AAAGA	4	587968	587987	+	588256	589294	269	pos	0.718045	1
SDRB01002072.1	LOC114279300	3	AAA	10	404039	404068	+	404328	405790	260	pos	0.934113	1
SDRB01002072.1	LOC114279300	5	AAAAA	6	404039	404068	+	404328	405790	260	pos	0.932395	1
SDRB01002072.1	LOC114279300	2	AA	15	404039	404068	+	404328	405790	260	pos	0.901249	1
SDRB01002072.1	LOC114279300	6	AAAAAA	5	404039	404068	+	404328	405790	260	pos	0.873114	1
SDRB01002072.1	LOC114279300	2	AA	8	404014	404029	+	404328	405790	299	pos	0.838888	1
SDRB01002072.1	LOC114279300	2	TC	9	404257	404274	+	404328	405790	54	pos	0.814762	1
SDRB01002087.1	LOC114279571	2	TT	9	812237	812254	+	811788	812900	449	pos	0.835888	1
SDRB01002087.1	LOC114279571	4	CTCT	10	811624	811663	+	811788	812900	125	pos	0.747133	1
SDRB01002087.1	LOC114279571	5	TTTTT	4	813063	813082	+	811788	812900	163	pos	0.730318	1
SDRB01002087.1	LOC114279571	2	TT	10	813063	813082	+	811788	812900	163	pos	0.72676	1
SDRB01002179.1	LOC114280887	2	AA	8	252452	252467	-	242198	254828	2361	pos	0.948777	1
SDRB01002179.1	LOC114280887	2	AA	8	252452	252467	-	242198	254828	2361	pos	0.948777	1
SDRB01002179.1	LOC114280887	2	AG	10	254838	254857	-	242198	254828	10	pos	0.889859	1
SDRB01002179.1	LOC114280887	2	AG	10	254838	254857	-	242198	254828	10	pos	0.889859	1
SDRB01002179.1	LOC114280887	6	ACACAC	4	252230	252253	-	242198	254828	2575	pos	0.884072	1
SDRB01002179.1	LOC114280887	6	ACACAC	4	252230	252253	-	242198	254828	2575	pos	0.884072	1
SDRB01002179.1	LOC114280887	2	AG	11	254487	254508	-	242198	254828	320	pos	0.797997	1
SDRB01002179.1	LOC114280887	2	AG	11	254487	254508	-	242198	254828	320	pos	0.797997	1
SDRB01002179.1	LOC114280887	2	AC	12	252230	252253	-	242198	254828	2575	pos	0.706998	1
SDRB01002179.1	LOC114280887	2	AC	12	252230	252253	-	242198	254828	2575	pos	0.706998	1
SDRB01002179.1	LOC114280913	5	TTTTC	4	1641427	1641446	+	1641047	1643714	380	pos	0.848465	1
SDRB01002179.1	LOC114280913	2	AT	8	1641578	1641593	+	1641047	1643714	531	pos	0.800581	1
SDRB01002179.1	LOC114280913	2	TC	10	1640978	1640997	+	1641047	1643714	50	pos	0.788517	1
SDRB01002179.1	LOC114280913	2	TT	9	1641640	1641657	+	1641047	1643714	593	pos	0.721992	1
SDRB01002179.1	LOC114280913	2	TC	10	1640883	1640902	+	1641047	1643714	145	pos	0.721913	1
SDRB01002241.1	LOC114281649	6	AGAGAG	4	787333	787356	-	783601	787328	5	pos	0.908511	1
SDRB01002241.1	LOC114281649	6	AGAGAG	4	787333	787356	-	783601	787328	5	pos	0.908511	1
SDRB01002241.1	LOC114281649	6	TATATA	4	788042	788065	-	783601	787328	714	pos	0.871186	1
SDRB01002241.1	LOC114281649	6	TATATA	4	788042	788065	-	783601	787328	714	pos	0.871186	1
SDRB01002241.1	LOC114281649	2	GA	11	787472	787493	-	783601	787328	144	pos	0.860627	1
SDRB01002241.1	LOC114281649	2	GA	11	787472	787493	-	783601	787328	144	pos	0.860627	1
SDRB01002241.1	LOC114281649	2	TA	12	788042	788065	-	783601	787328	714	pos	0.858775	1
SDRB01002241.1	LOC114281649	2	TA	12	788042	788065	-	783601	787328	714	pos	0.858775	1
SDRB01002241.1	LOC114281649	2	AG	14	787333	787360	-	783601	787328	5	pos	0.807095	1
SDRB01002241.1	LOC114281649	2	AG	14	787333	787360	-	783601	787328	5	pos	0.807095	1
SDRB01002241.1	LOC114281649	2	TT	8	780976	780991	-	783601	787328	2610	pos	0.799929	1
SDRB01002241.1	LOC114281649	2	TT	8	780976	780991	-	783601	787328	2610	pos	0.799929	1
SDRB01002241.1	LOC114281649	2	TA	13	780209	780234	-	783601	787328	3367	pos	0.733217	1
SDRB01002241.1	LOC114281649	2	TA	13	780209	780234	-	783601	787328	3367	pos	0.733217	1
SDRB01002322.1	LOC114282751	3	AAA	9	100897	100923	+	96533	98318	2579	pos	0.875409	1
SDRB01002322.1	LOC114282751	2	AA	14	100897	100924	+	96533	98318	2579	pos	0.839217	1
SDRB01002322.1	LOC114282751	6	AAAAAA	4	100897	100920	+	96533	98318	2579	pos	0.838033	1
SDRB01002322.1	LOC114282751	5	AAAAA	5	100897	100921	+	96533	98318	2579	pos	0.826623	1
SDRB01002333.1	LOC114282815	4	TCTC	9	1340610	1340645	-	1338565	1340946	301	pos	0.76304	1
SDRB01002333.1	LOC114282815	6	TCTCTC	6	1340610	1340645	-	1338565	1340946	301	pos	0.737081	1
SDRB01002425.1	LOC114284113	2	AA	8	1273812	1273827	-	1278086	1282241	4259	neg	0.883314	0
SDRB01002425.1	LOC114284113	5	AAAAA	8	1279606	1279645	-	1278086	1282241	1520	neg	0.713275	0
SDRB01002463.1	LOC114284484	5	TTTTT	4	322449	322468	+	314891	322381	68	pos	0.828449	1
SDRB01002463.1	LOC114284484	2	AA	8	313720	313735	+	314891	322381	1156	pos	0.774856	1
SDRB01002463.1	LOC114284484	2	TT	10	322449	322468	+	314891	322381	68	pos	0.751406	1
SDRB01002463.1	LOC114284484	2	TT	9	314261	314278	+	314891	322381	613	pos	0.728081	1
SDRB01002505.1	LOC114285191	2	TT	8	794864	794879	+	795490	797639	611	pos	0.842427	1
SDRB01002890.1	LOC114289849	2	AT	9	255167	255184	-	255889	258533	705	pos	0.896472	1
SDRB01002896.1	LOC114289980	6	ATATAT	4	280231	280254	-	273520	275687	4544	pos	0.732517	1
SDRB01003031.1	LOC114291900	6	AAGAAG	4	356911	356934	-	355249	356906	5	pos	0.855883	1
SDRB01003031.1	LOC114291900	2	AA	9	354313	354330	-	355249	356906	919	pos	0.807426	1
SDRB01003031.1	LOC114291900	3	AAG	8	356911	356934	-	355249	356906	5	pos	0.773887	1
SDRB01003031.1	LOC114291900	2	AT	8	355034	355049	-	355249	356906	200	pos	0.769795	1
SDRB01003031.1	LOC114291900	2	CA	10	355222	355241	-	355249	356906	8	pos	0.751267	1
SDRB01003031.1	LOC114291900	6	TTTTTT	4	357562	357585	-	355249	356906	656	pos	0.713144	1
SDRB01003060.1	LOC114292193	2	AA	9	720829	720846	+	714276	718356	2473	pos	0.863634	1
SDRB01003060.1	LOC114292193	2	AA	9	720829	720846	+	714276	718356	2473	pos	0.863634	1
SDRB01003143.1	LOC114292823	2	CT	16	1002752	1002783	+	1006727	1015552	3944	pos	0.757181	1
SDRB01003143.1	LOC114292823	2	CT	8	1003461	1003476	+	1006727	1015552	3251	pos	0.714137	1
SDRB01003143.1	LOC114292823	6	CTCTCT	5	1002752	1002781	+	1006727	1015552	3946	pos	0.700738	1
SDRB01003333.1	LOC114294106	2	GA	10	99439	99458	+	94016	95783	3656	pos	0.785708	1
SDRB01003333.1	LOC114294106	2	AG	18	99062	99097	+	94016	95783	3279	pos	0.777488	1
SDRB01003333.1	LOC114294106	6	AGAGAG	6	99062	99097	+	94016	95783	3279	pos	0.714859	1
SDRB01003376.1	LOC114294418	2	TG	9	178941	178958	+	180957	185253	1999	pos	0.74241	1
SDRB01003376.1	LOC114294418	2	TG	9	178941	178958	+	180957	185253	1999	pos	0.74241	1
SDRB01003474.1	LOC114294862	2	AA	8	639687	639702	-	635308	638781	906	pos	0.857033	1
SDRB01004606.1	LOC114299830	2	AA	13	245116	245141	-	249284	251202	4143	pos	0.968406	1
SDRB01004606.1	LOC114299830	3	AAA	8	245116	245139	-	249284	251202	4145	pos	0.95178	1
SDRB01004606.1	LOC114299830	4	AAAA	11	245235	245278	-	249284	251202	4006	pos	0.947095	1
SDRB01004606.1	LOC114299830	2	AA	8	245282	245297	-	249284	251202	3987	pos	0.94236	1
SDRB01004606.1	LOC114299830	4	AAAA	10	245071	245110	-	249284	251202	4174	pos	0.941168	1
SDRB01004606.1	LOC114299830	5	AAAAA	8	245071	245110	-	249284	251202	4174	pos	0.939649	1
SDRB01004606.1	LOC114299830	2	AA	22	245235	245278	-	249284	251202	4006	pos	0.937324	1
SDRB01004606.1	LOC114299830	2	AA	21	245071	245112	-	249284	251202	4172	pos	0.934407	1
SDRB01004606.1	LOC114299830	3	AAA	15	245235	245279	-	249284	251202	4005	pos	0.931825	1
SDRB01004606.1	LOC114299830	5	AAAAA	9	245235	245279	-	249284	251202	4005	pos	0.930019	1
SDRB01004606.1	LOC114299830	3	AAA	14	245071	245112	-	249284	251202	4172	pos	0.918155	1
SDRB01004606.1	LOC114299830	2	AA	11	244906	244927	-	249284	251202	4357	pos	0.884784	1
SDRB01004606.1	LOC114299830	5	AAAAA	5	245116	245140	-	249284	251202	4144	pos	0.858986	1
SDRB01004606.1	LOC114299830	6	AAAAAA	4	245116	245139	-	249284	251202	4145	pos	0.850431	1
SDRB01004606.1	LOC114299830	6	AAAAAA	7	245235	245276	-	249284	251202	4008	pos	0.8178	1
SDRB01004606.1	LOC114299830	6	AAAAAA	7	245071	245112	-	249284	251202	4172	pos	0.814178	1
SDRB01004606.1	LOC114299830	5	AAAAA	4	244906	244925	-	249284	251202	4359	pos	0.72254	1
SDRB01004943.1	LOC114300748	2	AT	11	195192	195213	-	195407	200822	194	pos	0.857037	1
SDRB01004943.1	LOC114300748	2	AT	11	195192	195213	-	195407	200822	194	pos	0.857037	1
SDRB01004943.1	LOC114300748	5	TTTTT	4	205792	205811	-	195407	200822	4970	pos	0.847994	1
SDRB01004943.1	LOC114300748	5	TTTTT	4	205792	205811	-	195407	200822	4970	pos	0.847994	1
SDRB01004943.1	LOC114300748	2	AG	11	195123	195144	-	195407	200822	263	pos	0.837659	1
SDRB01004943.1	LOC114300748	2	AG	11	195123	195144	-	195407	200822	263	pos	0.837659	1
SDRB01004943.1	LOC114300748	5	TTTTT	4	205718	205737	-	195407	200822	4896	pos	0.812764	1
SDRB01004943.1	LOC114300748	5	TTTTT	4	205718	205737	-	195407	200822	4896	pos	0.812764	1
SDRB01006206.1	LOC114302443	2	TC	9	155898	155915	+	155938	163183	23	pos	0.909416	1
SDRB01006206.1	LOC114302443	2	TC	9	155898	155915	+	155938	163183	23	pos	0.909416	1
SDRB01006206.1	LOC114302443	2	GA	11	166541	166562	+	155938	163183	3358	pos	0.881568	1
SDRB01006206.1	LOC114302443	2	GA	11	166541	166562	+	155938	163183	3358	pos	0.881568	1
SDRB01006206.1	LOC114302443	2	GA	8	166274	166289	+	155938	163183	3091	pos	0.870347	1
SDRB01006206.1	LOC114302443	2	GA	8	166274	166289	+	155938	163183	3091	pos	0.870347	1

## Sheet: RF_panel_top5_per_gene
GenBank	loc_id	motif_len	motif	repeats	start	end	strand	gene_start	gene_end	dist_to_gene	label	prob_pos	is_pos
SDRB01000002.1	LOC114305755	2	AT	11	654167	654188	+	650747	653443	724	pos	0.858176	1
SDRB01000002.1	LOC114305755	2	AA	8	655562	655577	+	650747	653443	2119	neg	0.701107	0
SDRB01000021.1	LOC114306465	2	AA	9	1431974	1431991	+	1434099	1440574	2108	pos	0.808407	1
SDRB01000021.1	LOC114306465	2	AA	8	1437938	1437953	+	1434099	1440574	2621	pos	0.722463	1
SDRB01000033.1	LOC114310669	6	GAGAGA	4	816833	816856	+	816877	826245	21	pos	0.861549	1
SDRB01000033.1	LOC114310669	2	AA	10	814449	814468	+	816877	826245	2409	pos	0.830109	1
SDRB01000033.1	LOC114310669	2	GA	10	816400	816419	+	816877	826245	458	pos	0.804096	1
SDRB01000033.1	LOC114310669	2	TA	9	816339	816356	+	816877	826245	521	pos	0.784504	1
SDRB01000033.1	LOC114310669	2	GA	12	816833	816856	+	816877	826245	21	pos	0.763421	1
SDRB01000116.1	LOC114263382	2	AA	10	609045	609064	-	605300	622727	3745	pos	0.938057	1
SDRB01000116.1	LOC114263382	5	AAAAA	4	609045	609064	-	605300	622727	3745	pos	0.890706	1
SDRB01000116.1	LOC114263382	2	AA	8	621972	621987	-	605300	622727	740	pos	0.861274	1
SDRB01000116.1	LOC114263382	2	GA	9	622534	622551	-	605300	622727	176	pos	0.804249	1
SDRB01000116.1	LOC114263382	2	AG	15	608557	608586	-	605300	622727	3257	pos	0.751982	1
SDRB01000116.1	LOC114263393	6	AAAAAA	5	733732	733761	-	732103	745499	1629	pos	0.814722	1
SDRB01000116.1	LOC114263393	4	AAAA	8	733732	733763	-	732103	745499	1629	pos	0.810494	1
SDRB01000116.1	LOC114263393	5	AAAAA	6	733732	733761	-	732103	745499	1629	pos	0.808515	1
SDRB01000116.1	LOC114263393	2	AA	16	733732	733763	-	732103	745499	1629	pos	0.719005	1
SDRB01000116.1	LOC114263398	5	AAAAA	8	828606	828645	-	823531	826145	2461	pos	0.89217	1
SDRB01000116.1	LOC114263398	2	AA	21	828606	828647	-	823531	826145	2461	pos	0.88022	1
SDRB01000116.1	LOC114263398	4	AAAA	10	828606	828645	-	823531	826145	2461	pos	0.869929	1
SDRB01000116.1	LOC114263398	4	GAGA	10	826274	826313	-	823531	826145	129	pos	0.861053	1
SDRB01000116.1	LOC114263398	3	AAA	14	828606	828647	-	823531	826145	2461	pos	0.845778	1
SDRB01000169.1	LOC114280361	2	AA	8	2039166	2039181	+	2040229	2047631	1048	pos	0.818382	1
SDRB01000169.1	LOC114280361	2	TT	8	2039642	2039657	+	2040229	2047631	572	pos	0.747383	1
SDRB01000169.1	LOC114280361	2	AA	9	2038788	2038805	+	2040229	2047631	1424	pos	0.728877	1
SDRB01000176.1	LOC114283150	2	TT	8	1832723	1832738	-	1830700	1832478	245	pos	0.77822	1
SDRB01000189.1	LOC114286517	5	AAAAA	4	765679	765698	+	766533	770719	835	neg	0.78574	0
SDRB01000189.1	LOC114286517	2	AA	11	765679	765700	+	766533	770719	833	neg	0.733952	0
SDRB01000189.1	LOC114286517	2	AA	9	773729	773746	+	766533	770719	3010	pos	0.732489	1
SDRB01000224.1	LOC114299833	2	AA	9	158322	158339	-	124310	155299	3023	pos	0.939626	1
SDRB01000224.1	LOC114299833	5	AAAAA	6	154759	154788	-	124310	155299	511	pos	0.918362	1
SDRB01000224.1	LOC114299833	2	GA	11	154531	154552	-	124310	155299	747	pos	0.902077	1
SDRB01000224.1	LOC114299833	6	AAAAAA	5	154759	154788	-	124310	155299	511	pos	0.89641	1
SDRB01000224.1	LOC114299833	3	AAA	10	154759	154788	-	124310	155299	511	pos	0.891415	1
SDRB01000250.1	LOC114305679	2	TT	8	412006	412021	+	408528	411725	281	pos	0.918016	1
SDRB01000250.1	LOC114305679	2	TT	8	412006	412021	+	408528	411725	281	pos	0.918016	1
SDRB01000337.1	LOC114308125	2	AA	8	893300	893315	-	892600	906216	700	pos	0.846317	1
SDRB01000440.1	LOC114311414	6	TCTCTC	4	475551	475574	+	475177	490325	374	pos	0.899501	1
SDRB01000440.1	LOC114311414	6	TCTCTC	4	475551	475574	+	475177	490325	374	pos	0.899501	1
SDRB01000440.1	LOC114311414	2	TC	11	475137	475158	+	475177	490325	19	pos	0.878469	1
SDRB01000440.1	LOC114311414	2	TC	11	475137	475158	+	475177	490325	19	pos	0.878469	1
SDRB01000440.1	LOC114311414	6	ATATAT	4	475517	475540	+	475177	490325	340	pos	0.849825	1
SDRB01000487.1	LOC114313055	2	TG	8	1087886	1087901	-	1085977	1087276	610	pos	0.804029	1
SDRB01000487.1	LOC114313055	6	GAGAGA	4	1087349	1087372	-	1085977	1087276	73	pos	0.722339	1
SDRB01000487.1	LOC114313055	2	AA	13	1084636	1084661	-	1085977	1087276	1316	neg	0.716275	0
SDRB01000498.1	LOC114313387	2	AA	8	1031480	1031495	-	1025824	1027228	4252	pos	0.935833	1
SDRB01000529.1	LOC114314481	2	TT	8	907747	907762	-	909605	911928	1843	pos	0.801257	1
SDRB01000529.1	LOC114314481	2	AA	9	912756	912773	-	909605	911928	828	pos	0.784567	1
SDRB01000529.1	LOC114314481	2	TT	8	908325	908340	-	909605	911928	1265	pos	0.780655	1
SDRB01000529.1	LOC114314481	2	AG	14	912291	912318	-	909605	911928	363	pos	0.73299	1
SDRB01000529.1	LOC114314481	2	TT	8	906457	906472	-	909605	911928	3133	pos	0.707798	1
SDRB01000540.1	LOC114314750	6	TGTGTG	6	860774	860809	+	856995	860560	214	pos	0.871861	1
SDRB01000540.1	LOC114314750	6	TGTGTG	6	860774	860809	+	856995	860560	214	pos	0.871861	1
SDRB01000540.1	LOC114314750	4	TGTG	9	860774	860809	+	856995	860560	214	pos	0.858415	1
SDRB01000540.1	LOC114314750	4	TGTG	9	860774	860809	+	856995	860560	214	pos	0.858415	1
SDRB01000558.1	LOC114315408	5	AAAAA	8	1314658	1314697	+	1315202	1316756	505	pos	0.977293	1
SDRB01000558.1	LOC114315408	4	AAAA	11	1314658	1314701	+	1315202	1316756	501	pos	0.964144	1
SDRB01000558.1	LOC114315408	3	AAA	14	1314658	1314699	+	1315202	1316756	503	pos	0.953604	1
SDRB01000558.1	LOC114315408	6	AAAAAA	7	1314658	1314699	+	1315202	1316756	503	pos	0.941677	1
SDRB01000558.1	LOC114315408	2	TC	9	1315565	1315582	+	1315202	1316756	363	pos	0.925049	1
SDRB01000558.1	LOC114315424	2	AA	8	1777677	1777692	+	1777201	1779660	476	pos	0.904116	1
SDRB01000558.1	LOC114315424	2	AT	10	1780114	1780133	+	1777201	1779660	454	pos	0.900468	1
SDRB01000558.1	LOC114315424	2	TC	9	1776977	1776994	+	1777201	1779660	207	pos	0.862277	1
SDRB01000558.1	LOC114315424	2	AT	10	1779661	1779680	+	1777201	1779660	1	pos	0.819427	1
SDRB01000558.1	LOC114315424	4	CACA	10	1776994	1777033	+	1777201	1779660	168	pos	0.757215	1
SDRB01000569.1	LOC114315667	6	AAAAAA	4	1169845	1169868	-	1171624	1180172	1756	pos	0.837883	1
SDRB01000569.1	LOC114315667	5	AAAAA	5	1169845	1169869	-	1171624	1180172	1755	pos	0.831554	1
SDRB01000569.1	LOC114315667	2	AA	13	1169845	1169870	-	1171624	1180172	1754	pos	0.813736	1
SDRB01000569.1	LOC114315667	3	AAA	8	1169845	1169868	-	1171624	1180172	1756	pos	0.779398	1
SDRB01000604.1	LOC114316726	6	ATATAT	4	370073	370096	+	366521	369321	752	pos	0.859702	1
SDRB01000604.1	LOC114316726	2	AT	12	370073	370096	+	366521	369321	752	pos	0.835811	1
SDRB01000615.1	LOC114316930	2	AA	8	622172	622187	-	625156	626983	2969	pos	0.899517	1
SDRB01000684.1	LOC114319022	2	TT	8	1412158	1412173	+	1407616	1412123	35	pos	0.87866	1
SDRB01000684.1	LOC114319022	2	AA	8	1412691	1412706	+	1407616	1412123	568	pos	0.851957	1
SDRB01000684.1	LOC114319022	5	CCCCC	4	1412667	1412686	+	1407616	1412123	544	pos	0.829415	1
SDRB01000684.1	LOC114319022	6	CCCCCC	4	1412667	1412690	+	1407616	1412123	544	pos	0.827182	1
SDRB01000684.1	LOC114319022	2	CC	12	1412667	1412690	+	1407616	1412123	544	pos	0.777773	1
SDRB01000770.1	LOC114321485	5	AAAAA	7	1000523	1000557	-	997123	999010	1513	pos	0.745583	1
SDRB01000770.1	LOC114321485	2	AA	19	1000523	1000560	-	997123	999010	1513	pos	0.74	1
SDRB01000773.1	LOC114321717	2	TA	8	747260	747275	-	746509	749310	751	pos	0.867271	1
SDRB01000773.1	LOC114321717	2	AA	8	751085	751100	-	746509	749310	1775	pos	0.850741	1
SDRB01000773.1	LOC114321717	5	TTTTT	4	747768	747787	-	746509	749310	1259	pos	0.840371	1
SDRB01000773.1	LOC114321717	6	TTTTTT	4	747768	747791	-	746509	749310	1259	pos	0.757773	1
SDRB01000773.1	LOC114321717	3	TTT	8	747768	747791	-	746509	749310	1259	pos	0.738954	1
SDRB01000783.1	LOC114321896	2	TT	8	168148	168163	+	168505	170415	342	pos	0.807983	1
SDRB01000783.1	LOC114321896	2	AC	11	168875	168896	+	168505	170415	370	pos	0.807712	1
SDRB01000857.1	LOC114323594	2	AT	10	538860	538879	-	539623	544254	744	pos	0.954349	1
SDRB01000857.1	LOC114323594	2	AT	10	538860	538879	-	539623	544254	744	pos	0.954349	1
SDRB01000865.1	LOC114323887	2	TC	9	2601865	2601882	+	2601588	2603788	277	pos	0.912535	1
SDRB01000865.1	LOC114323887	6	CCCCCC	4	2601227	2601250	+	2601588	2603788	338	pos	0.813681	1
SDRB01000865.1	LOC114323887	3	CCC	9	2601227	2601253	+	2601588	2603788	335	pos	0.812049	1
SDRB01000865.1	LOC114323887	2	TC	9	2601408	2601425	+	2601588	2603788	163	pos	0.79446	1
SDRB01000865.1	LOC114323887	5	CCCCC	5	2601227	2601251	+	2601588	2603788	337	pos	0.754232	1
SDRB01000908.1	LOC114256331	2	AA	8	779054	779069	-	776392	781485	2416	neg	0.926241	0
SDRB01000908.1	LOC114256331	5	TTTTT	4	782442	782461	-	776392	781485	957	pos	0.776746	1
SDRB01000908.1	LOC114256331	2	TT	8	783245	783260	-	776392	781485	1760	pos	0.740639	1
SDRB01000911.1	LOC114256400	2	TT	9	1888267	1888284	-	1882323	1885976	2291	pos	0.871358	1
SDRB01000911.1	LOC114256400	2	TT	9	1888267	1888284	-	1882323	1885976	2291	pos	0.871358	1
SDRB01000911.1	LOC114256400	2	TT	9	1888230	1888247	-	1882323	1885976	2254	pos	0.86836	1
SDRB01000911.1	LOC114256400	2	TT	9	1888230	1888247	-	1882323	1885976	2254	pos	0.86836	1
SDRB01000914.1	LOC114256467	2	AA	10	298673	298692	+	300168	302756	1476	pos	0.747872	1
SDRB01000914.1	LOC114256467	2	AA	10	298673	298692	+	300168	302756	1476	pos	0.747872	1
SDRB01000914.1	LOC114256467	5	ATCAA	4	298693	298712	+	300168	302756	1456	pos	0.741851	1
SDRB01000914.1	LOC114256467	5	ATCAA	4	298693	298712	+	300168	302756	1456	pos	0.741851	1
SDRB01000933.1	LOC114257132	2	AA	8	817231	817246	+	818298	820782	1052	pos	0.818382	1
SDRB01000997.1	LOC114258262	2	AA	8	689535	689550	-	686293	690246	696	pos	0.743464	1
SDRB01001036.1	LOC114259259	2	GA	17	313075	313108	+	307023	309236	3839	pos	0.867601	1
SDRB01001036.1	LOC114259259	4	GAGA	8	313075	313106	+	307023	309236	3839	pos	0.83335	1
SDRB01001036.1	LOC114259259	6	GAGAGA	5	313075	313104	+	307023	309236	3839	pos	0.809167	1
SDRB01001036.1	LOC114259259	2	CT	8	306588	306603	+	307023	309236	420	pos	0.769602	1
SDRB01001156.1	LOC114261861	5	AAAAA	4	1273126	1273145	+	1272608	1274342	518	pos	0.962895	1
SDRB01001156.1	LOC114261861	2	AA	10	1273126	1273145	+	1272608	1274342	518	pos	0.958316	1
SDRB01001156.1	LOC114261861	5	AAAAA	4	1273661	1273680	+	1272608	1274342	662	pos	0.819522	1
SDRB01001156.1	LOC114261861	2	AA	11	1273661	1273682	+	1272608	1274342	660	pos	0.727645	1
SDRB01001408.1	LOC114267287	6	GAGAGA	4	605835	605858	-	601835	605813	22	pos	0.872933	1
SDRB01001562.1	LOC114270213	5	AAAAA	4	642777	642796	+	638294	642060	717	pos	0.958432	1
SDRB01001562.1	LOC114270213	2	AA	11	642777	642798	+	638294	642060	717	pos	0.908331	1
SDRB01001729.1	LOC114273668	2	AA	10	994068	994087	-	997322	1000207	3235	pos	0.938162	1
SDRB01001729.1	LOC114273668	5	AAAAA	4	994068	994087	-	997322	1000207	3235	pos	0.936547	1
SDRB01001729.1	LOC114273668	2	AA	8	1001182	1001197	-	997322	1000207	975	pos	0.851418	1
SDRB01001729.1	LOC114273668	2	AT	11	1000562	1000583	-	997322	1000207	355	pos	0.748677	1
SDRB01001781.1	LOC114274841	2	TT	8	1623127	1623142	+	1620792	1623852	710	pos	0.939267	1
SDRB01001781.1	LOC114274841	2	TT	8	1623127	1623142	+	1620792	1623852	710	pos	0.939267	1
SDRB01001937.1	LOC114277507	5	AAAGA	4	587968	587987	+	588256	589294	269	pos	0.718045	1
SDRB01002072.1	LOC114279300	3	AAA	10	404039	404068	+	404328	405790	260	pos	0.934113	1
SDRB01002072.1	LOC114279300	5	AAAAA	6	404039	404068	+	404328	405790	260	pos	0.932395	1
SDRB01002072.1	LOC114279300	2	AA	15	404039	404068	+	404328	405790	260	pos	0.901249	1
SDRB01002072.1	LOC114279300	6	AAAAAA	5	404039	404068	+	404328	405790	260	pos	0.873114	1
SDRB01002072.1	LOC114279300	2	AA	8	404014	404029	+	404328	405790	299	pos	0.838888	1
SDRB01002087.1	LOC114279571	2	TT	9	812237	812254	+	811788	812900	449	pos	0.835888	1
SDRB01002087.1	LOC114279571	4	CTCT	10	811624	811663	+	811788	812900	125	pos	0.747133	1
SDRB01002087.1	LOC114279571	5	TTTTT	4	813063	813082	+	811788	812900	163	pos	0.730318	1
SDRB01002087.1	LOC114279571	2	TT	10	813063	813082	+	811788	812900	163	pos	0.72676	1
SDRB01002179.1	LOC114280887	2	AA	8	252452	252467	-	242198	254828	2361	pos	0.948777	1
SDRB01002179.1	LOC114280887	2	AA	8	252452	252467	-	242198	254828	2361	pos	0.948777	1
SDRB01002179.1	LOC114280887	2	AG	10	254838	254857	-	242198	254828	10	pos	0.889859	1
SDRB01002179.1	LOC114280887	2	AG	10	254838	254857	-	242198	254828	10	pos	0.889859	1
SDRB01002179.1	LOC114280887	6	ACACAC	4	252230	252253	-	242198	254828	2575	pos	0.884072	1
SDRB01002179.1	LOC114280913	5	TTTTC	4	1641427	1641446	+	1641047	1643714	380	pos	0.848465	1
SDRB01002179.1	LOC114280913	2	AT	8	1641578	1641593	+	1641047	1643714	531	pos	0.800581	1
SDRB01002179.1	LOC114280913	2	TC	10	1640978	1640997	+	1641047	1643714	50	pos	0.788517	1
SDRB01002179.1	LOC114280913	2	TT	9	1641640	1641657	+	1641047	1643714	593	pos	0.721992	1
SDRB01002179.1	LOC114280913	2	TC	10	1640883	1640902	+	1641047	1643714	145	pos	0.721913	1
SDRB01002241.1	LOC114281649	6	AGAGAG	4	787333	787356	-	783601	787328	5	pos	0.908511	1
SDRB01002241.1	LOC114281649	6	AGAGAG	4	787333	787356	-	783601	787328	5	pos	0.908511	1
SDRB01002241.1	LOC114281649	6	TATATA	4	788042	788065	-	783601	787328	714	pos	0.871186	1
SDRB01002241.1	LOC114281649	6	TATATA	4	788042	788065	-	783601	787328	714	pos	0.871186	1
SDRB01002241.1	LOC114281649	2	GA	11	787472	787493	-	783601	787328	144	pos	0.860627	1
SDRB01002322.1	LOC114282751	3	AAA	9	100897	100923	+	96533	98318	2579	pos	0.875409	1
SDRB01002322.1	LOC114282751	2	AA	14	100897	100924	+	96533	98318	2579	pos	0.839217	1
SDRB01002322.1	LOC114282751	6	AAAAAA	4	100897	100920	+	96533	98318	2579	pos	0.838033	1
SDRB01002322.1	LOC114282751	5	AAAAA	5	100897	100921	+	96533	98318	2579	pos	0.826623	1
SDRB01002333.1	LOC114282815	4	TCTC	9	1340610	1340645	-	1338565	1340946	301	pos	0.76304	1
SDRB01002333.1	LOC114282815	6	TCTCTC	6	1340610	1340645	-	1338565	1340946	301	pos	0.737081	1
SDRB01002425.1	LOC114284113	2	AA	8	1273812	1273827	-	1278086	1282241	4259	neg	0.883314	0
SDRB01002425.1	LOC114284113	5	AAAAA	8	1279606	1279645	-	1278086	1282241	1520	neg	0.713275	0
SDRB01002463.1	LOC114284484	5	TTTTT	4	322449	322468	+	314891	322381	68	pos	0.828449	1
SDRB01002463.1	LOC114284484	2	AA	8	313720	313735	+	314891	322381	1156	pos	0.774856	1
SDRB01002463.1	LOC114284484	2	TT	10	322449	322468	+	314891	322381	68	pos	0.751406	1
SDRB01002463.1	LOC114284484	2	TT	9	314261	314278	+	314891	322381	613	pos	0.728081	1
SDRB01002505.1	LOC114285191	2	TT	8	794864	794879	+	795490	797639	611	pos	0.842427	1
SDRB01002890.1	LOC114289849	2	AT	9	255167	255184	-	255889	258533	705	pos	0.896472	1
SDRB01002896.1	LOC114289980	6	ATATAT	4	280231	280254	-	273520	275687	4544	pos	0.732517	1
SDRB01003031.1	LOC114291900	6	AAGAAG	4	356911	356934	-	355249	356906	5	pos	0.855883	1
SDRB01003031.1	LOC114291900	2	AA	9	354313	354330	-	355249	356906	919	pos	0.807426	1
SDRB01003031.1	LOC114291900	3	AAG	8	356911	356934	-	355249	356906	5	pos	0.773887	1
SDRB01003031.1	LOC114291900	2	AT	8	355034	355049	-	355249	356906	200	pos	0.769795	1
SDRB01003031.1	LOC114291900	2	CA	10	355222	355241	-	355249	356906	8	pos	0.751267	1
SDRB01003060.1	LOC114292193	2	AA	9	720829	720846	+	714276	718356	2473	pos	0.863634	1
SDRB01003060.1	LOC114292193	2	AA	9	720829	720846	+	714276	718356	2473	pos	0.863634	1
SDRB01003143.1	LOC114292823	2	CT	16	1002752	1002783	+	1006727	1015552	3944	pos	0.757181	1
SDRB01003143.1	LOC114292823	2	CT	8	1003461	1003476	+	1006727	1015552	3251	pos	0.714137	1
SDRB01003143.1	LOC114292823	6	CTCTCT	5	1002752	1002781	+	1006727	1015552	3946	pos	0.700738	1
SDRB01003333.1	LOC114294106	2	GA	10	99439	99458	+	94016	95783	3656	pos	0.785708	1
SDRB01003333.1	LOC114294106	2	AG	18	99062	99097	+	94016	95783	3279	pos	0.777488	1
SDRB01003333.1	LOC114294106	6	AGAGAG	6	99062	99097	+	94016	95783	3279	pos	0.714859	1
SDRB01003376.1	LOC114294418	2	TG	9	178941	178958	+	180957	185253	1999	pos	0.74241	1
SDRB01003376.1	LOC114294418	2	TG	9	178941	178958	+	180957	185253	1999	pos	0.74241	1
SDRB01003474.1	LOC114294862	2	AA	8	639687	639702	-	635308	638781	906	pos	0.857033	1
SDRB01004606.1	LOC114299830	2	AA	13	245116	245141	-	249284	251202	4143	pos	0.968406	1
SDRB01004606.1	LOC114299830	3	AAA	8	245116	245139	-	249284	251202	4145	pos	0.95178	1
SDRB01004606.1	LOC114299830	4	AAAA	11	245235	245278	-	249284	251202	4006	pos	0.947095	1
SDRB01004606.1	LOC114299830	2	AA	8	245282	245297	-	249284	251202	3987	pos	0.94236	1
SDRB01004606.1	LOC114299830	4	AAAA	10	245071	245110	-	249284	251202	4174	pos	0.941168	1
SDRB01004943.1	LOC114300748	2	AT	11	195192	195213	-	195407	200822	194	pos	0.857037	1
SDRB01004943.1	LOC114300748	2	AT	11	195192	195213	-	195407	200822	194	pos	0.857037	1
SDRB01004943.1	LOC114300748	5	TTTTT	4	205792	205811	-	195407	200822	4970	pos	0.847994	1
SDRB01004943.1	LOC114300748	5	TTTTT	4	205792	205811	-	195407	200822	4970	pos	0.847994	1
SDRB01004943.1	LOC114300748	2	AG	11	195123	195144	-	195407	200822	263	pos	0.837659	1
SDRB01006206.1	LOC114302443	2	TC	9	155898	155915	+	155938	163183	23	pos	0.909416	1
SDRB01006206.1	LOC114302443	2	TC	9	155898	155915	+	155938	163183	23	pos	0.909416	1
SDRB01006206.1	LOC114302443	2	GA	11	166541	166562	+	155938	163183	3358	pos	0.881568	1
SDRB01006206.1	LOC114302443	2	GA	11	166541	166562	+	155938	163183	3358	pos	0.881568	1
SDRB01006206.1	LOC114302443	2	GA	8	166274	166289	+	155938	163183	3091	pos	0.870347	1

## Sheet: Baseline_panel_top5_per_gene
GenBank	loc_id	motif_len	motif	repeats	start	end	strand	gene_start	gene_end	dist_to_gene	label	prob_pos	is_pos
SDRB01000002.1	LOC114305755	2	AT	11	654167	654188	+	650747	653443	724	pos	0.858176	1
SDRB01000002.1	LOC114305755	2	AA	8	655562	655577	+	650747	653443	2119	neg	0.701107	0
SDRB01000002.1	LOC114305755	2	AA	8	656389	656404	+	650747	653443	2946	neg	0.378955	0
SDRB01000021.1	LOC114306465	2	AT	11	1442385	1442406	+	1434099	1440574	1811	neg	0.0464744	0
SDRB01000021.1	LOC114306465	2	TA	11	1437567	1437588	+	1434099	1440574	2986	pos	0.454272	1
SDRB01000021.1	LOC114306465	2	AA	9	1431974	1431991	+	1434099	1440574	2108	pos	0.808407	1
SDRB01000021.1	LOC114306465	3	CCA	8	1432650	1432673	+	1434099	1440574	1426	neg	0.27265	0
SDRB01000021.1	LOC114306465	2	AA	8	1437938	1437953	+	1434099	1440574	2621	pos	0.722463	1
SDRB01000033.1	LOC114310669	2	GA	12	816833	816856	+	816877	826245	21	pos	0.763421	1
SDRB01000033.1	LOC114310669	2	GA	10	816400	816419	+	816877	826245	458	pos	0.804096	1
SDRB01000033.1	LOC114310669	2	AA	10	814449	814468	+	816877	826245	2409	pos	0.830109	1
SDRB01000033.1	LOC114310669	2	TA	9	816339	816356	+	816877	826245	521	pos	0.784504	1
SDRB01000033.1	LOC114310669	2	TT	9	814982	814999	+	816877	826245	1878	pos	0.697568	1
SDRB01000116.1	LOC114263382	2	AT	17	615250	615283	-	605300	622727	7444	neg	0.0895036	0
SDRB01000116.1	LOC114263382	2	AG	15	608557	608586	-	605300	622727	3257	pos	0.751982	1
SDRB01000116.1	LOC114263382	2	AA	10	609045	609064	-	605300	622727	3745	pos	0.938057	1
SDRB01000116.1	LOC114263382	2	AT	10	611823	611842	-	605300	622727	6523	neg	0.0262264	0
SDRB01000116.1	LOC114263382	2	GA	9	622534	622551	-	605300	622727	176	pos	0.804249	1
SDRB01000116.1	LOC114263393	2	AA	16	733732	733763	-	732103	745499	1629	pos	0.719005	1
SDRB01000116.1	LOC114263393	2	TA	14	739733	739760	-	732103	745499	5739	neg	0.12951	0
SDRB01000116.1	LOC114263393	3	AAA	11	733732	733764	-	732103	745499	1629	pos	0.524681	1
SDRB01000116.1	LOC114263393	2	AT	10	736987	737006	-	732103	745499	4884	neg	0.0486847	0
SDRB01000116.1	LOC114263393	4	AAAA	8	733732	733763	-	732103	745499	1629	pos	0.810494	1
SDRB01000116.1	LOC114263398	2	AA	21	828606	828647	-	823531	826145	2461	pos	0.88022	1
SDRB01000116.1	LOC114263398	2	GA	20	826274	826313	-	823531	826145	129	pos	0.770638	1
SDRB01000116.1	LOC114263398	2	GA	15	823975	824004	-	823531	826145	444	neg	0.264913	0
SDRB01000116.1	LOC114263398	3	GAA	14	825829	825870	-	823531	826145	275	pos	0.770135	1
SDRB01000116.1	LOC114263398	3	AAA	14	828606	828647	-	823531	826145	2461	pos	0.845778	1
SDRB01000169.1	LOC114280361	2	TA	11	2042924	2042945	+	2040229	2047631	2695	neg	0.272639	0
SDRB01000169.1	LOC114280361	3	GTG	10	2047414	2047443	+	2040229	2047631	188	neg	0.275388	0
SDRB01000169.1	LOC114280361	2	AT	10	2051988	2052007	+	2040229	2047631	4357	neg	0.195061	0
SDRB01000169.1	LOC114280361	2	AA	9	2038788	2038805	+	2040229	2047631	1424	pos	0.728877	1
SDRB01000169.1	LOC114280361	2	AT	9	2049295	2049312	+	2040229	2047631	1664	neg	0.409072	0
SDRB01000176.1	LOC114283150	2	AT	9	1834032	1834049	-	1830700	1832478	1554	neg	0.169276	0
SDRB01000176.1	LOC114283150	2	TT	8	1832723	1832738	-	1830700	1832478	245	pos	0.77822	1
SDRB01000176.1	LOC114283150	5	TTTTC	4	1828763	1828782	-	1830700	1832478	1918	neg	0.290103	0
SDRB01000176.1	LOC114283150	6	TTTTTG	4	1826311	1826334	-	1830700	1832478	4366	neg	0.302525	0
SDRB01000189.1	LOC114286517	2	AA	11	765679	765700	+	766533	770719	833	neg	0.733952	0
SDRB01000189.1	LOC114286517	2	AA	9	773729	773746	+	766533	770719	3010	pos	0.732489	1
SDRB01000189.1	LOC114286517	2	TT	8	764528	764543	+	766533	770719	1990	neg	0.509616	0
SDRB01000189.1	LOC114286517	5	AAAAA	4	765679	765698	+	766533	770719	835	neg	0.78574	0
SDRB01000189.1	LOC114286517	6	AAAAAG	4	769032	769055	+	766533	770719	1664	neg	0.379789	0
SDRB01000209.1	LOC114293712	2	TC	12	769339	769362	+	769363	771488	1	neg	0.469356	0
SDRB01000209.1	LOC114293712	2	AT	9	765677	765694	+	769363	771488	3669	neg	0.086066	0
SDRB01000209.1	LOC114293712	6	TCTCTC	4	769339	769362	+	769363	771488	1	neg	0.371815	0
SDRB01000224.1	LOC114299833	2	TT	22	159929	159972	-	124310	155299	4630	pos	0.461938	1
SDRB01000224.1	LOC114299833	2	TT	17	158448	158481	-	124310	155299	3149	pos	0.577153	1
SDRB01000224.1	LOC114299833	2	AA	15	154759	154788	-	124310	155299	511	pos	0.850098	1
SDRB01000224.1	LOC114299833	3	TTT	15	159929	159973	-	124310	155299	4630	pos	0.640427	1
SDRB01000224.1	LOC114299833	2	CT	14	147344	147371	-	124310	155299	7928	neg	0.061546	0
SDRB01000250.1	LOC114305679	2	CT	12	408420	408443	+	408528	411725	85	neg	0.410638	0
SDRB01000250.1	LOC114305679	2	CT	12	408420	408443	+	408528	411725	85	neg	0.410638	0
SDRB01000250.1	LOC114305679	2	AT	11	406880	406901	+	408528	411725	1627	neg	0.149778	0
SDRB01000250.1	LOC114305679	2	AT	11	406880	406901	+	408528	411725	1627	neg	0.149778	0
SDRB01000250.1	LOC114305679	2	TT	8	412006	412021	+	408528	411725	281	pos	0.918016	1
SDRB01000274.1	LOC114306279	2	TA	13	1650106	1650131	+	1649386	1650694	563	neg	0.22739	0
SDRB01000274.1	LOC114306279	2	AT	11	1654854	1654875	+	1649386	1650694	4160	neg	0.143736	0
SDRB01000274.1	LOC114306279	2	TA	10	1647857	1647876	+	1649386	1650694	1510	neg	0.176586	0
SDRB01000274.1	LOC114306279	2	AT	10	1645506	1645525	+	1649386	1650694	3861	neg	0.13861	0
SDRB01000274.1	LOC114306279	2	CT	10	1645448	1645467	+	1649386	1650694	3919	neg	0.493555	0
SDRB01000275.1	LOC114306338	2	AT	15	62084	62113	+	59096	62001	83	neg	0.267564	0
SDRB01000275.1	LOC114306338	2	TA	13	64706	64731	+	59096	62001	2705	neg	0.314622	0
SDRB01000275.1	LOC114306338	2	TT	11	59644	59665	+	59096	62001	548	neg	0.227808	0
SDRB01000275.1	LOC114306338	2	AA	8	57513	57528	+	59096	62001	1568	pos	0.633017	1
SDRB01000275.1	LOC114306338	6	ATATAT	5	62084	62113	+	59096	62001	83	neg	0.243143	0
SDRB01000337.1	LOC114308125	2	AT	8	893024	893039	-	892600	906216	424	pos	0.659455	1
SDRB01000337.1	LOC114308125	2	AA	8	893300	893315	-	892600	906216	700	pos	0.846317	1
SDRB01000337.1	LOC114308125	2	TC	8	894442	894457	-	892600	906216	1842	neg	0.31163	0
SDRB01000337.1	LOC114308125	6	GTGGAC	4	896420	896443	-	892600	906216	3820	neg	0.288186	0
SDRB01000337.1	LOC114308127	2	AG	8	919727	919742	-	916853	919668	59	neg	0.197166	0
SDRB01000337.1	LOC114308127	2	AG	8	913401	913416	-	916853	919668	3437	pos	0.270702	1
SDRB01000337.1	LOC114308127	5	AAAAT	4	913662	913681	-	916853	919668	3172	pos	0.46195	1
SDRB01000342.1	LOC114308380	2	CT	13	2775140	2775165	+	2772424	2773965	1175	pos	0.593989	1
SDRB01000342.1	LOC114308380	2	GA	13	2775638	2775663	+	2772424	2773965	1673	pos	0.595866	1
SDRB01000342.1	LOC114308380	2	AG	10	2775377	2775396	+	2772424	2773965	1412	pos	0.556809	1
SDRB01000342.1	LOC114308380	2	AA	10	2770839	2770858	+	2772424	2773965	1566	neg	0.670494	0
SDRB01000342.1	LOC114308380	2	TT	10	2777011	2777030	+	2772424	2773965	3046	neg	0.124869	0
SDRB01000347.1	LOC114308597	3	TGG	12	539033	539068	-	538218	540713	815	neg	0.13246	0
SDRB01000347.1	LOC114308597	6	TGGTGG	6	539033	539068	-	538218	540713	815	neg	0.213588	0
SDRB01000380.1	LOC114309551	2	GA	16	3039650	3039681	+	3039767	3046181	86	neg	0.218296	0
SDRB01000380.1	LOC114309551	2	GA	16	3039650	3039681	+	3039767	3046181	86	neg	0.218296	0
SDRB01000380.1	LOC114309551	2	CT	9	3045374	3045391	+	3039767	3046181	790	neg	0.201924	0
SDRB01000380.1	LOC114309551	2	CT	9	3045374	3045391	+	3039767	3046181	790	neg	0.201924	0
SDRB01000380.1	LOC114309551	4	GAGA	8	3039650	3039681	+	3039767	3046181	86	neg	0.138289	0
SDRB01000432.1	LOC114311210	2	TA	12	2847092	2847115	+	2844474	2845743	1349	pos	0.244623	1
SDRB01000432.1	LOC114311210	6	TATATA	4	2847092	2847115	+	2844474	2845743	1349	pos	0.49664	1
SDRB01000440.1	LOC114311414	2	AG	16	484360	484391	+	475177	490325	5934	neg	0.123259	0
SDRB01000440.1	LOC114311414	2	AG	16	484360	484391	+	475177	490325	5934	neg	0.123259	0
SDRB01000440.1	LOC114311414	2	TC	14	475551	475578	+	475177	490325	374	pos	0.720623	1
SDRB01000440.1	LOC114311414	2	TC	14	475551	475578	+	475177	490325	374	pos	0.720623	1
SDRB01000440.1	LOC114311414	2	CT	12	475493	475516	+	475177	490325	316	pos	0.840554	1
SDRB01000487.1	LOC114313055	2	TC	17	1084322	1084355	-	1085977	1087276	1622	neg	0.238455	0
SDRB01000487.1	LOC114313055	2	AG	15	1087626	1087655	-	1085977	1087276	350	pos	0.561479	1
SDRB01000487.1	LOC114313055	2	GA	13	1087349	1087374	-	1085977	1087276	73	pos	0.57766	1
SDRB01000487.1	LOC114313055	2	AA	13	1084636	1084661	-	1085977	1087276	1316	neg	0.716275	0
SDRB01000487.1	LOC114313055	2	AT	12	1089433	1089456	-	1085977	1087276	2157	neg	0.053474	0
SDRB01000495.1	LOC114313291	2	GA	9	554121	554138	-	552276	554060	61	pos	0.669311	1
SDRB01000498.1	LOC114313387	2	CT	9	1030239	1030256	-	1025824	1027228	3011	neg	0.415616	0
SDRB01000498.1	LOC114313387	2	AT	9	1031775	1031792	-	1025824	1027228	4547	pos	0.307516	1
SDRB01000498.1	LOC114313387	2	AA	8	1031480	1031495	-	1025824	1027228	4252	pos	0.935833	1
SDRB01000498.1	LOC114313387	2	CT	8	1031949	1031964	-	1025824	1027228	4721	pos	0.198517	1
SDRB01000498.1	LOC114313391	2	AG	17	1058594	1058627	-	1057597	1059281	654	neg	0.189307	0
SDRB01000498.1	LOC114313391	3	ATA	9	1059793	1059819	-	1057597	1059281	512	neg	0.699071	0
SDRB01000498.1	LOC114313391	4	AGAG	8	1058594	1058625	-	1057597	1059281	656	neg	0.264586	0
SDRB01000498.1	LOC114313391	2	TC	8	1060996	1061011	-	1057597	1059281	1715	neg	0.287346	0
SDRB01000498.1	LOC114313391	2	TT	8	1063508	1063523	-	1057597	1059281	4227	pos	0.389288	1
SDRB01000529.1	LOC114314481	2	AG	14	912291	912318	-	909605	911928	363	pos	0.73299	1
SDRB01000529.1	LOC114314481	2	AT	11	909243	909264	-	909605	911928	341	neg	0.59762	0
SDRB01000529.1	LOC114314481	2	TC	11	912538	912559	-	909605	911928	610	pos	0.608623	1
SDRB01000529.1	LOC114314481	2	AA	9	912756	912773	-	909605	911928	828	pos	0.784567	1
SDRB01000529.1	LOC114314481	2	TT	8	908325	908340	-	909605	911928	1265	pos	0.780655	1
SDRB01000540.1	LOC114314750	2	TG	18	860774	860809	+	856995	860560	214	pos	0.630213	1
SDRB01000540.1	LOC114314750	2	TG	18	860774	860809	+	856995	860560	214	pos	0.630213	1
SDRB01000540.1	LOC114314750	4	TGTG	9	860774	860809	+	856995	860560	214	pos	0.858415	1
SDRB01000540.1	LOC114314750	4	TGTG	9	860774	860809	+	856995	860560	214	pos	0.858415	1
SDRB01000540.1	LOC114314750	6	TGTGTG	6	860774	860809	+	856995	860560	214	pos	0.871861	1
SDRB01000558.1	LOC114315408	2	AA	22	1314658	1314701	+	1315202	1316756	501	pos	0.909373	1
SDRB01000558.1	LOC114315408	2	GA	16	1318030	1318061	+	1315202	1316756	1274	neg	0.349967	0
SDRB01000558.1	LOC114315408	3	AAA	14	1314658	1314699	+	1315202	1316756	503	pos	0.953604	1
SDRB01000558.1	LOC114315408	2	TC	12	1316097	1316120	+	1315202	1316756	636	neg	0.219459	0
SDRB01000558.1	LOC114315408	2	AG	11	1314954	1314975	+	1315202	1316756	227	pos	0.887216	1
SDRB01000558.1	LOC114315424	2	AC	21	1776995	1777036	+	1777201	1779660	165	pos	0.708408	1
SDRB01000558.1	LOC114315424	2	AT	10	1779661	1779680	+	1777201	1779660	1	pos	0.819427	1
SDRB01000558.1	LOC114315424	4	CACA	10	1776994	1777033	+	1777201	1779660	168	pos	0.757215	1
SDRB01000558.1	LOC114315424	2	AT	10	1780114	1780133	+	1777201	1779660	454	pos	0.900468	1
SDRB01000558.1	LOC114315424	2	TC	9	1776977	1776994	+	1777201	1779660	207	pos	0.862277	1
SDRB01000569.1	LOC114315667	3	TTA	43	1176910	1177038	-	1171624	1180172	3134	neg	0.245621	0
SDRB01000569.1	LOC114315667	6	TTATTA	21	1176910	1177035	-	1171624	1180172	3137	neg	0.242476	0
SDRB01000569.1	LOC114315667	2	AA	13	1169845	1169870	-	1171624	1180172	1754	pos	0.813736	1
SDRB01000569.1	LOC114315667	2	AT	12	1169924	1169947	-	1171624	1180172	1677	pos	0.317885	1
SDRB01000569.1	LOC114315667	2	AT	11	1181226	1181247	-	1171624	1180172	1054	neg	0.261452	0
SDRB01000604.1	LOC114316726	2	AT	12	370073	370096	+	366521	369321	752	pos	0.835811	1
SDRB01000604.1	LOC114316726	6	ATATAT	4	370073	370096	+	366521	369321	752	pos	0.859702	1
SDRB01000604.1	LOC114316726	5	ATAAA	4	370189	370208	+	366521	369321	868	pos	0.61419	1
SDRB01000615.1	LOC114316930	2	AT	12	626655	626678	-	625156	626983	305	neg	0.416624	0
SDRB01000615.1	LOC114316930	2	GA	11	622315	622336	-	625156	626983	2820	pos	0.638882	1
SDRB01000615.1	LOC114316930	2	AA	8	622172	622187	-	625156	626983	2969	pos	0.899517	1
SDRB01000615.1	LOC114316930	6	ATATAT	4	626655	626678	-	625156	626983	305	neg	0.276121	0
SDRB01000666.1	LOC114318329	2	AT	12	1022048	1022071	-	1022993	1028385	922	pos	0.359163	1
SDRB01000666.1	LOC114318329	2	AT	9	1021590	1021607	-	1022993	1028385	1386	pos	0.245012	1
SDRB01000666.1	LOC114318329	2	AT	9	1025236	1025253	-	1022993	1028385	2243	neg	0.0631303	0
SDRB01000666.1	LOC114318329	2	AT	9	1019203	1019220	-	1022993	1028385	3773	neg	0.0640451	0
SDRB01000666.1	LOC114318329	2	TC	8	1028385	1028400	-	1022993	1028385	0	neg	0.249017	0
SDRB01000684.1	LOC114319022	2	TC	12	1407706	1407729	+	1407616	1412123	90	neg	0.445773	0
SDRB01000684.1	LOC114319022	2	CC	12	1412667	1412690	+	1407616	1412123	544	pos	0.777773	1
SDRB01000684.1	LOC114319022	2	TT	11	1403354	1403375	+	1407616	1412123	4241	neg	0.521877	0
SDRB01000684.1	LOC114319022	2	TT	8	1412158	1412173	+	1407616	1412123	35	pos	0.87866	1
SDRB01000684.1	LOC114319022	3	CCC	8	1412667	1412690	+	1407616	1412123	544	pos	0.693922	1
SDRB01000702.1	LOC114319560	2	TC	24	747000	747047	+	748131	750066	1084	neg	0.208447	0
SDRB01000702.1	LOC114319560	4	TCTC	12	747000	747047	+	748131	750066	1084	neg	0.103188	0
SDRB01000702.1	LOC114319560	2	AT	12	746913	746936	+	748131	750066	1195	neg	0.375776	0
SDRB01000702.1	LOC114319560	2	AT	11	745805	745826	+	748131	750066	2305	neg	0.0251962	0
SDRB01000702.1	LOC114319560	2	AA	10	754702	754721	+	748131	750066	4636	pos	0.42205	1
SDRB01000770.1	LOC114321485	2	AA	19	1000523	1000560	-	997123	999010	1513	pos	0.74	1
SDRB01000770.1	LOC114321485	3	AAA	12	1000523	1000558	-	997123	999010	1513	pos	0.547638	1
SDRB01000770.1	LOC114321485	4	AAAA	9	1000523	1000558	-	997123	999010	1513	pos	0.668769	1
SDRB01000770.1	LOC114321485	2	AA	9	992571	992588	-	997123	999010	4535	neg	0.241612	0
SDRB01000770.1	LOC114321485	2	TC	8	994885	994900	-	997123	999010	2223	neg	0.376925	0
SDRB01000773.1	LOC114321717	2	TT	12	747768	747791	-	746509	749310	1259	pos	0.577373	1
SDRB01000773.1	LOC114321717	2	AG	11	749360	749381	-	746509	749310	50	neg	0.439051	0
SDRB01000773.1	LOC114321717	2	TA	8	747260	747275	-	746509	749310	751	pos	0.867271	1
SDRB01000773.1	LOC114321717	3	TTT	8	747768	747791	-	746509	749310	1259	pos	0.738954	1
SDRB01000773.1	LOC114321717	2	AA	8	751085	751100	-	746509	749310	1775	pos	0.850741	1
SDRB01000783.1	LOC114321896	2	TC	11	168483	168504	+	168505	170415	1	pos	0.592879	1
SDRB01000783.1	LOC114321896	2	AC	11	168875	168896	+	168505	170415	370	pos	0.807712	1
SDRB01000783.1	LOC114321896	2	TT	8	168148	168163	+	168505	170415	342	pos	0.807983	1
SDRB01000857.1	LOC114323594	2	AT	10	538860	538879	-	539623	544254	744	pos	0.954349	1
SDRB01000857.1	LOC114323594	2	AT	10	538860	538879	-	539623	544254	744	pos	0.954349	1
SDRB01000857.1	LOC114323594	2	AT	8	544571	544586	-	539623	544254	317	neg	0.369246	0
SDRB01000857.1	LOC114323594	2	AT	8	544571	544586	-	539623	544254	317	neg	0.369246	0
SDRB01000857.1	LOC114323594	6	TTTGCT	4	537797	537820	-	539623	544254	1803	neg	0.171388	0
SDRB01000865.1	LOC114323887	2	CC	14	2601227	2601254	+	2601588	2603788	334	pos	0.685472	1
SDRB01000865.1	LOC114323887	2	TT	12	2597517	2597540	+	2601588	2603788	4048	pos	0.655249	1
SDRB01000865.1	LOC114323887	2	AT	10	2599354	2599373	+	2601588	2603788	2215	neg	0.0345398	0
SDRB01000865.1	LOC114323887	2	TC	9	2601408	2601425	+	2601588	2603788	163	pos	0.79446	1
SDRB01000865.1	LOC114323887	2	TC	9	2601865	2601882	+	2601588	2603788	277	pos	0.912535	1
SDRB01000908.1	LOC114256331	2	CT	12	784993	785016	-	776392	781485	3508	neg	0.248072	0
SDRB01000908.1	LOC114256331	2	TT	10	782442	782461	-	776392	781485	957	pos	0.49918	1
SDRB01000908.1	LOC114256331	4	CTCA	10	785203	785242	-	776392	781485	3718	neg	0.205266	0
SDRB01000908.1	LOC114256331	2	TT	9	780653	780670	-	776392	781485	815	neg	0.231901	0
SDRB01000908.1	LOC114256331	2	CT	8	781488	781503	-	776392	781485	3	neg	0.212777	0
SDRB01000911.1	LOC114256400	2	AA	19	1884175	1884212	-	1882323	1885976	1764	neg	0.654465	0
SDRB01000911.1	LOC114256400	2	AA	19	1884175	1884212	-	1882323	1885976	1764	neg	0.654465	0
SDRB01000911.1	LOC114256400	2	AC	14	1880525	1880552	-	1882323	1885976	1771	neg	0.189837	0
SDRB01000911.1	LOC114256400	2	AC	14	1880525	1880552	-	1882323	1885976	1771	neg	0.189837	0
SDRB01000911.1	LOC114256400	2	TC	13	1880499	1880524	-	1882323	1885976	1799	neg	0.177229	0
SDRB01000914.1	LOC114256467	2	GA	15	300034	300063	+	300168	302756	105	neg	0.323728	0
SDRB01000914.1	LOC114256467	2	GA	15	300034	300063	+	300168	302756	105	neg	0.323728	0
SDRB01000914.1	LOC114256467	2	AA	10	298673	298692	+	300168	302756	1476	pos	0.747872	1
SDRB01000914.1	LOC114256467	2	AA	10	298673	298692	+	300168	302756	1476	pos	0.747872	1
SDRB01000914.1	LOC114256467	6	GAGAGA	5	300034	300063	+	300168	302756	105	neg	0.252549	0
SDRB01000914.1	LOC114256487	2	AT	12	1689673	1689696	+	1688743	1690576	880	neg	0.228489	0
SDRB01000914.1	LOC114256487	2	AA	8	1692177	1692192	+	1688743	1690576	1601	neg	0.559711	0
SDRB01000914.1	LOC114256487	5	ATTGG	5	1693304	1693328	+	1688743	1690576	2728	neg	0.0455306	0
SDRB01000914.1	LOC114256487	6	ATATAT	4	1689673	1689696	+	1688743	1690576	880	neg	0.417765	0
SDRB01000933.1	LOC114257132	2	TT	11	816117	816138	+	818298	820782	2160	pos	0.547292	1
SDRB01000933.1	LOC114257132	2	TT	10	816388	816407	+	818298	820782	1891	pos	0.535713	1
SDRB01000933.1	LOC114257132	2	TA	9	818968	818985	+	818298	820782	670	neg	0.162816	0
SDRB01000933.1	LOC114257132	2	AA	8	817231	817246	+	818298	820782	1052	pos	0.818382	1
SDRB01000933.1	LOC114257132	5	TTTTT	4	816388	816407	+	818298	820782	1891	pos	0.503718	1
SDRB01000997.1	LOC114258262	2	AG	18	689034	689069	-	686293	690246	1177	pos	0.586657	1
SDRB01000997.1	LOC114258262	2	AT	18	692633	692668	-	686293	690246	2387	neg	0.263984	0
SDRB01000997.1	LOC114258262	2	AT	9	691359	691376	-	686293	690246	1113	neg	0.182851	0
SDRB01000997.1	LOC114258262	4	AGAG	9	689034	689069	-	686293	690246	1177	pos	0.536004	1
SDRB01000997.1	LOC114258262	4	ATAT	9	692633	692668	-	686293	690246	2387	neg	0.124322	0
SDRB01001036.1	LOC114259259	2	AA	18	314013	314048	+	307023	309236	4777	pos	0.533784	1
SDRB01001036.1	LOC114259259	2	GA	17	313075	313108	+	307023	309236	3839	pos	0.867601	1
SDRB01001036.1	LOC114259259	3	AAA	12	314013	314048	+	307023	309236	4777	pos	0.658687	1
SDRB01001036.1	LOC114259259	2	AT	10	306178	306197	+	307023	309236	826	pos	0.356411	1
SDRB01001036.1	LOC114259259	2	AT	10	313519	313538	+	307023	309236	4283	pos	0.316906	1
SDRB01001156.1	LOC114261861	2	TC	15	1270609	1270638	+	1272608	1274342	1970	pos	0.530694	1
SDRB01001156.1	LOC114261861	2	TG	15	1279294	1279323	+	1272608	1274342	4952	neg	0.377336	0
SDRB01001156.1	LOC114261861	2	GA	13	1271008	1271033	+	1272608	1274342	1575	pos	0.524059	1
SDRB01001156.1	LOC114261861	2	AA	11	1273661	1273682	+	1272608	1274342	660	pos	0.727645	1
SDRB01001156.1	LOC114261861	2	AT	11	1271920	1271941	+	1272608	1274342	667	neg	0.2464	0
SDRB01001408.1	LOC114267287	2	GA	13	605835	605860	-	601835	605813	22	pos	0.678558	1
SDRB01001408.1	LOC114267287	2	TA	11	596892	596913	-	601835	605813	4922	neg	0.218787	0
SDRB01001408.1	LOC114267287	2	TC	10	609205	609224	-	601835	605813	3392	neg	0.233784	0
SDRB01001408.1	LOC114267287	6	GAGAGA	4	605835	605858	-	601835	605813	22	pos	0.872933	1
SDRB01001408.1	LOC114267287	6	ATAAAA	4	601768	601791	-	601835	605813	44	neg	0.302796	0
SDRB01001562.1	LOC114270213	2	CT	11	638241	638262	+	638294	642060	32	neg	0.572326	0
SDRB01001562.1	LOC114270213	2	AA	11	642777	642798	+	638294	642060	717	pos	0.908331	1
SDRB01001562.1	LOC114270213	2	TA	10	642724	642743	+	638294	642060	664	pos	0.215406	1
SDRB01001562.1	LOC114270213	2	AA	10	635593	635612	+	638294	642060	2682	neg	0.393482	0
SDRB01001562.1	LOC114270213	3	TAT	9	639429	639455	+	638294	642060	1135	neg	0.0510087	0
SDRB01001729.1	LOC114273668	2	GA	17	997905	997938	-	997322	1000207	583	neg	0.147012	0
SDRB01001729.1	LOC114273668	2	AT	11	1000562	1000583	-	997322	1000207	355	pos	0.748677	1
SDRB01001729.1	LOC114273668	2	AA	10	994068	994087	-	997322	1000207	3235	pos	0.938162	1
SDRB01001729.1	LOC114273668	2	AT	9	998891	998908	-	997322	1000207	1299	neg	0.259971	0
SDRB01001729.1	LOC114273668	2	TC	9	993685	993702	-	997322	1000207	3620	pos	0.541858	1
SDRB01001781.1	LOC114274841	2	TC	10	1618636	1618655	+	1620792	1623852	2137	neg	0.243833	0
SDRB01001781.1	LOC114274841	2	TC	10	1618636	1618655	+	1620792	1623852	2137	neg	0.243833	0
SDRB01001781.1	LOC114274841	2	TT	8	1623127	1623142	+	1620792	1623852	710	pos	0.939267	1
SDRB01001781.1	LOC114274841	2	TT	8	1623127	1623142	+	1620792	1623852	710	pos	0.939267	1
SDRB01001793.1	LOC114275007	2	AT	13	266547	266572	+	262202	263401	3146	neg	0.281526	0
SDRB01001793.1	LOC114275007	2	CT	9	262088	262105	+	262202	263401	97	neg	0.341328	0
SDRB01001793.1	LOC114275007	3	AAT	9	260183	260209	+	262202	263401	1993	neg	0.120973	0
SDRB01001793.1	LOC114275007	2	TT	8	260803	260818	+	262202	263401	1384	neg	0.356344	0
SDRB01001793.1	LOC114275007	6	AATAAT	4	260183	260206	+	262202	263401	1996	neg	0.0741379	0
SDRB01001937.1	LOC114277507	5	AAAGA	4	587968	587987	+	588256	589294	269	pos	0.718045	1
SDRB01002056.1	LOC114279080	2	GA	15	315160	315189	-	311583	315884	695	neg	0.165065	0
SDRB01002056.1	LOC114279080	2	TA	12	316677	316700	-	311583	315884	793	neg	0.18596	0
SDRB01002056.1	LOC114279080	2	TT	12	309913	309936	-	311583	315884	1647	neg	0.293415	0
SDRB01002056.1	LOC114279080	2	TT	9	319330	319347	-	311583	315884	3446	neg	0.303905	0
SDRB01002056.1	LOC114279080	2	AA	8	310889	310904	-	311583	315884	679	neg	0.278968	0
SDRB01002072.1	LOC114279300	2	AA	15	404039	404068	+	404328	405790	260	pos	0.901249	1
SDRB01002072.1	LOC114279300	2	AA	11	408417	408438	+	404328	405790	2627	neg	0.609358	0
SDRB01002072.1	LOC114279300	2	AA	11	399759	399780	+	404328	405790	4548	neg	0.216948	0
SDRB01002072.1	LOC114279300	3	AGA	10	405643	405672	+	404328	405790	118	neg	0.652228	0
SDRB01002072.1	LOC114279300	3	AAA	10	404039	404068	+	404328	405790	260	pos	0.934113	1
SDRB01002087.1	LOC114279571	2	CT	21	811624	811665	+	811788	812900	123	pos	0.689214	1
SDRB01002087.1	LOC114279571	4	CTCT	10	811624	811663	+	811788	812900	125	pos	0.747133	1
SDRB01002087.1	LOC114279571	2	TT	10	813063	813082	+	811788	812900	163	pos	0.72676	1
SDRB01002087.1	LOC114279571	2	AG	10	809309	809328	+	811788	812900	2460	neg	0.116706	0
SDRB01002087.1	LOC114279571	2	TT	9	812237	812254	+	811788	812900	449	pos	0.835888	1
SDRB01002116.1	LOC114279830	2	TA	10	64845	64864	+	64541	66364	304	neg	0.271729	0
SDRB01002116.1	LOC114279830	2	CT	10	69404	69423	+	64541	66364	3040	pos	0.425547	1
SDRB01002116.1	LOC114279830	5	TTTTG	4	69539	69558	+	64541	66364	3175	pos	0.498523	1
SDRB01002179.1	LOC114280887	2	CT	17	240683	240716	-	242198	254828	1482	neg	0.089248	0
SDRB01002179.1	LOC114280887	2	CT	17	240683	240716	-	242198	254828	1482	neg	0.089248	0
SDRB01002179.1	LOC114280887	2	AG	16	255958	255989	-	242198	254828	1130	neg	0.130177	0
SDRB01002179.1	LOC114280887	2	AG	16	255958	255989	-	242198	254828	1130	neg	0.130177	0
SDRB01002179.1	LOC114280887	2	TG	12	244473	244496	-	242198	254828	2275	neg	0.25651	0
SDRB01002179.1	LOC114280913	2	CT	12	1640919	1640942	+	1641047	1643714	105	pos	0.577561	1
SDRB01002179.1	LOC114280913	2	TT	11	1642641	1642662	+	1641047	1643714	1052	neg	0.265923	0
SDRB01002179.1	LOC114280913	2	TC	10	1640978	1640997	+	1641047	1643714	50	pos	0.788517	1
SDRB01002179.1	LOC114280913	2	TC	10	1640883	1640902	+	1641047	1643714	145	pos	0.721913	1
SDRB01002179.1	LOC114280913	2	GT	10	1645550	1645569	+	1641047	1643714	1836	neg	0.199866	0
SDRB01002179.1	LOC114280915	2	TA	11	1671771	1671792	-	1666955	1670044	1727	neg	0.185282	0
SDRB01002179.1	LOC114280915	3	CAC	10	1667143	1667172	-	1666955	1670044	188	neg	0.660804	0
SDRB01002179.1	LOC114280915	2	TA	10	1665504	1665523	-	1666955	1670044	1432	neg	0.120142	0
SDRB01002179.1	LOC114280915	2	AT	10	1662766	1662785	-	1666955	1670044	4170	neg	0.0872867	0
SDRB01002179.1	LOC114280915	6	CACCAC	5	1667143	1667172	-	1666955	1670044	188	neg	0.286992	0
SDRB01002241.1	LOC114281649	2	AG	14	787333	787360	-	783601	787328	5	pos	0.807095	1
SDRB01002241.1	LOC114281649	2	AG	14	787333	787360	-	783601	787328	5	pos	0.807095	1
SDRB01002241.1	LOC114281649	2	TA	13	780209	780234	-	783601	787328	3367	pos	0.733217	1
SDRB01002241.1	LOC114281649	2	TA	13	780209	780234	-	783601	787328	3367	pos	0.733217	1
SDRB01002241.1	LOC114281649	2	TA	12	788042	788065	-	783601	787328	714	pos	0.858775	1
SDRB01002322.1	LOC114282751	2	AA	14	100897	100924	+	96533	98318	2579	pos	0.839217	1
SDRB01002322.1	LOC114282751	3	AAA	9	100897	100923	+	96533	98318	2579	pos	0.875409	1
SDRB01002322.1	LOC114282751	5	AAAAA	5	100897	100921	+	96533	98318	2579	pos	0.826623	1
SDRB01002322.1	LOC114282751	6	AAAAAA	4	100897	100920	+	96533	98318	2579	pos	0.838033	1
SDRB01002333.1	LOC114282815	2	TC	19	1340610	1340647	-	1338565	1340946	299	pos	0.537136	1
SDRB01002333.1	LOC114282815	2	CA	12	1336217	1336240	-	1338565	1340946	2325	neg	0.07923	0
SDRB01002333.1	LOC114282815	2	CT	9	1340964	1340981	-	1338565	1340946	18	pos	0.684765	1
SDRB01002333.1	LOC114282815	4	TCTC	9	1340610	1340645	-	1338565	1340946	301	pos	0.76304	1
SDRB01002333.1	LOC114282815	6	TCTCTC	6	1340610	1340645	-	1338565	1340946	301	pos	0.737081	1
SDRB01002425.1	LOC114284113	2	AA	21	1279606	1279647	-	1278086	1282241	1520	neg	0.575408	0
SDRB01002425.1	LOC114284113	3	AAT	19	1277841	1277897	-	1278086	1282241	189	neg	0.580811	0
SDRB01002425.1	LOC114284113	3	AAA	14	1279606	1279647	-	1278086	1282241	1520	neg	0.399481	0
SDRB01002425.1	LOC114284113	2	AG	13	1282424	1282449	-	1278086	1282241	183	neg	0.509451	0
SDRB01002425.1	LOC114284113	2	TA	10	1277571	1277590	-	1278086	1282241	496	neg	0.523698	0
SDRB01002463.1	LOC114284484	2	AT	12	320055	320078	+	314891	322381	2303	neg	0.0647986	0
SDRB01002463.1	LOC114284484	2	TT	10	322449	322468	+	314891	322381	68	pos	0.751406	1
SDRB01002463.1	LOC114284484	2	TT	9	314261	314278	+	314891	322381	613	pos	0.728081	1
SDRB01002463.1	LOC114284484	2	TT	9	310143	310160	+	314891	322381	4731	pos	0.584219	1
SDRB01002463.1	LOC114284484	2	AA	8	313720	313735	+	314891	322381	1156	pos	0.774856	1
SDRB01002463.1	LOC114284512	2	AT	11	428528	428549	-	430848	433334	2299	neg	0.0868723	0
SDRB01002463.1	LOC114284512	2	TA	9	432647	432664	-	430848	433334	670	neg	0.264869	0
SDRB01002463.1	LOC114284512	2	AA	8	430156	430171	-	430848	433334	677	neg	0.278968	0
SDRB01002463.1	LOC114284512	2	TT	8	427307	427322	-	430848	433334	3526	neg	0.351431	0
SDRB01002505.1	LOC114285191	2	TT	8	794864	794879	+	795490	797639	611	pos	0.842427	1
SDRB01002689.1	LOC114287755	2	TA	10	72776	72795	+	72423	73747	353	neg	0.405291	0
SDRB01002689.1	LOC114287755	6	CCAAAA	4	73486	73509	+	72423	73747	238	neg	0.298385	0
SDRB01002689.1	LOC114287755	6	GGAGAG	4	75887	75910	+	72423	73747	2140	neg	0.320164	0
SDRB01002890.1	LOC114289849	2	TT	16	257194	257225	-	255889	258533	1305	neg	0.214395	0
SDRB01002890.1	LOC114289849	3	TTT	10	257194	257223	-	255889	258533	1305	neg	0.210526	0
SDRB01002890.1	LOC114289849	2	AG	9	258579	258596	-	255889	258533	46	neg	0.29527	0
SDRB01002890.1	LOC114289849	2	AT	9	255167	255184	-	255889	258533	705	pos	0.896472	1
SDRB01002890.1	LOC114289849	2	AA	8	255746	255761	-	255889	258533	128	pos	0.589364	1
SDRB01002896.1	LOC114289980	2	AT	13	280231	280256	-	273520	275687	4544	pos	0.352324	1
SDRB01002896.1	LOC114289980	2	AT	12	279397	279420	-	273520	275687	3710	neg	0.177038	0
SDRB01002896.1	LOC114289980	2	TA	10	280201	280220	-	273520	275687	4514	pos	0.315456	1
SDRB01002896.1	LOC114289980	2	AG	8	276745	276760	-	273520	275687	1058	neg	0.218156	0
SDRB01002896.1	LOC114289980	2	AT	8	280389	280404	-	273520	275687	4702	pos	0.169499	1
SDRB01003021.1	LOC114291771	2	TC	14	681729	681756	+	676453	680728	1001	neg	0.110562	0
SDRB01003021.1	LOC114291771	2	TC	14	681729	681756	+	676453	680728	1001	neg	0.110562	0
SDRB01003021.1	LOC114291771	2	TA	11	676300	676321	+	676453	680728	132	neg	0.231845	0
SDRB01003021.1	LOC114291771	2	TA	11	676300	676321	+	676453	680728	132	neg	0.231845	0
SDRB01003021.1	LOC114291771	2	AT	9	677113	677130	+	676453	680728	660	neg	0.176149	0
SDRB01003031.1	LOC114291900	2	AG	15	357038	357067	-	355249	356906	132	pos	0.610177	1
SDRB01003031.1	LOC114291900	2	TT	14	357562	357589	-	355249	356906	656	pos	0.576846	1
SDRB01003031.1	LOC114291900	2	TT	11	355812	355833	-	355249	356906	563	neg	0.220993	0
SDRB01003031.1	LOC114291900	2	CA	10	355222	355241	-	355249	356906	8	pos	0.751267	1
SDRB01003031.1	LOC114291900	3	TTT	9	357562	357588	-	355249	356906	656	pos	0.679004	1
SDRB01003060.1	LOC114292193	2	AT	12	721648	721671	+	714276	718356	3292	pos	0.597124	1
SDRB01003060.1	LOC114292193	2	AT	12	721648	721671	+	714276	718356	3292	pos	0.597124	1
SDRB01003060.1	LOC114292193	2	AA	9	720829	720846	+	714276	718356	2473	pos	0.863634	1
SDRB01003060.1	LOC114292193	2	AA	9	720829	720846	+	714276	718356	2473	pos	0.863634	1
SDRB01003060.1	LOC114292193	2	AG	8	711830	711845	+	714276	718356	2431	neg	0.0693099	0
SDRB01003143.1	LOC114292823	2	TT	47	1012931	1013024	+	1006727	1015552	2528	neg	0.201275	0
SDRB01003143.1	LOC114292823	3	TTT	31	1012931	1013023	+	1006727	1015552	2529	neg	0.27426	0
SDRB01003143.1	LOC114292823	4	TTTT	23	1012931	1013022	+	1006727	1015552	2530	neg	0.188064	0
SDRB01003143.1	LOC114292823	5	TTTTT	18	1012931	1013020	+	1006727	1015552	2532	neg	0.146866	0
SDRB01003143.1	LOC114292823	2	CT	16	1002752	1002783	+	1006727	1015552	3944	pos	0.757181	1
SDRB01003333.1	LOC114294106	2	AG	18	99062	99097	+	94016	95783	3279	pos	0.777488	1
SDRB01003333.1	LOC114294106	2	CT	13	93861	93886	+	94016	95783	130	neg	0.452684	0
SDRB01003333.1	LOC114294106	2	TT	11	92861	92882	+	94016	95783	1134	neg	0.27766	0
SDRB01003333.1	LOC114294106	2	GA	10	99439	99458	+	94016	95783	3656	pos	0.785708	1
SDRB01003333.1	LOC114294106	4	AGAG	9	99062	99097	+	94016	95783	3279	pos	0.563046	1
SDRB01003376.1	LOC114294418	2	TG	9	178941	178958	+	180957	185253	1999	pos	0.74241	1
SDRB01003376.1	LOC114294418	2	TG	9	178941	178958	+	180957	185253	1999	pos	0.74241	1
SDRB01003474.1	LOC114294862	2	GA	10	638869	638888	-	635308	638781	88	pos	0.6792	1
SDRB01003474.1	LOC114294862	2	AT	10	630324	630343	-	635308	638781	4965	neg	0.0823883	0
SDRB01003474.1	LOC114294862	2	AA	8	639687	639702	-	635308	638781	906	pos	0.857033	1
SDRB01003474.1	LOC114294862	2	AG	8	642386	642401	-	635308	638781	3605	neg	0.160204	0
SDRB01003474.1	LOC114294862	6	CAAAAA	5	633034	633063	-	635308	638781	2245	neg	0.0253995	0
SDRB01004606.1	LOC114299830	2	AA	22	245235	245278	-	249284	251202	4006	pos	0.937324	1
SDRB01004606.1	LOC114299830	2	AA	21	245071	245112	-	249284	251202	4172	pos	0.934407	1
SDRB01004606.1	LOC114299830	3	AAA	15	245235	245279	-	249284	251202	4005	pos	0.931825	1
SDRB01004606.1	LOC114299830	3	AAA	14	245071	245112	-	249284	251202	4172	pos	0.918155	1
SDRB01004606.1	LOC114299830	2	AA	13	245116	245141	-	249284	251202	4143	pos	0.968406	1
SDRB01004658.1	LOC114300009	2	TT	18	1332008	1332043	+	1329877	1331672	336	neg	0.334559	0
SDRB01004658.1	LOC114300009	3	TTT	12	1332008	1332043	+	1329877	1331672	336	neg	0.3038	0
SDRB01004658.1	LOC114300009	4	TTTT	9	1332008	1332043	+	1329877	1331672	336	neg	0.325301	0
SDRB01004658.1	LOC114300009	2	CT	8	1329741	1329756	+	1329877	1331672	121	neg	0.333648	0
SDRB01004658.1	LOC114300009	5	TTTTT	7	1332008	1332042	+	1329877	1331672	336	neg	0.347785	0
SDRB01004943.1	LOC114300748	2	AC	16	201242	201273	-	195407	200822	420	neg	0.200889	0
SDRB01004943.1	LOC114300748	2	AC	16	201242	201273	-	195407	200822	420	neg	0.200889	0
SDRB01004943.1	LOC114300748	2	GA	16	196565	196596	-	195407	200822	1158	neg	0.132971	0
SDRB01004943.1	LOC114300748	2	GA	16	196565	196596	-	195407	200822	1158	neg	0.132971	0
SDRB01004943.1	LOC114300748	2	GA	14	194178	194205	-	195407	200822	1202	neg	0.13324	0
SDRB01006206.1	LOC114302443	2	AT	12	164445	164468	+	155938	163183	1262	pos	0.403252	1
SDRB01006206.1	LOC114302443	2	AT	12	164445	164468	+	155938	163183	1262	pos	0.403252	1
SDRB01006206.1	LOC114302443	2	GA	11	166541	166562	+	155938	163183	3358	pos	0.881568	1
SDRB01006206.1	LOC114302443	2	GA	11	166541	166562	+	155938	163183	3358	pos	0.881568	1
SDRB01006206.1	LOC114302443	2	AT	10	152831	152850	+	155938	163183	3088	neg	0.1232	0

## Sheet: Per_gene_pos_rate
method	GenBank	loc_id	n_selected	n_pos	pos_rate
Baseline(repeats+distance)	SDRB01000002.1	LOC114305755	3	1	0.333333
RF(prob_pos)	SDRB01000002.1	LOC114305755	2	1	0.5
Baseline(repeats+distance)	SDRB01000021.1	LOC114306465	5	3	0.6
RF(prob_pos)	SDRB01000021.1	LOC114306465	2	2	1
Baseline(repeats+distance)	SDRB01000033.1	LOC114310669	5	5	1
RF(prob_pos)	SDRB01000033.1	LOC114310669	5	5	1
Baseline(repeats+distance)	SDRB01000116.1	LOC114263382	5	3	0.6
RF(prob_pos)	SDRB01000116.1	LOC114263382	5	5	1
Baseline(repeats+distance)	SDRB01000116.1	LOC114263393	5	3	0.6
RF(prob_pos)	SDRB01000116.1	LOC114263393	4	4	1
Baseline(repeats+distance)	SDRB01000116.1	LOC114263398	5	4	0.8
RF(prob_pos)	SDRB01000116.1	LOC114263398	5	5	1
Baseline(repeats+distance)	SDRB01000169.1	LOC114280361	5	1	0.2
RF(prob_pos)	SDRB01000169.1	LOC114280361	3	3	1
Baseline(repeats+distance)	SDRB01000176.1	LOC114283150	4	1	0.25
RF(prob_pos)	SDRB01000176.1	LOC114283150	1	1	1
Baseline(repeats+distance)	SDRB01000189.1	LOC114286517	5	1	0.2
RF(prob_pos)	SDRB01000189.1	LOC114286517	3	1	0.333333
Baseline(repeats+distance)	SDRB01000209.1	LOC114293712	3	0	0
Baseline(repeats+distance)	SDRB01000224.1	LOC114299833	5	4	0.8
RF(prob_pos)	SDRB01000224.1	LOC114299833	5	5	1
Baseline(repeats+distance)	SDRB01000250.1	LOC114305679	5	1	0.2
RF(prob_pos)	SDRB01000250.1	LOC114305679	2	2	1
Baseline(repeats+distance)	SDRB01000274.1	LOC114306279	5	0	0
Baseline(repeats+distance)	SDRB01000275.1	LOC114306338	5	1	0.2
Baseline(repeats+distance)	SDRB01000337.1	LOC114308125	4	2	0.5
RF(prob_pos)	SDRB01000337.1	LOC114308125	1	1	1
Baseline(repeats+distance)	SDRB01000337.1	LOC114308127	3	2	0.666667
Baseline(repeats+distance)	SDRB01000342.1	LOC114308380	5	3	0.6
Baseline(repeats+distance)	SDRB01000347.1	LOC114308597	2	0	0
Baseline(repeats+distance)	SDRB01000380.1	LOC114309551	5	0	0
Baseline(repeats+distance)	SDRB01000432.1	LOC114311210	2	2	1
Baseline(repeats+distance)	SDRB01000440.1	LOC114311414	5	3	0.6
RF(prob_pos)	SDRB01000440.1	LOC114311414	5	5	1
Baseline(repeats+distance)	SDRB01000487.1	LOC114313055	5	2	0.4
RF(prob_pos)	SDRB01000487.1	LOC114313055	3	2	0.666667
Baseline(repeats+distance)	SDRB01000495.1	LOC114313291	1	1	1
Baseline(repeats+distance)	SDRB01000498.1	LOC114313387	4	3	0.75
RF(prob_pos)	SDRB01000498.1	LOC114313387	1	1	1
Baseline(repeats+distance)	SDRB01000498.1	LOC114313391	5	1	0.2
Baseline(repeats+distance)	SDRB01000529.1	LOC114314481	5	4	0.8
RF(prob_pos)	SDRB01000529.1	LOC114314481	5	5	1
Baseline(repeats+distance)	SDRB01000540.1	LOC114314750	5	5	1
RF(prob_pos)	SDRB01000540.1	LOC114314750	4	4	1
Baseline(repeats+distance)	SDRB01000558.1	LOC114315408	5	3	0.6
RF(prob_pos)	SDRB01000558.1	LOC114315408	5	5	1
Baseline(repeats+distance)	SDRB01000558.1	LOC114315424	5	5	1
RF(prob_pos)	SDRB01000558.1	LOC114315424	5	5	1
Baseline(repeats+distance)	SDRB01000569.1	LOC114315667	5	2	0.4
RF(prob_pos)	SDRB01000569.1	LOC114315667	4	4	1
Baseline(repeats+distance)	SDRB01000604.1	LOC114316726	3	3	1
RF(prob_pos)	SDRB01000604.1	LOC114316726	2	2	1
Baseline(repeats+distance)	SDRB01000615.1	LOC114316930	4	2	0.5
RF(prob_pos)	SDRB01000615.1	LOC114316930	1	1	1
Baseline(repeats+distance)	SDRB01000666.1	LOC114318329	5	2	0.4
Baseline(repeats+distance)	SDRB01000684.1	LOC114319022	5	3	0.6
RF(prob_pos)	SDRB01000684.1	LOC114319022	5	5	1
Baseline(repeats+distance)	SDRB01000702.1	LOC114319560	5	1	0.2
Baseline(repeats+distance)	SDRB01000770.1	LOC114321485	5	3	0.6
RF(prob_pos)	SDRB01000770.1	LOC114321485	2	2	1
Baseline(repeats+distance)	SDRB01000773.1	LOC114321717	5	4	0.8
RF(prob_pos)	SDRB01000773.1	LOC114321717	5	5	1
Baseline(repeats+distance)	SDRB01000783.1	LOC114321896	3	3	1
RF(prob_pos)	SDRB01000783.1	LOC114321896	2	2	1
Baseline(repeats+distance)	SDRB01000857.1	LOC114323594	5	2	0.4
RF(prob_pos)	SDRB01000857.1	LOC114323594	2	2	1
Baseline(repeats+distance)	SDRB01000865.1	LOC114323887	5	4	0.8
RF(prob_pos)	SDRB01000865.1	LOC114323887	5	5	1
Baseline(repeats+distance)	SDRB01000908.1	LOC114256331	5	1	0.2
RF(prob_pos)	SDRB01000908.1	LOC114256331	3	2	0.666667
Baseline(repeats+distance)	SDRB01000911.1	LOC114256400	5	0	0
RF(prob_pos)	SDRB01000911.1	LOC114256400	4	4	1
Baseline(repeats+distance)	SDRB01000914.1	LOC114256467	5	2	0.4
RF(prob_pos)	SDRB01000914.1	LOC114256467	4	4	1
Baseline(repeats+distance)	SDRB01000914.1	LOC114256487	4	0	0
Baseline(repeats+distance)	SDRB01000933.1	LOC114257132	5	4	0.8
RF(prob_pos)	SDRB01000933.1	LOC114257132	1	1	1
Baseline(repeats+distance)	SDRB01000997.1	LOC114258262	5	2	0.4
RF(prob_pos)	SDRB01000997.1	LOC114258262	1	1	1
Baseline(repeats+distance)	SDRB01001036.1	LOC114259259	5	5	1
RF(prob_pos)	SDRB01001036.1	LOC114259259	4	4	1
Baseline(repeats+distance)	SDRB01001156.1	LOC114261861	5	3	0.6
RF(prob_pos)	SDRB01001156.1	LOC114261861	4	4	1
Baseline(repeats+distance)	SDRB01001408.1	LOC114267287	5	2	0.4
RF(prob_pos)	SDRB01001408.1	LOC114267287	1	1	1
Baseline(repeats+distance)	SDRB01001562.1	LOC114270213	5	2	0.4
RF(prob_pos)	SDRB01001562.1	LOC114270213	2	2	1
Baseline(repeats+distance)	SDRB01001729.1	LOC114273668	5	3	0.6
RF(prob_pos)	SDRB01001729.1	LOC114273668	4	4	1
Baseline(repeats+distance)	SDRB01001781.1	LOC114274841	4	2	0.5
RF(prob_pos)	SDRB01001781.1	LOC114274841	2	2	1
Baseline(repeats+distance)	SDRB01001793.1	LOC114275007	5	0	0
Baseline(repeats+distance)	SDRB01001937.1	LOC114277507	1	1	1
RF(prob_pos)	SDRB01001937.1	LOC114277507	1	1	1
Baseline(repeats+distance)	SDRB01002056.1	LOC114279080	5	0	0
Baseline(repeats+distance)	SDRB01002072.1	LOC114279300	5	2	0.4
RF(prob_pos)	SDRB01002072.1	LOC114279300	5	5	1
Baseline(repeats+distance)	SDRB01002087.1	LOC114279571	5	4	0.8
RF(prob_pos)	SDRB01002087.1	LOC114279571	4	4	1
Baseline(repeats+distance)	SDRB01002116.1	LOC114279830	3	2	0.666667
Baseline(repeats+distance)	SDRB01002179.1	LOC114280887	5	0	0
RF(prob_pos)	SDRB01002179.1	LOC114280887	5	5	1
Baseline(repeats+distance)	SDRB01002179.1	LOC114280913	5	3	0.6
RF(prob_pos)	SDRB01002179.1	LOC114280913	5	5	1
Baseline(repeats+distance)	SDRB01002179.1	LOC114280915	5	0	0
Baseline(repeats+distance)	SDRB01002241.1	LOC114281649	5	5	1
RF(prob_pos)	SDRB01002241.1	LOC114281649	5	5	1
Baseline(repeats+distance)	SDRB01002322.1	LOC114282751	4	4	1
RF(prob_pos)	SDRB01002322.1	LOC114282751	4	4	1
Baseline(repeats+distance)	SDRB01002333.1	LOC114282815	5	4	0.8
RF(prob_pos)	SDRB01002333.1	LOC114282815	2	2	1
Baseline(repeats+distance)	SDRB01002425.1	LOC114284113	5	0	0
RF(prob_pos)	SDRB01002425.1	LOC114284113	2	0	0
Baseline(repeats+distance)	SDRB01002463.1	LOC114284484	5	4	0.8
RF(prob_pos)	SDRB01002463.1	LOC114284484	4	4	1
Baseline(repeats+distance)	SDRB01002463.1	LOC114284512	4	0	0
Baseline(repeats+distance)	SDRB01002505.1	LOC114285191	1	1	1
RF(prob_pos)	SDRB01002505.1	LOC114285191	1	1	1
Baseline(repeats+distance)	SDRB01002689.1	LOC114287755	3	0	0
Baseline(repeats+distance)	SDRB01002890.1	LOC114289849	5	2	0.4
RF(prob_pos)	SDRB01002890.1	LOC114289849	1	1	1
Baseline(repeats+distance)	SDRB01002896.1	LOC114289980	5	3	0.6
RF(prob_pos)	SDRB01002896.1	LOC114289980	1	1	1
Baseline(repeats+distance)	SDRB01003021.1	LOC114291771	5	0	0
Baseline(repeats+distance)	SDRB01003031.1	LOC114291900	5	4	0.8
RF(prob_pos)	SDRB01003031.1	LOC114291900	5	5	1
Baseline(repeats+distance)	SDRB01003060.1	LOC114292193	5	4	0.8
RF(prob_pos)	SDRB01003060.1	LOC114292193	2	2	1
Baseline(repeats+distance)	SDRB01003143.1	LOC114292823	5	1	0.2
RF(prob_pos)	SDRB01003143.1	LOC114292823	3	3	1
Baseline(repeats+distance)	SDRB01003333.1	LOC114294106	5	3	0.6
RF(prob_pos)	SDRB01003333.1	LOC114294106	3	3	1
Baseline(repeats+distance)	SDRB01003376.1	LOC114294418	2	2	1
RF(prob_pos)	SDRB01003376.1	LOC114294418	2	2	1
Baseline(repeats+distance)	SDRB01003474.1	LOC114294862	5	2	0.4
RF(prob_pos)	SDRB01003474.1	LOC114294862	1	1	1
Baseline(repeats+distance)	SDRB01004606.1	LOC114299830	5	5	1
RF(prob_pos)	SDRB01004606.1	LOC114299830	5	5	1
Baseline(repeats+distance)	SDRB01004658.1	LOC114300009	5	0	0
Baseline(repeats+distance)	SDRB01004943.1	LOC114300748	5	0	0
RF(prob_pos)	SDRB01004943.1	LOC114300748	5	5	1
Baseline(repeats+distance)	SDRB01006206.1	LOC114302443	5	4	0.8
RF(prob_pos)	SDRB01006206.1	LOC114302443	5	5	1
