# Supplementary material for: Identification and Development of Pathogen- and Pest-Specific Defense–Resistance-Associated SSR Marker Candidates Assisted by Machine Learning and Discovery of Putative QTL Hotspots in Camellia sinensis
Source: Plants (Basel). 2026 Feb 2;15(3):454. doi: 10.3390/plants15030454 (PMC12899447; doi:10.3390/plants15030454)
Supplement: Supplementary file 1 [file plants-15-00454-s001.zip › Supplementary File S9.xlsx]

## Sheet: Primers
Primer_ID	GenBank	loc_id	motif	motif_len	repeats	product_size	left_primer	right_primer	gene-protein	Pathogen-Pest	Total_Product_Count	Allele_Variant_Count
AE001	SDRB01000110.1	LOC114261105	AT	2	9	152	TTGTGTTGGAAGCTCGACGA	CCTTCTTCCCAAGTCCGACC	Chitinase	Exobasidium vexans	7	4
AE002	SDRB01000110.1	LOC114261111	AGAGAG	6	5	158	TCACTACTTTCGTCACCAAAGGT	CTTTTTCTCTCCCCTCCCCC	Chitinase	Exobasidium vexans	10	6
AE003	SDRB01000110.1	LOC114261111	TA	2	8	304	GGGGGAGGGGAGAGAAAAAG	GCGCCAAAATTTTGCGACTT	Chitinase	Exobasidium vexans	9	4
AE004	SDRB01001663.1	LOC114272308	CT	2	12	144	AATGGGTTTGGCGGAGAGAG	GGGGCAAACGAGAGAGAGAG	Chitinase	Exobasidium vexans	4	2
AE005	SDRB01001663.1	LOC114272308	TCTCTC	6	5	266	CTCTCTCTCTCGTTTGCCCC	GCCAAACACACAAGCACACA	Chitinase	Exobasidium vexans	4	2
AE006	SDRB01001919.1	LOC114277130	AA	2	8	121	GGCAGCGCTACATAGGACAT	CCAAATGAGCACTAAGTACACCG	Chitinase	Exobasidium vexans	1	1
AE007	SDRB01001925.1	LOC114277355	AAA	3	8	351	ACCAGAGGGGCCAAACAAAA	CTAGAAGGGGGTTGGCTTCG	Chitinase	Exobasidium vexans	2	2
AE008	SDRB01002029.1	LOC114278570	AC	2	10	301	TTGCAATGGCGAGGACTTCT	TATCCCCACAAGAAACGCCC	Chitinase	Exobasidium vexans	6	3
AE009	SDRB01002215.1	LOC114281380	TT	2	8	340	GACCCGTGTTCCATCATGGT	TGGGCCCATGAGTTTCATCA	Chitinase	Exobasidium vexans	2	2
AE010	SDRB01002215.1	LOC114281381	AA	2	9	364	AGACTCCTCTCCAAGCATGT	AGCTGAACCACTTGTCTTGT	Chitinase	Exobasidium vexans	6	4
AE011	SDRB01002366.1	LOC114283241	AT	2	11	119	AGTGTGAAACCGCTTTTGCC	AGTTTGGGTTCAATAGTCCA	Chitinase	Exobasidium vexans	6	4
AE012	SDRB01002870.1	LOC114289655	CTC	3	10	184	AGCAATGTGGTAGGCAAGCT	GAAGGAGGAGGAGGAGGAGG	Chitinase	Exobasidium vexans	6	3
AE013	SDRB01002870.1	LOC114289655	CA	2	10	262	TTCTTCGGCCAAACTTCCCA	GCACAGGGCCATTGAGTTTG	Chitinase	Exobasidium vexans	14	4
AE014	SDRB01004392.1	LOC114299173	AAA	3	19	367	TCCTTCCCCTTTTGCACTCC	AAGAGGCTGGTGGAGATTGC	Chitinase	Exobasidium vexans	1	1
AE015	SDRB01004392.1	LOC114299174	AT	2	13	335	GTGAGACGGACCCAAATAGACT	CTCGTTTCCGTATCCGTGCT	Chitinase	Exobasidium vexans	1	1
AE016	SDRB01004392.1	LOC114299180	AA	2	8	187	GGCGAGATGTGGCATGACTA	ACTGTAGTCTCCGATGTACACA	Chitinase	Exobasidium vexans	1	1
AE017	SDRB01005232.1	LOC114301208	AA	2	11	219	AGGCTTTGGTTGTGGAAATT	AGGGATGGGTTGGGATGGAT	Chitinase	Exobasidium vexans	1	1
AE018	SDRB01005232.1	LOC114301208	AAAA	4	10	260	AGGCTTTGGTTGTGGAAATT	CCATCTGGGTAGGGGTAGGT	Chitinase	Exobasidium vexans	1	1
AE019	SDRB01005241.1	LOC114301266	TTTTTT	6	4	292	AGCTCCCATTAGGCTTGTGG	CACATACTGTGGCAGTGGGT	Chitinase	Exobasidium vexans	1	1
AE020	SDRB01005362.1	LOC114301399	AA	2	8	321	TTCTCACCGACAGGAGCTTG	ATGGTTGGTGGCCTTCCATT	Chitinase	Exobasidium vexans	2	2
AE021	SDRB01005362.1	LOC114301402	AA	2	11	278	CCTTGCCTTACATGCATGCA	GGTGGTCATGATTCCAGGGG	Chitinase	Exobasidium vexans	6	4
AE022	SDRB01005362.1	LOC114301402	TC	2	9	184	CCCCTGGAATCATGACCACC	TGGAACCTGAAACCTGGTAGC	Chitinase	Exobasidium vexans	6	4
AE023	SDRB01005362.1	LOC114301402	TT	2	13	314	GCCATGCACATGAAGAAGGC	TGGTACAAGTACACGAAGGCT	Chitinase	Exobasidium vexans	1	1
AE024	SDRB01000092.1	LOC114257446	TT	2	9	332	AGCAGTTAACGAATGGGAAGT	TTTTATTCTCAAGCCGCCGC	LRR	Exobasidium vexans	5	2
AE025	SDRB01000092.1	LOC114257446	AA	2	9	143	GCGAGTGCATCCAAATTTATACAC	TCCACTTGCAAAACGACCTT	LRR	Exobasidium vexans	2	1
AE026	SDRB01000092.1	LOC114257446	TTTTT	5	4	150	TCAGACAACTAAAATTGGTCTC	TGGTTGTTGAGAAATCAAGAAAGGA	LRR	Exobasidium vexans	2	1
AE027	SDRB01000092.1	LOC114257446	AA	2	8	133	TCACCAGACCATATGTTAGTCTCT	TGAGTCAGAGCATGGCATTTG	LRR	Exobasidium vexans	5	2
AE028	SDRB01000103.1	LOC114259056	TT	2	8	198	AGTGTAGGCGTGCAAAGTGT	TGTGTGCATTTTTATTTGGG	LRR	Exobasidium vexans	4	2
AE029	SDRB01000179.1	LOC114284248	AA	2	8	203	CAAAACACACCGCAACCCAA	CAAGTTTCACTCTAATTCCA	LRR	Exobasidium vexans	1	1
AE030	SDRB01000183.1	LOC114285385	TT	2	9	269	ACTAGTCGCCTTGCTTCCAC	ATGGGGTCGGCTACACTACT	LRR	Exobasidium vexans	5	3
AE031	SDRB01000199.1	LOC114290434	GAGAGA	6	4	202	GAAGAGGGAAGTGGAGTGGC	ACAAAGCCACCAAACACACG	LRR	Exobasidium vexans	3	3
AE032	SDRB01000344.1	LOC114308486	AAAAA	5	4	116	TCCATACCCAAACACTTCCCA	TGGGCAAAGAGAACAACCACT	LRR	Exobasidium vexans	5	2
AE033	SDRB01000344.1	LOC114308486	TT	2	9	172	TGTTGGTGGCAGTGTAGGAC	TAATGGCGCTGTTTGGCAAC	LRR	Exobasidium vexans	1	1
AE034	SDRB01000768.1	LOC114321387	AA	2	9	361	GTGGTGGTGATGGTGATGGT	TGGTGTCAAAGGAACTCTTGGA	LRR	Exobasidium vexans	4	2
AE035	SDRB01001369.1	LOC114266299	AA	2	8	245	TAGGACACCCCAAACCAAGC	GTGTTACCGGATGTTTGCCC	LRR	Exobasidium vexans	1	1
AE036	SDRB01001369.1	LOC114266309	AA	2	8	173	TGAGACCTTTTGCTATCGCTGT	TGGACTCACATGAACGTTTCCT	LRR	Exobasidium vexans	2	1
AE037	SDRB01001486.1	LOC114268859	GAA	3	8	220	TGGGATTGAATGGGGTTCGA	ACTCATCTCCTCCAGGCCTT	LRR	Exobasidium vexans	6	4
AE038	SDRB01001486.1	LOC114268859	AAAAA	5	4	199	ATCAACCACCCCATCACCAC	AAATGCTTCCTACCCCCAGC	LRR	Exobasidium vexans	1	1
AE039	SDRB01001611.1	LOC114271188	TCTC	4	8	229	TGGCATGATTGACGACGTCA	TGCCACAAACTAACTCACCA	LRR	Exobasidium vexans	6	5
AE040	SDRB01002272.1	LOC114282065	TT	2	8	222	TTTGCGGCCCAATATACGGT	CATCACATCAGGGTGGGACC	LRR	Exobasidium vexans	1	1
AE041	SDRB01002272.1	LOC114282065	TT	2	8	207	GGTCCCACCCTGATGTGATG	GAGCTGTACGGCATGACCTC	LRR	Exobasidium vexans	1	1
AE042	SDRB01000092.1	LOC114257723	TA	2	10	146	AGAGCCTCAGTTCTTTGGCC	TCCCTACCTCTTTCTCCCTCTC	NAC	Exobasidium vexans	1	1
AE043	SDRB01000092.1	LOC114257723	GAGAGA	6	5	335	GGATGCTTTGGCTGCACAAA	GCCCAATGTCCAATTTGGTCT	NAC	Exobasidium vexans	6	3
AE044	SDRB01000178.1	LOC114284091	AA	2	9	326	TTCTCAGGCAGGGTGGAAAC	TCCAAACCGCAGAGAGCAAT	NAC	Exobasidium vexans	2	2
AE045	SDRB01000193.1	LOC114287191	CT	2	11	202	ATGACCAAAATACCCTCGCT	GGGGTAGCAGTGACGATTGA	NAC	Exobasidium vexans	4	2
AE046	SDRB01000278.1	LOC114306433	TT	2	8	312	TGAGTAGTCACTTCCCACCCT	AGTCAACTTGCAATGTCACTCT	NAC	Exobasidium vexans	5	3
AE047	SDRB01000278.1	LOC114306433	TA	2	11	150	GGGTCAGACCGGTCCTTTTT	ACTGAGACTTATGAGAGGAGAC	NAC	Exobasidium vexans	1	1
AE048	SDRB01000344.1	LOC114308515	TT	2	10	262	GGTACATGAACAACGGCTTCA	GCCCCACGACAAACACATTC	NAC	Exobasidium vexans	2	2
AE049	SDRB01000390.1	LOC114309954	AA	2	10	264	CACATCAGTGTTACCAAACGACA	AGCGACACAATTTTCTCTCTCT	NAC	Exobasidium vexans	1	1
AE050	SDRB01000663.1	LOC114318226	TTTTC	5	5	139	GCAAATGGTTAGCTATGCATGC	GCCTCCAAATTGCTTCCAGTG	NAC	Exobasidium vexans	21	6
AE051	SDRB01000764.1	LOC114321208	TA	2	10	268	CACAACCACATGTTCAAACCCA	CTCAGAGGAAGGCGACGAAG	NAC	Exobasidium vexans	7	6
AE052	SDRB01000764.1	LOC114321209	GT	2	10	152	TCGACTGCTATTCTCAACCA	AAACACACACACACACACAC	NAC	Exobasidium vexans	3	3
AE053	SDRB01000823.1	LOC114322743	CCCCC	5	4	285	AGGACATTTCAAGCAGCCCT	TCCATGGAGAGGGAGACGTT	NAC	Exobasidium vexans	6	5
AE054	SDRB01000823.1	LOC114322743	AA	2	10	172	TGTGAGGTCATTCTCAGGAGAG	TGGTGTTTATTTTAAGACAAGTGGG	NAC	Exobasidium vexans	1	1
AE055	SDRB01001082.1	LOC114260091	ATTATT	6	4	340	CCGCTAAAAATGTGCCACGT	AGATGGAAGCAATTCAATCT	NAC	Exobasidium vexans	5	3
AE056	SDRB01001082.1	LOC114260091	TTATTA	6	4	147	TGGGCTAATGGTTGTGGCTT	GTCAATATGACCTAGCTGACCCA	NAC	Exobasidium vexans	3	2
AE057	SDRB01001089.1	LOC114260242	TT	2	8	241	GCTGGTGGCTAGCTGATCAT	AGCGACTTTTAACCGAATTGCC	NAC	Exobasidium vexans	4	2
AE058	SDRB01001112.1	LOC114260646	AAAAA	5	4	274	ACCGCTGGTGACTTTCTAGC	TGGTGGTTGGTTGTGCAAAA	NAC	Exobasidium vexans	4	2
AE059	SDRB01001112.1	LOC114260646	TCTCTC	6	4	207	CCTGCTAACTCCCAAGGCTC	AGGAGGGAGAGGGAGAGAGA	NAC	Exobasidium vexans	6	5
AE060	SDRB01001112.1	LOC114260646	AT	2	10	317	CCACATGTGTATGGGTCCCG	TCATATGTCAATAATGGCGTGGT	NAC	Exobasidium vexans	1	1
AE061	SDRB01001117.1	LOC114260802	AA	2	8	141	CCATCCTTGTCCATAGCTCACA	TGGAAGCACTTGAACGATGAGA	NAC	Exobasidium vexans	2	2
AE062	SDRB01001117.1	LOC114260802	TA	2	9	321	ATCATGTAGCCCCCACCTCT	ATAGACCGCGCACACAAAAG	NAC	Exobasidium vexans	5	4
AE063	SDRB01001535.1	LOC114269679	AAA	3	9	367	ACACCCTTCAAACTCAAATACGT	TCACTTCACTTCACTGGCGG	NAC	Exobasidium vexans	2	2
AE064	SDRB01001888.1	LOC114276819	CAAAA	5	4	334	AAGTCTTGTGGGTGGACACG	TGGGGACACATTGCAGTATT	NAC	Exobasidium vexans	3	2
AE065	SDRB01002038.1	LOC114278792	CT	2	9	154	TTTGCCCCTCTCTCTCTCCA	ACGAGGGAAAACAAGGAAGCA	NAC	Exobasidium vexans	1	1
AE066	SDRB01002074.1	LOC114279370	AG	2	9	187	TGAAGCCAGGGTTGACACAG	ACTTGGCTCGCAAGGTAGTC	NAC	Exobasidium vexans	1	1
AE067	SDRB01002074.1	LOC114279370	AGAGAG	6	4	273	GGACTGGAAAGCAGTGTCGA	ACCCACGTCTCTCTCTCTCC	NAC	Exobasidium vexans	1	1
AE068	SDRB01002144.1	LOC114280399	AAAAA	5	4	292	TCCAACCCAAATCCAACCCA	CAAGTGCATGAACCGTGACG	NAC	Exobasidium vexans	1	1
AE069	SDRB01002144.1	LOC114280399	AA	2	8	172	CAACTGGGTCCCACTCTCAC	TGAGGCGGAGAGAGAGAGAG	NAC	Exobasidium vexans	1	1
AE070	SDRB01003071.1	LOC114292311	TC	2	11	287	TGCATCACGAGCTCCTCATC	TCCCCTGTTGTTATCCACGTG	NAC	Exobasidium vexans	6	5
AE071	SDRB01003257.1	LOC114293556	GA	2	10	100	ATTTGTGGGACCGCTGATGT	TTCGCGAGGAAGGCTTAGAC	NAC	Exobasidium vexans	3	3
AE072	SDRB01003257.1	LOC114293556	AA	2	10	388	TCACCACTATCATATGCCCGAC	GAGGCACGGTGATGAAAGAT	NAC	Exobasidium vexans	2	2
AE073	SDRB01000030.1	LOC114309672	AA	2	9	265	GCAATGCAAAACTTGGGAGC	TTATTTTGGGACAGAAGGAA	Peroxidase	Exobasidium vexans	4	2
AE074	SDRB01000206.1	LOC114292633	AA	2	9	300	GGCGCTGGAGAAGAAAACAC	AGGCCTTTTAGTGAGAAAAT	Peroxidase	Exobasidium vexans	1	1
AE075	SDRB01000206.1	LOC114292633	AA	2	9	190	CCACGACTGAACATGACCCA	TGGGTCATATTCAGTGGTGGA	Peroxidase	Exobasidium vexans	1	1
AE076	SDRB01000206.1	LOC114292633	AA	2	9	179	TCCACCACTGAATATGACCCA	ATGCGGTGTCAAAGGAGAGG	Peroxidase	Exobasidium vexans	1	1
AE077	SDRB01000239.1	LOC114305112	TC	2	14	274	GACACCTTGCCATCTCTCCC	GGCATAGAAGCCGACTTGGA	Peroxidase	Exobasidium vexans	5	2
AE078	SDRB01000239.1	LOC114305112	TG	2	10	157	TGACTGCTTCGTTCAGGTCC	CGCATGTCTCTCCGCATTTG	Peroxidase	Exobasidium vexans	5	4
AE079	SDRB01000239.1	LOC114305112	AA	2	8	205	AGTTATATAACACGCTGCAAGTGC	GGGAGTAAACGCGTTGTGTT	Peroxidase	Exobasidium vexans	2	2
AE080	SDRB01000374.1	LOC114309258	AA	2	9	193	GGAAAACCCCAAGTGCATGG	CCAAGCATGCTGAATGATGTCC	Peroxidase	Exobasidium vexans	1	1
AE081	SDRB01000487.1	LOC114313054	TCTC	4	8	274	TGAAGTTCCCAACCTCCAGC	CCATCTCACCCATGCAGACA	Peroxidase	Exobasidium vexans	4	3
AE082	SDRB01000487.1	LOC114313054	AAA	3	9	344	TGTCTGCATGGGTGAGATGG	CATCCTCGGCAGATCACACA	Peroxidase	Exobasidium vexans	12	4
AE083	SDRB01000487.1	LOC114313054	AA	2	8	186	ACCGATGGAACCAGAATGATCA	TGGTGAGACACTGAGACCCT	Peroxidase	Exobasidium vexans	5	2
AE084	SDRB01000556.1	LOC114315272	AA	2	8	220	TCCCTTTCCAAACACATAAGT	ACTCTGTTGTTGCACAGGCT	Peroxidase	Exobasidium vexans	3	2
AE085	SDRB01000556.1	LOC114315272	TA	2	10	206	AGGCTTGTTGTGATGAAAGCT	AGAGAGCCTGTTCGAATTGCT	Peroxidase	Exobasidium vexans	6	4
AE086	SDRB01000556.1	LOC114315274	TA	2	8	178	AAGCTTCGATGGGTCTTGGG	AGAGAGCCTGTTCGAATTGCT	Peroxidase	Exobasidium vexans	2	2
AE087	SDRB01000607.1	LOC114316754	AAAAA	5	5	267	GTAGGTGACGGATGGTGGTG	AACTGAAACCTGGTACCGGC	Peroxidase	Exobasidium vexans	1	1
AE088	SDRB01000634.1	LOC114317442	TC	2	11	185	CAGTTTCAGTGCTGTTGGCC	ACAAAACAGTGGCACATACCA	Peroxidase	Exobasidium vexans	4	2
AE089	SDRB01000657.1	LOC114318050	CT	2	9	192	CCCTACCCACCATCTCCTCA	CACAATGGCAGGTGAGGAGT	Peroxidase	Exobasidium vexans	1	1
AE090	SDRB01000657.1	LOC114318050	TCTC	4	8	166	ACTCCTCACCTGCCATTGTG	GCAGAGAGCATTCGATGAAACA	Peroxidase	Exobasidium vexans	1	1
AE091	SDRB01000663.1	LOC114318212	AT	2	10	285	TGGAGACTCTTGTTCGGTCT	TGAGAAACTTTTCTTACGCGGA	Peroxidase	Exobasidium vexans	2	1
AE092	SDRB01000663.1	LOC114318213	ACAC	4	8	158	TTCACTACCCGGGAAAAGGC	AGGGAATACCGGGATCGCTA	Peroxidase	Exobasidium vexans	4	2
AE093	SDRB01000663.1	LOC114318213	AG	2	22	173	GACGCTCCCCCAACTAGAAC	CACACACACACACACACACA	Peroxidase	Exobasidium vexans	2	2
AE094	SDRB01000679.1	LOC114318718	TCTCTC	6	4	251	TGTCGTCTCTCTTGCTCATCTC	TGAGAGAGAGACAGGGAGAGAG	Peroxidase	Exobasidium vexans	1	1
AE095	SDRB01000679.1	LOC114318718	TCTATC	6	4	338	TGTCGTCTCTCTTGCTCATCTC	GTGAGAGAGTGAGCAAGACGA	Peroxidase	Exobasidium vexans	1	1
AE096	SDRB01000679.1	LOC114318718	TC	2	10	217	TCTCTCCCTGTCTCTCTCTCAC	ACAGAGACAGAGTGATGAGCG	Peroxidase	Exobasidium vexans	19	11
AE097	SDRB01000679.1	LOC114318719	AGAGAG	6	7	258	GTTTTCATCATCATCAACAG	CAGTTGAGGATTTCTTGGGAGGA	Peroxidase	Exobasidium vexans	3	2
AE098	SDRB01000679.1	LOC114318719	AAA	3	9	163	ACAGCCAACCCTTAAGCCTC	GGCTGCTTTGGTTGTCTTGG	Peroxidase	Exobasidium vexans	1	1
AE099	SDRB01000886.1	LOC114255969	AA	2	8	282	ACCTTTGTAGTCCTTGGTTGGA	TGAGCAAGGTCTAACAAAGCA	Peroxidase	Exobasidium vexans	3	2
AE100	SDRB01000919.1	LOC114256683	AAAAA	5	4	222	CTTAGGGGAGGTGTGCAGTG	ACACGAGCTTTGACAGTGCT	Peroxidase	Exobasidium vexans	3	3
AE101	SDRB01000919.1	LOC114256683	TTC	3	11	274	TCACCAGATTCGGCACAGAT	GCTTTCCGGGAAGTGAAGGA	Peroxidase	Exobasidium vexans	5	4
AE102	SDRB01001101.1	LOC114260459	TCT	3	12	341	AAACGCACTTACCAAGCTGT	GATGCGAGGATCAGACTGCA	Peroxidase	Exobasidium vexans	8	5
AE103	SDRB01001101.1	LOC114260459	TT	2	9	221	CGCTGACATTCTCGCCATTG	GTTTGCTCCTGCCTGGTTTG	Peroxidase	Exobasidium vexans	8	3
AE104	SDRB01001173.1	LOC114262260	TA	2	11	101	GCTCATGGGTGGGAATCCAT	TGCGTTTTCAATGTGGGGTT	Peroxidase	Exobasidium vexans	5	3
AE105	SDRB01001173.1	LOC114262260	AA	2	8	187	AGGTGACTCATTCAAGGCATGA	GGCTTCTGTTTTCGGTTTGCT	Peroxidase	Exobasidium vexans	2	2
AE106	SDRB01001173.1	LOC114262261	AA	2	9	225	TCCCCCGAAAATGCCATTCA	GCACTTTGCTATGGTACAACA	Peroxidase	Exobasidium vexans	3	1
AE107	SDRB01001173.1	LOC114262263	AA	2	8	269	GCACCCCACATCGTCACTTA	TGTAGCAATGAATCTCACCGGA	Peroxidase	Exobasidium vexans	1	1
AE108	SDRB01001173.1	LOC114262263	AA	2	8	178	TGAAGAGTAGTGCATCTAGGCA	TCTTCTTCTTCTTCCTTGTTTGCT	Peroxidase	Exobasidium vexans	1	1
AE109	SDRB01001590.1	LOC114270690	AAAAA	5	4	176	ATTCAAGGTGTCTGTGAAGG	AGCCTTGTTTGATTTGGTTT	Peroxidase	Exobasidium vexans	1	1
AE110	SDRB01001637.1	LOC114271930	AAAAT	5	4	331	ACCGTTTACTTTGTTGCCATGT	TGGATGTGGTTAGTCGTGTAGT	Peroxidase	Exobasidium vexans	7	4
AE111	SDRB01001637.1	LOC114271930	AAAAA	5	4	267	TCACACTACACAGACAGATCCA	GTGGCCCTCTCTCTCTCTCT	Peroxidase	Exobasidium vexans	5	3
AE112	SDRB01001925.1	LOC114277322	TT	2	9	212	GCCAAACACCCCCTTAAATTCC	TGCCAGTAAAGATGGGAGTTTGT	Peroxidase	Exobasidium vexans	1	1
AE113	SDRB01001926.1	LOC114277407	AA	2	8	381	CCAAGAACGGGAGCAAAAGG	CCATCGATCGAGCCACTCAA	Peroxidase	Exobasidium vexans	3	2
AE114	SDRB01001926.1	LOC114277407	AA	2	8	116	ACTTGTGCAGTGTTTACGTATGT	TCACATACACAAGAATGAGTGA	Peroxidase	Exobasidium vexans	1	1
AE115	SDRB01002032.1	LOC114278651	AA	2	8	329	GCTTTAGCACTGCAAGCACT	TTCGTGTTGTTGCTTTCGGC	Peroxidase	Exobasidium vexans	5	2
AE116	SDRB01002032.1	LOC114278651	AAAAA	5	5	213	TTGGCCTCCCATCCTTTTCC	ATTAGCTGCCCCACACACAT	Peroxidase	Exobasidium vexans	4	2
AE117	SDRB01002032.1	LOC114278651	TT	2	10	199	ACACTGGAGACACACACGAT	TCATGCATAGTTTCCACCACCA	Peroxidase	Exobasidium vexans	1	1
AE118	SDRB01002032.1	LOC114278653	AAAAA	5	5	238	CAACAGATAGAATTTTGCAC	AACGGCATTTGGTCCCATCA	Peroxidase	Exobasidium vexans	2	2
AE119	SDRB01002482.1	LOC114284786	TT	2	9	322	AGGAGAGGTTAGAGCTCAACTC	TGCTGAGAATATGTGGGGAGA	Peroxidase	Exobasidium vexans	5	1
AE120	SDRB01004642.1	LOC114299915	TTC	3	8	279	GCAAGTGGCATGTTCTCAACA	GTGGAGGCGAAGGAGAGAAG	Peroxidase	Exobasidium vexans	14	6
AE121	SDRB01005253.1	LOC114301306	TT	2	11	105	TGACAGTGTGGTCATGGCTA	CGAGAGAAACGGAATTCCATTACC	Peroxidase	Exobasidium vexans	6	4
AE122	SDRB01005331.1	LOC114301386	AAA	3	8	227	TTCCTTCCAGGATTTGCTCC	TAGATCAAACTGCAGGCGGG	Peroxidase	Exobasidium vexans	2	1
AE123	SDRB01005331.1	LOC114301386	TT	2	9	284	ATGGCCACCAAGACCAGTTC	TTCCTTTCTTTTCTGCCACA	Peroxidase	Exobasidium vexans	7	4
AE124	SDRB01000002.1	LOC114305755	AT	2	11	333	TCAATCCGATGCATAATTGTTC	AGCATGCTCGACTCTTGACC	WRKY	Exobasidium vexans	6	4
AE125	SDRB01000002.1	LOC114305755	AA	2	8	288	GGCAGTGGTACATGCTGAAA	ACAAATTCAAACATCACCCTCCA	WRKY	Exobasidium vexans	1	1
AE126	SDRB01000021.1	LOC114306465	AA	2	9	218	GGTGGTGGTTAGTGTTGGGT	AGTGTTACCAAACGGCACCT	WRKY	Exobasidium vexans	1	1
AE127	SDRB01000021.1	LOC114306465	AA	2	8	107	ATTCCCGTTTAAGCGAGGGC	GCTCTAAGCAGACGGATCCC	WRKY	Exobasidium vexans	1	1
AE128	SDRB01000033.1	LOC114310669	AA	2	10	282	GGCCAATCACATGTGCTTCA	CAACCCCACATCTACCCACC	WRKY	Exobasidium vexans	6	3
AE129	SDRB01000033.1	LOC114310669	TA	2	9	112	TCCTCATTCTTAACTTTTCCC	GCCACTTGCCTCTCTCTCTC	WRKY	Exobasidium vexans	3	1
AE130	SDRB01000033.1	LOC114310669	GA	2	10	223	AGTGGGGTGAAATGAGTGAAAC	AGGTTTCTCTTGATCACACCGA	WRKY	Exobasidium vexans	6	3
AE131	SDRB01000033.1	LOC114310669	GAGAGA	6	4	311	TCAACCAGGGGCTGTTTGAG	GATGACAGCCAGAGCCATGT	WRKY	Exobasidium vexans	4	2
AE132	SDRB01000116.1	LOC114263382	AG	2	15	328	ATCCTAACCGCACTCCAACG	ACCCCTCTACGAAACCCTCA	WRKY	Exobasidium vexans	5	2
AE133	SDRB01000116.1	LOC114263382	AA	2	10	278	CAAGGAAGGGAGGCTGATGG	GGATCTTTCGGACTCTTTCACCT	WRKY	Exobasidium vexans	5	3
AE134	SDRB01000116.1	LOC114263382	GA	2	9	234	AAACAACTGCCCAACCATGC	CGACACGTCTCTCAGCATCA	WRKY	Exobasidium vexans	2	2
AE135	SDRB01000116.1	LOC114263393	AAAA	4	8	130	TGTAGTGTTTGTTTAAACCCCC	CCAAGCCCAAGTCCCACTAC	WRKY	Exobasidium vexans	4	2
AE136	SDRB01000116.1	LOC114263398	GAGA	4	10	157	GTCCTGTCCTCTGTTGTGGG	CCTCCCACTTTCCACCACAA	WRKY	Exobasidium vexans	6	3
AE137	SDRB01000116.1	LOC114263398	AAAAA	5	8	281	ACACACACCACAACGTTCCA	GTTGGGGGAGGTTCGCTAAA	WRKY	Exobasidium vexans	1	1
AE138	SDRB01000169.1	LOC114280361	AA	2	9	334	AGTGAATGAGTCCCGTCTTGA	ACCGTATTGTTCACGCTCGT	WRKY	Exobasidium vexans	9	4
AE139	SDRB01000169.1	LOC114280361	AA	2	8	265	ACTGGAGACAACGTACTGCG	TCGTTTGGGAACTTGGCTACT	WRKY	Exobasidium vexans	8	3
AE140	SDRB01000169.1	LOC114280361	TT	2	8	273	TCAGATCCAAACTTTCGTCT	GGGAGATTTGAACCCACCGT	WRKY	Exobasidium vexans	9	6
AE141	SDRB01000176.1	LOC114283150	TT	2	8	104	CGTGCGTGTAGACCCATGAT	TACAGCGCTGCTTCAGACTC	WRKY	Exobasidium vexans	1	1
AE142	SDRB01000189.1	LOC114286517	AAAAA	5	4	174	ATTGTGGGGTCCTTTCGCTT	TAGGGGGAGAAAGTAGGGGG	WRKY	Exobasidium vexans	1	1
AE143	SDRB01000189.1	LOC114286517	AA	2	9	172	TGCAACGTTGGAGATGGTCT	ATGCTAGTCATGAACACTCT	WRKY	Exobasidium vexans	2	2
AE144	SDRB01000224.1	LOC114299833	GA	2	11	213	CCACAACACCAACAACGCAT	TGCATCTCTCTCTCTCTCTCTCT	WRKY	Exobasidium vexans	6	4
AE145	SDRB01000224.1	LOC114299833	AAAAA	5	6	301	TCATTGGAGATCTACTATGTGGGT	TAGGAGGCGCAATTGGATCC	WRKY	Exobasidium vexans	3	3
AE146	SDRB01000224.1	LOC114299833	AA	2	9	283	ACAGAGACCAAAATGACACA	CAGGTGATGGTCAAGCCGAT	WRKY	Exobasidium vexans	3	3
AE147	SDRB01000250.1	LOC114305679	TT	2	8	170	TGTGGTACAACGTGTAGTGGA	TGTGCTTCAACAAGTTCATT	WRKY	Exobasidium vexans	5	5
AE148	SDRB01000337.1	LOC114308125	AA	2	8	157	TGACCCCTCTGATCATCCTGA	AGGGACATTCAAAGAGGCCA	WRKY	Exobasidium vexans	6	3
AE149	SDRB01000440.1	LOC114311414	TC	2	11	239	ACCGTTCGAAACCTTTACCT	AGTTGCTTCCTCTGCTCACC	WRKY	Exobasidium vexans	7	5
AE150	SDRB01000440.1	LOC114311414	ATATAT	6	4	360	GGTGAGCAGAGGAAGCAACT	AGAGCATAATCCACCGGCAC	WRKY	Exobasidium vexans	5	3
AE151	SDRB01000440.1	LOC114311414	TCTCTC	6	4	224	CAGGTCTCTCTCCCTCCCTC	AGAGCATAATCCACCGGCAC	WRKY	Exobasidium vexans	5	3
AE152	SDRB01000487.1	LOC114313055	GAGAGA	6	4	153	TCAAGCTCCTTCAAGTGCAGT	CCCTCCTTTAGCCAACCTGT	WRKY	Exobasidium vexans	2	2
AE153	SDRB01000487.1	LOC114313055	TG	2	8	198	GTGGACAGGGTGTACGGAAG	AGTGCAGACGAGCCACTTTT	WRKY	Exobasidium vexans	6	2
AE154	SDRB01000498.1	LOC114313387	AA	2	8	348	TTCACCATGTAACAAAGCCA	TCCGTTTTGCTTTGAATCAA	WRKY	Exobasidium vexans	2	2
AE155	SDRB01000529.1	LOC114314481	TT	2	8	244	GTGTGCACCACAGTGTTTCC	GTACCAATGTCAGGGCCGAA	WRKY	Exobasidium vexans	3	2
AE156	SDRB01000529.1	LOC114314481	TT	2	8	339	ACATGCTAGATTGGGGGTCT	TGGTCGGGGGAAGATTTTGG	WRKY	Exobasidium vexans	2	2
AE157	SDRB01000529.1	LOC114314481	TT	2	8	248	AAAATCGGACCGGTGAGCTT	TGGTTGCACGTCAAGGAGAG	WRKY	Exobasidium vexans	1	1
AE158	SDRB01000529.1	LOC114314481	AG	2	14	229	ATGGCAAGTGGGTGAGTGAG	TTCCTCGTCTTTTCCCACCC	WRKY	Exobasidium vexans	3	3
AE159	SDRB01000529.1	LOC114314481	AA	2	9	194	TGGTTGTTGCTTGTGACTCTG	TGAAAAATGGATAGGGGAGTGCA	WRKY	Exobasidium vexans	2	2
AE160	SDRB01000540.1	LOC114314750	TGTGTG	6	6	134	TCAGTGCTCTGAATTTTGGTCT	CACACACACACACACACACA	WRKY	Exobasidium vexans	9	9
AE161	SDRB01000558.1	LOC114315408	AAAAA	5	8	228	ATTTACTCGTGTGGGTGGGC	TGAGAGACATTGAAGCGTGCT	WRKY	Exobasidium vexans	5	3
AE162	SDRB01000558.1	LOC114315408	TC	2	9	175	CAGAGGAGTGAAGGACCACC	GGCCAACCCCTTCTTCTTCA	WRKY	Exobasidium vexans	2	2
AE163	SDRB01000558.1	LOC114315424	TC	2	9	154	TAATTGACCGGGTATCGCCG	GGCTTGGCTTTGGGGATAGT	WRKY	Exobasidium vexans	6	4
AE164	SDRB01000558.1	LOC114315424	AA	2	8	203	TGTGGTTTGCCCTCTCCTTC	AAACCAAACACACCCACATA	WRKY	Exobasidium vexans	6	5
AE165	SDRB01000558.1	LOC114315424	AT	2	10	212	TTGCAGACCATGGCCTTCTT	GGCTTTGTGGGTAGCAGTCA	WRKY	Exobasidium vexans	1	1
AE166	SDRB01000558.1	LOC114315424	AT	2	10	232	ACATTCGGTATGTGGTGGTACT	AAATGGGAGTTGGACCCTGC	WRKY	Exobasidium vexans	6	3
AE167	SDRB01000569.1	LOC114315667	AAAAAA	6	4	158	AACCAAACAGAGATGTCTCA	TGTGTGTGTGTGTGTGTGTG	WRKY	Exobasidium vexans	2	2
AE168	SDRB01000615.1	LOC114316930	AA	2	8	368	AGCACAGAGTACTACGAAAACCA	TGGCTTCCTCTCTCTCTCTCT	WRKY	Exobasidium vexans	1	1
AE169	SDRB01000684.1	LOC114319022	TT	2	8	204	CTTCTGTATCCGCGGCTGAT	GGACAGTGTCCCTCATCCAA	WRKY	Exobasidium vexans	4	2
AE170	SDRB01000684.1	LOC114319022	CCCCC	5	4	245	AAGACTTGGGGAAGCACACA	AAGGGAAAATGGTGTGGCCT	WRKY	Exobasidium vexans	6	4
AE171	SDRB01000684.1	LOC114319022	AA	2	8	121	TTCAACACCAACTCACCCCC	AAGGGAAAATGGTGTGGCCT	WRKY	Exobasidium vexans	1	1
AE172	SDRB01000770.1	LOC114321485	AAAAA	5	7	174	GGCCACAACTTTGTAAGCCC	AGGAGGAGCGAACTCTGTCT	WRKY	Exobasidium vexans	1	1
AE173	SDRB01000773.1	LOC114321717	TA	2	8	249	CCCAGTGGACCCATTGACAA	TTGTCTCTTTCGCAGGGTGG	WRKY	Exobasidium vexans	5	3
AE174	SDRB01000773.1	LOC114321717	TTTTT	5	4	194	GGATGTCCGGCTGATTTCCA	ACACAACTCATATATCGATATCCGT	WRKY	Exobasidium vexans	3	3
AE175	SDRB01000773.1	LOC114321717	AA	2	8	148	TGGTCACAAGCAACAGTTGAG	AGATCTAAATCGCACGTCCT	WRKY	Exobasidium vexans	3	1
AE176	SDRB01000783.1	LOC114321896	TT	2	8	330	GTCACAATGTAATCACATCT	GTCGGGACAAGCTTACAGGT	WRKY	Exobasidium vexans	1	1
AE177	SDRB01000783.1	LOC114321896	AC	2	11	209	GCCAAAGGTTTGTTGGGACC	TGTGTGTGTGTGTGTGTGTG	WRKY	Exobasidium vexans	14	5
AE178	SDRB01000857.1	LOC114323594	AT	2	10	252	CACAATTACACCGCCACATGG	ATCTTTCAGGTTCGGACGCT	WRKY	Exobasidium vexans	5	2
AE179	SDRB01000865.1	LOC114323887	CCCCCC	6	4	124	ACATCAGACTCCCCTCCCTC	TGATGGTGCGTGTCAGGTAC	WRKY	Exobasidium vexans	1	1
AE180	SDRB01000865.1	LOC114323887	TC	2	9	140	TGACAGACACGTCGTCCAAG	GCAAGTTGCAGCTTGTAGGA	WRKY	Exobasidium vexans	1	1
AE181	SDRB01000865.1	LOC114323887	TC	2	9	231	GCAACACACTTGCTAGAGTTGC	GGACACTCTCTTATCAGGCGT	WRKY	Exobasidium vexans	6	4
AE182	SDRB01000908.1	LOC114256331	AA	2	8	268	AGGCTGAAAAGTGTAGAAGCAGA	TGTGTTTTTACATGAAGCAAGTCCT	WRKY	Exobasidium vexans	5	3
AE183	SDRB01000908.1	LOC114256331	TTTTT	5	4	142	CCCTCAGATACCCCACTGGA	GGTGCCATCCTAACAATTCAGC	WRKY	Exobasidium vexans	1	1
AE184	SDRB01000908.1	LOC114256331	TT	2	8	167	TGGGAGATGGAGACGCCTAA	GGAGACAGTCAAGTCCCACA	WRKY	Exobasidium vexans	6	1
AE185	SDRB01000911.1	LOC114256400	TT	2	9	163	GGTTGGTAAGAGCCGTTGGA	TCAGAAGTGACAGCAACACAGA	WRKY	Exobasidium vexans	1	1
AE186	SDRB01000914.1	LOC114256467	AA	2	10	231	TGGATCATGATAGAGGGCTCT	CCACCCACCGATAACGTTCT	WRKY	Exobasidium vexans	1	1
AE187	SDRB01000933.1	LOC114257132	AA	2	8	205	ACCTCTGAAAAGTATGTGCCA	TGGACTCAATGTAGGCTCACTG	WRKY	Exobasidium vexans	1	1
AE188	SDRB01000997.1	LOC114258262	AA	2	8	356	CGAGGAAGATGTAAATGCACGA	CCATCTCCGTGTCCGTACTG	WRKY	Exobasidium vexans	1	1
AE189	SDRB01001036.1	LOC114259259	CT	2	8	115	GCGCGTGGGGATTAGAAACT	CGCATAACAACTAGCCAAATGC	WRKY	Exobasidium vexans	3	2
AE190	SDRB01001036.1	LOC114259259	GA	2	17	341	TGCTACACTTATCTTGGCCCTC	ACCCAATCTTGACTGCTTCACT	WRKY	Exobasidium vexans	3	3
AE191	SDRB01001036.1	LOC114259259	GAGA	4	8	302	TGCTACACTTATCTTGGCCCTC	TCAATGGAACCCTTGCTTTCA	WRKY	Exobasidium vexans	5	3
AE192	SDRB01001156.1	LOC114261861	AAAAA	5	4	250	ACTTCACATACCCCAAGGTCT	ACAGAGATGGGTATGTGCCA	WRKY	Exobasidium vexans	6	4
AE193	SDRB01001156.1	LOC114261861	AAAAA	5	4	291	TCAAGTACCAGCTGAGGGGT	GCTTTTAAGATCCAAAACCAATGCA	WRKY	Exobasidium vexans	6	4
AE194	SDRB01001408.1	LOC114267287	GAGAGA	6	4	362	TGGTGATGGTGGTGATGGTG	GCCACTACTACCACACCACC	WRKY	Exobasidium vexans	5	3
AE195	SDRB01001562.1	LOC114270213	AAAAA	5	4	229	CCATCTTCTCATGCTTCTCTCCA	AATCTCCGAAACAGGCGTGT	WRKY	Exobasidium vexans	4	2
AE196	SDRB01001729.1	LOC114273668	AA	2	10	296	AGTTAGATGGAGGACTGGGGT	AGCACCTGGAGTCCTAACCT	WRKY	Exobasidium vexans	6	3
AE197	SDRB01001729.1	LOC114273668	AT	2	11	325	GCAGCTGTGAAAGAGTTGTGG	AAAAGCCACATGCCAAACGG	WRKY	Exobasidium vexans	5	3
AE198	SDRB01001729.1	LOC114273668	AA	2	8	117	TCACACACATGGAGGTTGGG	AGGTTGAGACGCTCTTTGGG	WRKY	Exobasidium vexans	1	1
AE199	SDRB01001781.1	LOC114274841	TT	2	8	311	TGGGCACTTGCAAATGTTGG	ACACACCTTTCCCTTTCCCT	WRKY	Exobasidium vexans	2	2
AE200	SDRB01001937.1	LOC114277507	AAAGA	5	4	247	CCAGAGGTGCATGTGTGAGT	GTCTGAGGCCACAATTCCGA	WRKY	Exobasidium vexans	1	1
AE201	SDRB01002072.1	LOC114279300	AA	2	8	290	TGCTACAAGGACACACCGAC	AGCAGCCTCCCTGAGTAGAA	WRKY	Exobasidium vexans	2	1
AE202	SDRB01002087.1	LOC114279571	CTCT	4	10	221	TTTTAGACGGGCCAGCCAAT	CATGGCACCCACTAAGCTGA	WRKY	Exobasidium vexans	5	4
AE203	SDRB01002087.1	LOC114279571	TT	2	9	292	GTTGAAGGGTCGAGGCTGAA	ACACGGCTCCTCTCAACTTG	WRKY	Exobasidium vexans	6	4
AE204	SDRB01002087.1	LOC114279571	TTTTT	5	4	314	TGACACGTGTCCTGCCTAAC	AGAGTGGTGCATTGTGTGGT	WRKY	Exobasidium vexans	4	3
AE205	SDRB01002179.1	LOC114280887	ACACAC	6	4	276	GCAAAGAGGAGAGAAGGGGG	TAGTTGGACACGCTTGGGAC	WRKY	Exobasidium vexans	5	2
AE206	SDRB01002179.1	LOC114280887	AA	2	8	159	TCCCAAGCGTGTCCAACTAC	AAAGCACGGACACCTCTACG	WRKY	Exobasidium vexans	1	1
AE207	SDRB01002179.1	LOC114280887	AG	2	10	203	CTCCGTTCCCTACCACCAAC	ACCGTTCGAAAACCTTTACCT	WRKY	Exobasidium vexans	2	1
AE208	SDRB01002179.1	LOC114280913	TC	2	10	310	GCATCACTCTCTCTGCGTCA	CTGCTGCATGACTTTTCCGG	WRKY	Exobasidium vexans	7	5
AE209	SDRB01002179.1	LOC114280913	TC	2	10	343	TCACGCTGATGACGTCCTTT	TCGCCACATCTCTCCCCTTA	WRKY	Exobasidium vexans	7	5
AE210	SDRB01002179.1	LOC114280913	TTTTC	5	4	223	GTGGATTCCGGCGAGAGTAG	ACCATACAAACACAGCCGGA	WRKY	Exobasidium vexans	5	2
AE211	SDRB01002179.1	LOC114280913	TT	2	9	274	TCCGGCTGTGTTTGTATGGT	AGTGGTGTGGAGGCTTTTGT	WRKY	Exobasidium vexans	1	1
AE212	SDRB01002241.1	LOC114281649	AGAGAG	6	4	242	CACCTGAGGAGGCCATTTGA	AGAATCGGTCAAGGCCACAA	WRKY	Exobasidium vexans	6	5
AE213	SDRB01002241.1	LOC114281649	GA	2	11	233	GAGAGAGATGGGAGTCGGGA	GGTGGTGTTCCGGTCTGATT	WRKY	Exobasidium vexans	1	1
AE214	SDRB01002241.1	LOC114281649	TATATA	6	4	340	ACACATTTAGGGTCCACTAT	CACGTCAAAGCCTTGGAACG	WRKY	Exobasidium vexans	4	2
AE215	SDRB01002322.1	LOC114282751	AAA	3	9	397	ACTGACATCGTCCGCAACAT	ACCCGCTTACACAAATGCAA	WRKY	Exobasidium vexans	1	1
AE216	SDRB01002333.1	LOC114282815	TCTC	4	9	253	AGCGACTACCAATACCCCGA	GCATCAGTAGACATGTCCTTGC	WRKY	Exobasidium vexans	6	4
AE217	SDRB01002425.1	LOC114284113	AA	2	8	105	ACGTGAGACTGGTTAGCCAC	GTGACCACAGGACTGAAGCT	WRKY	Exobasidium vexans	2	1
AE218	SDRB01002425.1	LOC114284113	AAAAA	5	8	322	CGAGGCTGTCGGATTCTCTT	GAGTAGTAGTTTTGCAGCAACCA	WRKY	Exobasidium vexans	4	2
AE219	SDRB01002463.1	LOC114284484	AA	2	8	242	ATTTCCCCAAACAAACGGGC	TGGCCAAACATTCCTCTCCA	WRKY	Exobasidium vexans	1	1
AE220	SDRB01002463.1	LOC114284484	TT	2	9	127	ACCAAACTTTATGGGGCTTTTCA	CAGACGCGTTTAGCCCCTAA	WRKY	Exobasidium vexans	7	4
AE221	SDRB01002463.1	LOC114284484	TTTTT	5	4	263	CCACAACCAGATATGGGCGT	TCAACTACACTCGAGAGAAAGTCT	WRKY	Exobasidium vexans	2	2
AE222	SDRB01002505.1	LOC114285191	TT	2	8	283	ACCACGTGCACCTTTTTGAG	CAACGGTTATGAAAAATCCA	WRKY	Exobasidium vexans	6	3
AE223	SDRB01002890.1	LOC114289849	AT	2	9	123	TGGTCCCGTCTCCTATGCAT	ACATTCATTCCACACCCAAGT	WRKY	Exobasidium vexans	3	2
AE224	SDRB01002896.1	LOC114289980	ATATAT	6	4	213	AGCCCCAACATATCTTCCCA	AAGAAAAGTGTGTGTGCGCG	WRKY	Exobasidium vexans	2	1
AE225	SDRB01003031.1	LOC114291900	AA	2	9	160	AGTGTCCTCCAGAAGTAAACT	TGCTGTTCAGGGAAGGTCAC	WRKY	Exobasidium vexans	3	3
AE226	SDRB01003031.1	LOC114291900	AT	2	8	321	AACTTCCCAAACGAGGCCAT	GTGTGTGTGTGTGTGTGTGG	WRKY	Exobasidium vexans	1	1
AE227	SDRB01003031.1	LOC114291900	CA	2	10	327	TGCACTCCATTACAAACACCA	TGGTGGTGGCATGAACTCTT	WRKY	Exobasidium vexans	2	1
AE228	SDRB01003031.1	LOC114291900	AAGAAG	6	4	259	GAAAGCAGTTGCAGTGGTGG	GCCTCTGCCTCTCTCTCTCT	WRKY	Exobasidium vexans	4	2
AE229	SDRB01003060.1	LOC114292193	AA	2	9	132	AGAATGTCACATCGAAACCA	TCGAGTTGGTTCAGGCTTGA	WRKY	Exobasidium vexans	6	4
AE230	SDRB01003143.1	LOC114292823	CT	2	16	118	TACTCTCTCCCGACCACACA	AGCCAAAACGTAACCTTTGT	WRKY	Exobasidium vexans	1	1
AE231	SDRB01003143.1	LOC114292823	CT	2	8	300	ACTATTCCAGTCAACCGGCC	TGTGGTTAAGTTATGGTTTGTTCAG	WRKY	Exobasidium vexans	4	2
AE232	SDRB01003333.1	LOC114294106	AG	2	18	210	ATCTACCCCGGTTCTACCCC	TGTCGGACTAGCTGCTAGGT	WRKY	Exobasidium vexans	6	4
AE233	SDRB01003333.1	LOC114294106	GA	2	10	224	TGTGTGAGCAAGCATGTGTG	TCCTTTCTGCTGTGTCTGATACC	WRKY	Exobasidium vexans	8	5
AE234	SDRB01003376.1	LOC114294418	TG	2	9	119	TGTTTCTGTCACCATGTATGCT	CGCACATACACACACACACA	WRKY	Exobasidium vexans	2	2
AE235	SDRB01003474.1	LOC114294862	AA	2	8	159	TGTCTAAGAGGGTGTTCGGA	TGGATCGGTCTGACCCATCT	WRKY	Exobasidium vexans	7	4
AE236	SDRB01004606.1	LOC114299830	AAAA	4	10	220	TAACCTTGTGCCCGAATGCT	AGGAGTTTGGTGTGCAGTGT	WRKY	Exobasidium vexans	4	3
AE237	SDRB01004606.1	LOC114299830	AAAA	4	11	234	ACACTGCACACCAAACTCCT	GAAGAGACCGGCGGAATAGG	WRKY	Exobasidium vexans	1	1
AE238	SDRB01004606.1	LOC114299830	AA	2	8	323	ACACTGCACACCAAACTCCT	GGGGAGGAGTATGGTGGAGT	WRKY	Exobasidium vexans	1	1
AE239	SDRB01004943.1	LOC114300748	AG	2	11	126	ACAGAAGGGCATAGGTGAGC	TGCTCTCTCTCTCTCTCTCTCT	WRKY	Exobasidium vexans	6	3
AE240	SDRB01004943.1	LOC114300748	AT	2	11	350	ACAGAAGGGCATAGGTGAGC	TTGGGTGGTGGACTCTACCA	WRKY	Exobasidium vexans	6	4
AE241	SDRB01004943.1	LOC114300748	TTTTT	5	4	319	ACGAGGGGATTGAGGAGGAA	GCTCAGCCATCCCCATTCTT	WRKY	Exobasidium vexans	5	3
AE242	SDRB01006206.1	LOC114302443	TC	2	9	225	CAAACTACCCCTCCGCTGTT	AGTTTGGCCGGAGACATGAG	WRKY	Exobasidium vexans	1	1
AE243	SDRB01006206.1	LOC114302443	GA	2	8	113	TGTTCATGATGAGGCCACGT	TGTCCCCTCTCTCTCTCTCTC	WRKY	Exobasidium vexans	3	2
AE244	SDRB01006206.1	LOC114302443	GA	2	11	282	TGGTTTGACCACCTGCATTA	AAACCAACTCGCACATTCGC	WRKY	Exobasidium vexans	1	1
AE245	SDRB01002847.1	LOC114289421	AT	2	15	191	CGTTCGTCCTGGTCTAGTGT	ACCCAACCTATACTCACCCTCA	CsERF105	Colletotrichum camelliae	2	2
AE246	SDRB01002847.1	LOC114289421	TT	2	10	174	GTGCAAACACTTGTGCCCAA	GGAGCTCTCTGGACAACACC	CsERF105	Colletotrichum camelliae	4	2
AE247	SDRB01002847.1	LOC114289421	AA	2	10	218	AGACGTCCACACAACCCAAA	TCTCCCAACCAAACACAGGT	CsERF105	Colletotrichum camelliae	1	1
AE248	SDRB01002847.1	LOC114289421	AT	2	9	361	TGGAGCCTACAACATGTTCCA	GGGTTCTGTTTCGATGATCCG	CsERF105	Colletotrichum camelliae	4	2
AE249	SDRB01002847.1	LOC114289421	AA	2	8	214	ACATCTCACTAAAAGTGGTGCTCT	GGGGATTCCTTTGCAGTCCA	CsERF105	Colletotrichum camelliae	4	2
AE250	SDRB01002847.1	LOC114289421	TT	2	8	159	AGTGCAACAAAGTTCATCACAACA	CATCACCTTGCCACGTGTTG	CsERF105	Colletotrichum camelliae	1	1
AE251	SDRB01003060.1	LOC114292166	TC	2	19	374	GCTCTACCTGCTGACACCAA	ACCTGAAGTGGGTTGGATCG	PBL7	Empoasca vitis	10	6
AE252	SDRB01003060.1	LOC114292166	TCTC	4	9	319	GCTCTACCTGCTGACACCAA	GCTGTGTGGTTCGATTGTCC	PBL7	Empoasca vitis	10	6
AE253	SDRB01003060.1	LOC114292166	AA	2	8	206	AGCATTCTGCCGTCATACGA	TAGTTTCCACCGACAGCACC	PBL7	Empoasca vitis	8	5
AE254	SDRB01001507.1	LOC114269408	GA	2	21	323	TGCGAACAACCCTATTCCCC	GTGTGTGTGTGTGCATGCAT	GLP	Empoasca vitis	1	1
AE255	SDRB01001507.1	LOC114269408	AA	2	11	110	ATGCATGCACACACACACAC	GAGCCATGGGAGCCTAATGG	GLP	Empoasca vitis	1	1
AE256	SDRB01001507.1	LOC114269408	CA	2	9	290	GATCACGTTTGCTTGCTCGC	GAGCCATGGGAGCCTAATGG	GLP	Empoasca vitis	1	1
AE257	SDRB01001469.1	LOC114268610	TT	2	13	248	AGGATGTTAAGAGTGCAGTTGC	ACCAGACATCATAACAACACCCA	LOX	Empoasca vitis	3	2
AE258	SDRB01001469.1	LOC114268610	AA	2	13	381	ATGTGGCATCATGTGGACCC	TGGTACAAAATTAGTGGTGGGGA	LOX	Empoasca vitis	3	2
AE259	SDRB01001469.1	LOC114268610	AA	2	10	164	AGACTTACACTATGCACAAAAGTGA	TGGTACAAAATTAGTGGTGGGGA	LOX	Empoasca vitis	9	4
AE260	SDRB01001469.1	LOC114268610	TT	2	8	199	AGGGGAATTCCAGTTCAAAGGA	ACCAGACATCATAACAACACCCA	LOX	Empoasca vitis	3	2
AE261	SDRB01001257.1	LOC114263845	AGAGGA	6	11	100	ACGCAGAGAAGAGGGAGGAA	TCCTCTTCCTCTTCCTCTTCCT	CcoAOMT	Empoasca vitis	88	88
AE262	SDRB01001257.1	LOC114263845	AA	2	9	123	CCATTGCCCTTGGTGAAAGC	TCTCCCATTGCCACCTGTTC	CcoAOMT	Empoasca vitis	1	1
AE263	SDRB01001788.1	LOC114274899	CTTTT	5	5	289	TCAAAACTCATGGTGCATGCA	TCAAGGATGAGTGCACGTGT	PKS-ER	Empoasca vitis	4	4
AE264	SDRB01001754.1	LOC114274221	TT	2	11	253	TCCAAACTAGGCGCGACAAA	ACTCACTTCCCAAACGGAGAC	CYP74B24	Empoasca vitis	1	1
AE265	SDRB01001754.1	LOC114274221	AA	2	8	163	AGCTTTTAGGGCTCTGCTGG	GGAAGGCGATAGGGGGAATG	CYP74B24	Empoasca vitis	1	1
AE266	SDRB01000387.1	LOC114309777	ATTA	4	4	330	AACACCACACAAAGACGGGT	AGAGAGGAGTTTACGGTAACA	RPP13	Acaphylla theae	2	2
AE267	SDRB01000387.1	LOC114309777	AATA	4	7	203	TGGAACCAAACAAGGTGATTTTGA	TGACGGTACTTAAGGCTTGGT	RPP13	Acaphylla theae	1	1
AE268	SDRB01001408.1	LOC114267326	TA	2	11	286	TGGAGTCTACATCATTGGTTGT	TCCACTAACCTCCGTTAACAGC	RF45	Acaphylla theae	4	2
AE269	SDRB01001408.1	LOC114267326	AA	2	10	393	TGGTGTGAAAACCAGCCCAT	TCCTGGACCTCGCTAACTCA	RF45	Acaphylla theae	2	2
AE270	SDRB01001408.1	LOC114267326	AT	2	8	313	TGGTGTGAAAACCAGCCCAT	TGAGCGTTTTGTTCGTATAGCA	RF45	Acaphylla theae	2	2
AE271	SDRB01001408.1	LOC114267326	TT	2	8	146	TGAGTTAGCGAGGTCCAGGA	ACACAAACAAGACAAGTGGT	RF45	Acaphylla theae	2	2
AE272	SDRB01001408.1	LOC114267326	AA	2	8	227	TCACTAGTGGTGGCCTATATGT	TGCATACGAGAATTGGTTTT	RF45	Acaphylla theae	1	1
AE273	SDRB01001402.1	LOC114267125	AG	2	17	212	TGCCATGAGAGAGAGAGGGA	GGCTCCAAAGGAAGCCTGAT	R1A-4	Acaphylla theae	8	4
AE274	SDRB01001402.1	LOC114267125	GGTTGT	6	4	103	GCAAAGCAAAGTGACCTGGC	CCACAACCACAACCACAACC	R1A-4	Acaphylla theae	24	3
AE275	SDRB01000394.1	LOC114310179	ATA	3	8	307	ACATGTTTGGATCTTCACATCA	TCGACATGTGTGAGAGAGAGA	RPM1	Acaphylla theae	5	2
AE276	SDRB01000474.1	LOC114312482	CT	2	16	195	TTTCCCTCGCACGTCAGTTT	TCATTTTGGGCAGTTCGTGA	UGT91A1	Acaphylla theae	4	2
AE277	SDRB01000474.1	LOC114312482	AGA	3	11	173	AGGCTACCATCAAATCAGAGAGA	TGCTCTCGTTTCCATCATCA	UGT91A1	Acaphylla theae	4	2
AE278	SDRB01000474.1	LOC114312482	AA	2	9	115	TCTGAAGGTGAGTTATTGCTCTCA	TGCAGGAGATATTGAAACAAGA	UGT91A1	Acaphylla theae	13	6
AE279	SDRB01000474.1	LOC114312482	TC	2	9	110	TGAAATGAAGGGTCGAGGCC	AGAGACTGAGACCCCGAGAC	UGT91A1	Acaphylla theae	4	2
AE280	SDRB01000474.1	LOC114312482	TC	2	9	234	TGAAATGAAGGGTCGAGGCC	GCCTTTCCCTGAATCCCCTC	UGT91A1	Acaphylla theae	4	2
AE281	SDRB01000443.1	LOC114311613	TT	2	8	105	GCCGAGCCAGATTCAGATCA	TGGACAAATACAGAGACCCGA	UGT94E5	Acaphylla theae	4	2
AE282	SDRB01000443.1	LOC114311613	GAGGCA	6	4	316	CCCAACAACTTGGCGAAGTG	CTTAGTCCAGTCCGATCGCC	UGT94E5	Acaphylla theae	1	1
AE283	SDRB01001257.1	LOC114263843	TT	2	8	200	GGTCCACCCACCATTTTCTT	TCCTTTATACACTTGTCACTGTGGA	At4g26220	Acaphylla theae	2	2
AE284	SDRB01003568.1	LOC114295542	AAG	3	11	269	ACGTAGCTCGAATCCTCCCT	GGCCCTCTGTGCTGTGTATT	At1g67980	Acaphylla theae	2	2
AE285	SDRB01003568.1	LOC114295542	AG	2	9	236	TTTACGTCACAGCAGGGACC	TCGCTTTGCAGGATGGTCTT	At1g67980	Acaphylla theae	1	1
AE286	SDRB01003568.1	LOC114295542	AA	2	9	103	AAGACCATCCTGCAAAGCGA	GCCATGATTGAGGCCTCGAA	At1g67980	Acaphylla theae	1	1
AE287	SDRB01003568.1	LOC114295542	TT	2	8	283	TCAGTTTCGAGGCCTCAATCA	TCCTCTGGTCGAAGTATCAT	At1g67980	Acaphylla theae	1	1
AE288	SDRB01000239.1	LOC114305119	TC	2	12	330	GCAACGATTTGTGGTGGCTT	ACCAAGTAACGAAACCCACA	AMAT	Ectropis obliqua	10	3
AE289	SDRB01000239.1	LOC114305119	AA	2	9	237	GCCTGCGTTTGGTTGTGTTT	CCGGTTGGTCGATCGGTTAA	AMAT	Ectropis obliqua	2	1
AE290	SDRB01000239.1	LOC114305119	AA	2	9	266	GTGGTGGATGCTCTTGACGA	GGTGTTCAACCTTGATAACCT	AMAT	Ectropis obliqua	8	2
AE291	SDRB01000239.1	LOC114305119	AA	2	9	130	GATCCTCTGCAGGGCTTTCC	GGAGAGGCGTGAAGTGTGAA	AMAT	Ectropis obliqua	16	3
AE292	SDRB01000844.1	LOC114323378	AA	2	10	319	TGTTTGATGTAAATGGGCCTGA	GTCACCCTTATGCGGTTAGGT	AMAT	Ectropis obliqua	1	1
AE293	SDRB01000844.1	LOC114323378	TT	2	10	138	TCAAACCAAACACACTGAATAGG	TGATGCTATTTGGTCTTGGCCT	AMAT	Ectropis obliqua	7	2
AE294	SDRB01002106.1	LOC114279762	CCA	3	5	254	CCACACCACGAATACGACCA	ATGCACGAGACACGAACAGT	AMAT	Ectropis obliqua	19	3
AE295	SDRB01002106.1	LOC114279762	AAAAT	5	3	233	TGCAGCCACTATACTAGTACTTGT	CTGTGTGGAATTAATTTGGT	AMAT	Ectropis obliqua	9	3
AE296	SDRB01001216.1	LOC114263020	TT	2	9	291	TCGAAAATTCTCATCCTTACCCCT	TTGAAAACAGGGCCAGTCCT	AMAT	Ectropis obliqua	4	2
AE297	SDRB01001216.1	LOC114263020	TA	2	8	335	AGCCAACTTCCCAAAATAGCT	TTGAAAACAGGGCCAGTCCT	AMAT	Ectropis obliqua	1	1
AE298	SDRB01001216.1	LOC114263020	AAAAT	5	4	350	TGAGAGAGAGTTTTGGAAAAAGTGA	ATGCACATGATAGCCCACCC	AMAT	Ectropis obliqua	1	1
AE299	SDRB01000254.1	LOC114305763	TT	2	8	128	TTTCCCCCTCTCTTCCCTCC	AGGGAAGGGAAAAGGAGGAA	HTT	Ectropis obliqua	1	1
AE300	SDRB01000254.1	LOC114305763	TT	2	8	174	ACTGGTCTGTATTGGGGTGT	TGTTAATAGACGCATTGGGGGA	HTT	Ectropis obliqua	5	1
AE301	SDRB01002501.1	LOC114285113	AA	2	11	170	ATATCGGCAATGCTGGGGAC	AAAGCTTGAGACCCCAGTGG	HTT	Ectropis obliqua	2	2
AE302	SDRB01002900.1	LOC114290041	AT	2	9	224	TGAGCTGATCAGTTGGCTGG	AGGAGCTCAAAACCCTTGCT	BAHD-AT	Ectropis obliqua	2	2
AE303	SDRB01000397.1	LOC114310244	AA	2	12	148	AGGAACATGACCAGAATTGTTTGA	TGAAATCGCGTCTTTGGTGC	HCT	Ectropis obliqua	1	1
AE304	SDRB01000397.1	LOC114310244	TT	2	11	217	AGGAACATGACCAGAATTGTTTGA	AAACTATGGGATGGTAGTGT	HCT	Ectropis obliqua	2	2
AE305	SDRB01000397.1	LOC114310244	CGGGG	5	4	200	CAATGCTACACACCCCCAGT	AACAGGTCGGGGATTTTCGG	HCT	Ectropis obliqua	1	1
AE306	SDRB01001196.1	LOC114262602	TC	2	27	356	TCCCGTCGAATTGCCTATCG	ACCAAGAGAGATCAAGCCTCT	BAHD-DCR	Ectropis obliqua	3	3
AE307	SDRB01001196.1	LOC114262602	TT	2	13	313	GCGATCTATGGTGTCGTGGT	CTCCGGTGGTGGTGTTTCTT	BAHD-DCR	Ectropis obliqua	1	1
AE308	SDRB01001196.1	LOC114262602	TCTC	4	13	355	TCCCGTCGAATTGCCTATCG	CCAAGAGAGATCAAGCCTCT	BAHD-DCR	Ectropis obliqua	3	3
AE309	SDRB01001196.1	LOC114262602	TA	2	10	360	CTGTCTCTTCCTCTATTTCCCCA	GGGCATACCTCGTCTGTTTCT	BAHD-DCR	Ectropis obliqua	1	1
AE310	SDRB01002630.1	LOC114287089	TA	2	10	206	TCCGTCTGCTACTGCTTTGT	TGACCACCAATCATTACCGT	FACT	Ectropis obliqua	1	1
AE311	SDRB01002630.1	LOC114287089	TA	2	9	328	TGGCAATGGGTCTCGTCATT	GTGGGCCTACTTGCTGAACA	FACT	Ectropis obliqua	1	1
AE312	SDRB01002630.1	LOC114287089	TA	2	9	276	TCCGTCTGCTACTGCTTTGT	AGAAGGAAGGAAGAGCTTCTGA	FACT	Ectropis obliqua	2	2
AE313	SDRB01002630.1	LOC114287089	TT	2	8	267	TGGCAATGGGTCTCGTCATT	GGAGAAGGAAACAAAAGTGTAGCT	FACT	Ectropis obliqua	1	1
AE314	SDRB01002630.1	LOC114287089	CTGAT	5	4	104	AGGGCATTGGTTGAGAGTGT	TGCAACAGCTAGCTACCACT	FACT	Ectropis obliqua	5	3
AE315	SDRB01001515.1	LOC114269512	ATA	3	12	152	ACCAAGAGCAAATAAACCCCCA	GCTTAGTTCCCCCTTCATGCT	ACT	Ectropis obliqua	4	3
AE316	SDRB01001379.1	LOC114266518	AT	2	10	118	TGGTCGACCGGTAAGGGTAA	ATTTGCCTTACCCGTCGACC	VS	Ectropis obliqua	2	1
AE317	SDRB01001296.1	LOC114264717	AA	2	11	171	TAACTTCAGGGCCCTCAGGA	TGTCCGTCCTAACTGGGTTG	BEAT	Ectropis obliqua	6	4
AE318	SDRB01001296.1	LOC114264717	AAG	3	9	298	TAACTTCAGGGCCCTCAGGA	CATGGGTGGGGGTTGAAGAA	BEAT	Ectropis obliqua	6	4
AE319	SDRB01002221.1	LOC114281498	TT	2	13	243	TGGTTACTTTCGTCAGCCCC	CCACAAAAGTATTGAGCCGCC	EBOS	Empoasca onukii	5	5
AE320	SDRB01002221.1	LOC114281498	AT	2	12	203	CGGGGGAATGATTTTTCGGG	CATCACCACCACCAACCACT	EBOS	Empoasca onukii	4	2
AE321	SDRB01002221.1	LOC114281498	GAA	3	12	187	TTGGTAGCTCGAAACCCAGC	CGCCTCTGCCTCTTTCTTCT	EBOS	Empoasca onukii	1	1
AE322	SDRB01002221.1	LOC114281498	TT	2	10	366	GCCTATATCCTCCCACCACC	CCGTTGACCGTTCAAAATCCC	EBOS	Empoasca onukii	4	4
AE323	SDRB01002221.1	LOC114281498	AG	2	9	239	ATGCAGAGCCCTTTGTGGAA	CAGCTCCTTTAGTGCTCCCA	EBOS	Empoasca onukii	1	1
AE324	SDRB01002221.1	LOC114281498	CT	2	8	339	GGGCCTCTCTCTGTCTCTGT	TGCCTGTGAGTTTTCCGACA	EBOS	Empoasca onukii	1	1
AE325	SDRB01002221.1	LOC114281498	TT	2	8	249	TGATGTTGACCCCATGCTGT	TCACAGCTGCTGTTGAGAGG	EBOS	Empoasca onukii	11	9
AE326	SDRB01002221.1	LOC114281498	TT	2	8	306	TGGGAGCACTAAAGGAGCTG	AGCTCTCAATCACAACTGCGA	EBOS	Empoasca onukii	1	1
AE327	SDRB01003544.1	LOC114295333	AA	2	12	291	ACGTGACAAAAGGACATCGT	GCGCTACATCAAATGAAACCCA	EBOS	Empoasca onukii	4	2
AE328	SDRB01003544.1	LOC114295333	TA	2	11	314	TGCATCTTTTGGCAAAGGTT	TGTCCTAGTTGATCTACTGAATCT	EBOS	Empoasca onukii	1	1
AE329	SDRB01003544.1	LOC114295333	AA	2	8	104	CTTGTCAAACCAGCCTCAAGC	TCAGCTTGCACGTGATAGGT	EBOS	Empoasca onukii	2	2
AE330	SDRB01003544.1	LOC114295333	TT	2	8	161	TGCATCTTTTGGCAAAGGTT	TGGGAATCTTGGGTGAATAACT	EBOS	Empoasca onukii	1	1
AE331	SDRB01004681.1	LOC114300071	AG	2	17	188	GTCTCATGGTGGTCGTGGAG	AAAGTCCCACAACCCCACAC	EBOS	Empoasca onukii	4	2
AE332	SDRB01004681.1	LOC114300070	TA	2	11	131	TCTGACAACATGGACACGAA	ACTTCCTGCAACATGAAAACA	EBOS	Empoasca onukii	9	4
AE333	SDRB01004681.1	LOC114300069	CT	2	10	131	GGAAAATAGATTTTGCGCTCACA	CCAGCCGAGAGAGAGAGAGA	EBOS	Empoasca onukii	4	2
AE334	SDRB01004681.1	LOC114300072	TA	2	10	283	ACTCCATCAACGATGTTATTGAGT	CAAGATCAATAACCAAGACA	EBOS	Empoasca onukii	3	2
AE335	SDRB01001101.1	LOC114260484	AT	2	11	315	GAAGCTTCCATGGCCGAGTA	ATCAAAACCGCGTGGAGACT	MPK17	Empoasca onukii	6	4
AE336	SDRB01001469.1	LOC114268608	AA	2	10	238	ACCTTGGATTAAGCCGTGGG	AGAAATGGAGATTGCACCAA	LOX	Empoasca onukii	5	4
AE337	SDRB01001469.1	LOC114268608	AT	2	9	247	CCGTTTGGCCACACAACAAA	CATCCTCCTCTTGGCTCGTC	LOX	Empoasca onukii	3	2
AE338	SDRB01001469.1	LOC114268608	AA	2	8	310	ACTTGCTCACTCCACTGCAC	ACACAACCCTGGTTTCAGCA	LOX	Empoasca onukii	6	4
AE339	SDRB01001469.1	LOC114268608	TT	2	8	337	TGGACCATATTTGTTTGGAACCG	ACCGTAACAACAACACGAAA	LOX	Empoasca onukii	6	2
AE340	SDRB01000851.1	LOC114323450	CT	2	12	267	CTGGCTCGACAACCAAAACG	GTGGACTCCGACGATGATCC	AQU21	Empoasca onukii	1	1
AE341	SDRB01000851.1	LOC114323450	AT	2	8	199	ACTCTGCACAACCCACAACA	CCAGTGGCTCGACTTCACTT	AQU21	Empoasca onukii	1	1
AE342	SDRB01000851.1	LOC114323450	TA	2	8	252	AATCACTCGTAATGGCCCCC	TGACATTCGGTGCCTTCCTC	AQU21	Empoasca onukii	4	4
AE343	SDRB01000851.1	LOC114323450	AA	2	8	231	TAGTCCTCTTGGGCCCATCA	TCCGTAACCCTCTTTGCACC	AQU21	Empoasca onukii	3	2
AE344	SDRB01002655.1	LOC114287406	TA	2	10	280	CGGACAGTGGAGAATCGGAG	GCCGCGGCAAAGGATTTATC	PIP2.2	Empoasca onukii	11	6
AE345	SDRB01002655.1	LOC114287406	TT	2	9	223	GATAAATCCTTTGCCGCGGC	CCACTCATGTCCTGCCACAT	PIP2.2	Empoasca onukii	1	1
AE346	SDRB01001809.1	LOC114275306	TA	2	10	325	GACACATGCTCAACTGTTGACA	TCACCGCATTTTGTTAATGGGT	JAZ1	Empoasca onukii	4	3
AE347	SDRB01001809.1	LOC114275306	AA	2	10	203	ATCAAAAACAGTTCACCCCC	TGCGCTGACTTGTAACCGAT	JAZ1	Empoasca onukii	5	3
AE348	SDRB01001809.1	LOC114275306	AA	2	9	210	TGAAGAAGTCGATGGACCGC	TCGCTTCACCGGTTCTTTGA	JAZ1	Empoasca onukii	6	3
AE349	SDRB01001809.1	LOC114275306	TTC	3	9	371	TGATTTCTCCGGCGACTTGC	ACTACCATCCCACCTCCTGT	JAZ1	Empoasca onukii	6	4
AE350	SDRB01000932.1	LOC114257083	CT	2	9	354	ACGGAGCTTTACGGATCGAC	GGATTTCGAACCCCTCACGT	ERF8	Empoasca onukii	3	2
AE351	SDRB01000932.1	LOC114257083	TT	2	8	244	ACGGAGCTTTACGGATCGAC	CGCCGACCACAGATCAAGTA	ERF8	Empoasca onukii	3	2
AE352	SDRB01001343.1	LOC114265784	AT	2	11	192	TCCGTAACAAGCCAAAAATCAACT	AAACCCTGAGGCAGTTGCAT	RPM1	Exobasidium vexans	2	1
AE353	SDRB01001343.1	LOC114265784	AT	2	11	193	ATGCAACTGCCTCAGGGTTT	TTTGGGCCGCAATTGAACTG	RPM1	Exobasidium vexans	4	2
AE354	SDRB01002342.1	LOC114282932	TA	2	9	379	TCGGTTTGGTTTATGGTTCT	GGTAATCCGGACCGAACCAG	RPM1	Exobasidium vexans	1	1
AE355	SDRB01000232.1	LOC114302593	TT	2	10	273	AAAGTCCCAAACGAGGCCAA	AAGAGCGTAGAGGGCAGAGA	RPM1	Exobasidium vexans	2	2
AE356	SDRB01000232.1	LOC114302593	TC	2	8	229	TGGAATTTCGGGGCATTCGA	GATTCCGGCGTCTAGGACAG	RPM1	Exobasidium vexans	1	1
AE357	SDRB01000834.1	LOC114323003	TT	2	9	208	AGCCATCTTTTTACCAACTTTCCA	TAATGCACCACCTACGGCTC	RPS2	Exobasidium vexans	4	2
AE358	SDRB01000834.1	LOC114323003	TT	2	8	345	GGCTCCACTCGTTTGATGCA	CCATCAAAACCCACACTGCC	RPS2	Exobasidium vexans	6	3
AE359	SDRB01000834.1	LOC114323003	TT	2	8	305	TGGACATGAGTGTAGGTTGTGA	ACTATCATGTCACAACCAAA	RPS2	Exobasidium vexans	5	3
AE360	SDRB01000876.1	LOC114324024	TT	2	14	400	ACTCCGAAGACCCCTCAAGT	TGTTTGGTTTCATTCTCTGT	RPS2	Exobasidium vexans	1	1
AE361	SDRB01000876.1	LOC114324024	AA	2	8	144	ACTCATAGCCAAACATACAACTCA	GGTTGACCGGAACAGTGGAA	RPS2	Exobasidium vexans	1	1
AE362	SDRB01001057.1	LOC114259763	AT	2	9	142	GCAATAAGCCGCAACTTTAGGT	ACGGCAGTGATATGAGAGGA	PR1	Exobasidium vexans	3	2
AE363	SDRB01001057.1	LOC114259763	TT	2	8	138	TCCATTTCTCCCTTCGCCAC	AGCGTGCAAAGGTGAGAGAT	PR1	Exobasidium vexans	7	3
AE364	SDRB01001008.1	LOC114258574	TC	2	13	107	TCTCTCTACCTACCAAACCTCTCA	TCAGAGAGAGAGAGAGAGAGAGA	PR1	Exobasidium vexans	5	2
AE365	SDRB01001008.1	LOC114258574	AA	2	10	299	TGCTCTTTCCAGTTGACCCC	TGCGATGTGATGTTTTGGCC	PR1	Exobasidium vexans	1	1
AE366	SDRB01001008.1	LOC114258574	AT	2	9	383	TGCTCAAATCGGCTGTGCTA	TGGTGAACGGTTAGAGATGGC	PR1	Exobasidium vexans	1	1
AE367	SDRB01001008.1	LOC114258574	TATTT	5	4	337	TGTTGGGCACACATAGGTCA	GGATCGTATGTGAGAACCCGA	PR1	Exobasidium vexans	3	2
AE368	SDRB01001023.1	LOC114258874	TT	2	8	221	AGTACAATTAGGAACGTTGTGG	GGGTCACAAATTTTAGAGGTCCC	PR1	Exobasidium vexans	4	2
AE369	SDRB01000394.1	LOC114310106	TT	2	15	265	TGGTGGTAGGGGTGTCTTCA	TGGGGGATAGCTTATTTTTGGGT	STS14	Exobasidium vexans	5	3
AE370	SDRB01000394.1	LOC114310106	TT	2	11	194	ACCCAAAAATAAGCTATCCCCCA	TGTGTCAACCAAGGGCTGTT	STS14	Exobasidium vexans	1	1
AE371	SDRB01000230.1	LOC114302248	AT	2	12	222	GGAACATTGATGTGCGAAATTGG	TGTTCCAGACAATTGTTTCACT	PR1	Exobasidium vexans	4	2
AE372	SDRB01000230.1	LOC114302248	AA	2	8	221	GATGAACATGATGATTTGAC	CCAATTTCGCACATCAATGTTCC	PR1	Exobasidium vexans	4	1
AE373	SDRB01001023.1	LOC114258873	AA	2	10	342	TGACCAGAAAGCCTTTCGGT	ACCCTACTGGCTACATGACA	PR1	Exobasidium vexans	2	1
AE374	SDRB01001023.1	LOC114258873	AAAAAT	6	4	398	CGGCCACTAGCATAATTAGGGT	TGTAATACCGGTGCACAAGCT	PR1	Exobasidium vexans	2	1
AE375	SDRB01000230.1	LOC114301909	GA	2	17	170	TCGACGGTGAAGATGGCAAA	TGGTCACGCTCTCTCTCTCT	PR1	Exobasidium vexans	4	2
AE376	SDRB01000230.1	LOC114301909	AA	2	15	328	AGAGGTAAAAACCGTACATA	CGTGTGATACCCGTCACCAA	PR1	Exobasidium vexans	1	1
AE377	SDRB01000230.1	LOC114301909	AC	2	13	212	GTCCATATGCACTGGTGGCT	TGTGTGTGTGTGTGTGTGTG	PR1	Exobasidium vexans	16	5
AE378	SDRB01000230.1	LOC114301909	AA	2	12	181	TGTTGTGACAACCTTCTGCA	TCACTAATTTCCCTAATTGGCA	PR1	Exobasidium vexans	6	4
AE379	SDRB01000230.1	LOC114301909	TA	2	11	385	TGTACACGTGACCTCTTTTT	ACAATCAAAATGCACCACGA	PR1	Exobasidium vexans	1	1
AE380	SDRB01000230.1	LOC114301909	TT	2	10	137	TGTCAACTAACAGCGGGGTC	GGTCGGTGGGAATGGACAAT	PR1	Exobasidium vexans	5	2
AE381	SDRB01000904.1	LOC114256256	AG	2	13	220	GGTGCGTTTGGCTCTCTCTA	ACCCATGAATGATGAGCTCTCT	PR1	Exobasidium vexans	1	1
AE382	SDRB01000904.1	LOC114256256	TT	2	12	172	AGGTTGAGATCGGAAATGAT	CGTGGTGCTCCGGAAGTATT	PR1	Exobasidium vexans	1	1
AE383	SDRB01000904.1	LOC114256256	TA	2	11	137	GGTGCGTTTGGCTCTCTCTA	TCCCTCTCTCGGTTCTCTCC	PR1	Exobasidium vexans	1	1
AE384	SDRB01000904.1	LOC114256256	AG	2	8	167	CGTCGATCACTGGTGACCAT	ACACGTTTTCCTCTCTCTCTCT	PR1	Exobasidium vexans	1	1
AE385	SDRB01001618.1	LOC114271432	TT	2	8	388	AGTCGCCAATACTATCGCCG	GGGTTTTCAAATTTTGGAGGTTCC	PR1	Exobasidium vexans	1	1
AE386	SDRB01000663.1	LOC114318220	AT	2	12	334	TGTCACTCGATCACAAATGTCT	AAGATTGCAGGACAGGAGGC	OPR3	Colletotrichum fructicola	3	2
